# Supplementary material for: Structures of Saccharolobus solfataricus initiation complexes with leaderless mRNAs highlight archaeal features and eukaryotic proximity
Source: Nat Commun. 2025 Jan 2;16:348. doi: 10.1038/s41467-024-55718-5 (PMC11698992; doi:10.1038/s41467-024-55718-5)
Supplement: Supplementary file 3 — Supplementary Data 1 [file 41467_2024_55718_MOESM3_ESM.zip]

Archive with 63 entries (57 files):
- Supplementary Data/
- Supplementary Data/Supplementary-eS26-sequence-files/
- Supplementary Data/Supplementary_MD_files/
- __MACOSX/Supplementary Data/._Supplementary_MD_files
- Supplementary Data/.DS_Store
- __MACOSX/Supplementary Data/._.DS_Store
- Supplementary Data/Supplementary-eS25-sequence-files/
- Supplementary Data/Supplementary-eS30-sequence-files/
- Supplementary Data/Supplementary-aS34,aS33,eS6-D2/
- Supplementary Data/uncropped gels Supplementary Figures.pdf
- __MACOSX/Supplementary Data/._uncropped gels Supplementary Figures.pdf
- Supplementary Data/Supplementary-eS26-sequence-files/alignement-eS26-archaea.fa
- __MACOSX/Supplementary Data/Supplementary-eS26-sequence-files/._alignement-eS26-archaea.fa
- Supplementary Data/Supplementary-eS26-sequence-files/alignment-eS26-eukaryotes.fa
- __MACOSX/Supplementary Data/Supplementary-eS26-sequence-files/._alignment-eS26-eukaryotes.fa
- Supplementary Data/Supplementary_MD_files/gO.dx
- __MACOSX/Supplementary Data/Supplementary_MD_files/._gO.dx
- Supplementary Data/Supplementary_MD_files/init.solvbox.pdb
- __MACOSX/Supplementary Data/Supplementary_MD_files/._init.solvbox.pdb
- Supplementary Data/Supplementary_MD_files/final.solvbox.pdb
- __MACOSX/Supplementary Data/Supplementary_MD_files/._final.solvbox.pdb
- Supplementary Data/Supplementary_MD_files/heat.in
- __MACOSX/Supplementary Data/Supplementary_MD_files/._heat.in
- Supplementary Data/Supplementary_MD_files/water_density.pml
- __MACOSX/Supplementary Data/Supplementary_MD_files/._water_density.pml
- Supplementary Data/Supplementary_MD_files/equil1.in
- __MACOSX/Supplementary Data/Supplementary_MD_files/._equil1.in
- Supplementary Data/Supplementary_MD_files/README
- __MACOSX/Supplementary Data/Supplementary_MD_files/._README
- Supplementary Data/Supplementary_MD_files/init.pdb
- __MACOSX/Supplementary Data/Supplementary_MD_files/._init.pdb
- Supplementary Data/Supplementary_MD_files/equil2.in
- __MACOSX/Supplementary Data/Supplementary_MD_files/._equil2.in
- Supplementary Data/Supplementary_MD_files/prod.in
- __MACOSX/Supplementary Data/Supplementary_MD_files/._prod.in
- Supplementary Data/Supplementary_MD_files/A3P.prep
- __MACOSX/Supplementary Data/Supplementary_MD_files/._A3P.prep
- Supplementary Data/Supplementary_MD_files/min.in
- __MACOSX/Supplementary Data/Supplementary_MD_files/._min.in
- Supplementary Data/Supplementary_MD_files/gH.dx
- __MACOSX/Supplementary Data/Supplementary_MD_files/._gH.dx
- Supplementary Data/Supplementary-eS25-sequence-files/alignment-eS25-archaea.fa
- __MACOSX/Supplementary Data/Supplementary-eS25-sequence-files/._alignment-eS25-archaea.fa
- Supplementary Data/Supplementary-eS30-sequence-files/alignment-eS30-Archaea-group3.fa
- __MACOSX/Supplementary Data/Supplementary-eS30-sequence-files/._alignment-eS30-Archaea-group3.fa
- Supplementary Data/Supplementary-eS30-sequence-files/.DS_Store
- __MACOSX/Supplementary Data/Supplementary-eS30-sequence-files/._.DS_Store
- Supplementary Data/Supplementary-eS30-sequence-files/alignment-eS30-Archaea-group2.fa
- __MACOSX/Supplementary Data/Supplementary-eS30-sequence-files/._alignment-eS30-Archaea-group2.fa
- Supplementary Data/Supplementary-eS30-sequence-files/alignment-eS30-group2.fa
- __MACOSX/Supplementary Data/Supplementary-eS30-sequence-files/._alignment-eS30-group2.fa
- Supplementary Data/Supplementary-eS30-sequence-files/alignment-eS30-group1.fa
- __MACOSX/Supplementary Data/Supplementary-eS30-sequence-files/._alignment-eS30-group1.fa
- Supplementary Data/Supplementary-eS30-sequence-files/alignment-eS30-microsporidies.fa
- __MACOSX/Supplementary Data/Supplementary-eS30-sequence-files/._alignment-eS30-microsporidies.fa
- Supplementary Data/Supplementary-eS30-sequence-files/alignment-eS30-Archaea-group1.fa
- __MACOSX/Supplementary Data/Supplementary-eS30-sequence-files/._alignment-eS30-Archaea-group1.fa
- Supplementary Data/Supplementary-aS34,aS33,eS6-D2/aS33-alignment.fa
- __MACOSX/Supplementary Data/Supplementary-aS34,aS33,eS6-D2/._aS33-alignment.fa
- Supplementary Data/Supplementary-aS34,aS33,eS6-D2/aS34-alignments.fa
- __MACOSX/Supplementary Data/Supplementary-aS34,aS33,eS6-D2/._aS34-alignments.fa
- Supplementary Data/Supplementary-aS34,aS33,eS6-D2/eS6-Archaea-with-Domain2.fa
- __MACOSX/Supplementary Data/Supplementary-aS34,aS33,eS6-D2/._eS6-Archaea-with-Domain2.fa
