# Supplementary material for: Structures of Saccharolobus solfataricus initiation complexes with leaderless mRNAs highlight archaeal features and eukaryotic proximity
Source: Nat Commun. 2025 Jan 2;16:348. doi: 10.1038/s41467-024-55718-5 (PMC11698992; doi:10.1038/s41467-024-55718-5)
Supplement: Supplementary file 3 — Supplementary Data 1 [file 41467_2024_55718_MOESM3_ESM.zip › Supplementary Data/Supplementary-eS26-sequence-files/alignement-eS26-archaea.fa]

>Candidatus-Micrarchaeota-archaeon-CG1_02_51_15/1-129
----------------------------------------MVICASCGKQVRRDKAVFIEKAVFSNPVDRKD
ADP-----SESYSRAFFREFAYCPGCGKHLRVYEKKKQMVERQRERARERTFFGPRSRSDMHSGRTGSYREP
ISTGQAPSEAPAAQAGVGAAAKAEPKDVSA---------
>Candidatus-Micrarchaeota-archaeon-CG08_land_8_20_14_0_20_59_11/1-200
---------------------------------------MGRGKERMVVCEKCGRQTRRDKAVFIEKNIFVN
PLERKDVVQ-----GEPYSPRISREVAYCPSCGKHGRIYEKKAR-LNARNREREAFRQSLGMGQHRPRRRPP
SAASGGMQHAGQYFTAQKPAEKPAEAPAVAEEPKQESA-
>Candidatus-Micrarchaeota-archaeon-CG1_02_60_51/1-106
---------------------------------------MANRGKERLVVCEKCGRQVRRDKAVFIEKALFS
NPLERKDIIQ-----GQPYMRTVTREVCYCPSCGKHLRIYDKKKRMQERQRERMQMRPMGGFHRREGFGSEI
QGEKPK---------------------------------
>Candidatus-Micrarchaeota-archaeon-CG1_02_55_41/1-111
------------------------------------------------MRCTKCGRQVRKDKAVFIDKVVFS
NPIDRKDIIE-----GEPYTPVMVREVAYCPSCGKHMRVYEKKKRMQERQRERRMDARIGGGFHKRPVYERS
PQKQVENKPEDEKHGEERSA-------------------
>Candidatus-Micrarchaeota-archaeon-CG09_land_8_20_14_0_10_55_25/1-119
----------------------------------------MGRGKEHTVRCTKCGRQVRKDKAVFIDKVVFS
NPIDRKDIIE-----GEPYTPVMVREVAYCPSCGKHMRVYEKKKRMQERQRERRMDARIGGGFHKRPVYERS
PQKQVENKPEDEKHGEERSA-------------------
>Candidatus-Micrarchaeota-archaeon-CG1_02_55_22/1-140
-------------------------------------MAKRGRGVEGMVRCEKCGRLTRRDKAVTIEKVILT
NPLERKDVH------DESYTRNFVKEVTYCVSCGKHGRIFEKKKKMQERQRERDALNADRPVRKHSMDFSAM
YAGSQRPPAETIAKPVEEKPAEQPGDDAAADEMEGKTEQ
>Euryarchaeota-archaeon/1-69
----------------------------------------MGRGREPLVTCDKCKRLVPRDKAVQTVKGMRF
DLGEQTDVV----------LDMTGRVVSYCVSCGKHLKIFEKNKKRA-------------------------
---------------------------------------
>Hadesarchaea-archaeon/1-73
-------------------------------MGKKWGHYA-IGGRSQPVPCVYCGRLTPRIKAIPVQRGSWL
D-PKAIP------GLDRRKVFIPSRKAYACISCAKHRGIL--------------------------------
---------------------------------------
>Hadarchaeum-yellowstonense/1-103
-------------------------------MGKKWGHYK-PGGRSQPVSCVYCGRLTPRIKAVPVRKHYGV
GDLRSIP------GIDRRRVFLPQMKEYACISCAKHRKLI--------------------------------
---------------------------------------
>Hadesarchaea-archaeon-YNP_N21/1-72
-------------------------------MGKKWGHYK-AGGRSQPVTCVYCGRLVPRIKATTVIKGFRV
D--PKIP------GIDKRRVFASGHKEYACISCAKHRGLI--------------------------------
---------------------------------------
>Candidatus-Bathyarchaeota-archaeon-ex4484_205/1-96
MGRFIYLPFKIS---RGLNLAKRGGR------GKKWGKYKKSVGKEKPVPCVYCGRLVPRSKAVVVERGMPL
GDLVR--------ELDRDQIMVPRYKAYACISCAKHRRILK-------------------------------
---------------------------------------
>Theionarchaea-archaeon/1-81
-------------------------MADRKKKHKKWGTYKKSGGRQRSVSCVYCGRNVPRAKATAVQTGMRM
GGLRSV-------GVKRDQLMLPTYKYYACISCAKHRKLLK-------------------------------
---------------------------------------
>Nanoarchaeum-equitans-(strain-Kin4-M)/1-84
------------------------------------MVLFERVRSTKTVRCYYCGRILPKEKAYVIYTKPNV
AGELSEN--------EVIAVFSQKRKIYVCPSCARHRGIKDHRKEVNVNKLYKLVF----------------
---------------------------------------
>Altiarchaeota-archaeon/1-126
--------------------------------MGEWGKWWSSRGRDQVIKCEFCGRNVPKHKAVEVTVGTRL
SRDVYEV---------AEYVSMSSKKGYCCISCAKHRRIVRDGVHTTEKEKRIRERAREKKEMDKIMAKVSE
IERKEKADSKKAEKPPVEQASTK----------------
>Candidatus-Micrarchaeota-archaeon-CG10_big_fil_rev_8_21_14_0_10_45_29/1-109
--------------------------------------MGKPRGRDKLITCDSCGRRVPRDKALSLDTFTTY
STEFKGDTEE---EKLNDTRTSLRREQHFCISCGKHRRLFDKKKRQVIRQAQKDRWGQQDREAGSGRGQQRW
GRDERF---------------------------------
>Micrarchaeota-archaeon-(strain-CG1_02_47_40)/1-87
-------------------------------------MGKKKRGRERLLNCTACGRRVPRDKAVKFDRTMVF
STDMKTN---------DDVTMFSRVQNQYCPSCAKSLRIYEKKKRIAQRQHEKREGNIYQF-----------
---------------------------------------
>Micrarchaeota-archaeon/1-76
---------------------------------------MGMKGREKLVICASCGRRVPRTKAVSYVRGVVY
STDLKTA---------DDIKVFEKRKEYYCPSCGKHRKIYEKKKRLMNKYNK--------------------
---------------------------------------
>Fermentimicrarchaeum-limneticum/1-75
-----------------------------------------MRGRDHMVICVACGRRLPRGKAVTYERSIIF
STDLKTA---------DDVKLIERRKSYYCPSCGKSLGIYEKKKRRAMAKYNR-------------------
---------------------------------------
>Candidatus-Mancarchaeum-acidiphilum/1-80
---------------------------------------MARRGRETLVTCESCGRKVPRSKAVDVEKFTVF
STDMKTN---------KDIRFTERNKVFYCISCAKHRGIFEMKKRQAMSRANRRLE----------------
---------------------------------------
>Candidatus-Micrarchaeum-sp.-ARMAN-1/1-77
-----------------------------------------MRGKDTLVICESCGRKVPRNKAVIFEKSISF
STDLKTA---------NDVRFFERRKVYYCISCAKHRGIFEKKKRQAIEKSKKMM-----------------
---------------------------------------
>Candidatus-Micrarchaeum-sp.-AZ1/1-77
-----------------------------------------MRGKDTLVICESCGRKVPRNKAVIFEKSISF
STDLKTA---------NDVRFFERRKVYYCISCAKHRGIFEQKKRKAIERSKKMM-----------------
---------------------------------------
>Uncultured-archaeon/1-104
-------------------------------------MSRRVRGSIKLVNCASCGRRVPRDKALAYDRVTVY
STDLKTN---------DDVRTMLRREMHYCPSCAKHLRLYEKKANQMARRAHSGWGQQDREAQDRWGTNERF
GNSDSA---------------------------------
>Candidatus-Micrarchaeota-archaeon-CG1_02_49_24/1-71
-----------------------------------------------MVNCDSCGRRVPRDKVVELPARVFL
STDMKTA---------DDVRYIGFRPMKYCPSCGKHKHIYEKKKNMAQRKRKQGY-----------------
---------------------------------------
>Candidatus-Micrarchaeota-archaeon-CG08_land_8_20_14_0_20_49_17/1-81
-------------------------------------MARRSRGKEGLVNCDSCGRRVPRDKVVELPARVFL
STDMKTA---------DDVRYIGFRPMKYCPSCGKHKHIYEKKKNMAQRKRKQGY-----------------
---------------------------------------
>Galdieria-sulphuraria/1-110
------------------------MTVK--RRCHG--RNRKGRNHTCQVCCDGCGCKLAKDKAIKRFTVRNM
VDKSSLRDLQDACIIDKYELPKLYVKLQYCVSCAVHRKIVRPRSREERKIRYSSRTAVLDRFRKRE------
---------------------------------------
>Pyrodictiaceae-archaeon/1-98
------------------------MP-----KKYK-YIRRRDAGRQGTVICENCGKIIPRHKAICVETVESV
VRDPTLRREL---EKKGAIIMAYPVKKCYCVNCAVFMGIVKIGGYAERHRKFGEQRVQI-------------
---------------------------------------
>Candidatus-Aenigmarchaeota-archaeon-ex4484_52/1-95
------------------------MASIETYK-RGY--HSTGRGHQSTIVCGFCGKVVPRYKCNIVFRGFNI
D-NTILK------DIGSENVNQTKQKIYVCPSCARRRGIVQKKNENGLKITKKKKRK---------------
---------------------------------------
>Candidatus-Nanohaloarchaeota-archaeon/1-95
------------------------MAAIETYK-RGY--HSTGRGHQSTVTCGFCGKKVPRYKCCIIFRGFSM
E-AAIVK------EIGSRNIISTRTKVYACPACARSRGIVQKKNEEGLKVSKRRHRR---------------
---------------------------------------
>Methanopyrus-kandleri/1-87
------------------------MARNPRRKGRDGWKQSKSRGKPSFVTCECCGGKVPRHKAIPWTQGFRI
TDPVVRQ------AVDDRYVHTFSRKVYYCPKCARFLGIRKPKRR---------------------------
---------------------------------------
>Methanopyri-archaeon/1-88
------------------------MARNPRRRGRDGWKQTKARGKQSFVTCECCGAKIPRHKAIPWTQGFRI
TDPIVRQ------AVDDKYVHTFSRKVYYCPKCARFLGIRKPKRRG--------------------------
---------------------------------------
>Candidatus-Aenigmarchaeota-archaeon/1-91
------------------------MARA--PYKRVHK-HGKGRGNELTVICSYCGKKVPKYKTFTQIRSVNV
LDASMRK------EMSRNNVMIPLSKLHVCLSCARHRKISEPLKSRKSKRKA--------------------
---------------------------------------
>Nanohaloarchaea-archaeon/1-101
------------------------MPEGRSAYTRGHS-QTSARGHQPTVFCSYCGRKVPRHKCFIQYSGFHI
TDPVLRK------EISRNQVSAGTNKMYACPACARHRGIIMKRDQTGRMVSVKKKSGKRL------------
---------------------------------------
>Candidatus-Aenigmarchaeota-archaeon-ex4484_14/1-96
------------------------MAA---PYKRRYH-HTKGRGSESYVTCAFCGKRVPRYKCFTTFRGFKI
TDPGIRR------QVDRRNLSLMSRKMYVCPSCARHRGIVQIGRSRKSRVRKNSRLPS--------------
---------------------------------------
>Archaeon-GW2011_AR5/1-89
------------------------MSA---PYRRGYT-HTKSKGKESTVVCTYCGRQVPRWKTFVQYRGFRI
SDPTLRK------QIDPRRVSGFSSKMYVCPSCARYRGIVQVGRSRKSRRG---------------------
---------------------------------------
>archaeon/1-98
----------------------MEVNYISAPYKRKYK-HTKSKGSESSVICSFCGRKVPKWKSFSVMKRFNI
GDPVLRK------QIDMRRVGMFSRKSYACPSCARHRGIVQIGRSRKSRTSTSNR-----------------
---------------------------------------
>Candidatus-Micrarchaeota-archaeon-RBG_16_36_9/1-92
------------------------MS--TAPYTRAYA-HTKKRGKEGLVRCEYCGRSVPRWKAFTKFKGFRI
SDPTLRR------EIKSYNIHMFSRKIFVCPSCARVRKVVQPGKSIRKKHLNL-------------------
---------------------------------------
>Nanoarchaeota-archaeon/1-94
------------------------MPISVAPYTRKYE-HTKRRGRESTVLCGFCGKKVPRYKTIVTYRGFRI
TDPLILQ------SVDKRMVHLFKQKIYVCPSCARFHGIVQKGKTVRKKHLER-------------------
---------------------------------------
>Candidatus-Aenigmarchaeota-archaeon-ex4484_56/1-92
------------------------MS--TAPYKRTYK-HTKTRGNEGTVRCGKCGRLVPKWKTFVTYQGFRI
NDPTLRK------QIDKKMLHLFSRKIRVCPKCARFYHIVDKSKSVRKSHMTK-------------------
---------------------------------------
>Candidatus-Micrarchaeota-archaeon-RBG_16_49_10/1-98
------------------------MS--KAPYKRVYK-HTSQRGNELKIDCGACGRRVPKWKTFVTYRGMRI
NDPAILQ------QVDKRMLHLMTQKTRVCPKCARFYGVVQIGKSERKKGFRSNNPNRF-------------
---------------------------------------
>Candidatus-Woesearchaeota-archaeon/1-96
------------------------MPISKAPYKRTYK-HTIQRGKEARVRCDLCGKLVPRWKTFTVQRGFRI
TDPTILK------QVDKRMLHLLRKKLRVCPKCARFHHIVERGKSSRKKYSSQRR-----------------
---------------------------------------
>Candidatus-Aenigmarchaeota-archaeon-CG1_02_38_14/1-95
------------------------MS--KAPYKRSYQ-HTSSRGNEQRIRCAQCGCLVPRWKTFEVFRGFRI
TDPTILK------QVDRRMLSFMQRKERVCPKCARFYHIVKRGKSERKKGAGTRFA----------------
---------------------------------------
>Candidatus-Aenigmarchaeota-archaeon-CG_4_8_14_3_um_filter_37_24/1-97
------------------------MPISKAPYKRSYQ-HTSSRGNEQRIRCAQCGCLVPRWKTFEVFRGFRI
TDPTILK------QVDRRMLSFMQRKERVCPKCARFYHIVKRGKSERKKGAGTRFA----------------
---------------------------------------
>Thaumarchaeota-archaeon-S15/1-95
------------------------MPLKRASRGRK--K--GGKGSSGVVQCTNCGQTVPKDKAKKVTSRLNL
VEHQLAREL----RAQGTYIASPRVLKWYCISCAIHFGILKIRSADSRRKRGRLR-----------------
---------------------------------------
>Thermoproteota-archaeon/1-95
------------------------MPLKRASRGRK--K--GGKGSSGVVQCTNCGSTVPKDKAKKVTSRLNL
VEHALAKEL----RAQGAYIASPKVLKWYCISCAIHFGILKIRSEASRRQRGRLR-----------------
---------------------------------------
>Nitrosopumilaceae-archaeon/1-95
------------------------MPLKRASRGRT--K--GGKGSSGTIQCTNCGCTVPKDKAKKVTSRLNL
VEHTLAKEL----RAQGAYIASPMVLKWYCISCAIHFKILKIRSADSRRDRGKLR-----------------
---------------------------------------
>Nitrosopumilales-archaeon-CG11_big_fil_rev_8_21_14_0_20_33_24/1-95
------------------------MPLKRASRGRT--K--GGKGSSGTVQCTNCGCTVPKDKAKKVTGRINL
VEHTLAKEL----RAQGAYIASPTVLKWYCISCAIHFKILKIRSEDSRRQRGKLR-----------------
---------------------------------------
>Candidatus-Nitrosarchaeum-limnium-SFB1/1-95
------------------------MPLKRASRGRT--K--GGKGSSGTVQCVNCGCTVPKDKAKKVTGRINL
VEHTLAKEL----RAQGAYIASPTVLKWYCISCAIHFKILKIRSEDSRRQRGKLR-----------------
---------------------------------------
>Cenarchaeum-symbiosum-(strain-A)/1-95
------------------------MPLKRASRGRR--K--GGKGSSGVVQCTNCGQTVPKDKAKKITSRLNL
VEHTLAKEL----RAQGAYIAAPRILKWYCISCAIHFGILKIRSEASRRQRGRLR-----------------
---------------------------------------
>Nitrosopumilales-archaeon-CG15_BIG_FIL_POST_REV_8_21_14_020_37_12/1-95
------------------------MPLKRASRGRT--K--GGKGSTGVVQCTNCGSTVPKDKAKKVTSRLNL
VEHTLAKEL----RAQGAYIASPTVLKWYCISCAIHFKILKIRSADSRRKRGKLR-----------------
---------------------------------------
>Nitrosopumilus-oxyclinae/1-95
------------------------MPLKRASRGRT--K--GGKGSSGVVQCTNCGQTVPKDKAKKVTSKLNL
VEHTLAKEL----RAQGAYIASPTVLKHYCISCAIHFKILKIRSADSRRKRGKLR-----------------
---------------------------------------
>Candidatus-Nitrosopumilus-sp.-SW/1-95
------------------------MPLKRASRGRT--K--GGKGSSGVVQCTNCGQTVPKDKAKKVTSKLNL
VEHTLAKEL----RAQGAYIASPTVLKWYCISCAIHFKILKIRSADNRRKRGKLR-----------------
---------------------------------------
>Candidatus-Nitrosopumilus-sediminis/1-95
------------------------MPLKRASRGRT--K--GGKGSSGVVQCTNCGQTVPKDKAKKVTSRLNL
VEHTLAKEL----RAQGAYIASPTVLKHYCISCAIHFKILKIRSADSRRKRGKLR-----------------
---------------------------------------
>Nitrosopumilus-cobalaminigenes/1-95
------------------------MPLKRASRGRT--K--GGKGSSGVVQCTNCGQTVPKDKAKKVTSRLNL
VEHTLAKEL----RAQGAYIASPTVLKHYCISCAIHFKILKIRSADNRRKRGKLR-----------------
---------------------------------------
>Cenarchaeum-sp.-SB0672_bin_9/1-95
------------------------MPLKRASRGRT--K--GGKGSSGVVQCTNCGQTVPKDKAKKVTSRLNL
VEHTLAKEL----RSRGAYIASPTVLKWYCISCAIHYKILKIRSAGSRRKRGRLG-----------------
---------------------------------------
>Cenarchaeum-sp.-SB0669_bin_11/1-95
------------------------MPLKRASRGRT--K--GGKGSSGVVQCTNCGQTVPKDKAKKVTSRLNL
VEHTLAKEL----RSQGAYIAAPTVLKWYCISCAIHYKILKIRSADNRRKRGRLR-----------------
---------------------------------------
>Nitrosopumilus-sp.-B06/1-95
------------------------MPLKRASRGRT--K--GGKGSSGVVQCTNCGQTVPKDKAKKVTSRLNL
VEHSLAKEL----RAQGAYIASPTVLKWYCISCAIHFKILKIRSADSRRKRGKLR-----------------
---------------------------------------
>Nitrosopumilus-sp.-H8/1-95
------------------------MPLKRASRGRT--K--GGKGSSGVVQCTNCGQTVPKDKAKKVTSRLNL
VEHTLAKEL----RAQGAYIASPTVLKWYCISCAIHFKILKIRSADSRRKRGKLR-----------------
---------------------------------------
>Marine-Group-I-thaumarchaeote-SCGC-AAA799-B03/1-114
------------------------MPLKRASRGRT--K--GGKGSSGVVQCTNCGQTVPKDKAKKVTSRLNL
VEHTLAKEL----RAQGAYIASPTVLKWYCISCAIHFKILKIRSADNRRKLKQIISYHLIVYRNKRKLKNER
LM-------------------------------------
>Marine-Group-I-thaumarchaeote-SCGC-AAA799-N04/1-95
------------------------MPLKRASRGRT--K--GGKGSSGVVQCTNCGQTVPKDKAKKVTSRLNL
VEHTLAKEL----RAQGAYIASPTVLKWYCISCAIHFKILKIRSADNRRKRGKLR-----------------
---------------------------------------
>Nitrosopumilus-sp.-BACL13-MAG-121220-bin23/1-96
------------------------MPLKRASRGRT--K--GGKGSSGTVQCTNCGQTVPKDKAKKVTSRLNL
VEHTLAKEL----RAQGAYIASPTVLKHYCISCAVHFKIIKVRSEESRRKRGKLRG----------------
---------------------------------------
>Nitrosarchaeum-sp/1-95
------------------------MPLKRASRGRT--K--GGKGSSGTVQCTNCGSTVPKDKAKKVTSRLNL
VEHTLAKEL----RAQGAYIASPTVLKTYCISCAIHFKILKIRSEDSRRQRGKLR-----------------
---------------------------------------
>Nitrosopumilales-archaeon-CG_4_9_14_0_2_um_filter_34_16/1-95
------------------------MPLKRASRGRT--K--GGKGSTGTVQCTNCGQTVPKDKAKKVTSRLNL
VEHTLAKEL----RAQGAYIASPTVLKHYCISCAIHFKILKIRSEDSRRKRGKLR-----------------
---------------------------------------
>Nitrososphaerota-archaeon/1-95
------------------------MPLKRASRGRT--K--GGKGSSGTVQCTNCGQTVPKDKAKKVTSRLNL
VEHTLAKEL----RAQGAYIASPTVLKHYCISCAIHFKILKIRSADSRRKRGKLR-----------------
---------------------------------------
>Candidatus-Nitrosopumilus-salaria-BD31/1-95
------------------------MPLKRASRGRT--K--GGKGSSGTVQCTNCGQTVPKDKAKKVTSRLNL
VEHTLAKEL----RAQGAYIASPTVLKHYCISCAIHFKILKIRSEDSRRKRGKLR-----------------
---------------------------------------
>uncultured-marine-thaumarchaeote-KM3_25_G08/1-95
------------------------MPLKRASRGRT--K--GGKGSSGTVQCTNCGQTVPKDKAKKVTSKLNL
VEHTLAKEL----RAQGAYIASPTVLKHYCISCAIHFKILKIRSEDNRRKRGKLR-----------------
---------------------------------------
>Nitrosopumilus-sp.-b3/1-95
------------------------MPLKRASRGRT--K--GGKGSSGTVQCTNCGQTVPKDKAKKVTSKLNL
VEHTLAKEL----RAQGAYIASPTVLKWYCISCAIHFKILKIRSEDNRRKRGKLR-----------------
---------------------------------------
>Nitrosopumilus-adriaticus/1-95
------------------------MPLKRASRGRT--K--GGKGSSGTVQCTNCGQTVPKDKAKKVTSRLNL
VEHTLAKEL----RAQGAYIASPTVLKWYCISCAIHFKILKIRSEDNRRKRGKLR-----------------
---------------------------------------
>Nitrosopumilus-zosterae/1-99
--------------------MFILMPLKRASRGRT--K--GGKGSSGTVQCTNCGQTVPKDKAKKVTSRLNL
VEHTLAKEL----RAQGAYIASPTVLKWYCISCAIHFKILKIRSEDSRRKRGKLR-----------------
---------------------------------------
>Thaumarchaeota-archaeon-CSP1-1/1-95
------------------------MPLKRASRGRR--K--GGKGSSTRIQCTNCGATVPSDKAKKVTSRLNL
VEHTLAKEL----RAQGAYIASPRILKWYCISCAIHFGILKIRSESKRRDRGRLR-----------------
---------------------------------------
>Candidatus-Nitrosotalea-sp.-TS/1-107
------------MRLFRGILQVPYMPLKRASRGRK--K--GGKGSSDRVQCSNCGATVPRDKAKKVTSRLNL
VEHSLAKEL----RAQGAYIASPTVLKYYCISCAIHFGILKIRSADSRRQTGRLR-----------------
---------------------------------------
>Candidatus-Nitrosotalea-devanaterra/1-95
------------------------MPLKRASRGRK--K--GGKGSSDRIQCTNCGATVPRDKAKKVTSRLNL
VEHTLAKEL----RAQGAYIAAPTVLKWYCISCAIHFGILKIRSADSRRQTGRLR-----------------
---------------------------------------
>Thaumarchaeota-archaeon-13_1_40CM_38_12/1-95
------------------------MPLKRASRGRK--K--GGKGSSVRIQCSNCGATVPRDKAKKVTSRLNL
VEHSLAKEL----RAQGAYIAAPTVLKWYCISCAIHFGILKIRSADSRRQTGRLR-----------------
---------------------------------------
>Candidatus-Nitrosotenuis-uzonensis/1-98
---------------------MEAMPLKRASRGRR--K--GGKGSSDRIQCTNCGATVPKDKAKKVTSRLSL
VEQSLAREL----RAQGAYIAAPKVLKWYCISCAIHFGILKIRSADSRRQAGRLY-----------------
---------------------------------------
>Candidatus-Nitrosotenuis-cloacae/1-95
------------------------MPLKRASRGRR--K--GGKGSSDRIQCTNCGATVPKDKAKKVTSRLSL
VEHSLAKEL----RAQGAYIASPSILKWYCISCAIHFGILKIRSADSRRKTGRLR-----------------
---------------------------------------
>Candidatus-Nitrosotenuis-sp/1-95
------------------------MPLKRASRGRR--K--GGKGSSDRIQCTNCGATVPKDKAKKVTSRLSL
VEHSLAKEL----RAQGAYIASPSVLKWYCISCAIHFGILKIRSASSRRQTGRLR-----------------
---------------------------------------
>Candidatus-Nitrosopelagicus-sp/1-96
------------------------MPSKRASRGRR--K--GGKGSSGTIQCVNCAGTVPKDKAKKVTSRLSX
VEHQLAKEL----RAQGAYIAAPKVTKWYCISCAIHFKVLKIRSADQRRRHTKLRG----------------
---------------------------------------
>uncultured-marine-thaumarchaeote-KM3_164_C03/1-96
------------------------MPLKRASRGRR--K--GGKGSSGTVQCVNCGGTVPKDKAKKVTSRVSL
VEHQLAKEL----RAQGAYISAPKVTKWYCISCAIHFKVLKIRSADQRRRHTKLRG----------------
---------------------------------------
>uncultured-marine-thaumarchaeote-KM3_69_B11/1-95
------------------------MPLKRASRGRR--K--GGKGSSGVIQCVNCGGTVPKDKAKKVTSRLSL
VEHQLAKEL----RAQGAYIAAPKVTKWYCISCAIHFKVLKIRSAEQRRQHTKLR-----------------
---------------------------------------
>uncultured-marine-thaumarchaeote-KM3_70_F01/1-95
------------------------MPLKRASRGRR--K--GGKGSSGTIQCVNCGGTVPKDKAKKVTSRLSL
VEHQLAKEL----RAQGAYISAPKITKWYCISCAIHFKVLKIRSASQRRQHTKLR-----------------
---------------------------------------
>uncultured-marine-thaumarchaeote-KM3_76_D06/1-111
--------MFQHTQDYKWDEYSKFMPLKRASRGRK--K--GGKGSSGVVQCTNCGQTVPKDKAKKVTSRLSL
VEHQLAKEL----RAQGTYISSPTVLKWYCISCAIHFKILKIRSASKRRERTKLR-----------------
---------------------------------------
>uncultured-marine-thaumarchaeote-KM3_90_C11/1-95
------------------------MPSKRASRGRK--K--GGKGSSGVVQCTNCGQTVPKDKAKKVTSRYSL
VEHQLAKEL----RAQGTYIASPKVLKWYCISCAIHFKILKIRSSTKRREHTKLG-----------------
---------------------------------------
>uncultured-marine-thaumarchaeote-KM3_11_E10/1-95
------------------------MPLKRASRGRK--K--GGKGSSGVVQCTNCGQTVPKDKAKKVTSRLSL
VEHQLAKEL----RAQGTYIASPRILKWYCISCAIHFKILKIRSSEKRRVHTKLR-----------------
---------------------------------------
>uncultured-crenarchaeote-DeepAnt-EC39/1-95
------------------------MPSKRVSRGRK--K--GGKGSTGVVQCTNCGQTVPKDKAKKVTSRLSL
VEHQLAKEL----RAQGTYIASPTILKWYCISCAIHFKILKIRSSAKRRERTKLR-----------------
---------------------------------------
>uncultured-marine-thaumarchaeote-SAT1000_45_H05/1-95
------------------------MPSKRVSRGRK--K--GGKGSTGVIQCTNCGQTVPKDKAKKVTSRLSL
VEHQLAKEL----RAQGTYIASPKILKWYCISCAIHFKILKIRSSSKRREHTKLR-----------------
---------------------------------------
>uncultured-marine-thaumarchaeote-KM3_97_B07/1-95
------------------------MPSKRVSRGRK--K--GGKGSTGVIQCTNCGQTVPKDKAKKVTSRLSL
VEHQLAKEL----RAQGTYIASPKILKWYCISCAIHFKILKIRSSSKRRERTKLR-----------------
---------------------------------------
>uncultured-marine-thaumarchaeote-KM3_126_D02/1-95
------------------------MPSKRVSRGRK--K--GGKGSTGVVQCTNCGQTVPKDKAKKVTSRLSL
VEHQLAKEL----RAQGTYIASPKILKWYCISCAIHFKILKIRSSSKRRERTKLR-----------------
---------------------------------------
>uncultured-marine-thaumarchaeote-AD1000_71_B04/1-95
------------------------MPSKRVSRGRK--K--GGKGSTGVVQCTNCGQTVPKDKAKKVTSRLSL
VEHQLAKEL----RAQGTYIASPKILKWYCISCAIHFKILKIRSSAKRRERTKLR-----------------
---------------------------------------
>uncultured-marine-thaumarchaeote-KM3_106_B12/1-95
------------------------MPSKRVSRGRK--K--GGKGSTGVIQCTNCGQTVPKDKAKKVTSRLSL
VEHQLAKEL----RAQGTYIASPKILKWYCISCAIHFKILKIRSSAKRRERTKLR-----------------
---------------------------------------
>uncultured-marine-crenarchaeote-HF4000_APKG6C9/1-95
------------------------MPSKRVSRGRK--K--GGKGSSGTVQCINCGQTVPKDKAKKVTSRINL
VEHQLAKEL----RAQGTYIASPTILKWYCISCAIHFKILKIRSSAKRREHTKLR-----------------
---------------------------------------
>uncultured-marine-thaumarchaeote-KM3_76_G12/1-95
------------------------MPSKRVSRGRK--K--GGKGSSGIVQCTNCGQTVPKDKAKKVTSRLSL
VEHQLAKEL----KAQGTYIASPKILKWYCISCAIHFKILKIRSSAKRRERTKLR-----------------
---------------------------------------
>uncultured-marine-thaumarchaeote-AD1000_19_G10/1-95
------------------------MPSKRVSRGRK--K--GGKGSSGVVQCTNCGQTVPKDKAKKVTSRLSL
VEHQLAKEL----KAQGTYIASPKILKWYCISCAIHFKILKIRSSAKRREHTKLR-----------------
---------------------------------------
>uncultured-marine-thaumarchaeote-KM3_103_A05/1-95
------------------------MPSKRVSRGRK--K--GGKGSSGIVQCTNCGQTVPKDKAKKVTSRLSL
VEHQLAKEL----RAQGTYIASPKILKWYCISCAIHFKILKIRSSAKRREHTKLR-----------------
---------------------------------------
>uncultured-marine-thaumarchaeote-KM3_52_F05/1-95
------------------------MPSKRVSRGRK--K--GGKGSSGTVQCTNCGQTVPKDKAKKVTSRLSL
VEHQLAKEL----RAQGTYIASPKILKWYCISCAIHFKILKIRSSAKRREHTKLR-----------------
---------------------------------------
>Candidatus-Nitrosocosmicus-franklandus/1-95
------------------------MPKKRTSRGRT--K--GGKGSSGTVHCSQCGAMVPRDKAKKITGRITL
VEPQLAKEL----KSQGAYIAPATDVKFYCVSCAVHRGIVKVRSENDRRTSGRLG-----------------
---------------------------------------
>Candidatus-Nitrosocosmicus-sp.-SS/1-95
------------------------MPKKRTSRGRA--K--GGKGSSGTVHCSQCGAMVPRDKAKKITGRITL
VEPQLAKEL----KSQGAYIAPSTDVKFYCVSCAVHRGIVKVRSENDRRNSGKLG-----------------
---------------------------------------
>Candidatus-Nitrosocosmicus-arcticus/1-95
------------------------MPKKRTSRGRT--K--GGKGSSGTVHCSQCGAMVPRDKAKKITGRITL
VEPQLAKEL----KAQGAYIAPSTDVKFYCVSCAVHRGIVKVRSQSDRRNSGKLG-----------------
---------------------------------------
>Candidatus-Nitrosocosmicus-oleophilus/1-95
------------------------MPKKRTSRGRT--K--GGKGSSGTVHCSQCGAMVPRDKAKKITGRITL
VEPQLAKEL----KAQGAYIAPSTDVKFYCVSCAVHRGIVKVRSENDRRNSGKLG-----------------
---------------------------------------
>Nitrososphaeraceae-archaeon/1-95
------------------------MPKKRASRGRT--K--GGKGSSGTVHCSQCGAMVPRDKAKKVTGRVTL
VEPTLAKEL----KAQGAYIAPSSDVKFYCVSCAVHRGIVKVRSESERRSTGRLR-----------------
---------------------------------------
>Candidatus-Nitrososphaera-evergladensis-SR1/1-100
-------------------MPIPPMPKKRASRGRS--K--GGKGSSGVVHCSQCGALVPRDKAKKVTGRITL
VEPTLAKEL----KAQGAYIPMSTDVKFYCVSCAVHRGIVKVRSEAERRTGGRLW-----------------
---------------------------------------
>Nitrososphaera-sp/1-95
------------------------MPKKRASRGRS--K--GGKGSSGVVHCSQCGALVPRDKAKKVTGRITL
VEPALAKEL----KAQGAYIPLSTDVKFYCVSCAVHRGIVKVRSEAERRTGGRLW-----------------
---------------------------------------
>Thaumarchaeota-archaeon-13_1_40CM_4_48_7/1-95
------------------------MPKKRASRGRS--K--GGKGSSGVVHCSQCGALVPRDKAKKVTGRITL
VEPTLAKEL----RAAGAYIPLSTDVKFYCVSCAVHRGIVKVRSEAERRTAGKLR-----------------
---------------------------------------
>Candidatus-Nitrososphaera-gargensis/1-95
------------------------MPKKRASRGRS--K--GGKGSSGVVHCSSCGALVPRDKAKKVTGRITL
VEPTLAKEL----RAAGAYIPMSTDVKFYCVSCAVHRGVVKVRSESDRRTAGKLR-----------------
---------------------------------------
>Sulfolobales-archaeon-HS-7/1-95
------------------------MPKKRESRGRR--K--GDKGHVSVVSCDNCGKRVPEDKAVCVTRMYSP
VDSALAQEL----EKKGAIITRYPMTKCYCINCAIHFGIIKVRAEQERKEKTVLR-----------------
---------------------------------------
>Saccharolobus-solfataricus/1-95
------------------------MPKKRENRGRR--K--GDKGHVGYISCDQCGARVPEDKAVCVTKMYSP
VDASLASEL----EKKGAIIARYPVTKCYCVNCAVFLGIIKIRAENERKQKARLR-----------------
---------------------------------------
>Sulfolobus-sp.-E5-1-F/1-95
------------------------MPKKRENRGRR--K--GDKGHVGYISCDQCGARVPEDKAVCVTKMYSP
VDASLASEL----EKKGAIIARYPVTKCYCVNCAVFLGIIKIRAESERKQKARLR-----------------
---------------------------------------
>Sulfolobus-sp.-A20/1-95
------------------------MPKKRENRGRR--K--GDKGHVGYVSCDQCGARVPEDKAVCVTKMYSP
VDPSLASEL----EKKGAIIARYPVTKCYCINCAVFLGIVRIRAEDERKQRAKLF-----------------
---------------------------------------
>Sulfolobaceae-archaeon/1-95
------------------------MPKKRENRGRR--K--GDKGHVTYVTCDNCGKRVPEDKAVCVTKMYSP
VDPALASEL----EKKGAIIARYPVTKCYCINCAIFMGIIKIRAEDERKQKAPLR-----------------
---------------------------------------
>Sulfolobales-archaeon/1-95
------------------------MPKKRENRGRR--K--GDKGHIGYIACDNCGARIPEDKAICVTRYYSP
VDPALAAEL----EKKGAIIMKYPVTKCYCINCAVHFGIIRIRAEEERKQKARLG-----------------
---------------------------------------
>Sulfolobales-archaeon-SCGC-AB-777_K09/1-95
------------------------MPKKRENRGRR--K--GDKGHIGYIACDNCGARIPEDKAICVTRYYSP
VDPALAAEL----EKRGAIIMRYPVTKCYCINCAVHFGIIRIRAEEERKQKAPLG-----------------
---------------------------------------
>Sulfolobales-archaeon-SCGC-AB-777_J03/1-95
------------------------MPKKRENRGRR--K--GDKGHIGYIACDNCGARIPEDKAICVTRYYSP
VDPALAAEL----EKKGAIIMRYPVTKCYCINCAVHFGIIRIRAEEERKQKAPLG-----------------
---------------------------------------
>Sulfolobus-sp.-SCGC-AB-777_L09/1-95
------------------------MPKKRENRGRR--K--GDKGHVGYVYCDQCGARIPEDKAVCVTKPYSP
VDPALAAEL----EKKGAIIMRYPVTKCYCINCAVFLGIIRIRAEEERKQKTRLY-----------------
---------------------------------------
>Sulfolobus-acidocaldarius/1-95
------------------------MPKKRENRGRR--K--GDKGHVGSIHCDQCGARIPEDKAICVTKPYSP
VDPALAQEL----EKKGAIIMRYPVTKCYCVNCAVYLGVIKIRPEQERKQKAKLY-----------------
---------------------------------------
>Sulfurisphaera-ohwakuensis/1-95
------------------------MPKKRENRGRR--K--GDKGHVGYIYCDQCGARVPEDKAICVTKMYSP
VDPALASEL----EKKGAIIMRYPVTKCYCVNCAVFLGIIKIRPEEERKQKAKLY-----------------
---------------------------------------
>Stygiolobus-azoricus/1-95
------------------------MPKKRENRGRR--K--GDKGHVGYISCDQCGARVPEDKAICVTKPYSP
VDPALAAEL----EKKGAIIMRYPVTKCYCVNCAVYLGIIKIRPEEERKQKAKLY-----------------
---------------------------------------
>Stygiolobus-caldivivus/1-95
------------------------MPKKRENRGRR--K--GDKGHVGYISCDQCGARVPEDKAICVTKPYSP
VDPALAAEL----EKKGAIISRYPVTKCYCVNCAVYLGIIKIRPENERKQKAKLY-----------------
---------------------------------------
>Sulfodiicoccus-acidiphilus/1-95
------------------------MPKKRENRGRR--K--GDKGHVGYISCDNCGARIPEDKAVCVTRMYSP
VDSGLAAEL----EKKGAMITRYPVTRCYCVNCAVHFGIIKVRSETERRSHTRLR-----------------
---------------------------------------
>Metallosphaera-yellowstonensis-MK1/1-95
------------------------MPKKRENRGRR--K--GDKGHVGTIMCDNCGARVPEDKAICVTRTYSP
VDAALANEL----EKKGAIITRYPVTKCYCVNCAVHYGLIKIRAEDERKSRARIY-----------------
---------------------------------------
>Metallosphaera-tengchongensis/1-95
------------------------MPKKRENRGRR--K--GDKGHVGYVMCDNCGARVPEDKAICVTRSYSP
VDASLANEL----EKKGAIITRYPVTKCYCVNCAVHFGLVKIRAENERKSRAKIF-----------------
---------------------------------------
>Metallosphaera-cuprina-(strain-Ar-4)/1-104
---------------MEKKVGAKVLPKKRENRGRR--K--GDKGHVGYVMCDNCGARVPEDKAVCVTRTYSP
VDASLANEL----EKKGAIITRYPVTKCYCVNCAVHFGLIKIRAENERKSKTRLF-----------------
---------------------------------------
>Metallosphaera-sedula/1-95
------------------------MPKKRENRGRR--K--GDKGHVGYVMCDNCGARVPEDKAVCVTRTYSP
VDASLANEL----EKKGAIITRYPVTKCYCVNCAVHFGLIKIRAENERKSRARLF-----------------
---------------------------------------
>Metallosphaera-hakonensis-JCM-8857-=-DSM-7519/1-95
------------------------MPKKRESRGRR--K--GDKGHVGYVMCDNCGARVPEDKAVCVTRTYSP
VDASLANEL----EKKGAIITRYPVTKCYCVNCAVHFGIIKIRAENERKSRARLF-----------------
---------------------------------------
>Sulfuracidifex-tepidarius/1-95
------------------------MPKKRENRGRR--K--GDKGHVGYIFCDNCGARVPEDKAICTTRMYSP
VEPALAQEL----EKKGAIITRYPITKCYCVNCAVHFGIVKIRAENERKSTRPRF-----------------
---------------------------------------
>Sulfuracidifex-metallicus-DSM-6482-=-JCM-9184/1-94
------------------------MPKKRENRGRR--K--GDKGHVGYIFCDNCGARVPEDKAICTTRMYSP
VEPALAQEL----EKKGAIITKYPVTKCYCVNCAVHFGIVKIRAENERKSRARA------------------
---------------------------------------
>Candidatus-Aramenus-sulfurataquae/1-95
------------------------MPKKRENRGRR--K--GDKGHVGYITCDNCGARIPEDKAICVTRPYSL
VDATLAAEL----EKKGAIIPRYSVTKCYCINCAVHFGIVKIRAENERKSRATSF-----------------
---------------------------------------
>Candidatus-Acidianus-copahuensis/1-95
------------------------MPKKRENRGRR--K--GDKGHVGYITCDNCGARVPEDKAICVTRMYSP
VEAALANEL----EKKGAIIPRYPVRKCYCVNCAVHFGIAKIRAENERKVGPRSY-----------------
---------------------------------------
>Acidianus-brierleyi/1-95
------------------------MPKKRENRGRR--K--GDKGHVGYITCDNCGARVPEDKAICVTRMYSP
VDATLASEL----EKKGAIIPRYAMRKCYCINCAIHFGIVKIRAENERKSRPAVY-----------------
---------------------------------------
>Acidianus-hospitalis/1-96
------------------------MPKKRENRGRR--K--GDKGHVGYVTCDNCGARVPEDKAICVTRMYSP
VDAALASEL----EKKGAIIPKYPVRKCYCINCAIHFGIVKIRAEEERKTKPTTYF----------------
---------------------------------------
>Acidianus-manzaensis/1-95
------------------------MPKKRENRGRR--K--GDKGHVGYITCDNCGARVPEDKAICVTRMYTP
VEPALAAEL----EKKGAIIPRYPVRKCYCINCAIHFGIVKIRAENERKIHPTTF-----------------
---------------------------------------
>Acidianus-sulfidivorans-JP7/1-96
------------------------MPKKRENRGRR--K--GDKGHVGYITCDNCGARVPEDKAICVTRMYTP
VEPALAAEL----EKKGAIIPRYPIRKCYCINCAIHFGIVKIRAENERKVRPTTTF----------------
---------------------------------------
>Desulfurococcales-archaeon-ex4484_217_2/1-95
------------------------MPKKRKNRGRS--K--GAKGRSALVQCDGCGAWIPEDKAIVVTRWYSP
VDPQLAREL----EKKGAIIMRYPVTKKYCVSCAIYLGIVKVRAKEERKKKPVTI-----------------
---------------------------------------
>Desulfurococcales-archaeon-ex4484_42/1-95
------------------------MPKKRENRGRH--K--GAKGSVKLVHCDQCGRLIPADKAICVTKWYSP
VDPQLAAEL----EKKGAIIARYPVTRCYCVSCAIFLGIIKVRPESERKKRGVIG-----------------
---------------------------------------
>Acidilobales-archaeon/1-95
------------------------MPKKRESRGRK--K--GAKGSVTRIQCDQCGALVPADKAVCVTKWYSP
VDPQLAAEL----EKKGAIIAKYPVTKCYCISCAIFLGIIKVRPESERKKRVPLR-----------------
---------------------------------------
>Ignisphaera-sp/1-98
------------------------MPKKRENRGRR--K--GDKGAVRRVQCDNCGALIPADKAICVTKWYSP
VDPQLAAEL----EKRGAIISRYPVTKCYCINCAIFYGVIKVRPEEERKKHVPLQSIR--------------
---------------------------------------
>Ignisphaera-aggregans/1-97
------------------------MPKKRENRGRR--K--GDKGSVSRVHCDNCGALVPEDKIICVTRMYSP
VDPQLAQEL----EKKGAIIMRYPVTKCYCINCAIFYGIIKMRSEEERKRATALQKM---------------
---------------------------------------
>Ignisphaera-aggregans-(strain-DSM-17230-/-JCM-13409-/-AQ1.S1)/1-98
------------------------MPKKRENRGRK--K--GDKGSVERIHCDNCGALIPRDKAVCVTKMYSP
VDPQLAAEL----EKKGAIIMRYPVTKCYCINCAIFYGIIKVRSEEERKRSIPLQKVS--------------
---------------------------------------
>Thermoprotei-archaeon/1-101
------------------------MPKKRKNRGRH--K--GDKGKEGYVQCDNCGRLVPRSKIVRVTRPYVP
VDPQLAKEL----EAKGAIIPKYYVTRNYCINCAIFYGIIKVRPEEERKKKQSLGAKPTSK-----------
---------------------------------------
>Pyrolobus-fumarii-(strain-DSM-11204-/-1A)/1-96
------------------------MPKKRQNRGRH--K--GSKGHVGVVQCDNCGRIIPRDKAICVTRYYSP
VDPQLAREL----EKKGAIIMKYPVEKCYCVSCAIHYGIVRQRPREERKPKPSVQI----------------
---------------------------------------
>Pyrodictium-occultum/1-96
------------------------MPKKRQNRGRH--K--GSKGRTRVVQCDNCGRLIPRDKAICITKWYTP
VDPQLAREL----EKKGAIIMKYPVEKCYCVSCAVHYGIVKVRPEEERKAVRTPTV----------------
---------------------------------------
>Hyperthermus-butylicus-(strain-DSM-5456-/-JCM-9403-/-PLM1-5)/1-96
------------------------MPKKRQNRGRH--K--GDKGRTRLVQCDNCGRLIPRDKAICITKWYTP
VDPQLAREL----EKKGAIIMKYPVEKCYCVSCAIHYGIIKVRPEEERKAIRGPVI----------------
---------------------------------------
>Pyrodictium-delaneyi/1-96
------------------------MPKKRQNRGRH--K--GSKGHTRTVQCDNCGRIIPRDKAICVTRWYTP
VDPQLAREL----EKRGAIIMRYPVEKCYCVSCAVHYGLVKVRPEEERKAVRGPVI----------------
---------------------------------------
>Hyperthermus-sp/1-96
------------------------MPKKRQNRGRH--K--GAKGHTKTVQCDNCGRLIPRDKAICVTRWYTP
IDPQLAREL----EKKGAIIMRYPVEKCYCVSCAVHYGIVKVRPEEERKVIKGPVI----------------
---------------------------------------
>Caldisphaera-sp/1-95
------------------------MPKKRESRGRR--K--GDKGKSKLIQCDNCGRLVPEDKAICVTREYTP
VDPQLAEEL----TKKGAIIPKYPVTKCYCISCAIHFGLVKIRAEDSRKPRTNLL-----------------
---------------------------------------
>Caldisphaera-lagunensis-(strain-DSM-15908-/-JCM-11604-/-ANMR-0165-/-IC-154)/1-95
------------------------MPKKRESRGRR--K--GDKGKSKLIQCDNCGRLVPEDKAICVTRDYTP
VDPQLAEEL----TKKGAIIPRYPVTKCYCISCAIHFGLVKIRAEDSRKPRTNLF-----------------
---------------------------------------
>uncultured-Acidilobus-sp.-CIS/1-101
------------------MLEATSMPKKRESRGRR--K--GDKGKARVIQCDNCGRLVPEDKAICVTRTYSP
VDPQLAAEL----EKKGAIIPRYPVTKCYCISCAIHYGLVKIRAEEERKPKVNLI-----------------
---------------------------------------
>uncultured-Acidilobus-sp.-MG/1-101
------------------MLEATSMPKKRESRGRR--K--GDKGKARVIQCDNCGRLVPEDKAICVTRTYSP
VDPQLAAEL----EKKGAIIPRYPVTKCYCISCAIHYGLVKIRAEEERKPKVNII-----------------
---------------------------------------
>Acidilobus-sp.-7A/1-95
------------------------MPKKRESRGRR--K--GDKGKSRMIQCDNCGRLVPEDKAICVTRSYTP
VDPQLAAEL----EKKGAIIPRYPVTKCYCISCAIHYGLVKIRAEDERKPRLNII-----------------
---------------------------------------
>Acidilobus-saccharovorans-(strain-DSM-16705-/-JCM-18335-/-VKM-B-2471-/-345-15)/1-95
------------------------MPKKRESRGRR--K--GDKGKSKMIQCDNCGRLVPEDKAICVTRNYSP
VDPQLAAEL----EKKGAIIPRYPVTKCYCISCAIHYGLVKIRPEDERKPRLNLI-----------------
---------------------------------------
>Ignicoccus-islandicus-DSM-13165/1-94
------------------------MPKKRENRGRH--K--GDKGRSGVIQCDNCGRLIPADKAICVTKWYSP
VDPQLAREL----EKKGAIIPKYKLTKCYCVSCAVHYGLVKVRPEHERKRRGLY------------------
---------------------------------------
>Ignicoccus-pacificus-DSM-13166/1-94
------------------------MPKKRENRGRH--K--GDKGKTGTVQCDNCGRIVPADKAICVTRWYSP
VDPQLAREL----EKKGAIIPRYKITKCYCVSCAVHYGIVKVRPSEERKRRGIY------------------
---------------------------------------
>Ignicoccus-hospitalis-(strain-KIN4/I-/-DSM-18386-/-JCM-14125)/1-94
------------------------MPKKRENRGRH--K--GDKGKTGTIQCDNCGRIVPADKAICVTRWHSP
VDPQLAREL----EKKGAIIPRYKITKCYCISCAVHLGIVKVRPEHERKRRGLY------------------
---------------------------------------
>Aeropyrum-sp/1-95
------------------------MPKKRESRGRR--K--GGKGKSGAVPCDNCGRLTPADKIICVTRTYSP
VDPALASEL----EKKGAIIMRYPMQKCYCISCAIFYGVIKVRAEEQRKPKGLEI-----------------
---------------------------------------
>Staphylothermus-marinus/1-95
------------------------MPKKRESRGRR--K--GSKGKVSTVQCSQCGKLIPEDKAVCVTRMYSP
VNPQLAREL----EKKGAIIAKFPVTKCYCISCAIFLGLIKVRPEEERKTKVETI-----------------
---------------------------------------
>Desulfurococcaceae-archaeon-AG1/1-96
------------------------MPKKRESRGRR--K--GSKGYVERIQCDQCGRLVPEDKAVCVTRTYTP
VDPQLAQEL----EKKGALIARYPMTKCYCVSCAIFMGIIKVRAEEERKSTPKRGL----------------
---------------------------------------
>Zestosphaera-tikiterensis/1-96
------------------------MTKKRESRGRR--K--GSKGSVKLVQCDQCGRMVPEDKAICVTRWYSP
VDPQLAAEL----EKKGAIIARYPVTKCYCVSCAVFLGIVKVRSEEERKSVPKKTI----------------
---------------------------------------
>Fervidicoccus-fontis/1-95
------------------------MPKKRESRGRH--K--GGKGYVERIQCDNCGRLIPEDKAICVERYYSP
IEPQLAKEL----EKKGAIITRYPVKKCYCVSCAIHLGIVKVRAEEERKAKQNVL-----------------
---------------------------------------
>Fervidicoccus-sp/1-95
------------------------MPKKRESRGRH--K--GGKGYVERIQCDNCGRLVPEDKAICIEKMYSP
IEPQLAREL----EKKGAIITRYPVKKCYCVSCAIHLGIVKVRAEEERKAKQNIF-----------------
---------------------------------------
>Staphylothermus-marinus-(strain-ATCC-43588-/-DSM-3639-/-JCM-9404-/-F1)/1-95
------------------------MPKKRESRGRH--K--GAKGKVGYVQCDNCGRIVPRDKAICITRWYSP
VSPQLAQEL----EKKGAIIMKYPVTKCYCVSCAVHLGIVKVRPEHERKPKPQPI-----------------
---------------------------------------
>Staphylothermus-hellenicus-(strain-DSM-12710-/-JCM-10830-/-BK20S6-10-b1-/-P8)/1-95
------------------------MPKKRESRGRH--K--GAKGKVGYVQCDNCGRIVPRDKAICITKWYSP
VSPQLAREL----EKKGAIIMKYPVTKCYCISCAVHLGIVKVRPEHERKPKPQPI-----------------
---------------------------------------
>Aeropyrum-pernix/1-95
------------------------MPKKRESRGRR--K--GAKGKAGTVQCDNCGRVVPADKAICVTRMYSP
VDPQLAEEL----EKKGAIIMRYPVTKCYCVSCAVHYGIVKIRPEEQRKPKGFQL-----------------
---------------------------------------
>Thermogladius-sp/1-95
------------------------MPKKRESRGRR--K--GDKGKVELVQCDNCGRLVPADKAICVTRMYSP
VAPQLAEEL----EKKGAIIMKYPVRKCYCISCAIHYGIIKVRPEEERKAKGLAI-----------------
---------------------------------------
>Thermogladius-calderae-(strain-DSM-22663-/-VKM-B-2946-/-1633)/1-95
------------------------MPKKRESRGRR--K--GDKGKVEMIQCDNCGRLVPADKAICVTRMYSP
VAPQLAQEL----EKKGAIIMKYPVRKCYCISCAIHYGIIKVRPEEERKARGLVI-----------------
---------------------------------------
>Desulfurococcus-sp/1-95
------------------------MPKKRESRGRR--K--GSKGKVEYIQCDNCGRLVPSDKAVCVTRMYSP
VPPQLAMEL----EKKGAIIQKYPVTKCYCISCAVHLGIIKVRPEEERKEKTTLA-----------------
---------------------------------------
>Desulfurococcales-archaeon/1-95
------------------------MPKKRESRGRR--K--GDKGYVERVQCDNCGRLVPEDKAICVTRMYSP
VDPQLAREL----EKKGAIIMKYPVTKCYCVSCAVHLGIVKVRPEEERKSKELVL-----------------
---------------------------------------
>Thermosphaera-aggregans/1-95
------------------------MPKKRESRGRH--K--GDKGKVEIVQCDNCGRRIPSDKAIXVTRMYSP
VPPQLAEEX----EKKGAVIQRYPVTKCYCVSCAIHYGIIKVRAEEERKPKPAPV-----------------
---------------------------------------
>Thermosphaera-aggregans-(strain-DSM-11486-/-M11TL)/1-95
------------------------MPKKRESRGRH--K--GDKGKVEIVQCDNCGRRVPSDKAICVTRMYSP
VPPQLAEEL----EKKGAVIQRYPVTKCYCVSCAIHYGIVKVRAEEERKPKPPPV-----------------
---------------------------------------
>Desulfurococcus-amylolyticus-(strain-DSM-18924-/-JCM-16383-/-VKM-B-2413-/-1221n)/1-95
------------------------MPKKRESRGRR--K--GDKGKVGYVQCDQCGRRVPEDKAICVTRMYSP
VPPQLAEEL----EKKGAIIQKYPVRKCYCISCAVHLGIVKVRPEEERKEKPAFT-----------------
---------------------------------------
>Desulfurococcus-mucosus-(strain-ATCC-35584-/-DSM-2162-/-JCM-9187-/-O7/1)/1-95
------------------------MPKKRESRGRR--K--GDKGKVEYVQCDNCGRRVPADKAICVTRMYSP
VPPQLAEEL----EKKGAIIQRYPVTKCYCVSCAVHLGIVKVRPEEERKEKPAPV-----------------
---------------------------------------
>Vulcanisaeta-distributa-(strain-DSM-14429-/-JCM-11212-/-NBRC-100878-/-IC-017)/1-133
------------------------MPKKRKNRGRH--K--GDKGKEPMVYCDNCGKLVPRSKAVRVTVPYSP
VPGDLAREL----EKQGAIVPRYYVTKTYCINCAIYLGILKVRAEDERKRKVSLTKAPARREVITVPPASKP
SQTQTPAPSTSQGTQGAQAKP------------------
>Vulcanisaeta-souniana-JCM-11219/1-133
------------------------MPKKRKNRGRH--K--GDKGKEPMVYCDNCGKLVPRSKAVRVTVPYSP
VPGDLAREL----EKQGAIVPRYYVTKTYCINCAIYLGILKVRSEDERKRKIASARPLVRRETVAAPPATKP
AQTQPPTQPTQQGNEGAQTKS------------------
>Vulcanisaeta-moutnovskia-(strain-768-28)/1-139
------------------MYGFRNMPKKRKNRGRH--K--GDKGKEPMVYCDNCGKLVPRSKAVRVTVPYSP
VPADLAREL----EKQGAIVPRYYVTKTYCINCAIYLGILKVRSEDERKRKMAMAKAPIRKETVTAPPATKP
AQTQSSTPPASQGSQETPTKS------------------
>Vulcanisaeta-sp.-AZ3/1-132
------------------------MPKKRKNRGRH--K--GDKGKEPMVYCDNCGKLVPRSKAVRVTVPYSP
VPADLAREL----EKQGAIVPRYYVTKTYCINCAIYLGILKVRAEDERKRKVTLTKAPVRKETITAPSVNKP
AQAQPTPTTQQANERGPTGS-------------------
>Vulcanisaeta-sp.-EB80/1-132
------------------------MPKKRKNRGRH--K--GDKGKEPMVYCDNCGKLVPRSKAVRVTVPYSP
VPADLAREL----EKQGAIVPRYYVTKTYCINCAIYLGILKVRAEDERKRKVTITRSPVRREGTTIPPVTKP
AQSQSPPPTQPGSQEAQTKS-------------------
>Vulcanisaeta-sp.-CIS_19/1-132
------------------------MPKKRKNRGRH--K--GDKGKEPMVYCDNCGKLVPRSKAVRVTVPYSP
VPADLAREL----EKQGAIVPRYYVTKTYCINCAIYLGILKVRAEDERKRKVTTTRAPVRREGTTIPPVTKP
AQSQSPPPTQPGSQEAQTKS-------------------
>Vulcanisaeta-sp.-OSP_8/1-132
------------------------MPKKRKNRGRH--K--GDKGKEPMVYCDNCGKLVPRSKAVRVTVPYSP
VPADLAREL----EKQGAIVPRYYVTKTYCINCAIYLGILKVRAEDERKRKVTITRAPVRREGTTIPPVTKP
AQSQSPPPTQPGSQEAQTKS-------------------
>Vulcanisaeta-sp.-MG_3/1-132
------------------------MPKKRKNRGRH--K--GDKGKEPMVYCDNCGKLVPRSKAVRVTVPYSP
VPADLAREL----EKQGAIVPRYYVTKTYCINCAIYLGILKVRAEDERKRKVTITRAPVRREGTTIPPVTKP
AQSQLPPPTQPGSQEAQTKS-------------------
>Thermoproteus-sp.-AZ2/1-96
------------------------MPKKRKNRGRH--K--GDKGHEPVVHCDNCGKLIPRSKAVRVTIPYSP
VPPDLAREL----EKQGAIIPKYFVTRTYCINCAIFFGLIKVRAREERKKRAPLAA----------------
---------------------------------------
>Thermoproteus-uzoniensis-(strain-768-20)/1-96
------------------------MPKKRKNRGRH--K--GDKGHEQTLHCDNCGKLIPRSKAVRVTIPYSP
VPPDLAREL----EKQGAIIPKYYITRTYCINCAVFFGLIKVRPREERKKRAPLAV----------------
---------------------------------------
>Thermoproteus-sp.-CIS_19/1-96
------------------------MPKKRKNRGRH--K--GDKGHEPTLHCDNCGKLVPRSKAVRVTIPYSP
VPPDLAREL----EKQGAIIPKYYITRTYCINCAVFFGLIKVRPREERKRRAPLAV----------------
---------------------------------------
>Thermoproteus-sp.-JCHS_4/1-96
------------------------MPKKRKNRGRH--K--GDKGHEPALHCDNCGKLVPRSKAVRVTIPYSP
VPPDLAREL----EKQGAIIPKYYITRTYCINCAVFFGLIKVRPREERKRRAPLAV----------------
---------------------------------------
>Thermoproteus-tenax-(strain-ATCC-35583-/-DSM-2078-/-JCM-9277-/-NBRC-100435-/-Kra-1)/1-96
------------------------MPKKRKNRGRH--K--GDKGHETMVHCDNCGKLVPRSKAVRVTVPYSP
VPPDLAKEL----EKQGAIIPKYFITRTYCINCAVFFGLIKVRPREERKKRAALAA----------------
---------------------------------------
>Pyrobaculum-aerophilum/1-98
------------------------MPKKRKNRGRK--K--GDKGREPYLHCDNCGKIMPRSKAVRVTVPYSP
VPPDLAREL----EKQGAIISRYLVTKTYCINCAVFFGIIKVRSREERKKKIPLQQVV--------------
---------------------------------------
>Pyrobaculum-ferrireducens/1-98
------------------------MPKKRKNRGRK--K--GDKGREPYVHCDNCGKVMPRSKSVRVTVPHSP
VPPDLAREL----EKQGAIISRYLVTKTYCINCAVFFGIIKVRSREERKKKIPLQQVV--------------
---------------------------------------
>Pyrobaculum-arsenaticum/1-98
------------------------MPKKRKNRGRK--K--GDKGREPLVHCDNCGRVMPRSKAVRITVPYSP
VPPDLAREL----EKQGVIISRYLVTKTYCINCAVFFGIIKVRAREERKKKIPLQQVV--------------
---------------------------------------
>Pyrobaculum-islandicum-(strain-DSM-4184-/-JCM-9189-/-GEO3)/1-98
------------------------MPKKRKNRGRK--K--GDKGREPYVYCDNCGKIMPRSKAVRLTVPYSP
VPPDLAREL----EKQGAIIPRYLVTKTYCINCAVFFGIIKVRPREERKKKVPLQQVI--------------
---------------------------------------
>Pyrobaculum-calidifontis-(strain-DSM-21063-/-JCM-11548-/-VA1)/1-100
----------------------MAMPKKRKNRGRK--K--GDKGREPYVYCDNCGKVVPRSKAIRLTVPYSP
VPPDLAREL----EKQGAIISRYLVTKTYCINCAVFFGIIKVRPREERKKRVPLQQVI--------------
---------------------------------------
>Pyrobaculum-neutrophilum-(strain-DSM-2338-/-JCM-9278-/-NBRC-100436-/-V24Sta)/1-98
------------------------MPKKRKNRGRK--K--GDKGREPYVHCDNCGKITPRSKSVRLTVPYSP
VPPDLAREL----EKQGVIISRYLVTKTYCINCAVFFGIIKVRPREERKKRIPLQQVI--------------
---------------------------------------
>Pyrobaculum-sp.-WP30/1-98
------------------------MPKKRKNRGRK--K--GGKGREPYVYCDNCGKVTPRSKSVRLTVPYSP
VPPDLAREL----EKQGVIISRYLVTKRYCINCAVFFGIIKVRPREERKKRVPLQQVI--------------
---------------------------------------
>Thermocladium-sp.-ECH_B/1-124
------------------------MPKKRKNRGRH--K--GDKGKESVVYCDNCGRRVPRSKAVRVTVPYSP
VPGDLAKXL----EKQGALITRYYVTKTYCVNCAIYMGILKVRSESERKTEKRPVARTPTVPRTTPSNAPST
QDQTQQSNTQKS---------------------------
>Thermocladium-modestius/1-124
------------------------MPKKRKNRGRH--K--GDKGKESVVYCDNCGRRVPRSKAVRVTVPYSP
VPGDLAKDL----EKQGALITRYYVTKTYCVNCAIYMGILKVRSETERKVERKPSPKVPTVPRTTSQPQGSQ
QSNASQSGVQKQ---------------------------
>Caldivirga-maquilingensis-(strain-ATCC-700844-/-DSM-13496-/-JCM-10307-/-IC-167)/1-152
--------------------MVIFVPKKRKNRGRH--K--GDKGKESIVYCDNCGKMIPRSKAVRVTVPYSP
IPTDLAKEL----EKQGAIVPRYYITKTYCVNCAIYLGIIKVRSEDERKSKKPILRGQQRPQRQLPVAASAA
AAPAASTASPTQPTEGNAQAESNNKPSENTSQSTSK---
>Caldivirga-sp.-MG_3/1-142
------------------------MPKKRKNRGRH--K--GDKGKESVVYCDNCGKMIPRSKAVRVTVPYSP
IPADLAKEL----EKQGAIIPRYYITKTYCINCAIYLGVIKVRSEDERKSRKPILRSQQKPLQRLPVTAPAT
PAPPQAPTGNETTQAGSNPTNTSGDAQTTK---------
>Thermoprotei-archaeon-ex4572_64/1-97
------------------------MPKKRKNRGRR--K--GDKGAESHVYCDNCGRMVPRSKAVRVTMPYSP
VPADLAKEL----EKQGAIIPRYQVTKTLCISCAIFYGVIKVRSEEERKKKPQKLET---------------
---------------------------------------
>Thermofilum-sp.-ex4484_82/1-94
------------------------MPKKRKSRGRR--K--GGKGKEDMIQCDECGALVPRSKAVKYTRMISP
IDPQLAKEL----RDKGALIPRYRVTKYLCIRCAIFRGIIKIRPEAERKKRPFY------------------
---------------------------------------
>Thermofilum-adornatum-1505/1-97
------------------------MPKKRKSRGRH--K--GGKGKEDLVQCDECGALVPRSKAVKITKPVMP
VDPSLAKEL----RDKGAILPQYTVTKYLCLRCAIYRGIIKIRPEEERKQQKLKLPF---------------
---------------------------------------
>Thermofilum-pendens-(strain-DSM-2475-/-Hrk-5)/1-97
------------------------MPKKRKSRGRH--K--GDKGKEDLVQCDECGALIPRSKAVKITKPVMP
IDPQLAKEL----RDKGAILPQYTVTKYLCLRCAIHRGIIKIRPEEERKSQKINLPF---------------
---------------------------------------
>Thermofilum-pendens/1-98
------------------------MPKKRKSRGRH--K--GGKGKEDIVQCDECGALLPRSKAVKITKPVTP
VDPQLAKEL----RDKGAILPQYVVTKYLCLRCAIHRGIIKIRPEEERKKVKMRFEFF--------------
---------------------------------------
>Infirmifilum-lucidum/1-98
------------------------MPKKRKSRGRH--K--GGKGKEDLVQCDECGALLPRSKAVKITKPVVP
VDPQLIKEL----RDKGAVIPQYTVTKYLCLRCAIHRGIIKIRPEEERKKENIKWNFF--------------
---------------------------------------
>Infirmifilum-uzonense/1-98
------------------------MPKKRKSRGRH--K--GGKGKEDLVQCDECGALIPRSKAVKITKPVVA
VDPQLVKEL----RDKGAIIPQYTVTKYLCLRCAIHRGIIKIRPEDERKKENIKWNFF--------------
---------------------------------------
>Thermofilum-sp.-NZ13/1-98
------------------------MPKKRKSRGRH--K--GGKGKEDLVQCDECGALIPRSKAVKITKPVVA
VDPQLLKEL----RDKGAVIPQYTVTKYLCLRCAIHRGIIKIRPEEERKKENIKWNFF--------------
---------------------------------------
>Thermofilum-sp.-ex4484_15/1-96
------------------------MPKKRKNRGRG--K--GGKGKESLVQCEICGALIPRSKAKKVTRRISF
VDPQLEKEL----RKKGAIIPTYTTTRYVCIRCAISLGIVKVRAKEERKKREPLRV----------------
---------------------------------------
>Thermoproteales-archaeon/1-96
------------------------MPKKRKNRGRG--K--GGKGKESLVQCDLCGALVPRSKAKKITRTVSL
IDPMLAREL----RQKGAIIPTYKITRYVCIRCAVFYGIVKIRPRSERKKRERLAL----------------
---------------------------------------
>Candidatus-Marsarchaeota-G2-archaeon-OSP_D/1-94
------------------------MTKKRRNRGRA--K--GAKGHAELVQCDGCGGWVPRDKAIRVTRTVSP
VDPQLEREL----AKKGTAILKTTVVKNYCVKCAVYMGLRSQRAREERKQKEFY------------------
---------------------------------------
>Candidatus-Marsarchaeota-G2-archaeon-BE_D/1-94
------------------------MTKKRRNRGRA--K--GAKGHAELVQCDGCGGWVPRDKAIRVTRTVSP
VDPQLEREL----AKKGTAILKTTVVKNYCVKCAVYMGLRSQRAREERKQREFY------------------
---------------------------------------
>Candidatus-Marsarchaeota-G1-archaeon-BE_D/1-93
------------------------MPKKRRNRGRA--K--GAKGHAELIQCDSCGAWVPRDKAIRVTKTVSP
VDPQLAKEL----AKKGTIILKSVVTKSYCVKCAVYMGLRSQRAKEERKKEFY-------------------
---------------------------------------
>Candidatus-Marsarchaeota-G1-archaeon-OSP_C/1-105
------------------------MPKKRRNRGRA--K--GAKGHAELIQCDSCGAWVPRDKAIRVTKTVSP
VDPQLAKEL----AKKGTIILKSVVTKSYCVKCAVYMGLRSQRAKEERKKNFIRLVTLKVFFVHS-------
---------------------------------------
>Candidatus-Methanomethylicus-sp/1-95
------------------------MPKKRKSRGRS--K--GDKGKSSRIQCDGCGAWVPRDKVIKVTKPVSI
IDPQLAKEL----TKQGAQIYRRVVTKYYCVSCAIFQRVVKVRAKEERKVSKPLR-----------------
---------------------------------------
>Candidatus-Methanomethylicales-archaeon/1-95
------------------------MPKKRKSRGRS--K--GDKGKSSRIQCDGCGAWVPRDKVIKVTKPVSI
IDPQLAKEL----TKQGAQIYKRVVTKYYCVSCAIFQRVVKVRAKEERKVSKPLR-----------------
---------------------------------------
>Candidatus-Verstraetearchaeota-archaeon/1-95
------------------------MPKKRKSRGRA--K--GDKGRSSRIQCDGCGAWIPRDKAIKITKPVPI
VDPQLAKEL----KKSGAIISKRVVTKYLCVSCAIFQGVIKVRPEEERKKAQPLR-----------------
---------------------------------------
>Candidatus-Methanomethylicia-archaeon/1-95
------------------------MPKKRRNRGRA--K--GDKGRSARVQCDGCGAWIPRDKAIKVTKPVPI
VDPQLAREL----RKRGAMISKRVVTKYLCVSCAIFQGVVKVRSEEERKKALPLR-----------------
---------------------------------------
>Candidatus-Geothermarchaeota-archaeon-ex4572_27/1-96
------------------------MPKKRKSRGRS--K--GDKGRDSLLYCDSCGRPIPRGKAIRVTRPVSL
VDPQLRKEL----EKKGAIIAKTYVTKTLCVSCAVYQGVRKVRPKEERKLKTPARK----------------
---------------------------------------
>Candidatus-Nezhaarchaeota-archaeon-WYZ-LMO8/1-107
------------------------MPKKRKNRGRA--K--GDKGRDSIVMCDGCGRPIPRGKAIKVTRYVSF
VDPQLRKEL----ESKGVLISKTLVTKYLCVSCAIFQGVRKVRAEEERRAVPGQAKPRIIKGGSGSS-----
---------------------------------------
>uncultured-korarchaeote/1-111
------------------------MAKKRKNRGRK--L--SGAGHQRTVQCYQCNKVIPADKAVKVTRRYLV
LDSSLAREL----KKQGTFISSRKETKYYCVSCAVYLGIVKVRSREERKIRVPLQVGERKVKQGPPPRIKI-
---------------------------------------
>Candidatus-Korarchaeota-archaeon/1-110
------------------------MPKKRRNRGRR--L--SGAGHEGLVQCSLCGASIPADKAIKETRWVSP
IRGQISSEL----EKQGTYVSKKPVTRYYCVSCAIHRGIVRPRAEEDRKLSRMPRPQKGIPLKFLKKQIV--
---------------------------------------
>Candidatus-Methanodesulfokores-washburnensis/1-113
------------------------MAKKRKNRGRN--L--KNSGHERTVQCYKCHRLVPADKAIKVTVWTSP
VQGSIAKDL----EKKGAYVSKRLETRYYCVSCAVYYGIVSPRKEEDRKIRAPLQARSKKTGSSTIPLKFLK
I--------------------------------------
>Candidatus-Korarchaeota-archaeon-NZ13-K/1-113
------------------------MPKKRKNRGRK--L--GGSGHERTVQCSQCGRVVPADKAVKVTRWVSP
VGGSLGKDL----ERQGAYISKRLETRYYCVSCAVYLGIVRPRAEEERKESLPLNRAATKRQVSNLPLKFLK
V--------------------------------------
>Candidatus-Korarchaeum-cryptofilum/1-113
------------------------MTKKRKNRGRK--L--GGSGHERTVQCSQCGRVIPADKAVKVTRWTSP
VGGSLGKDL----ERQGAYISKRLETRYYCVSCAVYLGIVRPRAEEERKEALPINKPYTKKQVSNLPLKFLK
V--------------------------------------
>archaeon-HR02/1-94
------------------------MPVKRKNRGRA--K--GQKGSEPMVQCDNCGALVPRSKIQRVTRRVSL
VRGDLFREL----KKAGAYISQNIVTENLCISCAIHYGVLKVRPREERKVREII------------------
---------------------------------------
>Nitrososphaeria-archaeon/1-94
------------------------MPIKRKNRGRG--K--GSKGHEPMVQCDNCGAFVPRSKIQRVTRRVSL
VSGDLAKEL----KKQGAYIAENVITKNLCISCAIHYGILKVRPRETRKKSVPF------------------
---------------------------------------
>Candidatus-Terraquivivens-tikiterensis/1-92
------------------------MPFKRKSRGRA--K--GAKGKEPMVQCDNCGAYVPRSKIQRVTRRVSL
VSKDLAKEL----KQQGAYLAENIITKNLCISCAIHYGILKVRAREERKLCT--------------------
---------------------------------------
>archaeon-HR01/1-94
------------------------MPFKRKSRGRA--K--GAKGKESTIQCDNCGAYVPRSKVQRVTRRVSL
VKGDLAREL----KQAGAYLAENVVVKNLCISCAIHYGVLKVRAREERKPEQFF------------------
---------------------------------------
>archaeon-HR03/1-94
------------------------MPFKRKSRGRS--K--GAKGKEPTVQCDNCGAYVPRSKVQRVTRRVSL
VRGDLAREL----KQAGAYLAENIVVKNLCISCAIHYGVLKVRARDERKPEQFL------------------
---------------------------------------
>Caldiarchaeum-subterraneum/1-94
------------------------MPFKRKSRGRS--K--GAKGKEPTVQCDNCGAYVPRSKVQRVTRRVSL
VRGDLAREL----KQAGAYLAENIVVKNLCISCAIHYGVLKVRAREERKPEQFL------------------
---------------------------------------
>Methanosuratincola-subterraneus/1-95
------------------------MPKKRKSRGRS--K--GDKGKSSRVQCDLCGAWIPRDKVIKVTKPVSL
LEPQLAKDL----MKQGAQIYRRVVTKNYCVKCAISKRVVKVRAKDERRHAESLS-----------------
---------------------------------------
>Candidatus-Methanosuratincola-sp/1-95
------------------------MPKKRKSRGRS--K--GDKGKSSRVQCDLCGAWIPRDKAIKVTKPVSL
LEPQLAKDL----MKQGAQIYRRVVTKNYCVKCAISKRVVKVRAKDERRQSESLS-----------------
---------------------------------------
>Candidatus-Methanomethylicus-mesodigestus/1-95
------------------------MPKKRKSRGRN--K--GDKGKSARVQCDICGGWVPRDKAIKVTKPVSL
LEPQLAKDL----MKQGALIYRRVVTKNYCVKCAISKRIVKVRSKDDRRTAESLS-----------------
---------------------------------------
>Bathyarchaeota-archaeon-(strain-B24)/1-97
------------------------MPKKRKSRGRS--K--GTKGRTELVRCDNCGALVPRDKIKRITVRFSP
VDPQLAKEL----RAKGAYIGTYRVVKNYCVSCAVHYGIIKVRSRAERRISRPLRYR---------------
---------------------------------------
>Candidatus-Bathyarchaeota-archaeon-RBG_13_38_9/1-91
------------------------MGKKRKSSGRS--K--GGKGRSEGVQCTNCGMLVPRDKAKRVTSRFSL
VDPSLAREL----RASGAYLGRPSTFKQYCVSCAVHFGVSKVRARGERRNT---------------------
---------------------------------------
>archaeon-13_1_20CM_2_51_12/1-90
------------------------MPKKRRSRGRS--K--GGKGRSELVQCANCGMLTPRDKVKRVTSWVSL
VEPSLAKEL----RARGAYIARQRVLKNLCVSCAVHFGVSKVRSAEDRRL----------------------
---------------------------------------
>Crenarchaeota-archaeon-13_1_40CM_3_53_5/1-90
------------------------MPKKRRSRGRS--K--GGKGRSELVQCTNCGMLTPRDKVKRVSSWVSL
VEPSLAKEL----RAKGAYIARQRVMKNLCVSCAVHFGVSKVRSASERRF----------------------
---------------------------------------
>archaeon-13_2_20CM_2_52_21/1-91
------------------------MPKKRRSRGRS--K--GGKGRSELVQCSNCGMLTPRDKMKRVTSWVSL
VEPTLAKEL----RAKGAYIARQRVMKNLCVSCAVHFGVSKVRSAEERRGF---------------------
---------------------------------------
>archaeon-13_1_40CM_2_52_13/1-91
------------------------MPKKRRSRGRS--K--GGKGRSELVQCSNCGMLSPRDKMKRVTSWVSL
VEPTLAKEL----RAKGAYIARQRVMKNLCVSCAVHFGVSKVRSADERRGF---------------------
---------------------------------------
>Conexivisphaera-calida/1-97
------------------------MTKKRKSRGRS--K--GDRGRSDLVHCSKCGALVPRDKAIKVTARYSP
VDPMLAKEL----REKGSYVPSTMVTKYYCVSCAVHYGIVKVRPEDERKEPGRLARR---------------
---------------------------------------
>Candidatus-Brockarchaeota-archaeon/1-98
------------------------MAKKRKSRGRG--K--GGKGRSDAVQCYNCGALIPRDKAIKVEKPVSL
VDPMLAKEL----KKAGTFIPKTVTTRYLCVSCAVHFGIVKVRAREERKLPPTQGGGF--------------
---------------------------------------
>archaeon-HR06/1-91
------------------------MTKKRKSRGRA--K--GGKGRSEYIHCSNCGRLVARDKAKKYTVRTSL
VEPALAKEL----KAAGAHIESSTLVKYYCISCAIFYGLIKVRAKEERKLR---------------------
---------------------------------------
>archaeon-HR04/1-95
------------------------MTKKRSNRGRS--K--GGKGHSSLVQCTNCGRWVPRDKVKKVTSRLSL
VDPSLAKEL----RASGAYIASPTVIKYYCVSCAVYYGVVKVRAEDERKSPEPLR-----------------
---------------------------------------
>Thaumarchaeota-archaeon-RBG_16_49_8/1-92
------------------------MTKKRKSRGRS--K--GGKGSTDHIQCSKCGTLVPRDKAKRVTSRVTL
VEPMLAKEL----REAGAYIAAPKTIRFYCVSCAVHYGYVKVRSREDRRKLH--------------------
---------------------------------------
>Nitrososphaerales-archaeon/1-91
------------------------MAKKRKSRGRA--K--GGKGRSDYVQCSNCGTLVPRDKAKKFTSRVSL
VEPSLAKEL----RAAGTYIAAPKTVKYYCVSCAVHYGLVKVRARDERRLY---------------------
---------------------------------------
>Lokiarchaeota-archaeon-(strain-CR_4)/1-91
------------------------MPKKRKSGGHT--G--SSKGRDSSVTCSNCGALVPRGKAKRYTKRINF
AEYRVEKEL----REAGALIPRAQTEEWYCIPCAIHFHKINIRAKDERKRY---------------------
---------------------------------------
>Candidatus-Lokiarchaeota-archaeon/1-95
------------------------MTKKRRSGGRT--G--SQSGRDQPVQCAKCGRFVPRGKAKRVSRYVSL
VDATIGKEL----RDSGAILPRRQVTDWYCVSCAIHTHKVHIRAGNDRRKRDKIR-----------------
---------------------------------------
>Candidatus-Prometheoarchaeum-syntrophicum/1-95
------------------------MPKKRRSGGRT--G--SKGGRDGSVHCAKCGRLVPRGKAKRVTKFVSL
VDGTIAKEL----RDSGAIVPRRQESSWYCISCAIHNHKIHIRASGDRNKREKIR-----------------
---------------------------------------
>marine-sediment-metagenome/1-70
------------------------MPKKRKSGGKS--G--SSKGHYARVQCSKCGRMVARSKAKAVTRRVSL
VDSRMFAEL----KKTGTIIQTPSTKKYYC------------------------------------------
---------------------------------------
>Candidatus-Lokiarchaeota-archaeon-Loki_b32/1-90
------------------------MPKKRKSGGKS--G--SKKGHYARVQCSKCGRMVARSKAKAVTRRTSL
VDGRMYAEL----KKTGTIIQTPSTKKYYCISCSIHSRNIAQRAKSERRT----------------------
---------------------------------------
>Heimdallarchaeota-archaeon-(strain-LC_2)/1-95
------------------------MTKKRKSGGRS--G--GSRGSKGNQQCSNCGRQVPTDKIKKVSRWVSV
ADPSMTKEL----RAAGAILPRRKVTSNFCVSCAIHFKQVKIRSKDKRKTGSTSW-----------------
---------------------------------------
>Candidatus-Heimdallarchaeota-archaeon/1-94
------------------------MAKKRRSGGRS--G--GKRGNNTAEQCSNCGRMVPSDKIKKQTRYVSV
VDPRMSKEL----REAGAILPRRKVTENFCVSCAIHYKKVKIRSSDSRKGPNRY------------------
---------------------------------------
>Candidatus-Helarchaeota-archaeon/1-91
------------------------MPKKRKSGGRS--K--GSKGSGESVQCTKCGRFVPRDKAKKRTRRTSM
VDPKIYKEL----KKQGAIIPRRESTDYYCVKCAVHYRVVKIRSKDSRKNR---------------------
---------------------------------------
>Odinarchaeota-yellowstonii-(strain-LCB_4)/1-92
------------------------MPKKRRSGGRA--G--GAAGKKSVVQCSQCGKLVPRDKAKKVTKYLTL
VEPTIAREL----RQKGTYIPKEKVIKYYCISCAVHRGVVRIRAREERRTRE--------------------
---------------------------------------
>miscellaneous-Crenarchaeota-group-6-archaeon-AD8-1/1-96
------------------------MPFKRKSRGRS--K--GSKGSGTTVQCGSCGQVVPRDKAKRSTRRVSL
VEHQLAKEL----RAAGTYLGSWSDTKWYCISCAVHRGIVKVRSESDRHTRSRRRR----------------
---------------------------------------
>miscellaneous-Crenarchaeota-group-1-archaeon-SG8-32-3/1-96
------------------------MPFKRKSRGRS--K--GSKGSSGLVQCVSCGQMVPRDKAKKSTRRVSF
VEPQLAKEL----RQKGTYMSSWVDTKYYCISCAVHRGIVKVRAENERRSRYRRRR----------------
---------------------------------------
>Candidatus-Bathyarchaeota-archaeon-CG_4_8_14_3_um_filter_42_8/1-96
------------------------MPFKRKSRGRS--K--GSKGSSGVVQCAMCGQVVPRDKAKKVTSRKSL
VDPQLAKEL----RQKGTYMSSWVDTKYYCVSCAVHRGIVKVRARDERHMRPRRRF----------------
---------------------------------------
>Candidatus-Bathyarchaeota-archaeon-RBG_13_46_16b/1-96
------------------------MPFKRKSRGRS--K--GGKGSGTVVQCAGCGSIVPRDKAKKSTRRISL
VDYALAKEL----RQRGTYIAASSDTKYYCVSCAVHRGIVSVRAEKERRMRPRRRF----------------
---------------------------------------
>Candidatus-Bathyarchaeota-archaeon-CG07_land_8_20_14_0_80_47_9/1-96
------------------------MPFKRKSRGRS--K--GSKGSSRVIQCASCGQIVPRDKAKESTRRVSF
VDSQLAREL----RQKGTYIASSFDTKYYCVSCAVHRGIVKVRAEKERRMRPRRRF----------------
---------------------------------------
>Thermoplasmata-archaeon/1-114
------------------------MPVKRKSRGRS--K--GGKGRSDYVQCSICGQLVPRDKAKKITRPKWI
LDPALAKEL----RQKGAWISTSVETKYYCISCAVHHGLVRIRAEEERKVVPRRRRSRSYGVRRRKPYVSLL
GV-------------------------------------
>Candidatus-Bathyarchaeota-archaeon-BA1/1-96
------------------------MPVKRKSRGRS--K--GGKGRGSHVQCSMCGELVPRDKAKKLSRRVSL
VDPVLAKEL----RQRGAYIPSRFDTKYYCVSCAVHRGVVKVRAREERRLRWKRPF----------------
---------------------------------------
>Candidatus-Bathyarchaeota-archaeon-BA2/1-98
------------------------MPVKRKSRGRS--K--GSKGRGSLVQCSSCGELVPRDKAKKVSRRVSM
VDSALYREL----RQKGTYVSSRTETRYYCVSCAVHRGVVKVRAKDERRYRPQRRWRC--------------
---------------------------------------
>Candidatus-Bathyarchaeota-archaeon-B24-2/1-97
------------------------MPYKRKSRGRS--K--GSKGRGSLVQCSMCGELVPRDKAKKVSRRVSF
IDPQLAREL----REKGAYIASNTQVAYYCISCAVHRGIVKVRSKEERKRSLVRRRL---------------
---------------------------------------
>Candidatus-Bathyarchaeota-archaeon-B26-1/1-96
------------------------MPYKRKSRGRS--K--GSKGRSNYVQCSICGELVPRDKAKKVTRRFSI
VDPVLAREL----QQKGAYMASPVETRYYCVSCAVHRGIVKVRSKNERKFRVRRRR----------------
---------------------------------------
>Candidatus-Heimdallarchaeota-archaeon-LC_3/1-106
------------------------MPKKRKSGGRT--K--GGKGASGYVQCSACSKSVPRDKAKKQTKFRTF
VDPVIAREL----RQSGTQIARTQSISYLCINCAVHRGVAGIRSASERKTHRGPRRFI--------------
---------------------------------------
>Heimdallarchaeota-archaeon-(strain-B3-JM-08)/1-91
------------------------MGKKRKSGGRS--K--GGKGSLGKVQCSSCRRLVPRDKAKRKTSYKNL
VDFTIAKEL----RQAGTQIARVPYIRYFCVSCAIHRHQVKIRSADERKSR---------------------
---------------------------------------
>Asgard-group-archaeon/1-93
------------------------MPKKRKSGGRS--K--GKKGKGGMTQCSSCGRLVPSDKIKKETKYITL
IDPTLAREL----RKEGTFVPRQRTTKYYCVSCAVHRGKVKIRSKSDRKTSGY-------------------
---------------------------------------
>Candidatus-Thorarchaeota-archaeon-SMTZ1-45/1-94
------------------------MAKKRKSAGRA--K--GGAGHKGGVQCSRCGRIVPADKAKKYTKSVSS
VEPQIAREL----RQSGAYIPVHRVTSYYCVSCAVHSGKVHIRDTRARKSAPAR------------------
---------------------------------------
>Thorarchaeota-archaeon-(strain-OWC)/1-94
------------------------MAKKRKSGGRH--Q--GGHGASHNVQCSRCGRLVPADKAKKFTKRVSS
VDPQLAREL----RQQGSYIETRRLTSYYCISCAIHSGKLQIRQHVDRKDESKR------------------
---------------------------------------
>Candidatus-Thorarchaeota-archaeon-SMTZ1-83/1-95
------------------------MGKKRKSGGRS--K--GSSGKTGTVQCSKCGRIVPADKAKRYTKRVSA
VDPQLAREL----RQQGSFIQTKRVTQTYCVSCAVHAGKVQIRQASQRRDERKRR-----------------
---------------------------------------
>Candidatus-Thorarchaeota-archaeon-SMTZ-45/1-95
------------------------MGKKRKSGGRS--K--GKAGKTGTVQCSKCGRIVPADKAKKYTKRVST
VEPQLAREL----RQQGSYIQTRRITSYYCVSCAVHAGRVQIRQASERKTTTGRR-----------------
---------------------------------------
>Thorarchaeota-archaeon-(strain-AB_25)/1-98
------------------------MAKKRKSGGRS--K--GSSGKSGTVQCTKCGRIVPADKAKKYTKRVSS
VDPQLAREL----RQQGSYIQTRRVTSYYCVSCAVHAGKVQIRQASERKTVPGRRRRY--------------
---------------------------------------
>Candidatus-Geothermarchaeota-archaeon/1-96
------------------------MPVKRKSRGRR--KGKGKKGRENYVYCSNCGARIPRDKAIRVVRWSSL
VDPQLEKEL----KKQGAVILRKPIVKYYCVSCAVHYGIVKIGGYAERMAREEY------------------
---------------------------------------
>Candidatus-Heimdallarchaeota-archaeon-AB_125/1-91
------------------------MPKKRKSGGRS--G--GKRGRATGVQCHSCGKLVPSDKAKKFSVYSSA
VDYRLAKEL----RDEGTIIPRQKKIAYYCISCSIHRGRTNIRAKEDRRGK---------------------
---------------------------------------
>Candidatus-Bathyarchaeota-archaeon/1-102
------------------------MPKKRTSGGRS--K--GSKGRSGTVQCSLCGAQVPKDKAKRLTKYTSL
VEPRLLKEL----RASGTQIASYRSTKHYCISCAVHRGVVKIRNKNERKTVPRRAGRRRRKY----------
---------------------------------------
>Candidatus-Bathyarchaeota-archaeon-RBG_13_52_12/1-101
------------------------MTKKRSSGGRS--K--GSKGSSGTVQCSICGAQVPRDKVKRQTRYTSL
VDSRLLKEL----QTQGSTIQRTKVTKYYCISCAVHRGVVKVRGKDERKFVPRRRRARSNA-----------
---------------------------------------
>miscellaneous-Crenarchaeota-group-15-archaeon-DG-45/1-96
------------------------MPKKRSSRGRS--K--GGKGRSGMVQCSYCGAMVPRDKAKRVTRWTSL
VDSRLLKEL----KDQGARIARAQTTKYLCISCAVHRGVVKVRGKEERKGGPGQRR----------------
---------------------------------------
>Candidatus-Bathyarchaeota-archaeon-RBG_13_60_20/1-102
------------------------MPKKRSSGGRS--K--GGKGRSGTVQCSYCGAQVPRDKAKRVTRYTSL
VDSKILKEL----QDQGASINRTKTIKYLCISCAVHRGVVNIRAKEDRRFVPRRRRPRGPSD----------
---------------------------------------
