# Supplementary material for: Structures of Saccharolobus solfataricus initiation complexes with leaderless mRNAs highlight archaeal features and eukaryotic proximity
Source: Nat Commun. 2025 Jan 2;16:348. doi: 10.1038/s41467-024-55718-5 (PMC11698992; doi:10.1038/s41467-024-55718-5)
Supplement: Supplementary file 3 — Supplementary Data 1 [file 41467_2024_55718_MOESM3_ESM.zip › Supplementary Data/Supplementary-eS26-sequence-files/alignment-eS26-eukaryotes.fa]

>Operophtera-brumata/1-115
-TRKRRNGGRA--KHGRGHVKAV-RCTNCARCV--P--KDKAIKKFVIRNIV--------------------
-EAAAVR---------------------------------------DINEASVYS--------SFQLP--KL
---------------YAKLHYCVSCA----------IHSK----VVRNRS----------------------
KK--------DRRI-----RTPPKSNFSRD---------------------------------MNRPGQNVQ
RK----------------------------------------------------------------------
-------------------------------------
>Triatoma-infestans/1-108
-TCKRRNGGRS--KHGRGHVQPV-RCTNCARCV--P--KDKAIKKFVIRNIV--------------------
-EAAAVR---------------------------------------DITDASVYN--------SYQLP--KL
---------------YAKLHYCVSCA----------IHSK----VVRNRS----------------------
KA--------ERRI-----RTPPQRNFPRV---------------------------------CIKL-----
------------------------------------------------------------------------
-------------------------------------
>Bracon-brevicornis/1-103
-TKKRRNGGRA--KHGRGHVKPV-RCTNCARCV--P--KDKAIKKFVIRNIV--------------------
-EAAAVR---------------------------------------DINEASVYE--------TYQLP--KL
---------------YAKLHYCVSCA----------IHSK----VVRNRS----------------------
QE--------DRRI-----RTPPARNFPR-------------------------------------------
------------------------------------------------------------------------
-------------------------------------
>Trachymyrmex-cornetzi/1-111
-TCKRRNGGRA--KHGRGHVNPV-RCTNCARCV--P--KDKAIKKFVIRNIV--------------------
-EAAAVR---------------------------------------DITEASFYQ--------SYQLP--KL
---------------YAKLHYCVSCA----------IHSK----VVRNRS----------------------
KA--------DRRI-----RTPPVRNFPRV---------------------------------IVFIKIL--
------------------------------------------------------------------------
-------------------------------------
>Lepidochitona-cinerea/1-117
-TLKRRNNGRS--KKGRGHVFSV-RCTNCARCV--P--KDKAIKKFVIRNIV--------------------
-EAAAVR---------------------------------------DITEASVYE--------VYGLP--KL
---------------YAKLLYCVSCA----------IHSK----VVRNRS----------------------
RE--------ARKD-----RTPPLRFRPMT---------------------------------PGDGPPIMA
LKTS--------------------------------------------------------------------
-------------------------------------
>Stichopus-japonicus/1-139
-TQKRRNNGRS--KKGRGHVKPV-RCTNCARCV--P--KDKAIKKFVIRNIV--------------------
-EAAAIR---------------------------------------DIQDASVYD--------VYALP--KL
---------------YAKLHYCVSCA----------IHSK----VVRNRS----------------------
KE--------ARKD-----RTPPPRFRPGM---------------------------------QSQQQRQGQ
SGPGGGGGGGNTGGG--------GGGGG------------------GPGPRT--------------------
-------------------------------------
>Vulpes-vulpes/1-114
-MTKRRNNGRA--KKGHGHMQPI-HCTNCAHCM--P--KDKAIKKFVIRNIV--------------------
-EAAAIR---------------------------------------DISEASVFD--------AYVLP--RL
---------------YVKLHYCVSCA----------IHSK----VVRNHS----------------------
CE--------ARKD-----RTPSPRFRPTG---------------------------------AVQRPLLKP
M-----------------------------------------------------------------------
-------------------------------------
>Steatornis-caripensis/1-72
-SRSPRNNGRA--KKGRGHVQPI-RCTNCARCV--P--KDKAIKKFVIRNIV--------------------
-EAAAVR---------------------------------------DISEASVFD--------SYVLP--KL
---------------YVKLHY---------------------------------------------------
------------------------------------------------------------------------
------------------------------------------------------------------------
-------------------------------------
>Rhodinocichla-rosea/1-72
-TKKRRNNGRA--KKGRGHVQPI-RCTNCARCV--P--KDKAIKKFVIRNIV--------------------
-EAAAVR---------------------------------------DISEASVFD--------SCVLP--KL
---------------YVKLHY---------------------------------------------------
------------------------------------------------------------------------
------------------------------------------------------------------------
-------------------------------------
>Sylvietta-virens/1-72
-TKKRRNNGRA--KKGRGHVQPI-RCTNCARCV--P--KDKAIKKFVIRNIV--------------------
-EAAAVR---------------------------------------DISEASVFD--------SEVLP--KL
---------------YVKLHY---------------------------------------------------
------------------------------------------------------------------------
------------------------------------------------------------------------
-------------------------------------
>Quiscalus-mexicanus/1-72
-TKKRRNNGRA--KKGRGHVQPI-RCTNCARCV--P--KDKAIKKFVIRNIV--------------------
-EAAAVR---------------------------------------DISEASVFD--------SYVLP--KL
---------------YVRLHY---------------------------------------------------
------------------------------------------------------------------------
------------------------------------------------------------------------
-------------------------------------
>Platysteira-castanea/1-70
-TRKRRNGGRA--KHGRGHVKAV-RCTNCARCV--P--KDKAIKKFVIRNXA--------------------
------------------------------------------------------------------------
-------------------------A----------AVRD----ITEASV----------------------
YE--------SYQL-----PKLYAKLHY--------------------------------------------
------------------------------------------------------------------------
-------------------------------------
>Schistosoma-margrebowiei/1-113
-TRKRRNHGRS--KKGRGHVGFI-RCTNCGRAC--P--KDKSVWKLVTRSMV--------------------
-EAAAVK---------------------------------------DLEDASVYG-------KNYAVP--KL
---------------YVKLQYCISCA----------IHSK----VLRNRS----------------------
RE--------SRRL-----RRIIVKPRVKF---------------------------------TRPVAPRA-
------------------------------------------------------------------------
-------------------------------------
>Protopolystoma-xenopodis/1-112
-TRKRRNHGRS--KKGRGHVNFI-RCSNCGRAC--P--KDKAVRRFVVRNMV--------------------
-EAAAIN---------------------------------------DLNAASVYP------TDSYALP--KL
---------------YVENRYCISCA----------IHGK----FLRNRS----------------------
KK--------ERKV-----RIPPNRFKLNP---------------------------------KLPSRQ---
------------------------------------------------------------------------
-------------------------------------
>Pseudoloma-neurophilia/1-100
-MKKRKNNGRS--KMNRGHPNNI-RCDNCACMV--P--KDKCIPKYVIKNLI--------------------
-DTAAAD---------------------------------------DIREATIYD--------TYEIP--KY
---------------YNKLQYCISCA----------VHSR----LVRVRS----------------------
DW--------ERKI-----RERPKNY----------------------------------------------
------------------------------------------------------------------------
-------------------------------------
>Dichanthelium-oligosanthes/1-135
-TFKRRNGGRN--KHGRGHVKYI-RCSNCAKCC--P--KDKAIKRFQVRNIV--------------------
-EQAAIR---------------------------------------DVQEACVHD--------GYVLP--KL
---------------YAKVHHCVSCA----------IHAH----IVRVRS----------------------
RE--------KRRD-----RKPPERFRRRE---------------------------------DRPAGGQGG
PRPGGPGPAGAAAAP--------APNVA--------------------RP----------------------
-------------------------------------
>Actinidia-chinensis-var.-chinensis/1-124
-TFKRRNGGRN--KHGRGHVKFI-RCSNCGKCC--P--KDKAIKRFLVRNIV--------------------
-EQAAVR---------------------------------------DVQEACAFD--------GYTLP--KL
---------------YLKMQYCVSCA----------IHSK----VVRVRS----------------------
RT--------DRRN-----REPPQRFRRRD---------------------------------DLPKPGQA-
-----PR-------P--------AGAAI--------------------PPRT--------------------
-------------------------------------
>Gossypium-lobatum/1-126
-TFKRRNGGRN--KHGRGHVKFI-RCSNCGKCC--P--KDKSIKRFLVRNIV--------------------
-EQAAVR---------------------------------------DVQEACVYD--------TYTLP--KL
---------------YVKMQYCVSCA----------IHSH----VVRVRS----------------------
RT--------NRRN-----RDPPQRFIRRR---------------------------------DDMPKPGQ-
-----PG-----QAS--------H-GAA--------------------NPPRA-------------------
-------------------------------------
>Gossypium-aridum/1-127
-TFKRRNGGRN--KHGRGHVKFI-RCSNCGKCC--P--KDKSIKRFLVRNIV--------------------
-EQAAVR---------------------------------------DVQEACVYD--------TYTLP--KL
---------------YVKMQYCVSCA----------IHSH----VVRVRS----------------------
RT--------DRRK-----RDPPQRFIRRR---------------------------------DDMPRPGQ-
-----PG-----QAP--------RPGVA--------------------APARA-------------------
-------------------------------------
>Gossypium-davidsonii/1-127
-TFKRRNGGRN--KHGRGHVKFI-RCSNCGKCC--P--KDKSIKRFLVRNIV--------------------
-EQAAVR---------------------------------------DVQEACVYD--------TYTLP--KL
---------------YVKMQYCVSCA----------IHSH----VVRVRS----------------------
RT--------DRRK-----RDPPQRFIRRR---------------------------------DDMPKPGQ-
-----PG-----QAP--------RPGVA--------------------APARA-------------------
-------------------------------------
>Phytophthora-ramorum/1-101
-TVKRRNHGRN--KKGRGHVKRV-HCVSTSKLI--P--KDKAIKRFVVRNIV--------------------
-DQSAIR---------------------------------------DLKEASVYE--------SYALP--KI
---------------YIKNYYCVEAA----------IHQR----IVRGRS----------------------
VE--------ARKS-----RAPPPRRF---------------------------------------------
------------------------------------------------------------------------
-------------------------------------
>Coemansia-reversa-(strain-ATCC-12441-/-NRRL-1564)/1-104
-TVKRRNHGRA--KKGRGHVKFI-RCDNCYQAC--P--KDKAIKRFNVRNMI--------------------
-EAAAKR---------------------------------------DMAEASVYE--------AYDVP--KV
---------------YYKQQHCVGCA----------IHGR----IVRVRS----------------------
RD--------GRRN-----RAPPPRFRVSI------------------------------------------
------------------------------------------------------------------------
-------------------------------------
>Ophiocordyceps-sinensis-(strain-Co18-/-CGMCC-3.14243)/1-116
-MLIVSRSGRN--KKGRGHTKPI-RCSNCSRCT--P--KDKAIKRFTIRNMV--------------------
-ESAAIR---------------------------------------DISDASVFA--------EYTVP--KM
---------------YLKLQYCVSCA----------IHGK----IVRVRS----------------------
RV--------GRRN-----RAPPPRVRYNK---------------------------------DGKKIVPTT
PKV---------------------------------------------------------------------
-------------------------------------
>Rhizopus-microsporus-ATCC-52813/1-104
-TSKRRNNGRN--QHGRGHTKFV-RCINCYRCV--P--KDKAIKRFTIRNMV--------------------
-ETAAIR---------------------------------------DIQEASVYE--------EYAIP--KL
---------------YVKLHYCVSCA----------IHAR----IVRVRS----------------------
RT--------ERRN-----RLPPQRFRFQ----------------------------------K--------
------------------------------------------------------------------------
-------------------------------------
>Circinella-minor/1-130
-TCKRRNNGRN--KHGRGHNKFV-RCINCSRCV--P--KDKAIKRFNVRNMV--------------------
-EAAAVR---------------------------------------DLQEASVYE--------EYAIP--KL
---------------YVKLHYCVSCA----------IHAR----VVRVRS----------------------
VV--------DRRV-----RTPPPRFRFT----------------------------------RVSYYFLME
EREWSCCQKS--KQL--------RMNVK--------------------------------------------
-------------------------------------
>Mortierella-sp.-NVP85/1-117
-TVKRRNHGRN--KNGRGHVKPV-RCSNCSRCV--P--KDKSIKRYTVRPMV--------------------
-ELAAVR---------------------------------------DITEALVYK--------EYTLP--KF
---------------YIKIHYCISCA----------VHAH----IVRVRS----------------------
RE--------GRRS-----RAPPPRFRFK----------------------------------DGKKVAPAQ
PAKAL-------------------------------------------------------------------
-------------------------------------
>Sistotremastrum-niveocremeum-HHB9708/1-123
-TKKRRNGGRN--KHGRGHVKFV-RCSNCSRCC--P--KDKAIKRFTVRNMV--------------------
-ESAAVR---------------------------------------DLSDASVYP--------EYALP--KL
---------------YIKIHYCVGCA----------IHLH----VVRVRS----------------------
RE--------GRRN-----RAPPPRVRFR----------------------------------DGKKISPAV
QAAEDAKAAT--A-----------------------------------------------------------
-------------------------------------
>Candolleomyces-aberdarensis/1-125
-TKKRRSGGRN--KKGRGHVNFV-RCSNCSRCV--P--KDKAIKRFTVRNMV--------------------
-ESAAVR---------------------------------------DISEASVYA--------EYAIP--KL
---------------YIKIAYCVSCA----------IHSH----VVRVRS----------------------
RE--------GRRN-----RAPPPRVRWK----------------------------------DGKKVNPVV
AAAEEAKKAA--AAS---------------------------------------------------------
-------------------------------------
>Gloeophyllum-trabeum-(strain-ATCC-11539-/-FP-39264-/-Madison-617)/1-119
-TKKRRNNGRN--KKGRGHVGFM-RCSNCSRAV--P--KDKAIKRFTVRNMV--------------------
-ESAAVR---------------------------------------DISDASVYP--------EYVVP--KL
---------------YLKIAYCVSCA----------IHSH----VVRVRS----------------------
RE--------GRRN-----RAPPPRVRWK----------------------------------DGKKVNPAV
VAAEEAK-----------------------------------------------------------------
-------------------------------------
>Collybiopsis-luxurians-FD-317-M1/1-119
-TKKRRNGGRN--KKGRGHVSFM-RCSNCSRCV--A--KDKAIKRFTVRNMV--------------------
-ESAAVR---------------------------------------DISEASVYS--------EYVVP--KL
---------------YIKIAYCVSCA----------IHSH----VVRVRS----------------------
RE--------GRRN-----RAPPPRIRWK----------------------------------DNKKVNPAV
AAAEDAK-----------------------------------------------------------------
-------------------------------------
>Termitomyces-sp.-J132/1-128
-TKKRRNGGRN--KKGRGHVSFM-RCSNCSRCV--P--KDKAIKRFTVRNMV--------------------
-ESAAVR---------------------------------------DISEASVYP--------EYVIP--KL
---------------YIKIAYCVSCA----------IHSH----VVRVRS----------------------
RE--------GRRN-----RAPPPRIRWK----------------------------------DGKKVNPAV
AAAEDAKAAA--GAA--------SKA----------------------------------------------
-------------------------------------
>Octodon-degus/1-114
-MTKKRNNGRA--TKGRGHMQPI-HYSNCARCV--P--KDKAIKKFVIQNIV--------------------
-EAAAIR---------------------------------------DISEVSVFE--------GFVLP--KL
---------------YVKLHYCVSCA----------LPSK----VVRNRS----------------------
RE--------ARKD-----RTPLPRFRPAG---------------------------------AAPRPPPKP
M-----------------------------------------------------------------------
-------------------------------------
>Penaeus-vannamei/1-112
-TSKRRNNGRS--KHGRGHVKPV-RCTNCGRCV--P--KDKAIKKFQIRNIV--------------------
-EAAAVK---------------------------------------DINEASVYT--------VYQLP--KL
---------------YIKQHYCVSCA----------IHSK----VVRNRS----------------------
RK--------ARKI-----RTPPPRFPRSS---------------------------------EKRPRPNK-
------------------------------------------------------------------------
-------------------------------------
>Rodentolepis-nana/1-106
-TKKRRNNGRS--KKGRGHVQFV-RCTNCGRCC--P--KDKAIRKYVIRNVA--------------------
-EAAAVK---------------------------------------DLTEASVYT--------DYVLP--KI
---------------YVKLYYCVSCA----------IHGK----VVRGRS----------------------
KE--------ARKI-----RKPPPRPVAFN---------------------------------RN-------
------------------------------------------------------------------------
-------------------------------------
>Gymnopilus-junonius/1-69
-----------------------MRCSNCSRCV--P--KDKAIN----------------------------
--------------------------------------------------------CAVRDISELAST--KL
---------------YIKIAYCVSCA----------IHSH----VDGKK-----------------------
-------------------------------------------------------------------VNPAV
AAAEDAKAAGTKA-----------------------------------------------------------
-------------------------------------
>Adiantum-capillus-veneris/1-90
--------------------MMV-KRHNGGCNK--H--ERGHTNP---------------------------
-----------------------------------------------IR--MLAFP------HGCTLP--KI
---------------YAKMQYCVSCA----------IHSH----IVRAV----R-----------------S
RT--------TRRV-----REPPQRFRRT---------------------------------EDMQNQNQHT
NVPIVRK-----------------------------------------------------------------
-------------------------------------
>Trypanosoma-conorhini/1-112
MTTKRRNHGRAKPPCSRGRTKPL-HCFNCGRLT--P--KDKAIGRFIVRRLL--------------------
-DQASAR---------------------------------------DVAEASPVYS------AGFPMP--KM
---------------YMKQRFCIACA----------IHKR----VVRAR----------------------P
TE--------NRKR-----RFVTKVAFRP---------------------------------TAGK------
------------------------------------------------------------------------
-------------------------------------
>Trypanosoma-vivax-(strain-Y486)/1-111
MTTKRRNHGRSKPPCSRGRVRPV-HCFNCSRLV--P--KDKSVGRFVVRRML--------------------
-DAASAR---------------------------------------DVAEASNIYG------SGFPMP--KL
---------------YMKQRFCIACA----------IHSR----TVRAR----------------------P
VE--------QRKC-----RYTAKVQFRR---------------------------------PTK-------
------------------------------------------------------------------------
-------------------------------------
>Trypanosoma-theileri/1-112
MTTKRRNHGRSKPPSSRGRTTPV-HCFNCSRLA--P--KDKAVRRFVVRRML--------------------
-DQASAR---------------------------------------DVAEASNIYG------AGFPMP--KL
---------------YMKQRYCIACA----------IHSR----TVRAR----------------------P
VE--------QRKR-----RYTTKVPYRP---------------------------------NAGK------
------------------------------------------------------------------------
-------------------------------------
>Trypanosoma-brucei-brucei-(strain-927/4-GUTat10.1)/1-111
MTTKRRNHGRAKPPCSRGRVRPV-HCFNCSRLV--P--KDKSVGRFVVRRML--------------------
-DQASAR---------------------------------------DVAEASLIYG------SGFPMP--KL
---------------YMKQRYCIACA----------IHSR----TVRAR----------------------P
VE--------DRKR-----RYTSKVPFRP---------------------------------TGK-------
------------------------------------------------------------------------
-------------------------------------
>Trypanosoma-cruzi-(strain-CL-Brener)/1-112
MTTKRRNHGRAKPPCSRGRTRPV-HCFNCGRLA--P--KDKAVGRFVVRRML--------------------
-DQASAR---------------------------------------DVAEASNVYG------AGFPMP--KL
---------------YMKQRFCIACA----------IHSR----TVRAR----------------------P
TD--------MRKR-----RFTTKVPFRP---------------------------------TGAK------
------------------------------------------------------------------------
-------------------------------------
>Trypanosoma-rangeli-SC58/1-112
MTTKRRNHGRAKPPSSRGRTRPV-HCFNCGRLC--P--KDKAVGRFVVRRML--------------------
-DQASAR---------------------------------------DVAEASNVYG------AGFPMP--KL
---------------YMKQRYCIACA----------IHSR----TVRAR----------------------P
VE--------MRKR-----RFTTKVPFRP---------------------------------TGAK------
------------------------------------------------------------------------
-------------------------------------
>Trypanosoma-rangeli/1-112
MTTKRRNHGRAKPPSSRGRTRPV-HCFNCSRLV--P--KDKAVGRFVVRRML--------------------
-DQASAR---------------------------------------DVAEASNVYG------AGFPMP--KL
---------------YMKQRYCIACA----------IHSR----TVRAR----------------------P
VE--------LRKR-----RFTTKVPFRP---------------------------------TGAK------
------------------------------------------------------------------------
-------------------------------------
>Leishmania-enriettii/1-127
MTTKRRNHGRSKPPHSRGRVKPV-HCFNCGRLT--P--KDKAVGRFVVRRML--------------------
-DAASAR---------------------------------------DVAEASPVYG------ANFPMP--KL
---------------YMKQRFCIACA----------IHSR----TVRAP----------------------S
TV--------APCA-----LARSRAARRA---------------------------------TRRRCRSVPQ
ERSKRTRSG---------------------------------------------------------------
-------------------------------------
>Phytomonas-sp.-Hart1/1-113
MTTKRRNHGRAKPPHSRGRVKPV-HCFNCGRLT--P--KDKAVGRFVVRRML--------------------
-DAASAR---------------------------------------DVAEASPVYS------VGFPMP--KL
---------------YMKQRFCIACA----------IHSR----TVRAR----------------------P
VE--------RRKI-----RHSCKVRFIP---------------------------------NTKKK-----
------------------------------------------------------------------------
-------------------------------------
>Phytomonas-sp.-EM1/1-112
MTTKRRNHGRAKPPHSRGRVKPV-HCFNCGRLT--P--KDKAVGRFVVRRML--------------------
-DAASAR---------------------------------------DVAEASPVYG------AGFPMP--KL
---------------YMKQRFCIACA----------IHSR----TVRAR----------------------P
VE--------KRKI-----RHTCKVPYRP---------------------------------AAKK------
------------------------------------------------------------------------
-------------------------------------
>Leishmania-infantum/1-112
MTTKRRNHGRSKPAHSRGRVKPI-HCFNCGRLT--P--KDKAVGRFVVRRML--------------------
-DAASAR---------------------------------------DVAEASPVYG------ANFPMP--KL
---------------YMKQRFCIACA----------IHSR----TVRAR----------------------P
VG--------NRKI-----RYTRKVPFRP---------------------------------AGKK------
------------------------------------------------------------------------
-------------------------------------
>Leishmania-major/1-112
MTTKRRNHGRSKPAHSRGRVKPI-HCFNCGRLT--P--KDKAVGRFVVRRML--------------------
-DAASAR---------------------------------------DVAEASPVYG------ANFPMP--KL
---------------YMKQRFCIACA----------IHSR----TVRAR----------------------P
VG--------NRKI-----RYTKKVPFRP---------------------------------GGKK------
------------------------------------------------------------------------
-------------------------------------
>Leishmania-mexicana-(strain-MHOM/GT/2001/U1103)/1-112
MTTKRRNHGRSKPAHSRGRVKPI-HCFNCGRLT--P--KDKAVGRFVVRRML--------------------
-DAASAR---------------------------------------DVAEASPVYG------ANFPMP--KL
---------------YMKQRFCIACA----------IHSR----TVRAR----------------------P
VE--------NRKI-----RYTKKVPFRA---------------------------------AGKK------
------------------------------------------------------------------------
-------------------------------------
>Porcisia-hertigi/1-111
MTTKRRNHGRSKPPHSRGRVKPV-HCFNCGRLT--P--KDKAVGRFVVRRML--------------------
-DAASAR---------------------------------------DVAEASPVYG------AKFPMP--KL
---------------YMKQRFCIACA----------IHSR----TVRAR----------------------P
VV--------ERKT-----RYTKKVPFRP---------------------------------TGK-------
------------------------------------------------------------------------
-------------------------------------
>Leptomonas-pyrrhocoris/1-113
MTTKRRNHGRSKPPHSRGRVKPV-HCFNCGRLT--P--KDKAVGRFVVRRML--------------------
-DAASAR---------------------------------------DVAEASPVYG------ANFPMP--KL
---------------YMKQRFCIACA----------IHSR----TVRAR----------------------P
VG--------DRKT-----RYTKKVPYRP---------------------------------AGKKN-----
------------------------------------------------------------------------
-------------------------------------
>Leishmania-tarentolae/1-112
MTTKRRNHGRSKPPHSRGRVKPV-HCFNCGRLT--P--KDKAVGRFVVRRML--------------------
-DAASAR---------------------------------------DVAEASPVYG------ASFPMP--KL
---------------YMKQRFCIACA----------IHSR----TVRAR----------------------P
VD--------SRKI-----RYTKKVPFRP---------------------------------AGKK------
------------------------------------------------------------------------
-------------------------------------
>Leishmania-martiniquensis/1-112
MTTKRRNHGRSKPPHSRGRVKPI-HCFNCGRLT--P--KDKAVGRFVVRRML--------------------
-DAASAR---------------------------------------DVAEASPVYG------ANFPMP--KL
---------------YMKQRFCIACA----------IHSR----TVRAR----------------------P
VE--------SRKT-----RYTKKVPYRP---------------------------------AGKK------
------------------------------------------------------------------------
-------------------------------------
>Leishmania-panamensis/1-112
MTTKRRNHGRSKPPHSRGRVKPV-HCFNCGRLT--P--KDKAVGRFVVRRML--------------------
-DAASAR---------------------------------------DVAEASPVYG------ANFPMP--KL
---------------YMKQRFCIACA----------IHSR----TVRAR----------------------P
VE--------SRKT-----RYTKKVPFRP---------------------------------VGKK------
------------------------------------------------------------------------
-------------------------------------
>Leishmania-orientalis/1-112
MTTKRRNHGRSKPPHSRGRVKPV-HCFNCGRLT--P--KDKAVGRFVVRRML--------------------
-DAASAR---------------------------------------DVAEASPVYG------ANFPMP--KL
---------------YMKQRFCIACA----------IHSR----TVRAR----------------------P
VE--------SRKT-----RYTKKVPFRP---------------------------------AGKK------
------------------------------------------------------------------------
-------------------------------------
>Strigomonas-culicis/1-110
MTTKRRNHGRAKPPGSRGRVKPV-HCFNCGRLT--P--KDKAVGRFVVRRML--------------------
-DAASGR---------------------------------------DVAEASAIYG------AGFPMP--KL
---------------YMKQRYCIACA----------IHSR----TVRAR----------------------P
VQ--------DRKT-----RYNAKVPFRG---------------------------------GK--------
------------------------------------------------------------------------
-------------------------------------
>Angomonas-deanei/1-110
MTTKRRNHGRSKPPSSRGRVKPV-HCFNCGRLT--P--KDKAVGRFVVRRLL--------------------
-DAASGR---------------------------------------DVAEVSAVYG------AGFPMP--KL
---------------YMKQRFCIACA----------IHSR----TVRAR----------------------R
VG--------DRKT-----RYNGKIPFKP---------------------------------TK--------
------------------------------------------------------------------------
-------------------------------------
>Cyanidioschyzon-merolae-(strain-NIES-3377-/-10D)/1-132
MVKKRRNHGRKGGCHGRGKARPV-ICDGCGGRP--R--KDKAIQRFVVKNLV--------------------
-EASALR---------------------------------------DLAEASCIE--------NYVLP--KQ
---------------YMKIRYCVSCA----------VHRR----TVRVR----------------------P
KE--------ERRV-----RTIPRAPRRG---------------------------------DRDVEGILLG
TRTE---------------------------------A---GAGR-PPGERRA-------------------
-------------------------------------
>Micromonas-commoda-(strain-RCC299-/-NOUM17-/-CCMP2709)/1-113
MPKKRRANGRNKPAGARGHVKRV-FCEASGSMV--P--KDKAVKRFLVRNIV--------------------
-ESAAIR---------------------------------------DLQESCVYD--------SYVLP--KL
---------------YRKVYYCISAA----------IHSK----VVRVR----------------------S
VE--------ARRI-----REPPKRVRPQ---------------------------------RKNDDKK---
------------------------------------------------------------------------
-------------------------------------
>Micromonas-pusilla-(strain-CCMP1545)/1-116
MPKKRRANGRNKPANARGHVKRV-FCEASGSMV--P--KDKAVKRFLVRNIV--------------------
-ESAAIR---------------------------------------DLQESCVFD--------SYTLP--KL
---------------YRKVYYCISAA----------IHSK----VVRVR----------------------S
VE--------ARRI-----REPPKRMRPQ---------------------------------DKTKKDEKKA
------------------------------------------------------------------------
-------------------------------------
>Ostreococcus-lucimarinus-(strain-CCE9901)/1-114
MPKKRRANGRNKPAGARGHVKRV-FCESSGALV--P--KDKAVKRFMVRNIV--------------------
-ESAAIR---------------------------------------DLQESCAFE--------AYTLP--KL
---------------YRKAYYSISAA----------IHSK----VVRVR----------------------S
RE--------ARRI-----REPPRRFRAN---------------------------------TDKKDKKP--
------------------------------------------------------------------------
-------------------------------------
>Bathycoccus-prasinos/1-109
MPKKRRANGRNKPSGARGHVKRV-FCESSGALV--P--KDKAVKRFIVRNMV--------------------
-ESAAIR---------------------------------------DLQEACAYE--------TYTLP--KM
---------------YRKVHYSISAA----------IHSK----VVRVR----------------------S
RE--------ARRI-----REPPRRAPRK---------------------------------QEK-------
------------------------------------------------------------------------
-------------------------------------
>Raphidocelis-subcapitata/1-141
MSKKRRSSGRNKPAGARGKVRRV-RCESSGAMV--P--KDKAIKRFVVRNIV--------------------
-DASAIR---------------------------------------DIQDCSVFE--------GYVLP--KI
---------------YRKVYYSVSAA----------IHSR----IVRVR----------------------S
RK--------DRKN-----REAPQRWGRP---------------------------------AGGAGGAGGG
AGGAGGGAGAGAGGG-------------------GGGG---GAGA-RP------------------------
-------------------------------------
>Chloropicon-primus/1-108
MVKKRRHSGRNKPAGARGHVRRV-RCETSGCLV--P--KDKAVKRYIVRNIV--------------------
-DASALR---------------------------------------DLQESSVID--------GYALP--KL
---------------YRKVYYSISAA----------IHSR----VVRVR----------------------S
RV--------ARRN-----RAPPPRFRPK---------------------------------SD--------
------------------------------------------------------------------------
-------------------------------------
>Coccomyxa-subellipsoidea-(strain-C-169)/1-103
MTKKRRSGGRSKPPGARGHVKRV-RCEASGVLV--P--KDKAVKRFIVRNIV--------------------
-DASAIR---------------------------------------DIQDASTIE--------SYALP--KI
---------------YRKVYYSISAA----------IHSK----IVRVR----------------------S
RT--------ERRN-----RVPPPRF----------------------------------------------
------------------------------------------------------------------------
-------------------------------------
>Hondaea-fermentalgiana/1-107
MVLKRRNHGRNRKGRGSQG-VSV-VCDGCGGRP--P--KDKAVKRFQVRNMV--------------------
-DSSSMR---------------------------------------DIREASAYE--------NYQVP--KM
---------------YLKMQYCVGCA----------VHRR----VVRG-----R-----------------A
RE--------ARKI-----RDPPPRRPFA---------------------------------RK--------
------------------------------------------------------------------------
-------------------------------------
>Aplanochytrium-stocchinoi/1-106
MTVKRRNHGRNRKGRGHVG-TLV-VCDGCGCKP--P--KDKAIKRFQVRNIV--------------------
-DNSSMR---------------------------------------DIRDASAYD--------VYTVP--KM
---------------YMKMQYCVGCA----------VHRR----VVRG-----R-----------------A
RE--------ARKI-----REPPQRRRFT---------------------------------K---------
------------------------------------------------------------------------
-------------------------------------
>Cladophialophora-bantiana-CBS-173.52/1-107
MVKKRASNGRNKKGRGRV---------------------KPAVKRFTIRNMV--------------------
-ESAAIR---------------------------------------DISDASVFA--------DYAVP--KM
---------------YLKLQYCVSCA----------IHGK----IVRV-----R-----------------S
RE--------GRRN-----RAPPPRVRYN---------------------------------KDGKKVNPQQ
AAKTAQA-----------------------------------------------------------------
-------------------------------------
>Trepomonas-sp.-PC1/1-124
MPVKRGNHGRC--KNHAGRTVPV-HCQNCYRLVPV----DKITRRFQIKQMI--------------------
-DSNIQQDVLAACIIKD-----------------------------------------------VTLP--KQ
---------------YTKIQYCVSCA----------IHN----HLVH-------------------------
------------------------------------VRSA-E-----ERKP---KPVSLDRFKRVAAKKVEK
KPVEKKVEEVKQ------------------------------------------------------------
-------------------------------------
>Hepatospora-eriocheir/1-107
MPVKRANHGKN--RNNRGNVSNV-SCIKCGAQVPK----DKAVSKSSNNAII--------------------
-EFAAHADLDAASIYQK-----------------------------------------------TDVP--VN
---------------FIMDYYCISCA----------VHT----GIVK-------------------------
------------------------------------VRRN-E-----VRCIRR-KPKMTREIELH-------
------------------------------------------------------------------------
-------------------------------------
>Amorphochlora-amoebiformis/1-104
MVKKRRNCGRS--KHNQGYVRRV-HCMGLNTLVPR----DKAIKKLNIKNFT--------------------
-DSFSIDELNGAILLP------------------------------------------------------ST
---------------YHFIEYEIPKLASYVFYS---ISYAFGKKIIR-------------------------
------------------------------------SREK-S-----RRKLRL-SH----------------
------------------------------------------------------------------------
-------------------------------------
>Bigelowiella-natans/1-98
MVKKRRNNGRS--KNNRGHVNRI-HCMSSNALVPR----DKAIKKLNVKSLF--------------------
-FPNILKDTPNVFVLPG-----------------------------------------------YKAP--KL
---------------YSYVFYSISSAFSQKFIK---PGRKKYRRIMR-------------------------
------------------------------------TN----------------------------------
------------------------------------------------------------------------
-------------------------------------
>Lotharella-vacuolata/1-87
MVKKRKNRGRS--KHNRGHTRRI-HCEEKNTLVPR----DKAIKKLNIKNSN--------------------
-DPYTTAELINALLLPS-----------------------------------------------LIFI----
------------------IGYQIPKTLFLCILL---YFVCKQT-----------------------------
------------------------------------------------------------------------
------------------------------------------------------------------------
-------------------------------------
>Lotharella-oceanica/1-101
MVRKRRNRGRS--KHNRGHTRRI-HCEEKNTLTPR----DKAIKKLNIKNFT--------------------
-DPFATIELLNAILLPR-----------------------------------------------YQIP--KL
---------------YSYVFYCISYAYKKKIVK---SRPKKHRNIIK-------------------------
------------------------------------DDYF-I------------------------------
------------------------------------------------------------------------
-------------------------------------
>Lichtheimia-corymbifera-JMRC:FSU:9682/1-105
MTCKRRNNGRN--KHGRGHNKFV-RCINCS------RCVPKAIKRFNVRNMV--------------------
-EAAAVRDLQEASVYEE-----------------------------------------------YTIP--KL
---------------YVKLHYCVSCA----------IHA----RVVR-------------------------
------------------------------------VRSV-VDRR-----NRA-PPPRFRFAKKA-------
------------------------------------------------------------------------
-------------------------------------
>Panicum-miliaceum/1-117
MTFKRRNGGRN--KHGRGHVKYI-RCSNCAKCCPK----ARQGDQEVS------------------------
---------------------------------------------------------------GYVLP--KL
---------------YAKVHHCVSCA----------IHA----HIVR-------------------------
------------------------------------VRSR-E-----KRRDRK-PPERFRRREDRPAGGQGG
PRPGGPGPAGAAA--AP--AP------------------N-APRP---------------------------
-------------------------------------
>Lachnellula-willkommii/1-143
MVKKRASNGRN--KNGRGHVKPI-RCSNCSRCTPK----DKAIKRFTIRNMGMMKILIPNTLRRFKADHQPT
VESAAIRDISDASVFPE-----------------------------------------------YTVP--KM
---------------YLKLQYCVSCA----------IHG----KIVR-------------------------
------------------------------------VRSR-E-----GRRNRA-PPPRVRYNKDGKKVNPNQ
AAAKTTQA----------------------------------------------------------------
-------------------------------------
>Lachnellula-subtilissima/1-143
MVKKRASNGRN--KNGRGHVKPI-RCSNCSRCTPK----DKAIKRFTIRNMGMMRIRILEYFGRLSTNHQPT
VESAAIRDISDASVFPE-----------------------------------------------YTVP--KM
---------------YLKLQYCVSCA----------IHG----KIVR-------------------------
------------------------------------VRSR-E-----GRRNRA-PPPRVRYNKDGKKVNPNQ
AAAKTTQA----------------------------------------------------------------
-------------------------------------
>Chaetothyriales-sp.-CBS-135597/1-107
MVKKRASNGRN--KNGRGHVKPI-RCSNCSRCTPK----DKSA-----------------------------
----AIRDISDASVFQD-----------------------------------------------YAVP--KM
---------------YLKLQYCVSCA----------IHG----KIVR-------------------------
------------------------------------VRSR-E-----GRRNRA-PPPRIRYNKDGKKVTPQQ
AAKTA-------------------------------------------------------------------
-------------------------------------
>Cercocebus-atys/1-101
MTKKRRNNGRA--KKGCGHVQPI-HCTNCDKAIKK----FVI------------------------------
-----RNIVEAAAVRDI-----------------------------------------------SEVS--IF
---------------DAYLHYCVSCA----------IHS----KVVR-------------------------
------------------------------------NRSR-E-----ARKDRT-PPPQFRPVGAAPHPPPKP
M-----------------------------------------------------------------------
-------------------------------------
>Chaetothyriales-sp.-CBS-132003/1-105
MVKKRASNGRN--KKGRGHVKPI-RCSNCSRCTPK----DKV------------------------------
-----RGDISDASVFQD-----------------------------------------------YAVP--KM
---------------YLKLQYCVSCA----------IHG----KIVR-------------------------
------------------------------------VRSR-E-----GRRNRA-PPPRIRYNKDGKKVTPQQ
AAKTS-------------------------------------------------------------------
-------------------------------------
>Paramecium-sonneborni/1-125
MPSKRRNNGRS--KKNRGHVKPV-TCSNCCRLVGK----DKAIKRFTVRDIV--------------------
-DASSKKDILEASAYENKQ--------------------------------------------QQSIP--KL
---------------FDKLQYCVSCA----------IHA----RIVR-------------------------
------------------------------------VRSA-E-----DRRIRV-IERKRPVQQSSQKKDANK
PQAPVAA--------------------------------Q--------------------------------
-------------------------------------
>Paramecium-octaurelia/1-125
MPSKRRNNGRS--KKNRGHVKPV-TCSNCCRLVGK----DKAIKRFTVRDIV--------------------
-DASSKKDILEASAYETKQ--------------------------------------------QQSIP--KL
---------------FDKLQYCVSCA----------IHA----RIVR-------------------------
------------------------------------VRSS-E-----DRKIRV-IERKRPVQQSTQKKDAPK
PQAPVAA--------------------------------Q--------------------------------
-------------------------------------
>Paramecium-tetraurelia/1-125
MPSKRRNNGRS--KKNRGHVKPV-TCSNCCRLVGK----DKAIKRFTVRDIV--------------------
-DASSKKDILEASAYDTKQ--------------------------------------------QQSIP--KL
---------------FDKLQYCVSCA----------IHA----RIVR-------------------------
------------------------------------VRSS-E-----DRKIRV-IERKRPVQQTTQKKDATK
VQAPVAA--------------------------------Q--------------------------------
-------------------------------------
>Paramecium-primaurelia/1-125
MPSKRRNNGRS--KKNRGHVKPV-TCSNCCRLVGK----DKAIKRFTVRDIV--------------------
-DASSKKDILEASAYDTKQ--------------------------------------------QQSIP--KL
---------------FDKLQYCISCA----------IHA----RIVR-------------------------
------------------------------------VRSS-E-----DRKIRV-IERKRPAQQTTQKKDATK
VQAPVAA--------------------------------Q--------------------------------
-------------------------------------
>Paramecium-pentaurelia/1-125
MPSKRRNNGRS--KKNRGHVKPV-TCSNCCRLVGK----DKAIKRFTVRDIV--------------------
-DASSKKDILEASAYDTKQ--------------------------------------------QQSIP--KL
---------------FDKLQYCISCA----------IHA----RIVR-------------------------
------------------------------------VRSS-E-----DRKIRV-IERKRPAQQTTQKKDAPK
VQAPVAA--------------------------------Q--------------------------------
-------------------------------------
>Neobodo-designis/1-111
MTSKRRNAGRS--KHGRGRTTPV-HCFNCGRLAPK----DKAVKRFVVRNML--------------------
-DAASARDVAESSPIYGQ---------------------------------------------GFPLP--KL
---------------YMKQRYCIACA----------VHA----RISR-------------------------
------------------------------------ARAV-K-----DRKTRY-ASREAAFKATRKK-----
------------------------------------------------------------------------
-------------------------------------
>Tetrahymena-thermophila/1-119
MPVKRRNAGRS--QKNRGHTRTV-PCTNCGRQVAK----DKAVKRYTVRDMV--------------------
-DPSSKRDIQQKLAFENE---------------------------------------------KQGIP--KL
---------------YVKLQYCISCA----------IHS----RVVR-------------------------
------------------------------------VRCA-E-----DRRIRR-PPIRNRKPQVVKTD-ATA
PKKQ--------------------------------------------------------------------
-------------------------------------
>Ichthyophthirius-multifiliis/1-117
MPVKRRNHGRN--QKNRGHTRTV-DCTNCGRQVAK----DKAVKRYTVRDIV--------------------
-DASSKRDIIAALAFQGE---------------------------------------------AYTIP--KL
---------------YCKLSYCIACA----------IHS----RVVK-------------------------
------------------------------------VRSS-D-----DRRVRE-PPKRVIKKVDPEKQ-AQK
AQ----------------------------------------------------------------------
-------------------------------------
>Strombidinopsis-acuminata/1-139
MPSKRRNNGRS--KKNKGHSDVV-RCINCARCVPK----DKAIKRFQMRNMV--------------------
-DGSSKRDIKDNFAYDAK---------------------------------------------YFNLP--RI
---------------YVKQQYCVSCA----------IHA----RVVR-------------------------
------------------------------------VRSV-T-----ARAGAK-GERFKRYTTKLRQ--HVR
PEVMTGGAAVSLI--NP----------------------Q-KLKFL-TKKE---------------------
-------------------------------------
>Halteria-grandinella/1-125
MPSKRRNNGRN--KKNKGHSDTV-RCTNCGRVVSK----DKAIKRFQQRNMV--------------------
-DASSKRDIQENYAYNTA---------------------------------------------DFQMP--KI
---------------YVKLSYCVSCA----------IHA----RIVR-------------------------
------------------------------------VRSV-E-----DR--------KKRYTTRLRQ--HVR
QENQTGNASLPLS--QL----------------------P-RA-----------------------------
-------------------------------------
>Oxytricha-trifallax/1-125
MPSKRRNNGRN--KKNKGHADTV-RCTNCGRVVSK----DKAIKRFQQRNMV--------------------
-DASSKRDIQENYAYAQA---------------------------------------------DFQMP--KI
---------------YVKQAYCVSCA----------IHA----RIVR-------------------------
------------------------------------NRRV-E-----DR--------RNRYTTKLRQ--HVR
PEAQTGNASLPLS--QL----------------------P-RI-----------------------------
-------------------------------------
>Sterkiella-nova/1-125
MPSKRRNNGRN--KKNKGHADTV-RCTNCGRVVSK----DKAIKRFQQRNMV--------------------
-DASSKRDIQENYAYAQS---------------------------------------------DFTMP--KI
---------------YVKLSYCVSCA----------IHA----RIVR-------------------------
------------------------------------VRSV-E-----DR--------RHRYTTKLRQ--HVR
PEAQTGNASLPLA--LL----------------------P-KI-----------------------------
-------------------------------------
>Glossina-austeni/1-126
MTKERRNEGRC--KHSRSHVKAV-RCPNCARCESK----DKAIKKFFEA-----------------------
---AAVRDISEGCVCTRN----------------------------------------------NYGI--KM
TKERRNEGRCKHSRSHVKAVRCPNCARCESKDKAIKKFFEAAAVRDI-------------------------
------------------------------------SEGC-V-----WYTSIL-PKLYA-------------
------------------------------------------------------------------------
-------------------------------------
>Aotus-nancymaae/1-184
MTKKRRNNGRA--KKGHGHVQPI-RCTNCARCVPK----DKAIKKFVIRNME--------------------
-SA-AVRDISEASVF-DA----------------------------------------------YVLP--KL
---------------YVKLHYCVSCA----------IHS----KVVR-------------------------
------------------------------------NRSR-E-----ARKDRT-PPPRFRPAGAAPRPPPKP
---MQGAESKIEDNYSL--EK------------------N-KMEIVLGKKKKRRSWHLPVKWKYPKEAAGTT
LKQKSGDRCVVER-YPAAVQGTDL-------------
>Denticeps-clupeoides/1-114
MTKKRRNNGCA--KKGRGHVQPI-RCTNCARCVPK----DKAIKKFVIRNIV--------------------
-EP-AVRDISEASVF-DS----------------------------------------------YVLP--KL
---------------YVKLHYCVSCA----------IHS----KVVR-------------------------
------------------------------------NRSR-E-----ARKDRT-PPPRFRPTGGAPRTPPKP
---M--------------------------------------------------------------------
-------------------------------------
>Trichobilharzia-regenti/1-114
MTRKRRNHGRS--KKGRGHVQFI-RCTNCGRACPK----DKSVWKLVTRSMV--------------------
-EAAAVKDLEDASVYGKN----------------------------------------------YAVP--KL
---------------YVKLQYCISCA----------IHG----KVLR-------------------------
------------------------------------NRSR-E-----ARRLRR-IVIKPRVK--FTRPAAPR
---T--------------------------------------------------------------------
-------------------------------------
>Paragonimus-heterotremus/1-116
MTRKRRNHGRS--KKGRGHVRFI-RCSNCGRACPK----DKAVWKLVMRNMV--------------------
-EAAAVKDLEDASVYGKP----------------------------------------------YTVP--KL
---------------YVKLQYCISCA----------IHG----KVLR-------------------------
------------------------------------NRSR-A-----DRRIRK-SVMKPLLRQDFQRPVAQR
---V--------------------------------------------------------------------
-------------------------------------
>Fasciola-hepatica/1-116
MTRKRRNHGRS--KKGRGHVRFI-RCSNCGRACPK----DKAVWKLVTRNMV--------------------
-EAAAMKDLEDASVYGKA----------------------------------------------FTVP--KL
---------------YVKLQYCISCA----------IHN----KVLR-------------------------
------------------------------------NRSR-A-----DRRLRK-PIKPPAQRQDFQRPVAQR
---T--------------------------------------------------------------------
-------------------------------------
>Fasciola-gigantica/1-116
MTRKRRNHGRS--KKGRGHVRFI-RCSNCGRACPK----DKAVWKLVTRNMV--------------------
-EAAAMKDLEDASVYGKA----------------------------------------------FTVP--KL
---------------YVKLQYCISCA----------IHN----KVLR-------------------------
------------------------------------NRSR-A-----DRRLRK-PLKPPAQRQDFQRPIAQR
---T--------------------------------------------------------------------
-------------------------------------
>Fasciolopsis-buski/1-116
QTRKRRNHGRS--KKGRGHVRFI-RCSNCGRACPK----DKAVWKLVTRNMV--------------------
-EAAALKDLEDASVYGKA----------------------------------------------FSVP--KL
---------------YVKLQYCISCA----------IHN----KVLR-------------------------
------------------------------------NRSR-A-----DRRLRK-PLKPPAQRQDFQRPVAQR
---T--------------------------------------------------------------------
-------------------------------------
>Spironucleus-salmonicida/1-103
MPVKRRNHGRY--KGHSGRKDPV-HCHNCARLCPV----DKIVRRFTIKHIV--------------------
-EANIQQDVSSAIV---------------------------------------I-K-------DFELP--KI
---------------YFKTQYCISCA----------IHN----RLVR-------------------------
------------------------------------VRSA-E-----DRYKRY-SAKKFSN-----------
------------------------------------------------------------------------
-------------------------------------
>Rhodosorus-marinus/1-140
MTVKRRNHGRN--RHGRNHTRLV-NCDGCGSKPAK----DKAIKRFTVRDVV--------------------
-DKSSKKDFDIATA---------------------------------------I-Q-------GYEVP--KF
---------------YIKLHYCISCA----------VHR----KTVR-------------------------
------------------------------------PRSK-K-----DRKKRE-FARPQRGGLRDKQRRPGP
PGPQPGQAGPPTQAPTA---P------------------P-------------RAFEAAA------------
-------------------------------------
>Encephalitozoon-hellem/1-107
MTVKRRNHGRS--KKNRGSVKPI-QCDKCGRVTPK----DKAIKRFRIQSLI--------------------
-EQASFDDLKEKTI---------------------------------------Y-E-------VFEVP--RM
---------------GYKSQFCVSCA----------CHA----KIVR-------------------------
------------------------------------VRSS-Q-----ARKIRY-GFNPNKVSSHN-------
------------------------------------------------------------------------
-------------------------------------
>Encephalitozoon-intestinalis-(strain-ATCC-50506)/1-107
MTVKRRNHGRS--KKNRGSVKPI-QCDKCGSVTPK----DKAIKRFRIQSLI--------------------
-EQASFDDLKEKTI---------------------------------------Y-E-------VFEVP--RM
---------------GYKSQFCVSCA----------CHA----KIVR-------------------------
------------------------------------VRSS-Q-----GRKIRY-GFNPNRVSSHN-------
------------------------------------------------------------------------
-------------------------------------
>Vairimorpha-apis-BRL-01/1-106
MPVKRKNHGKN--RKNRGSCKPI-QCDKCGRLVPK----DKCVKRFRIMPLI--------------------
-EAGSMDDVKIASI---------------------------------------Y-D-------TFEVP--RT
---------------SYKNQYCISCA----------CHL----RVVK-------------------------
------------------------------------VRSR-H-----GRKIRY-DGERKLIRTN--------
------------------------------------------------------------------------
-------------------------------------
>Nosema-bombycis/1-103
MPVKRRNHGKN--RMNRGSCKPI-QCDKCGRLVPK----DKAIKRFKVVPLI--------------------
-EQASYDDLKAATI---------------------------------------Y-E-------TFEVP--RI
---------------SYKNPYCVSCA----------CHA----KIVR-------------------------
------------------------------------VRSS-R-----GRKVRY-DGLVRSN-----------
------------------------------------------------------------------------
-------------------------------------
>Nosema-bombycis-(strain-CQ1-/-CVCC-102059)/1-103
MPVKRRNHGKN--RMNRGSCKPI-QCDKCGRLVPK----DKAIKRFKVVPLI--------------------
-EQASYDDLKAATI---------------------------------------Y-E-------TFEVP--RI
---------------SYKNQYCVSCA----------CHA----KIVR-------------------------
------------------------------------VRSS-R-----GRKVRY-DGLVRSN-----------
------------------------------------------------------------------------
-------------------------------------
>Enterocytozoon-hepatopenaei/1-105
MPVKRKNGGRQ--KMNRGSVNTL-QCIQCGALVPK----DKAVSRATNNALI--------------------
-EQACMDDLNLATI---------------------------------------Y-N-------KPEVP--SF
---------------FNIDNYCVSCA----------CHL----RIVK-------------------------
------------------------------------VRAE-C-----HRKKRF-VPRSLRVKK---------
------------------------------------------------------------------------
-------------------------------------
>Vittaforma-corneae-(strain-ATCC-50505)/1-103
MPVKRQNHGRQ--KKNRGATCNV-QCNQCGATVAK----DKAISRSSNAPVV--------------------
-EAASMDDFRAATV---------------------------------------Y-E-------NVEVP--TF
---------------LNIENHCISCA----------CHL----RIVK-------------------------
------------------------------------VRSK-E-----DRKTRF-VTRQRSN-----------
------------------------------------------------------------------------
-------------------------------------
>Enterospora-canceri/1-74
MPVKRQNHGRS--KMNRGSVSTV-QCIQCGRVSPK----DKSVSRSSNSPVV--------------------
-EAASMDDLRLATV---------------------------------------Y-A-------EPDVP--TF
---------------FNIDTYC--------------------------------------------------
------------------------------------------------------------------------
------------------------------------------------------------------------
-------------------------------------
>Tulasnella-sp.-JGI-2019a/1-136
MTKKRRNNGRN--KHNRGHTNPV-RCSNCSRCVAK----DKAIKRFTIRNMV--------------------
-ESAAVRDITDASVYTQR-----------------------------------G-I-------EYTIP--KM
---------------YLKIAYCVSCA----------IHS----HVVR-------------------------
------------------------------------VRSH-Q-----GRRNRA-PPPRVRYKDGKKVNPAVA
AAEDAKAAAA--AAAA----A------------------A-A----------A-------------------
-------------------------------------
>Sycon-ciliatum/1-155
MTQKRRNNGRN--KHGRGHVRAV-RCTNCARCVPK----DKSIKKFVIRNIV--------------------
-ESAAVRDITEASVYAQE-----------------------------------K-G-------QFALP--KL
---------------YAKLHYCVSCA----------IHS----KVVR-------------------------
------------------------------------NRSR-E-----ARRDRT-PPPNFRPKRDDAPRPPRD
QQQQRSGPGA--ATGA----P------------------A-A----------TGSFGGAPAGSFGAPAATTA
-------------------------------------
>Oryctolagus-cuniculus/1-110
MTKKRRNNGCA--IKGCNHVQPI-RCTNCARCMPK----DKAIKNFAIHNIV--------------------
-EAAAIRDISEASVFD------------------------------------------------------AY
---------------YVKLHYCESCT----------IHN----KVVR-------------------------
------------------------------------NRSR-E-----PCKDQT-PPPGFRPAGATPWPLPKP
M-----------------------------------------------------------------------
-------------------------------------
>Strigops-habroptila/1-147
MTKKRRNNGRA--KKGRGHVQPI-RCTNCARCVPK----DKAIKKFVIRNIV--------------------
-EAAAVRDISEASVFDCECR-GAP------RGVWGGELGVADPLLPPPPPVSLS-P-------AYVLP--KL
---------------YVKLHYCVSCA----------IHS----KVVR-------------------------
------------------------------------NRSR-E-----ARKDRT-PPPRFRPAGAAPRPPPKP
M-----------------------------------------------------------------------
-------------------------------------
>Amphilophus-citrinellus/1-114
MTKKRRNNGRA--KKGRGHVQPI-RCTNCARCVPK----DKAIKKFVIRNIV--------------------
-EAAAVRDISEASV-----------------------------------------F-------DYILP--KL
---------------YVKLHYCVSCA----------IHS----KVVR-------------------------
------------------------------------NRSC-E-----ARKDRT-PPPRFRPTAGAPRAPPKP
M-----------------------------------------------------------------------
-------------------------------------
>Hippocampus-comes/1-114
MTKKRRNNGRA--KKGRGHVQPI-RCTNCARCVPK----DKAIKKFVIRNIV--------------------
-EAAAVRDISEASV-----------------------------------------F-------DYVLP--KL
---------------YVKLHYCVSCA----------IHS----KVVR-------------------------
------------------------------------NRSC-E-----ARKDRT-PPPRFRPNAGAPRAPAKP
M-----------------------------------------------------------------------
-------------------------------------
>Blastomyces-percursus/1-152
MVKKRASNGRN--KKGRGHVKPI-RCSNCSRCTPK----DKAIKRFTIRNMV--------------------
-ESAAIRTFSHHWQPSNGEEEREE--------IITNANMPFFANIGDISDASVF-A-------DYAVP--KM
---------------YLKLQYCVSCA----------IHG----KIVR-------------------------
------------------------------------VRSR-E-----GRRNRA-PPPRIRYNRDGKKMNPTQ
AAKTAQA-----------------------------------------------------------------
-------------------------------------
>Magnaporthiopsis-poae-(strain-ATCC-64411-/-73-15)/1-185
MPKKRKNNGRN--KKGRGHVNPI-RCSNCSRCTPK----DKAIKRFTIRNMV--------------------
-ESAAIRMSLCRCPARARRTRTLPLAHSGSTALFGQ-PLTSGSPPGDISDASVF-T-------EYTVP--KM
---------------YLKLQYCVSCA----------IHG----KIVR-------------------------
------------------------------------YVFVHY-----GRDNCS-GGVLAASASAGRRGPLDA
GLETNLGELH--TSPPL---P------------------S-H--------THARSAGSVHV-GVG-------
-------------------------------------
>Verticillium-longisporum/1-139
MVKKRKNNGRN--KKGRGHVKPI-RCSNCSRCTPK----DKAIKRFTIRNMV--------------------
-ESAAIRMPPFALCPSL---------------------NSADNSPGDISDASVF-A-------EYTVP--KM
---------------YLKLQYCVSCA----------IHG----KIVR-------------------------
------------------------------------VRSV-V-----GRRNRA-PPPRVRYNKDGKKIVPTQ
GAKTTTA-----------------------------------------------------------------
-------------------------------------
>Sporothrix-schenckii-1099-18/1-148
MVKKRKNNGRN--KKGRGHVKPI-RCSNCSRCTPK----DKAIKRFTIRNMV--------------------
-ESAAIRMFMVLASRSFS-----------SRISFGFGLWTRANKTGDISDASVF-A-------DYTVP--KM
---------------YLKLQYCVSCA----------IHG----KIVR-------------------------
------------------------------------VRSR-V-----GRRNRA-PPPRVRYNKDGKKVVPTQ
AKTPTA------------------------------------------------------------------
-------------------------------------
>Synchytrium-endobioticum/1-121
MTKKRRNNGRS--KHGRGHTVAV-RCSNCARCVPK----DKAIKRFTIRNMV--------------------
-EPAAVNDMRMAT--------------------------------------VYD-E-------EYALP--KL
---------------YVKLLYCISCA----------IHS----HVVR-------------------------
------------------------------------VRSR-E-----GRRDRT-PPQRFRPAAKDASKPAPG
APVAAK------------------------------------------------------------------
-------------------------------------
>Euglena-gracilis/1-120
MTVKRRNHGRN--KKNRGHVCGI-RCSNCGRMTPK----DKAVKRFIVRNMV--------------------
-ETAAVRDIADAS--------------------------------------VYY-T-------GYNLP--KL
---------------YLKMQYCISCA----------IHG----RIVR-------------------------
------------------------------------VRSV-E-----NRKIRS-PPQKLRRGGGQQKPGGGG
GGGAR-------------------------------------------------------------------
-------------------------------------
>Lomentospora-prolificans/1-118
MPKKRKNNGRN--KKGRGHVKPI-RCSNCSRCTPK----DKAIKRFTIRNMV--------------------
-ESAATRDILEAS--------------------------------------VFG-S-------DYPVP--KM
---------------YLKLQYCVSCA----------IHG----KIVR-------------------------
------------------------------------VRSR-E-----GRKNRA-PPPRVRYNKDGKKIVPTQ
GKN---------------------------------------------------------------------
-------------------------------------
>Pseudallescheria-apiosperma/1-118
MPKKRKNNGRN--KKGRGHVKPI-RCSNCSRCTPK----DKAIKRFTIRNMV--------------------
-ESAATRDILEAS--------------------------------------VFG-S-------DYPVP--KM
---------------YLKLQYCVSCA----------IHG----KIVR-------------------------
------------------------------------VRST-E-----GRKNRA-PPPRVRYNKDGKKIVPTQ
GKS---------------------------------------------------------------------
-------------------------------------
>Parascedosporium-putredinis/1-118
MPKKRKNNGRN--KKGRGHVKPI-RCSNCSRCTPK----DKAIKRFTIRNMV--------------------
-ESAATRDILEAS--------------------------------------VFG-A-------DYPVP--KM
---------------YLKLQYCVSCA----------IHG----KIVR-------------------------
------------------------------------VRST-V-----GRKNRA-PPPRVRYNKDGKKIVPTQ
GKS---------------------------------------------------------------------
-------------------------------------
>Aureobasidium-vineae/1-156
MVKKRASNGRN--KKGRGHVKPV-RCSNCSRCVPK----DKAVKRFTIRNMV--------------------
-ESAAIRTXDISDASVFA---------------------------------------------EYAVP--KM
---------------YLKLQYCVSCA----------IHG----KIVRYASP-WTYHPTR-------------
----------AQSTTTRSTHTRH-------TNTAQXVRSR-E-----GRRNRA-PPXRVRFNKDGKKINPQQ
A--------A--KVAAG---A------------------Q------------A-------------------
-------------------------------------
>Rhizoctonia-solani/1-151
MTKKRRNGGRN--KHGRGHTSFV-RCSNCSRCVPK----DKAIKRFTVRNMV--------------------
-ESAAVRDISEASVYTGTSSSLPPPS-----------------SPTQLTQHFIR-T-------EYAIP--KL
---------------YIKIAYCVSCA----------IHS----HVVR-------------------------
------------------------------------VRSR-E-----GRRNRA-PPPRVRFKDGKK-VNPAV
TT-AEGDKPA--AGAAG---A------------------Q--------------------------------
-------------------------------------
>Perkinsela-sp.-CCAP-1560/4/1-110
MPTKRRNHGRS--KMGRGHTKPV-HCINCGRLCPK----DKAVKRFVVRNMV--------------------
-ESAAVRDISDASVVYNSS--------------------------------------------TAFLP--KV
---------------YMKQRYCISCA----------IHH----RIVR-------------------------
------------------------------------PRSV-A-----NRKIRT-PPVRPKMKSKA-------
------------------------------------------------------------------------
-------------------------------------
>Cavenderia-fasciculata/1-118
MTQKRRNHGRS--KHGRGHVQFI-RCTNCARCVPK----DKAVKRFYIRPIV--------------------
-ENAAVKDISDVGVFTAKG---------------------------------------------YKFP--RT
---------------YIKSQYCISCA----------IHS----HIVR-------------------------
------------------------------------VRSV-E-----DRKIRT-RPQRPGMKTIG--GKPIK
P--------T--NN----------------------------------------------------------
-------------------------------------
>Polysphondylium-violaceum/1-115
MTQKRRNHGRS--KHGRGSVPYI-RCTNCARCVPK----DKAVKRFYIRPIV--------------------
-ENAAVKDISDQGVFNEAG---------------------------------------------YKFP--RT
---------------YVKSQYCISCA----------IHS----HIVR-------------------------
------------------------------------VRSR-E-----DRKIRT-RPQRPGAKIVKA-GEKKH
------------------------------------------------------------------------
-------------------------------------
>Dictyostelium-discoideum/1-112
MTQKRRNHGRS--KHGRGSVPYI-RCTNCARCVPK----DKAVKRFYIRPIV--------------------
-ENAAVKDISDQGVFNVKG---------------------------------------------YKFP--RT
---------------YVKSQYCISCA----------IHS----HIVR-------------------------
------------------------------------VRSV-A-----DRKIRT-RPSRPGVKK-PT-AAK--
------------------------------------------------------------------------
-------------------------------------
>Dictyostelium-purpureum/1-113
MTQKRRNHGRS--KHGRGSVPYI-RCTNCARCVPK----DKAVKRFYIRPIV--------------------
-ENAAVKDISDQGVFNVKG---------------------------------------------YKFP--RT
---------------YVKSQYCISCA----------IHS----HIVR-------------------------
------------------------------------VRSR-E-----DRKIRT-RPQRPGQK--KV-GDKKQ
------------------------------------------------------------------------
-------------------------------------
>Brugia-timori/1-127
MTTKRRNHGRN--KKGRGHVRPI-RCTNCGRCAPK----DKAIKKFVVRNIV--------------------
-EAAAVRDISDASAYDCTF---------------------------------LL-F-------SYALP--KL
---------------YHKLHYCVSCA----------IHS----KVVR-------------------------
------------------------------------NRSR-E-----ARKDRN-PPPRFGQRGGIV-GDRFQ
R--P--GAPS--RQ----------------------------------------------------------
-------------------------------------
>Schistosoma-bovis/1-93
MTRKRRNHGRS--KKGRGHVGFI-RCTNCGRACPK----DKSVWKLVTRSMV--------------------
-EAAAVKDLEDASVYGSKS---------------------------------------------H-------
------------------FNLFVGHG----------YVP----GHEQ-------------------------
------------------------------------SGTT-H-----CPRVNS-ALA---------------
------------------------------------------------------------------------
-------------------------------------
>Opisthorchis-felineus/1-117
MTRKRRNHGRS--KKGRGHVRFI-RCSNCGRACPK----DKAVWKMVTRNMV--------------------
-EVAAVKDLEDASVYNEKP---------------------------------------------YAVP--KL
---------------YVKLQYCISCA----------IHG----KVLR-------------------------
------------------------------------NRSR-A-----DRRIRK-SLMKPAQRQEVQ-RPIA-
------QRA---------------------------------------------------------------
-------------------------------------
>Clonorchis-sinensis/1-117
MTRKRRNHGRS--KKGRGHVRFI-RCSNCGRACPK----DKAVWKMVTRNMV--------------------
-EVAAVKDLEDASVYNEKP---------------------------------------------YAVP--KL
---------------YVKLQYCISCA----------IHG----KVLR-------------------------
------------------------------------NRSR-A-----DRRIRK-SLVKPAQRQEVQ-RPIA-
------QRA---------------------------------------------------------------
-------------------------------------
>Schistosoma-japonicum/1-109
MTRKRRNHGRS--KKGRGHVQFI-RCTNCGRACPK----DKSVWKLVTRSMV--------------------
-EAAAVKDLEDASVYGTRL---------------------------------------------LYHG--M-
------------------------------------------------------------------------
---------------------------------------G-L---------LT-PCPTLHFYSGLG-QAATL
EGLQEEEDPR--THCVG---Y------------------Q------------RRT-----------------
-------------------------------------
>Paragonimus-skrjabini-miyazakii/1-84
MTRKRRNHGRS--KKGRGHVRFI-RCSNCGRACPK----DKAVWKLVMRNMV--------------------
-EAAAVKDLEDASVYGSKF---------------------------------------------NLHD--W-
------------------------------------------------------------------------
---------------------------------------A-A-----DTSWTE-VSPDHRLS----------
------------------------------------------------------------------------
-------------------------------------
>Aureobasidium-mustum/1-193
MVKKRASNGRN--KKGRGHVKPV-RCSNCSRCVPK----DKAVKRFTIRNMV--------------------
-ESAAIRTSIPPDLHFLRALPSTSPSNHSPPLVFPRTQRLIQHLQVDISDASVF-A-------EYAVP--KM
---------------YLKLQYCVSCA----------IHG----KIVRYASPSWTHHPTW-------------
----------ARSTTTRSTRTRK-------TNTLQXVRSR-E-----GRRNRA-PPPRVRFNKDGKKINPQQ
AGKIPGAQA---------------------------------------------------------------
-------------------------------------
>Drechslerella-stenobrocha-248/1-134
MVKKRSANGRN--KKGRGHVKPI-RCSNCSRCTPK----DKAIKRFTIRNMV--------------------
-ESAAIRDIIDASVFSDAS------------------------SGYAY--ASNQ-S-------GYNIP--KM
---------------YLKLQYCVSCA----------IHG----KIVR-------------------------
------------------------------------VRSR-E-----GRRNRA-PPPRVRYNKDGKKVTPTQ
SGGKTTA-----------------------------------------------------------------
-------------------------------------
>Orbilia-oligospora/1-135
MVKKRAANGRN--KNGRGHVNPI-RCSNCSRCTPK----DKAIKRFTIRNMV--------------------
-ESAAIRDIMEASVFSDPS------------------------SGYAYGSNNNP-A-------GYNIP--KM
---------------YLKLQYCVSCA----------IHG----KIVR-------------------------
------------------------------------VRSR-E-----GRRNRA-PPPRVRYNKDGKKLTPTQ
GAAKTA------------------------------------------------------------------
-------------------------------------
>Dactylellina-haptotyla-(strain-CBS-200.50)/1-136
MVKKRAANGRN--KNGRGHVKPI-RCSNCSRCTPK----DKAIKRFTIRNMV--------------------
-ESAAIRDIIDASVFSDPS------------------------SGYAYGGGNNP-A-------GYNIP--KM
---------------YLKLQYCVSCA----------IHG----KIVR-------------------------
------------------------------------VRSR-E-----GRRNRA-PPPRVRYNKDGKKLTPTQ
GGAKTTA-----------------------------------------------------------------
-------------------------------------
>Colletotrichum-salicis/1-97
MVKKRKNNGRN--KKGRGHVKPI-RCSNCSRCTPK----DKAIKRFTIRNMV--------------------
-ESAAIRDISDASVFAE-----------------------------------------------YTVP--KM
---------------YLKLQYCVSCA----------IHGK----IVR-------------------------
------------------------------------YVRS-R-----ERRLQT-V-----------------
------------------------------------------------------------------------
-------------------------------------
>Fusarium-oxysporum-NRRL-32931/1-104
MVKKRKNNGRN--KKGRGHVKPI-RCSNCSRCTPK----DKAIKRFTIRNMV--------------------
-ESAAIRDISDASVFAE-----------------------------------------------YTVP--KM
---------------YLKLQYCVSCA----------IHGK----IVR-------------------------
------------------------------------YVVL-P-----GSVTTA-PWLRMCFR----------
------------------------------------------------------------------------
-------------------------------------
>Daldinia-sp.-EC12/1-92
MVKKRKNNGRN--KKGRGHVKPI-RCSNCSRCTPK----DKAIKRFTIRNMV--------------------
-ESAAIRDISDASVFAE-----------------------------------------------YTVP--KM
---------------YLKLQYCVSCA----------IHGK----IVR-------------------------
------------------------------------YVVP-L-----GD-----------------------
------------------------------------------------------------------------
-------------------------------------
>Monosporascus-sp.-CRB-8-3/1-89
MVKKRKNNGRN--KKGRGHVKPI-RCSNCSRCTPK----DKAIKRFTIRNMV--------------------
-ESAAIRDISDASVFAE-----------------------------------------------YTVP--KM
---------------YLKLQYCVSCA----------IHGK----IVR-------------------------
------------------------------------CVCA--------------------------------
------------------------------------------------------------------------
-------------------------------------
>Coniochaeta-sp.-2T2.1/1-119
MVKKRRNGGRN--KKGRGHVNPI-RCSNCSRCTPK----DKAIKRFTIRNMV--------------------
-ESAAIRDISDASVFAE-----------------------------------------------YTVP--KM
---------------YLKLQYCVSCA----------IHGK----IVR-------------------------
------------------------------------VRSR-E-----GRRNRA-PPPRVRYNKDGKKVVPTN
NTAKA-------------------------------------------------------------------
-------------------------------------
>Coniochaeta-ligniaria-NRRL-30616/1-123
MVKKRKNNGRN--KKGRGHVNPI-RCSNCSRCTPK----DKAIKRFTIRNMV--------------------
-ESAAIRDISDASVFAE-----------------------------------------------YTVP--KM
---------------YLKLQYCVSCA----------IHGK----IVR-------------------------
------------------------------------VRSR-E-----GRRNRA-PPPRVRYNKDGKKVVPTN
NPHPQKAVA---------------------------------------------------------------
-------------------------------------
>Coniochaeta-pulveracea/1-119
MVKKRKNNGRN--KKGRGHVNPI-RCSNCSRCTPK----DKAIKRFTIRNMV--------------------
-ESAAIRDISDASVFAE-----------------------------------------------YTVP--KM
---------------YLKLQYCVSCA----------IHGK----IVR-------------------------
------------------------------------VRSR-E-----GRRNRA-PPPRVRYNKDGKKVVPTV
AKTSA-------------------------------------------------------------------
-------------------------------------
>Pseudomassariella-vexata/1-128
MVKKRKNNGRN--KKGRGHVKPI-RCSNCSRCTPK----DKAIKRFTIRNMV--------------------
-ESAAIRDISDASVFAE-----------------------------------------------YTVP--KM
---------------YLKLQYCVSCA----------IHGK----IVR-------------------------
------------------------------------VRSR-V-----GRRNRA-PPPRVRYNKDGKKVVPTQ
QTAKPLGAAGG---ATA-------------------------------------------------------
-------------------------------------
>Sporothrix-insectorum-RCEF-264/1-118
MVKKRKNNGRN--KKGRGHVKPI-RCSNCSRCTPK----DKAIKRFTIRNMV--------------------
-ESAAIRDISDASVFAD-----------------------------------------------YTVP--KM
---------------YLKLQYCVSCA----------IHGK----IVR-------------------------
------------------------------------VRSR-V-----GRRNRA-PPPRVRYNKDGKKVAPTQ
VKAA--------------------------------------------------------------------
-------------------------------------
>Grosmannia-clavigera-(strain-kw1407-/-UAMH-11150)/1-118
MVKKRKNNGRN--KKGRGHVKPI-RCSNCSRCTPK----DKAIKRFTIRNMV--------------------
-ESAAIRDISDASVFAD-----------------------------------------------YTVP--KM
---------------YLKLQYCVSCA----------IHGK----IVR-------------------------
------------------------------------VRSR-V-----GRRNRA-PPPRVRYNKDGKKVTPTQ
AKTA--------------------------------------------------------------------
-------------------------------------
>Sporothrix-brasiliensis-5110/1-120
MVKKRKNNGRN--KKGRGHVKPI-RCSNCSRCTPK----DKAIKRFTIRNMV--------------------
-ESAAIRDISDASVFAD-----------------------------------------------YTVP--KM
---------------YLKLQYCVSCA----------IHGK----IVR-------------------------
------------------------------------VRSR-V-----GRRNRA-PPPRVRYNKDGKKVVPTQ
AKTPTA------------------------------------------------------------------
-------------------------------------
>Ophiostoma-piceae-(strain-UAMH-11346)/1-117
MVKKRKNNGRN--KKGRGHVKPI-RCSNCSRCTPK----DKAIKRFTIRNMV--------------------
-ESAAIRDISDASVFAD-----------------------------------------------YTVP--KM
---------------YLKLQYCVSCA----------IHGK----IVR-------------------------
------------------------------------VRSR-V-----GRRNRA-PPPRVRYNKDGKKVVPTQ
AKA---------------------------------------------------------------------
-------------------------------------
>Truncatella-angustata/1-120
MVKKRKNNGRN--KSGRGHTKPI-RCSNCSRCTPK----DKAIKRFTIRNMV--------------------
-ESAAIRDISDASVFQE-----------------------------------------------YTVP--KM
---------------YLKLQYCVSCA----------IHGK----IVR-------------------------
------------------------------------VRSR-V-----GRRNRA-PPPRVRYNKDGKKVVPTA
QTAKAA------------------------------------------------------------------
-------------------------------------
>Xylaria-hypoxylon/1-121
MVKKRKNNGRN--KKGRGHTKPI-RCSNCSRCTPK----DKAIKRFTIRNMV--------------------
-ESAAIRDISDASVFAE-----------------------------------------------YTVP--KM
---------------YLKLQYCVSCA----------IHGK----IVR-------------------------
------------------------------------VRSR-E-----GRRNRA-PPPRVRYNKDGKKVLPTT
QAAKAAA-----------------------------------------------------------------
-------------------------------------
>Moelleriella-libera-RCEF-2490/1-117
MVKKRKNNGRN--KKGRGHTKPI-RCSNCSRCTPK----DKAIKRFTIRNMV--------------------
-ESAAIRDISDASVFAE-----------------------------------------------YTVP--KM
---------------YLKLQYCVSCA----------IHGK----IVR-------------------------
------------------------------------VRSR-E-----GRRNRA-PPPRVRYNKDGKKITPTT
PKA---------------------------------------------------------------------
-------------------------------------
>Epichloe-festucae-(strain-Fl1)/1-117
MVKKRKNNGRN--KKGRGHTKPI-RCSNCSRCTPK----DKAIKRFTIRNMV--------------------
-ESAAIRDISDASVFAE-----------------------------------------------YTVP--KM
---------------YLKLQYCVSCA----------IHGK----IVR-------------------------
------------------------------------VRSR-E-----GRRNRA-PPPRVRYNKDGKKIIPTV
PKA---------------------------------------------------------------------
-------------------------------------
>Beauveria-bassiana-D1-5/1-117
MVKKRKNNGRN--KKGRGHVNPI-RCSNCARCTPK----DKAIKRFTIRNMV--------------------
-ESAAIRDISDASVFAE-----------------------------------------------YTVP--KM
---------------YLKLQYCVSCA----------IHGK----IVR-------------------------
------------------------------------VRSR-V-----GRRNRA-PPPRVRFNRDAKKVTPTA
PKA---------------------------------------------------------------------
-------------------------------------
>Akanthomyces-lecanii-RCEF-1005/1-117
MVKKRKNNGRN--KKGRGHVNPI-RCSNCARCTPK----DKAIKRFTIRNMV--------------------
-ESAAIRDISDASVFAE-----------------------------------------------YTVP--KM
---------------YLKLQYCVSCA----------IHGK----IVR-------------------------
------------------------------------VRSR-V-----GRRNRA-PPPRVRFNRDAKKVTPQA
PKA---------------------------------------------------------------------
-------------------------------------
>Cordyceps-fumosorosea-(strain-ARSEF-2679)/1-117
MVKKRKNNGRN--KKGRGHVNPI-RCSNCARCTPK----DKAIKRFTIRNMV--------------------
-ESAAIRDISDASVFAE-----------------------------------------------YTVP--KM
---------------YLKLQYCVSCA----------IHGK----IVR-------------------------
------------------------------------VRSR-V-----GRRNRA-PPPRVRFNRDAKKVTPSA
PKA---------------------------------------------------------------------
-------------------------------------
>Stachybotrys-chartarum-(strain-CBS-109288-/-IBT-7711)/1-127
MVKKRKNNGRN--KKGRGHVKPI-RCSNCSRCTPK----DKAIKRFTIRNMV--------------------
-ESAAIRDISDASVFAE-----------------------------------------------YTVP--KM
---------------YLKLQYCVSCA----------IHGK----IVR-------------------------
------------------------------------VRSR-V-----GRRNRA-PPPRVRYNKDGKKIVPGA
GPKPGVAGAAA---VA--------------------------------------------------------
-------------------------------------
>Plectosphaerella-cucumerina/1-119
MVKKRKNNGRN--KKGRGHVKPI-RCSNCSRCTPK----DKAIKRFTIRNMV--------------------
-ESAAIRDISDASVFAE-----------------------------------------------YTVP--KM
---------------YLKLQYCVSCA----------IHGK----IVR-------------------------
------------------------------------VRSV-V-----GRRNRA-PPPRVRYNKDGKKIVPKV
DAKAA-------------------------------------------------------------------
-------------------------------------
>Bionectria-ochroleuca/1-118
MVKKRKNNGRN--KKGRGHVKPI-RCSNCSRCTPK----DKAIKRFTIRNMV--------------------
-ESAAIRDISDASVFQE-----------------------------------------------YTVP--KM
---------------YLKLQYCVSCA----------IHGK----IVR-------------------------
------------------------------------VRSR-V-----GRRNRA-PPPRVRYNKDGKKIVPNV
SAKA--------------------------------------------------------------------
-------------------------------------
>Clonostachys-byssicola/1-118
MVKKRKNNGRN--KKGRGHVKPI-RCSNCSRCTPK----DKAIKRFTIRNMV--------------------
-ESAAIRDISDASVFQE-----------------------------------------------YTVP--KM
---------------YLKLQYCVSCA----------IHGK----IVR-------------------------
------------------------------------VRSR-V-----GRRNRA-PPPRVRYNKDGKKIVPNA
SAKA--------------------------------------------------------------------
-------------------------------------
>Gaeumannomyces-tritici-(strain-R3-111a-1)/1-120
MPKKRKNNGRN--KKGRGHVKPI-RCSNCSRCTPK----DKAIKRFTIRNMV--------------------
-ESAAIRDISDASVFTE-----------------------------------------------YTVP--KM
---------------YLKLQYCVSCA----------IHGK----IVR-------------------------
------------------------------------VRSR-V-----GRRNRA-PPPRVRYNKDGKKITPTQ
QGAKTS------------------------------------------------------------------
-------------------------------------
>Purpureocillium-lilacinum/1-117
MVKKRKNNGRN--KKGRGHVKPI-RCSNCSRCTPK----DKAIKRFTIRNMV--------------------
-ESAAIRDISDASVFSE-----------------------------------------------YTVP--KM
---------------YLKLQYCVSCA----------IHGK----IVR-------------------------
------------------------------------VRSR-V-----GRRNRA-PPPRVRYNKDGKKITPTV
AKA---------------------------------------------------------------------
-------------------------------------
>Trichoderma-harzianum/1-118
MVKKRKNNGRN--KKGRGHTKPI-RCSNCSRCTPK----DKAIKRFTIRNMV--------------------
-ESAAIRDISDASVFAE-----------------------------------------------YTVP--KM
---------------YLKLQYCVSCA----------IHGK----IVR-------------------------
------------------------------------VRSR-V-----GRRNRA-PPPRVRYNKDGKKITPTA
APKV--------------------------------------------------------------------
-------------------------------------
>Trichoderma-gamsii/1-118
MVKKRKNNGRN--KKGRGHTKPI-RCSNCSRCTPK----DKAIKRFTIRNMV--------------------
-ESAAIRDISDASVFAE-----------------------------------------------YTVP--KM
---------------YLKLQYCVSCA----------IHGK----IVR-------------------------
------------------------------------VRSR-V-----GRRNRA-PPPRVRYNKDGKKIVPTV
APKV--------------------------------------------------------------------
-------------------------------------
>Trichoderma-arundinaceum/1-118
MVKKRKNNGRN--KKGRGHTKPI-RCSNCSRCTPK----DKAIKRFTIRNMV--------------------
-ESAAIRDISDASVFAE-----------------------------------------------YTVP--KM
---------------YLKLQYCVSCA----------IHGK----IVR-------------------------
------------------------------------VRSR-V-----GRRNRA-PPPRVRYNKDGKKITPTV
APKA--------------------------------------------------------------------
-------------------------------------
>Trichoderma-asperellum/1-118
MVKKRKNNGRN--KKGRGHTKPI-RCSNCSRCTPK----DKAIKRFTIRNMV--------------------
-ESAAIRDISDASVFAE-----------------------------------------------YTVP--KM
---------------YLKLQYCVSCA----------IHGK----IVR-------------------------
------------------------------------VRSR-E-----GRRNRA-PPPRVRYNKDGKKITPTV
APKV--------------------------------------------------------------------
-------------------------------------
>Trichoderma-cornu-damae/1-118
MVKKRKNNGRN--KKGRGHTKPI-RCSNCSRCTPK----DKAIKRFTIRNMV--------------------
-ESAAIRDISDASVFAE-----------------------------------------------YTVP--KM
---------------YLKLQYCVSCA----------IHGK----IVR-------------------------
------------------------------------VRSR-E-----GRRNRA-PPPRVRYNKDGKKITPTV
APKA--------------------------------------------------------------------
-------------------------------------
>Aulographum-hederae-CBS-113979/1-122
MVKKRSNNGRN--KKGRGHVKPI-RCSNCSRCTPK----DKAIKRFTIRNMV--------------------
-ESAAIRDISDASVFPE-----------------------------------------------YSVP--KM
---------------YLKLQYCVSCA----------IHGK----IVR-------------------------
------------------------------------VRSR-E-----GRRNRA-PPPRVRYNKDGKKVRVRT
PRAAKGAA----------------------------------------------------------------
-------------------------------------
>Chaetomium-globosum-(strain-ATCC-6205-/-CBS-148.51-/-DSM-1962-/-NBRC-6347-/-NRRL-1970)/1-119
MVKKRKNNGRN--KKGRGHVKPI-RCSNCSRCTPK----DKAIKRFTIRNMV--------------------
-ESAAIRDISDASVFAE-----------------------------------------------YTVP--KM
---------------YLKLQYCVSCA----------IHGK----IVR-------------------------
------------------------------------VRST-E-----GRRNRA-PPPRVRYNKDGKKVVPTQ
NPKTA-------------------------------------------------------------------
-------------------------------------
>Chaetomium-thermophilum-(strain-DSM-1495-/-CBS-144.50-/-IMI-039719)/1-119
MVKKRKNNGRN--KKGRGHVKPI-RCSNCARCTPK----DKAIKRFTIRNMV--------------------
-ESAAIRDISDASVFAE-----------------------------------------------YTVP--KM
---------------YLKLQYCVSCA----------IHGK----IVR-------------------------
------------------------------------VRSR-E-----GRRNRA-PPPRVRYNKDGKKIVPTQ
APKTA-------------------------------------------------------------------
-------------------------------------
>Thielaviopsis-punctulata/1-119
MVKKRKNNGRN--KKGRGHTKPI-RCSNCSRCTPK----DKAIKRFTIRNMV--------------------
-ESAAIRDISDASVFAE-----------------------------------------------YTVP--KM
---------------YLKLQYCVSCA----------IHGK----IVR-------------------------
------------------------------------VRSR-S-----GRRNRA-PPPRVRYNKDGKKIVPTQ
AGKTA-------------------------------------------------------------------
-------------------------------------
>Ceratocystis-fimbriata-f.-sp.-platani/1-119
MVKKRKNNGRN--KKGRGHTNPI-RCSNCSRCTPK----DKAIKRFTIRNMV--------------------
-ESAAIRDISDASVFAE-----------------------------------------------YTVP--KM
---------------YLKLQYCVSCA----------IHGK----IVR-------------------------
------------------------------------VRSR-V-----GRRNRA-PPPRVRFNKDGKKIVPTQ
AGKTA-------------------------------------------------------------------
-------------------------------------
>Sodiomyces-alkalinus-F11/1-121
MVKKRKNNGRN--KKGRGHVKPI-RCSNCSRCTPK----DKAIKRFTIRNMV--------------------
-ESAAIRDISDASVFQE-----------------------------------------------YTVP--KM
---------------YLKLQYCVSCA----------IHGK----IVR-------------------------
------------------------------------VRSR-E-----GRRNRA-PPPRVRYNKDGKKITPNQ
GAKTTTA-----------------------------------------------------------------
-------------------------------------
>Verticillium-nonalfalfae/1-121
MVKKRKNNGRN--KKGRGHVKPI-RCSNCSRCTPK----DKAIKRFTIRNMV--------------------
-ESAAIRDISDASVFAE-----------------------------------------------YTVP--KM
---------------YLKLQYCVSCA----------IHGK----IVR-------------------------
------------------------------------VRSV-V-----GRRNRA-PPPRVRYNKDGKKIVPTQ
GAKTTTA-----------------------------------------------------------------
-------------------------------------
>Cytospora-leucostoma/1-121
MPKKRKNNGRN--KKGRGHVKPI-RCSNCSRCTPK----DKAIKRFTIRNMV--------------------
-ESAAIRDISDASVFAE-----------------------------------------------YTVP--KM
---------------YLKLQYCVSCA----------IHGK----IVR-------------------------
------------------------------------VRSR-V-----GRRNRA-PPPRVRYNKDGKKITPTQ
GAKTTTA-----------------------------------------------------------------
-------------------------------------
>Valsa-malicola/1-121
MPKKRKNNGRN--KKGRGHVKPI-RCSNCSRCTPK----DKAIKRFTIRNMV--------------------
-ESAAIRDISDASVFAE-----------------------------------------------YTVP--KM
---------------YLKLQYCVSCA----------IHGK----IVR-------------------------
------------------------------------VRSV-V-----GRRNRA-PPPRVRYNKDGKKITPTQ
GGKTTTA-----------------------------------------------------------------
-------------------------------------
>Coniella-lustricola/1-119
MPKKRKNNGRN--KKGRGHTKPI-RCSNCSRCTPK----DKAIKRFTIRNMV--------------------
-ESAAIRDISDASVFAE-----------------------------------------------YTVP--KM
---------------YLKLQYCVSCA----------IHGK----IVR-------------------------
------------------------------------VRSR-V-----GRRNRA-PPPRVRYNKDGKKVTPTQ
GAKTS-------------------------------------------------------------------
-------------------------------------
>Thyridium-curvatum/1-119
MPKKRKSNGRN--KKGRGHVKPI-RCSNCSRCTPK----DKAIKRFTIRNMV--------------------
-ESAAIRDISDASVFQE-----------------------------------------------YTVP--KM
---------------YLKLQYCVSCA----------IHGK----IVR-------------------------
------------------------------------VRSR-E-----GRRNRA-PPPRVRYNKDGKKVTPTQ
GAKTS-------------------------------------------------------------------
-------------------------------------
>Valsa-mali-var.-pyri/1-120
MPKKRKNNGRN--KKGRGHVKPI-RCSNCSRCTPK----DKAIKRFTIRNMV--------------------
-ESAAIRDISDASVFAE-----------------------------------------------YTVP--KM
---------------YLKLQYCVSCA----------IHGK----IVR-------------------------
------------------------------------VRSV-E-----GRRNRA-PPPRVRYNKDGKKITPTQ
GGKTSA------------------------------------------------------------------
-------------------------------------
>Diaporthe-helianthi/1-120
MPKKRKNNGRN--KKGRGHVKPI-RCSNCSRCTPK----DKAIKRFTIRNMV--------------------
-ESAAIRDISDASVFAE-----------------------------------------------YTVP--KM
---------------YLKLQYCVSCA----------IHGK----IVR-------------------------
------------------------------------VRSR-E-----GRRNRA-PPPRVRYNKDGKKITPTQ
GAKTSS------------------------------------------------------------------
-------------------------------------
>Magnaporthe-oryzae/1-119
MPKKRKNNGRN--KKGRGHVKPI-RCSNCSRCTPK----DKAIKRFTIRNMV--------------------
-ESAAIRDISDASVFAE-----------------------------------------------YVVP--KM
---------------YLKLQYCVSCA----------IHGK----IVR-------------------------
------------------------------------VRSR-E-----GRRNRA-PPPRVRYNKDGKKITPTQ
GAKTS-------------------------------------------------------------------
-------------------------------------
>Pestalotiopsis-fici-(strain-W106-1-/-CGMCC3.15140)/1-119
MVKKRKNNGRN--KKGRGHTKPI-RCSNCSRCTPK----DKAIKRFTIRNMV--------------------
-ESAAIRDISDASVFQE-----------------------------------------------YTVP--KM
---------------YLKLQYCVSCA----------IHGK----IVR-------------------------
------------------------------------VRSR-V-----GRRNRA-PPPRVRYNKDGKKVTPTQ
TAKAA-------------------------------------------------------------------
-------------------------------------
>Hypoxylon-sp.-EC38/1-119
MVKKRKNNGRN--KKGRGHVKPI-RCSNCSRCTPK----DKAIKRFTIRNMV--------------------
-ESAAIRDISDASVFSE-----------------------------------------------YTVP--KM
---------------YLKLQYCVSCA----------IHGK----IVR-------------------------
------------------------------------VRSR-E-----GRRNRA-PPPRVRYNKDGKKVTPTQ
TAKVA-------------------------------------------------------------------
-------------------------------------
>Eutypa-lata-(strain-UCR-EL1)/1-119
MVKKRKNNGRN--KKGRGHVKPI-RCSNCSRCTPK----DKAIKRFTIRNMV--------------------
-ESAAIRDISDASVFAE-----------------------------------------------YTVP--KM
---------------YLKLQYCVSCA----------IHGK----IVR-------------------------
------------------------------------VRSR-V-----GRRNRA-PPPRVRYNKDGKKVTPTQ
TAKAT-------------------------------------------------------------------
-------------------------------------
>Monosporascus-ibericus/1-119
MVKKRKNNGRN--KKGRGHVKPI-RCSNCSRCTPK----DKAIKRFTIRNMV--------------------
-ESAAIRDISDASVFAE-----------------------------------------------YTVP--KM
---------------YLKLQYCVSCA----------IHGK----IVR-------------------------
------------------------------------VRSR-E-----GRRNRA-PPPRVRYNKDGKKVTPTQ
TAKAT-------------------------------------------------------------------
-------------------------------------
>Monosporascus-sp.-GIB2/1-119
MVKKRKNNGRN--KKGRGHVKPI-RCSNCSRCTPK----DKAIKRFTIRNMV--------------------
-ESAAIRDISDASVFAE-----------------------------------------------YTVP--KM
---------------YLKLQYCVSCA----------IHGK----IVR-------------------------
------------------------------------VRSR-E-----GRRNRA-PPPRVRYNKDGKKVTPTQ
TAKAA-------------------------------------------------------------------
-------------------------------------
>Monosporascus-sp.-MG133/1-119
MVKKRKNNGRN--KKGRGHVKPI-RCSNCSRCTPK----DKAIKRFTIRNMV--------------------
-ESAAIRDISDASVFAE-----------------------------------------------YTVP--KM
---------------YLKLQYCVSCA----------IHGK----IVR-------------------------
------------------------------------VRSR-E-----GRRNRA-PPPRVRYNKDGKKVAPTQ
AAKAA-------------------------------------------------------------------
-------------------------------------
>Monosporascus-sp.-CRB-9-2/1-119
MVKKRKNNGRN--KKGRGHVKPI-RCSNCSRCTPK----DKAIKRFTIRNMV--------------------
-ESAAIRDISDASVFAE-----------------------------------------------YTVP--KM
---------------YLKLQYCVSCA----------IHGK----IVR-------------------------
------------------------------------VRSR-E-----GRRNRA-PPPRVRYNKDGKKVTPTQ
AAKAA-------------------------------------------------------------------
-------------------------------------
>Microdochium-bolleyi/1-119
MVKKRKNNGRN--KKGRGHVKPI-RCSNCSRCTPK----DKAIKRFTIRNMV--------------------
-ESAAIRDISDASVFAE-----------------------------------------------YTVP--KM
---------------YLKLQYCVSCA----------IHGK----IVR-------------------------
------------------------------------VRSV-V-----GRRNRA-PPPRVRYNKDGKKITPTQ
TAKTA-------------------------------------------------------------------
-------------------------------------
>Microdochium-trichocladiopsis/1-119
MVKKRKNNGRN--KKGRGHTKPI-RCSNCSRCTPK----DKAIKRFTIRNMV--------------------
-ESAAIRDISDASVFAE-----------------------------------------------YTVP--KM
---------------YLKLQYCVSCA----------IHGK----IVR-------------------------
------------------------------------VRSR-V-----GRRNRA-PPPRVRYNKDGKKITPTQ
TAKTA-------------------------------------------------------------------
-------------------------------------
>Chaetomium-sp.-MPI-SDFR-AT-0129/1-119
MVKKRKNNGRN--KKGRGHVNPI-RCSNCSRCTPK----DKAIKRFTIRNMV--------------------
-ESAAIRDISDASVFSE-----------------------------------------------YTVP--KM
---------------YLKLQYCVSCA----------IHGK----IVR-------------------------
------------------------------------VRSR-E-----GRRNRA-PPPRVRYNKDGKKVAPTQ
GPKTA-------------------------------------------------------------------
-------------------------------------
>Madurella-mycetomatis/1-119
MVKKRKNNGRN--KKGRGHVKPI-RCSNCSRCTPK----DKAIKRFTIRNMV--------------------
-ESAAIRDISDASVFSE-----------------------------------------------YTVP--KM
---------------YLKLQYCVSCA----------IHGK----IVR-------------------------
------------------------------------VRSR-E-----GRRNRA-PPPRVRYNKDGKKVTPTQ
GPKTA-------------------------------------------------------------------
-------------------------------------
>Sordaria-macrospora/1-120
MVKKRKNNGRN--KKGRGHVKPI-RCSNCSRCTPK----DKAIKRFTIRNMV--------------------
-ESAAIRDISDASVFAE-----------------------------------------------YTVP--KM
---------------YLKLQYCVSCA----------IHGK----IVR-------------------------
------------------------------------VRSR-V-----GRRNRA-PPPRVRYNKDGKKVTPTQ
GGKTTA------------------------------------------------------------------
-------------------------------------
>Thermothelomyces-thermophilus-(strain-ATCC-42464-/-BCRC-31852-/-DSM-1799)/1-119
MVKKRKNNGRN--KKGRGHVNPI-RCSNCSRCTPK----DKAIKRFTIRNMV--------------------
-ESAAIRDISDASVFAE-----------------------------------------------YTVP--KM
---------------YLKLQYCVSCA----------IHGK----IVR-------------------------
------------------------------------VRSR-E-----GRRNRA-PPPRVRYNKDGKKITPTQ
QAKTA-------------------------------------------------------------------
-------------------------------------
>Monosporascus-sp.-mg162/1-119
MVKKRKNNGRN--KKGRGHVKPI-RCSNCSRCTPK----DKAIKRFTIRNMV--------------------
-ESAAIRDISDASVFAE-----------------------------------------------YTVP--KM
---------------YLKLQYCVSCA----------IHGK----IVR-------------------------
------------------------------------VRSR-E-----GRRNRA-PPPRVRYNKDGKKVAPTQ
PAKTA-------------------------------------------------------------------
-------------------------------------
>Neurospora-crassa-(strain-ATCC-24698-/-74-OR23-1A-/-CBS-708.71-/-DSM-1257-/-FGSC-987)/1-119
MVKKRKNNGRN--KKGRGHVKPI-RCSNCSRCTPK----DKAIKRFTIRNMV--------------------
-ESAAIRDISDASVFAE-----------------------------------------------YTVP--KM
---------------YLKLQYCVSCA----------IHGK----IVR-------------------------
------------------------------------VRSR-E-----GRRNRA-PPPRVRYNKDGKKVTPTQ
GAKTA-------------------------------------------------------------------
-------------------------------------
>[Torrubiella]-hemipterigena/1-117
MVKKRKNNGRN--KKGRGHVNPI-RCSNCSRCTPK----DKAIKRFTIRNMV--------------------
-ESAAIRDISDASVFAE-----------------------------------------------YTVP--KM
---------------YLKLQYCVSCA----------IHGK----IVR-------------------------
------------------------------------VRSR-D-----GRRNRA-PPPRVRYNKDGKKITPTA
PKA---------------------------------------------------------------------
-------------------------------------
>Metarhizium-rileyi/1-117
MVKKRKNNGRN--KKGRGHVKPI-RCSNCSRCTPK----DKAIKRFTIRNMV--------------------
-ESAAIRDISDASVFAE-----------------------------------------------YTVP--KM
---------------YLKLQYCVSCA----------IHGK----IVR-------------------------
------------------------------------VRSR-V-----GRRNRA-PPPRVRYNKDGKKIAPTA
PKA---------------------------------------------------------------------
-------------------------------------
>Metarhizium-acridum-(strain-CQMa-102)/1-117
MVKKRKNNGRN--KKGRGHVKPI-RCSNCSRCTPK----DKAIKRFTIRNMV--------------------
-ESAAIRDISDASVFAE-----------------------------------------------YTVP--KM
---------------YLKLQYCVSCA----------IHGK----IVR-------------------------
------------------------------------VRSR-V-----GRRNRA-PPPRVRYNKDGKKITPTV
PKA---------------------------------------------------------------------
-------------------------------------
>Pochonia-chlamydosporia-170/1-117
MVKKRKNNGRN--KKGRGHTKPI-RCSNCSRCTPK----DKAIKRFTIRNMV--------------------
-ESAAIRDISDASVFAE-----------------------------------------------YTVP--KM
---------------YLKLQYCVSCA----------IHGK----IVR-------------------------
------------------------------------VRSR-V-----GRRNRA-PPPRVRYNKDGKKITPTA
PKA---------------------------------------------------------------------
-------------------------------------
>Thelonectria-olida/1-117
MVKKRKNNGRN--KKGRGHTKPI-RCSNCSRCTPK----DKAIKRFTIRNMV--------------------
-ESAAIRDISDASVFAE-----------------------------------------------YTVP--KM
---------------YLKLQYCVSCA----------IHGK----IVR-------------------------
------------------------------------VRSR-V-----GRRNRA-PPPRVRYNKDGKKIVPTA
PKA---------------------------------------------------------------------
-------------------------------------
>Ophiocordyceps-australis/1-117
MVKKRKNNGRN--KKGRGHVKPI-RCSNCSRCTPK----DKAIKRFTIRNMV--------------------
-ESAAIRDISDASVFAE-----------------------------------------------YTVP--KM
---------------YLKLQYCVSCA----------IHGK----IVR-------------------------
------------------------------------VRSR-V-----GRRNRA-PPPRVRYNKDGKKIVPTA
PKA---------------------------------------------------------------------
-------------------------------------
>Emericellopsis-atlantica/1-117
MVKKRKNNGRN--KKGRGHVKPI-RCSNCSRCTPK----DKAIKRFTIRNMV--------------------
-ESAAIRDISDASVFAE-----------------------------------------------YTVP--KM
---------------YLKLQYCVSCA----------IHGK----IVR-------------------------
------------------------------------VRST-T-----GRRNRA-PPPRVRYNKDGKKIVPNA
PKA---------------------------------------------------------------------
-------------------------------------
>Hapsidospora-chrysogenum-(strain-ATCC-11550-/-CBS-779.69-/-DSM-880-/-IAM-14645-/-JCM-23072-/-IMI-49137)/1-117
MVKKRKNNGRN--KKGRGHVKPI-RCSNCSRCTPK----DKAIKRFTIRNMV--------------------
-ESAAIRDISDASVFSE-----------------------------------------------YTVP--KM
---------------YLKLQYCVSCA----------IHGK----IVR-------------------------
------------------------------------VRSR-V-----GRRNRA-PPPRVRYNKDGKKIVPNA
PKA---------------------------------------------------------------------
-------------------------------------
>Neonectria-ditissima/1-117
MVKKRKNNGRN--KKGRGHVKPI-RCSNCSRCTPK----DKAIKRFTIRNMV--------------------
-ESAAIRDISDASVFAE-----------------------------------------------YTVP--KM
---------------YLKLQYCVSCA----------IHGK----IVR-------------------------
------------------------------------VRSR-V-----GRRNRA-PPPRVRYNKDGKKIIPTT
PKV---------------------------------------------------------------------
-------------------------------------
>Fusarium-redolens/1-117
MVKKRKNNGRN--KKGRGHVKPI-RCSNCSRCTPK----DKAIKRFTIRNMV--------------------
-ESAAIRDISDASVFAE-----------------------------------------------YTVP--KM
---------------YLKLQYCVSCA----------IHGK----IVR-------------------------
------------------------------------VRSV-V-----GRRNRA-PPPRVRYNKDGKKIVPTT
PKA---------------------------------------------------------------------
-------------------------------------
>Drechmeria-coniospora/1-117
MVKKRKNNGRN--KKGRGHVKPI-RCSNCSRCTPK----DKAIKRFTIRNMV--------------------
-ESAAIRDISDASVFAE-----------------------------------------------YTVP--KM
---------------YLKLQYCVSCA----------IHGK----IVR-------------------------
------------------------------------VRSR-V-----GRRNRA-PPPRVRYNKDGKKIVPTT
PKA---------------------------------------------------------------------
-------------------------------------
>Tolypocladium-paradoxum/1-117
MVKKRKNNGRN--KKGRGHVKPI-RCSNCSRCTPK----DKAIKRFTIRNMV--------------------
-ESAAIRDISDASVFSE-----------------------------------------------YTVP--KM
---------------YLKLQYCVSCA----------IHGK----IVR-------------------------
------------------------------------VRSR-V-----GRRNRA-PPPRVRYNKDGKKIVPTT
PKV---------------------------------------------------------------------
-------------------------------------
>Tolypocladium-capitatum/1-117
MVKKRKNNGRN--KKGRGHVKPI-RCSNCSRCTPK----DKAIKRFTIRNMV--------------------
-ESAAIRDISDASVFSE-----------------------------------------------YTVP--KM
---------------YLKLQYCVSCA----------IHGK----IVR-------------------------
------------------------------------VRSR-V-----GRRNRA-PPPRVRYNKDGKKIVPTT
PKA---------------------------------------------------------------------
-------------------------------------
>Fusarium-sp.-NRRL-66182/1-117
MVKKRKNNGRN--KKGRGHVKPI-RCSNCSRCTPK----DKAIKRFTIRNMV--------------------
-ESAAIRDISDASVFAE-----------------------------------------------YTVP--KM
---------------YLKLQYCVSCA----------IHGK----IVR-------------------------
------------------------------------VRSV-E-----GRRNRA-PPPRVRYNKDGKKIVPTA
QKA---------------------------------------------------------------------
-------------------------------------
>Fusarium-beomiforme/1-117
MVKKRKNNGRN--KKGRGHVKPI-RCSNCSRCTPK----DKAIKRFTIRNMV--------------------
-ESAAIRDISDASVFAE-----------------------------------------------YTVP--KM
---------------YLKLQYCVSCA----------IHGK----IVR-------------------------
------------------------------------VRSV-E-----GRRNRA-PPPRVRYNKDGKKIVPTA
PKA---------------------------------------------------------------------
-------------------------------------
>Fusarium-mangiferae/1-117
MVKKRKNNGRN--KKGRGHVKPI-RCSNCSRCTPK----DKAIKRFTIRNMV--------------------
-ESAAIRDISDASVFAE-----------------------------------------------YTVP--KM
---------------YLKLQYCVSCA----------IHGK----IVR-------------------------
------------------------------------VRSV-V-----GRRNRA-PPPRVRYNKDGKKIVPTA
AKA---------------------------------------------------------------------
-------------------------------------
>Gibberella-subglutinans/1-117
MVKKRKNNGRN--KKGRGHVKPI-RCSNCSRCTPK----DKAIKRFTIRNMV--------------------
-ESAAIRDISDASVFAE-----------------------------------------------YTVP--KM
---------------YLKLQYCVSCA----------IHGK----IVR-------------------------
------------------------------------VRSV-V-----GRRNRA-PPPRVRYNKDGKKIVPTA
PKV---------------------------------------------------------------------
-------------------------------------
>Fusarium-heterosporum/1-117
MVKKRKNNGRN--KKGRGHVKPI-RCSNCSRCTPK----DKAIKRFTIRNMV--------------------
-ESAAIRDISDASVFAE-----------------------------------------------YTVP--KM
---------------YLKLQYCVSCA----------IHGK----IVR-------------------------
------------------------------------VRSV-V-----GRRNRA-PPPRVRYNKDGKKVVPTA
PKA---------------------------------------------------------------------
-------------------------------------
>Ustilaginoidea-virens/1-117
MVKKRKNNGRN--KKGRGHTKPI-RCSNCSRCTPK----DKAIKRFTIRNMV--------------------
-ESAAIRDISDASVYAE-----------------------------------------------YTVP--KM
---------------YLKLLYCVSCA----------IHGK----IVR-------------------------
------------------------------------VRSR-V-----GRRNRA-PPPRVRYNKDGKKITPTA
AKA---------------------------------------------------------------------
-------------------------------------
>Tolypocladium-ophioglossoides-(strain-CBS-100239)/1-117
MVKKRKNNGRN--KKGRGHVKPI-RCSNCSRCTPK----DKAIKRFTIRNMV--------------------
-ESAAIRDIWDASVFSE-----------------------------------------------YTVP--KM
---------------CLKLQYCVSCA----------IHGK----IVR-------------------------
------------------------------------VRSR-V-----GRRNRA-PPPRVRYNKDGKKIVPTT
PKV---------------------------------------------------------------------
-------------------------------------
>Stachybotrys-elegans/1-117
MVKKRKNNGRN--KKGRGHTKPI-RCSNCSRCTPK----DKAIKRFTIRNMV--------------------
-ESAAIRDISDASVFAE-----------------------------------------------YTVP--KM
---------------YLKLQYCVSCA----------IHGK----IVR-------------------------
------------------------------------VRSR-V-----GRRNRA-PPPRVRYNKDGKKIVPNT
PKT---------------------------------------------------------------------
-------------------------------------
>Claviceps-pusilla/1-117
MVKKRKNNGRN--KKGRGHTKPI-RCSNCSRCTPK----DKAIKRFTIRNMV--------------------
-ESAAIRDISDASVFAE-----------------------------------------------YTVP--KM
---------------YLKLQYCVSCA----------IHGK----IVR-------------------------
------------------------------------VRSR-V-----GRRNRA-PPPRVRYNKDGKKITPTT
PKV---------------------------------------------------------------------
-------------------------------------
>Claviceps-sp.-LM77-group-G4/1-117
MVKKRKNNGRN--KKGRGHTKPI-RCSNCSRCTPK----DKAIKRFTIRNMV--------------------
-ESAAIRDISDASVFAE-----------------------------------------------YTVP--KM
---------------YLKLQYCVSCA----------IHGK----IVR-------------------------
------------------------------------VRSR-V-----GRRNRA-PPPRVRYNKDGKKIVPTT
AKV---------------------------------------------------------------------
-------------------------------------
>Hirsutella-rhossiliensis/1-117
MVKKRKNNGRN--KKGRGHTKPI-RCSNCSRCTPK----DKAIKRFTIRNMV--------------------
-ESAAIRDISDASVFAE-----------------------------------------------YTVP--KM
---------------YLKLQYCVSCA----------IHGK----IVR-------------------------
------------------------------------VRSR-V-----GRRNRA-PPPRVRYNKDGKKIVPTT
PKA---------------------------------------------------------------------
-------------------------------------
>Claviceps-pazoutovae/1-117
MVKKRKNNGRN--KKGRGHTKPI-RCSNCSRCTPK----DKAIKRFTIRNMV--------------------
-ESAAIRDISDASVFAE-----------------------------------------------YTVP--KM
---------------YLKLQYCVSCA----------IHGK----IVR-------------------------
------------------------------------VRSR-V-----GRRNRA-PPPRVRYNKDGKKIVPTT
PKV---------------------------------------------------------------------
-------------------------------------
>Colletotrichum-chlorophyti/1-118
MVKKRKNNGRN--KKGRGHVKPI-RCSNCSRCTPK----DKAIKRFTIRNMV--------------------
-ESAAIRDISDASVFAE-----------------------------------------------YTVP--KM
---------------YLKLQYCVSCA----------IHGK----IVR-------------------------
------------------------------------VRSV-E-----GRRNRA-PPPRVRYNKDGKKIVPTV
AKTN--------------------------------------------------------------------
-------------------------------------
>Colletotrichum-sojae/1-118
MVKKRKNNGRN--KKGRGHVKPI-RCSNCSRCTPK----DKAIKRFTIRNMV--------------------
-ESAAIRDISDASVFAE-----------------------------------------------YTVP--KM
---------------YLKLQYCVSCA----------IHGK----IVR-------------------------
------------------------------------VRSV-D-----GRRNRA-PPPRVRYNKDGKKIVPTA
AKTA--------------------------------------------------------------------
-------------------------------------
>Colletotrichum-sidae/1-118
MVKKRKNNGRN--KKGRGHVKPI-RCSNCSRCTPK----DKAIKRFTIRNMV--------------------
-ESAAIRDISDASVFAE-----------------------------------------------YTVP--KM
---------------YLKLQYCVSCA----------IHGK----IVR-------------------------
------------------------------------VRSV-V-----GRRNRA-PPPRVRYNKDGKKIVPTV
AKTA--------------------------------------------------------------------
-------------------------------------
>Emericellopsis-cladophorae/1-117
MVKKRKNNGRN--KKGRGHVKPI-RCSNCSRCTPK----DKAIKRFTIRNMV--------------------
-ESAAIRDISDASVFAE-----------------------------------------------YTVP--KM
---------------YLKLQYCVSCA----------IHGK----IVR-------------------------
------------------------------------VRST-T-----GRRNRA-PPPRVRYNKDGKKIIPNT
PKA---------------------------------------------------------------------
-------------------------------------
>Fusarium-zealandicum/1-117
MVKKRKNNGRN--KKGRGHVKPI-RCSNCSRCTPK----DKAIKRFTIRNMV--------------------
-ESAAIRDISDASVFAE-----------------------------------------------YTVP--KM
---------------YLKLQYCVSCA----------IHGK----IVR-------------------------
------------------------------------VRSV-V-----GRRNRA-PPPRVRYNKDGKKIVALT
PKV---------------------------------------------------------------------
-------------------------------------
>Fusarium-venenatum/1-117
MVKKRKNNGRN--KKGRGHVKPI-RCSNCSRCTPK----DKAIKRFTIRNMV--------------------
-ESAAIRDISDASVFAE-----------------------------------------------YTVP--KM
---------------YLKLQYCVSCA----------IHGK----IVR-------------------------
------------------------------------VRSV-V-----GRRNRA-PPPRVRYNKDGKKIVPTT
PKV---------------------------------------------------------------------
-------------------------------------
>Ilyonectria-sp.-MPI-CAGE-AT-0026/1-117
MVKKRKNNGRN--KKGRGHVKPI-RCSNCSRCTPK----DKAIKRFTIRNMV--------------------
-ESAAIRDISDASVFAE-----------------------------------------------YTVP--KM
---------------YLKLQYCVSCA----------IHGK----IVR-------------------------
------------------------------------VRSV-V-----GRRNRA-PPPRVRYNKDGKKIIPNT
PKV---------------------------------------------------------------------
-------------------------------------
>Colletotrichum-shisoi/1-120
MVKKRKNNGRN--KKGRGHVKPI-RCSNCSRCTPK----DKAIKRFTIRNMV--------------------
-ESAAIRDISDASVFAE-----------------------------------------------YTVP--KM
---------------YLKLQYCVSCA----------IHGK----IVR-------------------------
------------------------------------VRSV-E-----GRRNRA-PPPRVRYNKDGKKIVPNT
PKTTTA------------------------------------------------------------------
-------------------------------------
>Colletotrichum-graminicola-(strain-M1.001-/-M2-/-FGSC-10212)/1-120
MVKKRKNNGRN--KKGRGHVKPI-RCSNCSRCTPK----DKAIKRFTIRNMV--------------------
-ESAAIRDISDASVFAE-----------------------------------------------YTVP--KM
---------------YLKLQYCVSCA----------IHGK----IVR-------------------------
------------------------------------VRSV-V-----GRRNRA-PPPRVRYNKDGKKIVPNT
PKTTTA------------------------------------------------------------------
-------------------------------------
>Colletotrichum-tofieldiae/1-119
MVKKRKNNGRN--KKGRGHVKPI-RCSNCSRCTPK----DKAIKRFTIRNMV--------------------
-ESAAIRDISDASVFAE-----------------------------------------------YTVP--KM
---------------YLKLQYCVSCA----------IHGK----IVR-------------------------
------------------------------------VRSV-V-----GRRNRA-PPPRVRYNKDGKKIVPNT
PKTSA-------------------------------------------------------------------
-------------------------------------
>Geosmithia-morbida/1-117
MVKKRKNNGRN--KKGRGHVKPV-RCSNCSRCTPK----DKAIKRFTIRNMV--------------------
-ESAAIRDISDASVFAE-----------------------------------------------YTVP--KM
---------------YLKLQYCVSCA----------IHGK----IVR-------------------------
------------------------------------VRSV-V-----GRRNRA-PPPRVRYNKDGKKIVPNT
PKA---------------------------------------------------------------------
-------------------------------------
>Rasamsonia-emersonii-CBS-393.64/1-119
MPKKRANNGRN--KKGRGHVKPI-RCSNCARCTPK----DKAIKRFTIRNMV--------------------
-ESAAIRDISDASVFAD-----------------------------------------------YAVP--KM
---------------YLKLQYCVSCA----------IHGK----IVR-------------------------
------------------------------------VRSR-E-----GRRNRA-PPPRIRYNKDGKKITPQQ
AAKTA-------------------------------------------------------------------
-------------------------------------
>Aspergillus-sp.-HF37/1-119
MVKKRANNGRN--KSGRGHVRPV-RCSNCARCVPK----DKAIKRFTIRNMV--------------------
-ESAAIRDISDASVFAD-----------------------------------------------YAVP--KM
---------------YLKLHYCVSCA----------IHGK----IVR-------------------------
------------------------------------VRSR-E-----GRRNRA-PPPRIRFNKDGKKITPPQ
AGKTT-------------------------------------------------------------------
-------------------------------------
>Monascus-purpureus/1-119
MVKKRANNGRN--KKGRGHVKPV-RCSNCARCCPK----DKAIKRFTIRNMV--------------------
-ESAAIRDISDASVFTD-----------------------------------------------YAVP--KM
---------------YLKLQYCVSCA----------IHGK----IVR-------------------------
------------------------------------VRSR-E-----GRRNRA-PPPRIRYNKDGKRLTPTQ
TAKAL-------------------------------------------------------------------
-------------------------------------
>Penicillium-arizonense/1-119
MVKKRANNGRN--KNGRGHVKPV-RCSNCARCTPK----DKAIKRFTIRNMV--------------------
-ESAAIRDISDASVFAE-----------------------------------------------YSVP--KM
---------------YLKLQYCVSCA----------IHGK----IVR-------------------------
------------------------------------VRSR-D-----GRRNRA-PPPRIRYNKDGKKLQPPS
AAKAL-------------------------------------------------------------------
-------------------------------------
>Penicillium-expansum/1-119
MVKKRANNGRN--KNGRGHVKPV-RCSNCARCTPK----DKAIKRFTIRNMV--------------------
-ESAAIRDISEASVFAE-----------------------------------------------YSVP--KM
---------------YLKLQYCVSCA----------IHGK----IVR-------------------------
------------------------------------VRSR-E-----GRRNRA-PPPRIRFNKDGKKLQPPT
AAKAL-------------------------------------------------------------------
-------------------------------------
>Penicillium-roqueforti-(strain-FM164)/1-119
MVKKRANNGRN--KNGRGHVKPV-RCSNCARCTPK----DKAIKRFTIRNMV--------------------
-ESAAIRDISEASVFAE-----------------------------------------------YAVP--KM
---------------YLKLQYCVSCA----------IHGK----IVR-------------------------
------------------------------------VRSR-E-----GRRNRA-PPPRIRFNKDGKKLQPPT
AAKAL-------------------------------------------------------------------
-------------------------------------
>Penicillium-decumbens/1-119
MVKKRASNGRN--KNGRGHVKPV-RCSNCARCTPK----DKAIKRFTIRNMV--------------------
-ESAAIRDISDASVFAE-----------------------------------------------YAVP--KM
---------------YLKLQYCVSCA----------IHGK----IVR-------------------------
------------------------------------VRSR-E-----GRRNRA-PPPRIRYNKDGKKLTPPQ
AGKAN-------------------------------------------------------------------
-------------------------------------
>Penicillium-brasilianum/1-119
MVKKRANNGRN--KNGRGHVKPV-RCSNCARCTPK----DKAIKRFTIRNMV--------------------
-ESAAIRDISDASVFAE-----------------------------------------------YSVP--KM
---------------YLKLQYCVSCA----------IHGK----IVR-------------------------
------------------------------------VRSR-V-----GRRNRA-PPPRIRYNKDGKKLNPPQ
AAKAM-------------------------------------------------------------------
-------------------------------------
>Penicillium-ucsense/1-119
MVKKRANNGRN--KNGRGHVKPV-RCSNCARCTPK----DKAIKRFTIRNMV--------------------
-ESAAIRDISDASVFAE-----------------------------------------------YTVP--KM
---------------YLKLQYCVSCA----------IHGK----IVR-------------------------
------------------------------------VRSR-E-----GRRNRA-PPPRIRFNKDGKKLNPPQ
AAKAL-------------------------------------------------------------------
-------------------------------------
>Penicillium-oxalicum-(strain-114-2-/-CGMCC-5302)/1-119
MVKKRANNGRN--KNGRGHVKPV-RCSNCARCTPK----DKAIKRFTIRNMV--------------------
-ESAAIRDISDASVFAE-----------------------------------------------YTVP--KM
---------------YLKLQYCVSCA----------IHGK----IVR-------------------------
------------------------------------VRSR-E-----GRRNRA-PPPRIRYNKDGKKLNPPQ
AAKAM-------------------------------------------------------------------
-------------------------------------
>Aspergillus-parasiticus-(strain-ATCC-56775-/-NRRL-5862-/-SRRC-143-/-SU-1)/1-119
MVKKRANNGRN--KNGRGHTKPV-RCSNCARCVPK----DKAIKRFTIRNMV--------------------
-ESAAIRDISDASVFTD-----------------------------------------------YAVP--KM
---------------YLKLQYCVSCA----------IHGK----IVR-------------------------
------------------------------------VRSR-E-----GRRNRA-PPPRIRYNKDGKKLNPPQ
AAKAM-------------------------------------------------------------------
-------------------------------------
>Aspergillus-pseudonomiae/1-119
MVKKRANNGRN--KNGRGHTKPV-RCSNCARCVPK----DKAIKRFTIRNMV--------------------
-ESAAIRDISDASVFTD-----------------------------------------------YAVP--KM
---------------YLKLQYCVSCA----------IHGK----IVR-------------------------
------------------------------------VRSR-E-----GRRNRA-PPPRIRYNKDGKKLSPPQ
AAKAM-------------------------------------------------------------------
-------------------------------------
>Emericella-nidulans-(strain-FGSC-A4-/-ATCC-38163-/-CBS-112.46-/-NRRL-194-/-M139)/1-119
MVKKRANNGRN--KNGRGHVKPV-RCSNCARCVPK----DKAIKRFTIRNMV--------------------
-ESAAIRDISDASVFAD-----------------------------------------------YAVP--KM
---------------YLKLQYCVSCA----------IHGK----IVR-------------------------
------------------------------------VRSR-E-----GRRNRA-PPPRIRYNKDGKKLNPPQ
AAKAM-------------------------------------------------------------------
-------------------------------------
>Aspergillus-mulundensis/1-119
MVKKRANNGRN--KNGRGHVKPV-RCSNCARCVPK----DKAIKRFTIRNMV--------------------
-ESAAIRDISEASVFTD-----------------------------------------------YAVP--KM
---------------YLKLQYCVSCA----------IHGK----IVR-------------------------
------------------------------------VRSR-E-----GRRNRA-PPPRIRYNKDGKKLNPPQ
AAKAM-------------------------------------------------------------------
-------------------------------------
>Aspergillus-sydowii-CBS-593.65/1-119
MVKKRANNGRN--KTGRGHVNPV-RCSNCARCVPK----DKAIKRFTIRNMV--------------------
-ESAAIRDISDASVFTD-----------------------------------------------YAVP--KM
---------------YLKLQYCVSCA----------IHGK----IVR-------------------------
------------------------------------VRSR-E-----GRRNRA-PPPRIRYNKDGKKLNPPQ
AAKAM-------------------------------------------------------------------
-------------------------------------
>Aspergillus-avenaceus/1-119
MVKKRANNGRN--KNGRGHVNPV-RCSNCARCVPK----DKAIKRFTIRNMV--------------------
-ESAAIRDISDASVFTD-----------------------------------------------YAVP--KM
---------------YLKLQYCVSCA----------IHGK----IVR-------------------------
------------------------------------VRSR-E-----GRRNRA-PPPRIRYNKDGKKLNPPQ
AAKAM-------------------------------------------------------------------
-------------------------------------
>Aspergillus-steynii-IBT-23096/1-119
MVKKRANNGRN--KNGRGHVKPV-RCSNCARCVPK----DKAIKRFTIRNMV--------------------
-ESAAIRDISDASVFTD-----------------------------------------------YAVP--KM
---------------YLKLQYCVSCA----------IHGK----IVR-------------------------
------------------------------------VRSR-E-----GRRNRA-PPPRIRYNKDGKKLAPPQ
ANKAL-------------------------------------------------------------------
-------------------------------------
>Aspergillus-ruber-(strain-CBS-135680)/1-119
MVKKRASNGRN--KNGRGHVKPV-RCSNCARCVPK----DKAIKRFTIRNMV--------------------
-ESAAIRDISDASVFTD-----------------------------------------------YAVP--KM
---------------YLKLHYCVSCA----------IHGK----IVR-------------------------
------------------------------------VRSR-E-----GRRNRA-PPPRIRYNKDGKKLSPPQ
AAKAM-------------------------------------------------------------------
-------------------------------------
>Aspergillus-cristatus/1-119
MVKKRASNGRN--KNGRGHVKPV-RCSNCARCVPK----DKAIKRFTIRNMV--------------------
-ESAAIRDISDASVFTD-----------------------------------------------YAVP--KM
---------------YLKLQYCVSCA----------IHGK----IVR-------------------------
------------------------------------VRSR-E-----GRRNRA-PPPRIRYNKDGKKLSPPQ
AAKAM-------------------------------------------------------------------
-------------------------------------
>Aspergillus-calidoustus/1-119
MVKKRANNGRN--KNGRGHVKPV-RCSNCARCTPK----DKAIKRFTIRNMV--------------------
-ESAAIRDISDASVFTD-----------------------------------------------YAVP--KM
---------------YLKLQYCVSCA----------IHGK----IVR-------------------------
------------------------------------VRSR-E-----GRRNRA-PPPRIRYNKDGKKLNPPQ
AAKAL-------------------------------------------------------------------
-------------------------------------
>Aspergillus-niger/1-119
MVKKRANNGRN--KNGRGHVKPV-RCSNCARCTPK----DKAIKRFTIRNMV--------------------
-ESAAIRDISDASVFTD-----------------------------------------------YAVP--KM
---------------YLKLQYCVSCA----------IHGK----IVR-------------------------
------------------------------------VRSR-E-----GRRNRA-PPPRIRYNKDGKKLNPPQ
AAKAM-------------------------------------------------------------------
-------------------------------------
>Aspergillus-fumigatus-Z5/1-119
MVKKRANNGRN--KNGRGHVKPV-RCSNCARCTPK----DKAIKRFTIRNMV--------------------
-ESAAIRDISDASVFTD-----------------------------------------------YAVP--KM
---------------YLKLQYCVSCA----------IHGK----IVR-------------------------
------------------------------------VRSR-E-----GRRNRA-PPPRIRYNKDGKKLAPPQ
AAKAM-------------------------------------------------------------------
-------------------------------------
>Aspergillus-candidus/1-119
MVKKRANNGRN--KNGRGHVKPV-RCSNCARCTPK----DKAIKRFTIRNMV--------------------
-ESAAIRDISEASVFTD-----------------------------------------------YAVP--KM
---------------YLKLQYCVSCA----------IHGK----IVR-------------------------
------------------------------------VRSR-E-----GRRNRA-PPPRIRYNKDGKKLSPPQ
AAKAM-------------------------------------------------------------------
-------------------------------------
>Aspergillus-violaceofuscus-(strain-CBS-115571)/1-119
MVKKRANNGRN--KNGRGHVKPV-RCSNCARCTPK----DKAIKRFTIRNMV--------------------
-ESAAIRDISDASVFTD-----------------------------------------------YAVP--KM
---------------YLKLQYCVSCA----------IHGK----IVR-------------------------
------------------------------------VRSR-E-----GRRNRA-PPPRIRYNKDGKKLSPPQ
AAKAN-------------------------------------------------------------------
-------------------------------------
>Aspergillus-rambellii/1-119
MVKKRANNGRN--KNGRGHVKPV-RCSNCARCTPK----DKAIKRFTIRNMV--------------------
-ESAAIRDISDASVFTD-----------------------------------------------YAVP--KM
---------------YLKLQYCVSCA----------IHGK----IVR-------------------------
------------------------------------VRSR-E-----GRRNRA-PPPRIRYNKDGKKLSPPQ
AAKAM-------------------------------------------------------------------
-------------------------------------
>Ascobolus-immersus-RN42/1-122
MVKKRASNGRN--KKGRGHVKPI-RCSNCSRCTPK----DKAIKRFTIRNMV--------------------
-EVAAVRDLAEASVFED-----------------------------------------------YPVP--KM
---------------YLKLQYCVSCA----------IHGK----IVR-------------------------
------------------------------------VRSR-E-----GRRNRA-PPPRVRYNKDGKKVNPNA
TPAKVAQA----------------------------------------------------------------
-------------------------------------
>Arthroderma-otae-(strain-ATCC-MYA-4605-/-CBS-113480)/1-130
MVKKRASNGRN--KKGRGHVKPI-RCSNCSRCTPK----DKAIKRFTIRNMV--------------------
-ESAAVSDISDASVFAK-----------------------------------------------YAVP--KM
---------------YLKLQYCVSCA----------IHGK----IVR-------------------------
------------------------------------VRSR-E-----GRRNRA-PPPRLRFNKDSNKKLNPQ
QAAATAKTAQA---ATAKV-----------------------------------------------------
-------------------------------------
>Polytolypa-hystricis-UAMH7299/1-126
MVKKRASNGRN--KKGRGHVKPI-RCSNCSRCTPK----DKAIKRFTIRNMV--------------------
-ESAAIRDISDASVFTD-----------------------------------------------YAVP--KM
---------------YLKLQYCVSCA----------IHGK----IVR-------------------------
------------------------------------VRSR-E-----GRRNRA-PPPRMRPNRDGKKLNPQQ
AAA-AATKVAA---QA--------------------------------------------------------
-------------------------------------
>Coccidioides-posadasii-RMSCC-3488/1-121
MVKKRASNGRN--KKGRGHVKPI-RCSNCSRCTPK----DKAIKRFTIRNMV--------------------
-ESAAVKDISEASVFEE-----------------------------------------------YAVP--KM
---------------YLKLQYCVSCA----------IHGK----IVR-------------------------
------------------------------------VRSR-E-----GRRNRA-PPPRLRFQKDAKKLNPQQ
AAK-TAKA----------------------------------------------------------------
-------------------------------------
>Uncinocarpus-reesii-(strain-UAMH-1704)/1-121
MVKKRASNGRN--KKGRGHVKPI-RCSNCSRCTPK----DKAIKRFTIRNMV--------------------
-ESAAVRDISEASVFEE-----------------------------------------------YAVP--KM
---------------YLKLQYCVSCA----------IHGK----IVR-------------------------
------------------------------------VRSR-E-----GRRNRA-PPPRLRFQKDAKKLNPQQ
AAK-TAKP----------------------------------------------------------------
-------------------------------------
>Trichophyton-rubrum-CBS-288.86/1-129
MVKKRASNGRN--KKGRGHVKPI-RCSNCSRCTPK----DKAIKRFTIRNMV--------------------
-ESAAVSDISDASVFTK-----------------------------------------------YAVP--KM
---------------YLKLQYCVSCA----------IHGK----IVR-------------------------
------------------------------------VRSR-E-----GRRNRA-PPPRLRFNKDVKKLNPQQ
AAA-NAKSAQA---AAAKA-----------------------------------------------------
-------------------------------------
>Arthroderma-gypseum-(strain-ATCC-MYA-4604-/-CBS-118893)/1-129
MVKKRASNGRN--KKGRGHVKPI-RCSNCSRCTPK----DKAIKRFTIRNMV--------------------
-ESAAVSDISDASVFTK-----------------------------------------------YAVP--KM
---------------YLKLQYCVSCA----------IHGK----IVR-------------------------
------------------------------------VRSR-E-----GRRNRA-PPPRLRFNKDVKKLNPQQ
AAA-TAKSAQA---AAAKA-----------------------------------------------------
-------------------------------------
>Curvularia-kusanoi/1-116
MVKKRASNGRN--KKGRGHVKPV-RCSNCSRCTPK----DKAIKRFTIRNMV--------------------
-ESAAIRDISDASVYPE-----------------------------------------------YTVP--KM
---------------YLKLNYCVSCA----------IHGK----IVR-------------------------
------------------------------------VRSR-E-----GRRNRA-PPPRVRFNKDGKKASQFL
GC----------------------------------------------------------------------
-------------------------------------
>Aureobasidium-melanogenum-CBS-110374/1-123
MVKKRASNGRN--KKGRGHVKPV-RCSNCSRCVPK----DKAVKRFTIRNMV--------------------
-ESAAIRDISDASVFAE-----------------------------------------------YAVP--KM
---------------YLKLQYCVSCA----------IHGK----IVR-------------------------
------------------------------------VRSR-E-----GRRNRA-PPPRVRFNKDGKKINPQQ
AAK-IAGAQA--------------------------------------------------------------
-------------------------------------
>Aureobasidium-subglaciale-(strain-EXF-2481)/1-124
MVKKRASNGRN--KKGRGHVKPV-RCSNCSRCVPK----DKAVKRFTIRNMV--------------------
-ESAAIRDISEASVYAE-----------------------------------------------YAVP--KM
---------------YLKLQYCISCA----------IHGK----IVR-------------------------
------------------------------------VRSR-E-----GRRNRA-PPPRVRFNKDGKKVNPQQ
AGK-VAVGAAA-------------------------------------------------------------
-------------------------------------
>Aureobasidium-namibiae-CBS-147.97/1-124
MVKKRASNGRN--KKGRGHVKPV-RCSNCSRCVPK----DKAVKRFTIRNMV--------------------
-ESAAIRDISDASVFAE-----------------------------------------------YAVP--KM
---------------YLKLQYCISCA----------IHGK----IVR-------------------------
------------------------------------VRSR-E-----GRRNRA-PPPRVRFNKDGKKINPQQ
AAK-VAAGAQA-------------------------------------------------------------
-------------------------------------
>Aureobasidium-pullulans-EXF-150/1-124
MVKKRASNGRN--KKGRGHVKPV-RCSNCSRCVPK----DKAVKRFTIRNMV--------------------
-ESAAIRDISDASVFAE-----------------------------------------------YAVP--KM
---------------YLKLQYCISCA----------IHGK----IVR-------------------------
------------------------------------VRSR-E-----GRRNRA-PPPRVRFNKDGKKINPQQ
AGK-VAAGAAA-------------------------------------------------------------
-------------------------------------
>Massariosphaeria-phaeospora/1-122
MVKKRASNGRN--KKGRGHVKPI-RCSNCSRCTPK----DKAIKRFTIRNMV--------------------
-ESAAIRDISDASVFPE-----------------------------------------------YTVP--KM
---------------YLKLQYCVSCA----------IHGK----IVR-------------------------
------------------------------------VRSR-V-----GRRNRA-PPPRVRYNKDGKKVNAQQ
AARVAGTA----------------------------------------------------------------
-------------------------------------
>Dendryphion-nanum/1-120
MVKKRASNGRN--KKGRGHVKPI-RCSNCSRCTPK----DKAIKRFTIRNMV--------------------
-ESAAIRDISDASVFPE-----------------------------------------------YTVP--KM
---------------YLKLQYCVSCA----------IHGK----IVR-------------------------
------------------------------------VRSR-E-----GRRNRA-PPPRVRYNKDGKKIVPNP
SAKTAA------------------------------------------------------------------
-------------------------------------
>Lepidopterella-palustris-CBS-459.81/1-124
MVKKRASNGRN--KKGRGHVKPI-RCSNCSRCTPK----DKAIKRFTIRNMV--------------------
-ESAAIRDISDASVFPE-----------------------------------------------YTVP--KM
---------------YLKLQYCVSCA----------IHGK----IVR-------------------------
------------------------------------VRSR-E-----GRRNRA-PPPRVRYNKDGKKVNPQQ
AAKVAAGAVQ--------------------------------------------------------------
-------------------------------------
>Didymosphaeria-enalia/1-120
MVKKRASNGRN--KKGRGHVKPI-RCSNCSRCTPK----DKAIKRFTIRNMV--------------------
-ESAAIRDISDASVFPE-----------------------------------------------YTVP--KM
---------------YLKLQYCVSCA----------IHGK----IVR-------------------------
------------------------------------VRSR-E-----GRRNRA-PPPRVRYNKDGKKVNPQQ
TAKAAS------------------------------------------------------------------
-------------------------------------
>Westerdykella-ornata/1-120
MVKKRASNGRN--KKGRGHVKPI-RCSNCSRCTPK----DKAIKRFTIRNMV--------------------
-ESAAIRDISDASVFPE-----------------------------------------------YTVP--KM
---------------YLKLQYCVSCA----------IHGK----IVR-------------------------
------------------------------------VRSR-E-----GRRNRA-PPPRVRYNKDGKKVNPQQ
TAKTAA------------------------------------------------------------------
-------------------------------------
>Xylona-heveae-(strain-CBS-132557-/-TC161)/1-119
MVKKRASNGRN--KKGRGHVKPI-RCSNCSRCTPK----DKAIKRFTIRNMV--------------------
-ESAAIRDISDASVFPE-----------------------------------------------YTVP--KM
---------------YLKLQYCVSCA----------IHGK----IVR-------------------------
------------------------------------VRSR-E-----GRRNRA-PPPRVRYNKDGKKITPQQ
AAKTA-------------------------------------------------------------------
-------------------------------------
>Sporormia-fimetaria-CBS-119925/1-119
MVKKRASNGRN--KKGRGHVKPI-RCSNCSRCTPK----DKAIKRFTIRNMV--------------------
-ESAAIRDISDASVFPE-----------------------------------------------YTVP--KM
---------------YLKLQYCVSCA----------IHGK----IVR-------------------------
------------------------------------VRSR-E-----GRRNRA-PPPRVRYNKDGKKVNPTQ
AAKTS-------------------------------------------------------------------
-------------------------------------
>Lophiotrema-nucula/1-121
MVKKRASNGRN--KKGRGHVKPI-RCSNCSRCTPK----DKAIKRFTIRNMV--------------------
-ESAAIRDISDASVFPE-----------------------------------------------YTVP--KM
---------------YLKLQYCVSCA----------IHGK----IVR-------------------------
------------------------------------VRSR-E-----GRRNRA-PPPRVRYNKDGKKVNPQQ
TAKTTQA-----------------------------------------------------------------
-------------------------------------
>Amniculicola-lignicola-CBS-123094/1-121
MVKKRASNGRN--KKGRGHVKPI-RCSNCSRCTPK----DKAIKRFTIRNMV--------------------
-ESAAIRDISDASVFPE-----------------------------------------------YTVP--KM
---------------YLKLQYCVSCA----------IHGK----IVR-------------------------
------------------------------------VRSR-E-----GRRNRA-PPPRVRYNKDGKKINPQQ
AAKTTTA-----------------------------------------------------------------
-------------------------------------
>Melanomma-pulvis-pyrius-CBS-109.77/1-121
MVKKRASNGRN--KKGRGHVKPI-RCSNCSRCTPK----DKAIKRFTIRNMV--------------------
-ESAAIRDISDASVFPE-----------------------------------------------YTVP--KM
---------------YLKLQYCVSCA----------IHGK----IVR-------------------------
------------------------------------VRSR-E-----GRRNRA-PPPRVRYNKDGKKVNPQQ
AAKTTTA-----------------------------------------------------------------
-------------------------------------
>Corynespora-cassiicola-Philippines/1-119
MVKKRASNGRN--KKGRGHVKPI-RCSNCSRCTPK----DKAIKRFTIRNMV--------------------
-ESAAIRDISDASVFAE-----------------------------------------------YTVP--KM
---------------YLKLQYCVSCA----------IHGK----IVR-------------------------
------------------------------------VRSR-E-----GRRNRA-PPPRVRYNKDGKKVNPQQ
AAKTA-------------------------------------------------------------------
-------------------------------------
>Zopfia-rhizophila-CBS-207.26/1-120
MVKKRASNGRN--KKGRGHVKPI-RCSNCSRCTPK----DKAIKRFTIRNMV--------------------
-ESAAIRDISDASVFPE-----------------------------------------------YTVP--KM
---------------YLKLQYCVSCA----------IHGK----IVR-------------------------
------------------------------------VRSR-E-----GRRNRA-PPPRVRYNKDGKKVNPQQ
AAKTAS------------------------------------------------------------------
-------------------------------------
>Lophiostoma-macrostomum-CBS-122681/1-120
MVKKRASNGRN--KKGRGHVKPI-RCSNCSRCTPK----DKAIKRFTIRNMV--------------------
-ESAAIRDISDASVFPE-----------------------------------------------YTVP--KM
---------------YLKLQYCVSCA----------IHGK----IVR-------------------------
------------------------------------VRSR-E-----GRRNRA-PPPRVRYNKDGKKVNPQQ
AAKTTS------------------------------------------------------------------
-------------------------------------
>Pyronema-omphalodes-(strain-CBS-100304)/1-118
MVKKRASNGRN--KTGRGHVKPI-RCSNCSRCTPK----DKAIKRFTIRNMV--------------------
-ESAAIRDISDASVFEE-----------------------------------------------YTVP--KM
---------------YLKLQYCVSCA----------IHGK----IVR-------------------------
------------------------------------VRSR-E-----GRRNRA-PPPRVRYNKDGKKINPNQ
VAKA--------------------------------------------------------------------
-------------------------------------
>Monilinia-fructigena/1-119
MVKKRASNGRN--KKGRGHVKPI-RCSNCSRCTPK----DKAIKRFTIRNMV--------------------
-ESAAIRDISEASVFSE-----------------------------------------------YTVP--KM
---------------YLKLQYCVSCA----------IHGK----IVR-------------------------
------------------------------------VRSR-V-----GRRNRL-PPPRVRYNKDGKKVNPNQ
AAAKA-------------------------------------------------------------------
-------------------------------------
>Botryotinia-convoluta/1-119
MVKKRASNGRN--KKGRGHVKPI-RCSNCSRCTPK----DKAIKRFTIRNMV--------------------
-ESAAIRDISEASVFSE-----------------------------------------------YTVP--KM
---------------YLKLQYCVSCA----------IHGK----IVR-------------------------
------------------------------------VRSR-V-----GRRNRA-PPPRVRYNKDGKKVNPNQ
AVAKA-------------------------------------------------------------------
-------------------------------------
>Sclerotinia-sclerotiorum-(strain-ATCC-18683-/-1980-/-Ss-1)/1-119
MVKKRASNGRN--KKGRGHVKPI-RCSNCSRCTPK----DKAIKRFTIRNMV--------------------
-ESAAIRDISEASVFSE-----------------------------------------------YTVP--KM
---------------YLKLQYCVSCA----------IHGK----IVR-------------------------
------------------------------------VRSR-V-----GRRNRA-PPPRVRYNKDGKKVNPNQ
AAAKA-------------------------------------------------------------------
-------------------------------------
>Rutstroemia-sp.-NJR-2017a-BBW/1-122
MVKKRASNGRN--KKGRGHVKPI-RCSNCSRCTPK----DKAIKRFTIRNMV--------------------
-ESAAIRDISEASVFAE-----------------------------------------------YAVP--KM
---------------YLKLQYCVSCA----------IHGK----IVR-------------------------
------------------------------------VRSR-E-----GRRNRA-PPPRVRYNKDGKKVNPNQ
AAAKTTTA----------------------------------------------------------------
-------------------------------------
>Pyrenochaeta-sp.-DS3sAY3a/1-122
MVKKRASNGRN--KKGRGHVKPI-RCSNCSRCTPK----DKAIKRFTIRNMV--------------------
-ESAAIRDISDASVFPE-----------------------------------------------YTVP--KM
---------------YLKLQYCVSCA----------IHGK----IVR-------------------------
------------------------------------VRSR-E-----GRRNRA-PPPRVRYNKDGKKINPNQ
AAAKAPAA----------------------------------------------------------------
-------------------------------------
>Oidiodendron-maius-(strain-Zn)/1-120
MVKKRASNGRN--KKGRGHVKPI-RCSNCSRCTPK----DKAIKRFTIRNMV--------------------
-ESAAIRDISDASVFPE-----------------------------------------------YTVP--KM
---------------YLKLQYCVSCA----------IHGK----IVR-------------------------
------------------------------------VRSR-E-----GRRNRA-PPPRVRYNKDGKKVNPNQ
AAAKTA------------------------------------------------------------------
-------------------------------------
>Scytalidium-lignicola/1-120
MVKKRASNGRN--KKGRGHVKPI-RCSNCSRCTPK----DKAIKRFTIRNMV--------------------
-ESAAIRDISEASVFPE-----------------------------------------------YTVP--KM
---------------YLKLQYCVSCA----------IHGK----IVR-------------------------
------------------------------------VRSR-E-----GRRNRA-PPPRVRYNKDGKKVTPNQ
AAAKTA------------------------------------------------------------------
-------------------------------------
>Lophium-mytilinum/1-129
MVKKRASNGRN--KKGRGHVKPI-RCSNCSRCTPK----DKAIKRFTIRNMV--------------------
-ESAAIRDISDASVFPE-----------------------------------------------YTVP--KM
---------------YLKLQYCVSCA----------IHGK----IVR-------------------------
------------------------------------VRSR-E-----GRRNRA-PPPRVRYNKDGKKVNPQQ
ANARPAAAGAA---PAAT------------------------------------------------------
-------------------------------------
>Massarina-eburnea-CBS-473.64/1-125
MVKKRASNGRN--KKGRGHVKPI-RCSNCSRCTPK----DKAIKRFTIRNMV--------------------
-ESAAIRDISDASVFPE-----------------------------------------------YTVP--KM
---------------YLKLQYCVSCA----------IHGK----IVR-------------------------
------------------------------------VRSR-E-----GRRNRA-PPPRVRYNKDGKKVNPNQ
QAAKPAAAGAQ-------------------------------------------------------------
-------------------------------------
>Byssothecium-circinans/1-125
MVKKRASNGRN--KNGRGHVKPI-RCSNCSRCTPK----DKAIKRFTIRNMV--------------------
-ESAAIRDISDASVFPE-----------------------------------------------YTVP--KM
---------------YLKLQYCVSCA----------IHGK----IVR-------------------------
------------------------------------VRSR-E-----GRRNRA-PPPRVRYNKDGKKVNPNQ
QAAKPAAAGAQ-------------------------------------------------------------
-------------------------------------
>Glutinoglossum-americanum/1-122
MVKKRASNGRN--KKGRGHVKPI-RCSNCSRCTPK----DKAIKRFTIRNMV--------------------
-ESAAIRDISDASVFPE-----------------------------------------------YTVP--KM
---------------YLKLQYCVSCA----------IHGK----IVR-------------------------
------------------------------------VRSR-E-----GRRNRA-PPPRVRYNKDGKKLNPNQ
AAAKTPAA----------------------------------------------------------------
-------------------------------------
>Tuber-aestivum/1-122
MVKKRASNGRN--KKGRGHVKPI-RCSNCSRCTPK----DKAIKRFTIRNMV--------------------
-ESAAIRDISDASVFTE-----------------------------------------------YTIP--KM
---------------YLKLQYCVSCA----------IHGK----IVR-------------------------
------------------------------------VRSR-E-----GRRNRA-PPPRIRYNKDGKKINPNQ
AAAKTPTA----------------------------------------------------------------
-------------------------------------
>Decorospora-gaudefroyi/1-122
MVKKRASNGRN--KKGRGHVKPI-RCSNCSRCTPK----DKAIKRFTIRNMV--------------------
-ESAAIRDISDASVFPE-----------------------------------------------YTVP--KM
---------------YLKLQYCVSCA----------IHGK----IVR-------------------------
------------------------------------VRSR-E-----GRRNRA-PPPRVRYNKDGKKISPNQ
APAKTTTA----------------------------------------------------------------
-------------------------------------
>Clathrospora-elynae/1-122
MVKKRASNGRN--KKGRGHVKPI-RCSNCSRCTPK----DKAIKRFTIRNMV--------------------
-ESAAIRDISDASVFPE-----------------------------------------------YTVP--KM
---------------YLKLQYCVSCA----------IHGK----IVR-------------------------
------------------------------------VRSR-E-----GRRNRA-PPARVRFNKDGKKINPNQ
AAAKTTTA----------------------------------------------------------------
-------------------------------------
>Dothidotthia-symphoricarpi-CBS-119687/1-122
MVKKRASNGRN--KKGRGHVKPI-RCSNCSRCTPK----DKAIKRFTIRNMV--------------------
-ESAAIRDISDASVFPE-----------------------------------------------YTVP--KM
---------------YLKLQYCVSCA----------IHGK----IVR-------------------------
------------------------------------VRSV-V-----GRRNRA-PPPRVRYNKDGKKINPNQ
AAAKTTTA----------------------------------------------------------------
-------------------------------------
>Lentithecium-fluviatile-CBS-122367/1-122
MVKKRASNGRN--KKGRGHVKPI-RCSNCSRCTPK----DKAIKRFTIRNMV--------------------
-ESAAIRDISDASVFPE-----------------------------------------------YTVP--KM
---------------YLKLQYCVSCA----------IHGK----IVR-------------------------
------------------------------------VRSR-E-----GRRNRA-PPPRVRYNKDGKKVNPNQ
QAAKTTTA----------------------------------------------------------------
-------------------------------------
>Cucurbitaria-berberidis-CBS-394.84/1-122
MVKKRASNGRN--KNGRGHVKPI-RCSNCSRCTPK----DKAIKRFTIRNMV--------------------
-ESAAIRDISDASVFPE-----------------------------------------------YTVP--KM
---------------YLKLQYCVSCA----------IHGK----IVR-------------------------
------------------------------------VRSR-E-----GRRNRA-PPPRVRYNKDGKKINPNQ
AAAKTTTA----------------------------------------------------------------
-------------------------------------
>Pyrenochaeta-sp.-MPI-SDFR-AT-0127/1-122
MVKKRASNGRN--KKGRGHVKPI-RCSNCSRCTPK----DKAIKRFTIRNMV--------------------
-ESAAIRDISDASVFPE-----------------------------------------------YTVP--KM
---------------YLKLQYCVSCA----------IHGK----IVR-------------------------
------------------------------------VRSR-E-----GRRNRA-PPPRVRYNKDGKKINPNQ
GAAKTTTA----------------------------------------------------------------
-------------------------------------
>Alternaria-alternata/1-122
MVKKRASNGRN--KKGRGHVKPI-RCSNCSRCTPK----DKAIKRFTIRNMV--------------------
-ESAAIRDISDASVFPE-----------------------------------------------YTVP--KM
---------------YLKLQYCVSCA----------IHGK----IVR-------------------------
------------------------------------VRSR-E-----GRRNRA-PPPRVRYNKDGKKINPNQ
AAAKTTTA----------------------------------------------------------------
-------------------------------------
>Choiromyces-venosus-120613-1/1-122
MVKKRASNGRN--KKGRGHVKPI-RCSNCSRCTPK----DKAIKRFTIRNMV--------------------
-ESAAIRDISDASVFTE-----------------------------------------------YTVP--KM
---------------YLKLQYCVSCA----------IHGK----IVR-------------------------
------------------------------------VRSR-E-----GRRNRA-PPPRIRYNKDGKKINPNQ
AAAKTTTA----------------------------------------------------------------
-------------------------------------
>Tuber-melanosporum-(strain-Mel28)/1-122
MVKKRASNGRN--KKGRGHVKPI-RCSNCSRCTPK----DKAIKRFTIRNMV--------------------
-ESAAIRDISDASVFPE-----------------------------------------------YTVP--KM
---------------YLKLQYCVSCA----------IHGK----IVR-------------------------
------------------------------------VRSR-E-----GRRNRA-PPPRIRYNKDGKKINPNQ
AAAKTTTA----------------------------------------------------------------
-------------------------------------
>Venturia-nashicola/1-127
MVKKRSSNGRN--KSGRGHVNPI-RCSNCSRCTPK----DKAIKRFTIRNMV--------------------
-ESAAIRDISDASVFPE-----------------------------------------------YSVP--KM
---------------YLKLQYCVSCA----------IHGK----IVR-------------------------
------------------------------------VRSR-E-----GRRNRA-PPPRVRYNKDGKKINPNQ
AGAKTAQASAG---AV--------------------------------------------------------
-------------------------------------
>Venturia-inaequalis/1-127
MVKKRSSNGRN--KSGRGHVNPI-RCSNCSRCTPK----DKAIKRFTIRNMV--------------------
-ESAAIRDISDASVFTE-----------------------------------------------YSVP--KM
---------------YLKLQYCVSCA----------IHGK----IVR-------------------------
------------------------------------VRSR-E-----GRRNRA-PPPRVRYNKDGKKINPNQ
AGAKTAQASAG---AV--------------------------------------------------------
-------------------------------------
>Erysiphe-neolycopersici/1-120
MVKKRASNGRN--KKGRGHVKPI-RCSNCSRCTPK----DKAIKRFTIRNMV--------------------
-ESAAIRDISDASVFPE-----------------------------------------------YTVP--KM
---------------YLKLQYCVSCA----------IHGK----IVR-------------------------
------------------------------------VRSR-E-----GRRNRL-PPPRVRYNKDGKKVNPNV
AAARVV------------------------------------------------------------------
-------------------------------------
>Bimuria-novae-zelandiae-CBS-107.79/1-126
MVKKRASNGRN--KKGRGHVKPI-RCSNCSRCTPK----DKAIKRFTIRNMV--------------------
-ESAAIRDISDASVFPE-----------------------------------------------YTVP--KM
---------------YLKLQYCVSCA----------IHGK----IVR-------------------------
------------------------------------VRSR-E-----GRRNRA-PPPRVRYNKDGKKVNPNQ
AAPKQGVGVAA---A---------------------------------------------------------
-------------------------------------
>Paraphaeosphaeria-sporulosa/1-122
MVKKRASNGRN--KKGRGHVKPI-RCSNCSRCTPK----DKAIKRFTIRNMV--------------------
-ESAAIRDISDASVFPE-----------------------------------------------YTVP--KM
---------------YLKLQYCVSCA----------IHGK----IVR-------------------------
------------------------------------VRSR-E-----GRRNRA-PPPRVRYNKDGKKVNPNQ
AAPKQTTA----------------------------------------------------------------
-------------------------------------
>Paraphaeosphaeria-minitans/1-122
MVKKRASNGRN--KNGRGHVKPI-RCSNCSRCTPK----DKAIKRFTIRNMV--------------------
-ESAAIRDISDASVFPE-----------------------------------------------YTVP--KM
---------------YLKLQYCVSCA----------IHGK----IVR-------------------------
------------------------------------VRSR-E-----GRRNRA-PPPRVRYNKDGKKVNPNQ
AAPKQTTA----------------------------------------------------------------
-------------------------------------
>Aaosphaeria-arxii-CBS-175.79/1-120
MVKKRASNGRN--KKGRGHVKPI-RCSNCSRCTPK----DKAIKRFTIRNMV--------------------
-ESAAIRDISDASVFPE-----------------------------------------------YTVP--KM
---------------YLKLQYCVSCA----------IHGK----IVR-------------------------
------------------------------------VRSR-E-----GRRNRA-PPPRVRYNKDGKKVVPNQ
AAGKTS------------------------------------------------------------------
-------------------------------------
>Delitschia-confertaspora-ATCC-74209/1-122
MVKKRASNGRN--KKGRGHVKPI-RCSNCSRCTPK----DKAIKRFTIRNMV--------------------
-ESAAIRDISDASVFPE-----------------------------------------------YTVP--KM
---------------YLKLQYCVSCA----------IHGK----IVR-------------------------
------------------------------------VRSR-E-----GRRNRA-PPPRVRYNKDGKKVNPQQ
AGAKTQQA----------------------------------------------------------------
-------------------------------------
>Blumeria-graminis-f.-sp.-hordei-(strain-DH14)/1-122
MVKKRASNGRN--KNGRGHVKPI-RCSNCSRCTPK----DKAIKRFTIRNMV--------------------
-ESAAIRDISDASVFPE-----------------------------------------------YTVP--KM
---------------YLKLQYCVSCA----------IHGK----IVR-------------------------
------------------------------------VRSR-Q-----GRRNRS-PPPRVRYNKDGKKVNPNQ
AAAKTTQA----------------------------------------------------------------
-------------------------------------
>Calycina-marina/1-122
MVKKRASNGRN--KNGRGHVNPI-RCSNCSRCTPK----DKAIKRFTIRNMV--------------------
-ESAAIRDISDASVFPE-----------------------------------------------YTVP--KM
---------------YLKLQYCVSCA----------IHGK----IVR-------------------------
------------------------------------VRSR-E-----GRRNRA-PPPRVRYNKDGKKVNPNQ
AAAKVAQA----------------------------------------------------------------
-------------------------------------
>Pseudogymnoascus-sp.-VKM-F-3557/1-122
MVKKRASNGRN--KNGRGHVNPI-RCSNCSRCTPK----DKAIKRFTIRNMV--------------------
-ESAAIRDISDASVFPE-----------------------------------------------YTVP--KM
---------------YLKLQYCVSCA----------IHGK----IVR-------------------------
------------------------------------VRSR-E-----GRRNRA-PPPRVRYNKDGKKVNPNQ
AAAKTTQA----------------------------------------------------------------
-------------------------------------
>Venustampulla-echinocandica/1-122
MVKKRASNGRN--KKGRGHVNPI-RCSNCSRCTPK----DKAIKRFTIRNMV--------------------
-ESAAIRDISDASVFPE-----------------------------------------------YTVP--KM
---------------YLKLQYCVSCA----------IHGK----IVR-------------------------
------------------------------------VRSR-E-----GRRNRA-PPPRVRYNKDGKKVNPNQ
AAAKTTQA----------------------------------------------------------------
-------------------------------------
>Coleophoma-cylindrospora/1-122
MVKKRASNGRN--KKGRGHVKPI-RCSNCSRCTPK----DKAIKRFTIRNMV--------------------
-ESAAIRDISDASVFAE-----------------------------------------------YTVP--KM
---------------YLKLQYCVSCA----------IHGK----IVR-------------------------
------------------------------------VRSR-E-----GRRNRA-PPPRVRYNKDGKKVNPNQ
AAAKTTQA----------------------------------------------------------------
-------------------------------------
>Golovinomyces-cichoracearum/1-122
MVKKRASNGRN--KKGRGHVKPI-RCSNCSRCTPK----DKAIKRFTIRNMV--------------------
-ESAAIRDISDASVFPE-----------------------------------------------YTVP--KM
---------------YLKLQYCVSCA----------IHGK----IVR-------------------------
------------------------------------VRSR-E-----GRRNRA-PPPRVRYNKDGKKVNPNQ
AAAKTIQA----------------------------------------------------------------
-------------------------------------
>Mollisia-scopiformis/1-122
MVKKRASNGRN--KKGRGHVKPI-RCSNCSRCTPK----DKAIKRFTIRNMV--------------------
-ESAAIRDISDASVFPE-----------------------------------------------YTVP--KM
---------------YLKLQYCVSCA----------IHGK----IVR-------------------------
------------------------------------VRSR-E-----GRRNRA-PPPRVRYNKDGKKVNPNQ
AAAKTTQA----------------------------------------------------------------
-------------------------------------
>Pseudogymnoascus-sp.-VKM-F-3775/1-122
MVKKRAANGRN--KNGRGHVNPI-RCSNCSRCTPK----DKAIKRFTIRNMV--------------------
-ESAAIRDISDASVFPE-----------------------------------------------YTVP--KM
---------------YLKLQYCVSCA----------IHGK----IVR-------------------------
------------------------------------VRSR-E-----GRRNRA-PPPRVRYNKDGKKVNPNQ
AAAKTTQA----------------------------------------------------------------
-------------------------------------
>Rhynchosporium-commune/1-122
MVKKRAANGRN--KNGRGHVKPI-RCSNCSRCTPK----DKAIKRFTIRNMV--------------------
-ESAAIRDISDASVFPE-----------------------------------------------YTVP--KM
---------------YLKLQYCVSCA----------IHGK----IVR-------------------------
------------------------------------VRSR-E-----GRRNRA-PPPRVRYNKDGKKVNPNQ
AAAKTTQA----------------------------------------------------------------
-------------------------------------
>Pseudogymnoascus-destructans/1-122
MVKKRASNGRN--KNGRGHVKPI-RCSNCSRCTPK----DKAIKRFTIRNMV--------------------
-ESAAIRDISDASVFPE-----------------------------------------------YTVP--KM
---------------YLKLQYCVSCA----------IHGK----IVR-------------------------
------------------------------------VRSR-E-----GRRNRA-PPPRVRYNKDGKKVNPNQ
AAAKTTQA----------------------------------------------------------------
-------------------------------------
>Terfezia-boudieri-ATCC-MYA-4762/1-122
MVKKRSANGRN--KNGRGHVKPI-RCSNCSRCTPK----DKAIKRFTIRNMV--------------------
-ESAAIRDISDASVFNE-----------------------------------------------YVVP--KM
---------------YLKLQYCVSCA----------IHSK----IVR-------------------------
------------------------------------VRSR-E-----GRRNRA-PPPRIRFNKDGKKINPNQ
APAKTTTA----------------------------------------------------------------
-------------------------------------
>Didymella-rabiei/1-124
MVKKRASNGRN--KKGRGHVKPI-RCSNCSRCTPK----DKAIKRFTIRNMV--------------------
-ESAAIRDISDASVFPE-----------------------------------------------YTVP--KM
---------------YLKLQYCVSCA----------IHGK----IVR-------------------------
------------------------------------VRSV-A-----GRRNRA-PPPRVRFNKDGKKISPNQ
AGPKVAGAVA--------------------------------------------------------------
-------------------------------------
>Friedmanniomyces-endolithicus/1-129
MVKKRANNGRN--KSGRGHVKPI-RCSNCSRCTPK----DKAIKRFTIRNMV--------------------
-ESAAIRDISEASVFAE-----------------------------------------------YAVP--KM
---------------YLKLQYCVSCA----------IHGK----IVR-------------------------
------------------------------------VRSR-E-----GRRNRA-PPPRVRYNKDGKKVNPLN
AAKGVGGAVGA---VAAA------------------------------------------------------
-------------------------------------
>Friedmanniomyces-simplex/1-129
MVKKRANNGRN--KNGRGHVNPI-RCSNCSRCTPK----DKAIKRFTIRNMV--------------------
-ESAAIRDISEASVFAE-----------------------------------------------YAVP--KM
---------------YLKLQYCVSCA----------IHGK----IVR-------------------------
------------------------------------VRSR-E-----GRRNRA-PPPRVRYNKDGKKVNPLN
AAKGVGGAVGA---VAAA------------------------------------------------------
-------------------------------------
>Elsinoe-australis/1-126
MVKKRASNGRN--KKGRGHVKPV-RCSNCSRCTPK----DKAIKRFTIRNMV--------------------
-ESAAIRDISDASVFAE-----------------------------------------------YAVP--KM
---------------YLKLQYCVSCA----------IHGK----IVR-------------------------
------------------------------------VRSR-E-----GRRNRA-PPPRVRYNKDGKKINPNQ
AGPRPAAAGAQ---A---------------------------------------------------------
-------------------------------------
>Rachicladosporium-antarcticum/1-133
MVKKRASNGRN--KNGRGHVNPI-RCSNCSRCTPK----DKAIKRFTIRNMV--------------------
-ESAAIRDISDASVFAE-----------------------------------------------YAVP--KM
---------------YLKLQYCVSCA----------IHGK----IVR-------------------------
------------------------------------VRSR-E-----GRRNRA-PPPRVRYNKDGKKVNPLQ
AAKGVGGTAGT---GALA---AGAA-----------------------------------------------
-------------------------------------
>Morchella-conica-CCBAS932/1-122
MVKKRASNGRN--KKGRGHVKPI-RCSNCSRCTPK----DKAIKRFTIRNMV--------------------
-ESAAVRDISDASVFQE-----------------------------------------------YTIP--KM
---------------YLKLQYCVSCA----------IHGK----IVR-------------------------
------------------------------------VRSR-E-----GRRNRA-PPPRIRYNKDGKKVNPNQ
SAKTATA-A---------------------------------------------------------------
-------------------------------------
>Epicoccum-nigrum/1-121
MVKKRASNGRN--KKGRGHVKPV-RCSNCSRCTPK----DKAIKRFTIRNMV--------------------
-ESAAIRDISDASVYPE-----------------------------------------------YTVP--KM
---------------YLKLNYCVSCA----------IHGK----IVR-------------------------
------------------------------------VRSR-E-----GRRNRA-PPPRVRFNKDGKKIVPQV
AAKTTAA-----------------------------------------------------------------
-------------------------------------
>Didymella-heteroderae/1-119
MVKKRASNGRN--KKGRGHVKPI-RCSNCSRCTPK----DKAIKRFTIRNMV--------------------
-ESAAIRDISDASVFPE-----------------------------------------------YTVP--KM
---------------YLKLQYCVSCA----------IHGK----IVR-------------------------
------------------------------------VRSR-E-----GRRNRA-PPPRVRFNKDGKKITPQV
AAKTN-------------------------------------------------------------------
-------------------------------------
>Didymella-exigua-CBS-183.55/1-121
MVKKRASNGRN--KKGRGHVKPI-RCSNCSRCTPK----DKAIKRFTIRNMV--------------------
-ESAAIRDISDASVFPE-----------------------------------------------YTVP--KM
---------------YLKLMYCVSCA----------IHGK----IVR-------------------------
------------------------------------VRSR-E-----GRRNRA-PPPRVRFNKDGKKIVPQV
AAKTTTA-----------------------------------------------------------------
-------------------------------------
>Neohortaea-acidophila/1-125
MVKKRASNGRN--KKGRGHVKPI-RCSNCSRCTPK----DKAIKRFTIRNMV--------------------
-ESAAIRDISDASVFAE-----------------------------------------------YSVP--KM
---------------YLKLQYCVSCA----------IHGK----IVR-------------------------
------------------------------------VRSR-E-----GRRNRA-PPPRVRYNKDGKKVNPQQ
AAAQAAG-GAA---R---------------------------------------------------------
-------------------------------------
>Zymoseptoria-brevis/1-125
MVKKRASNGRN--KNGRGHTKPI-RCSNCSRCTPK----DKAIKRFTIRNMV--------------------
-ESAAIRDISDASVFAE-----------------------------------------------YAVP--KM
---------------YLKLQYCVSCA----------IHGK----IVR-------------------------
------------------------------------VRSR-E-----GRRNRA-PPPRVRYNKDGKKVNPGQ
VAKIPGA-QAA---A---------------------------------------------------------
-------------------------------------
>Zasmidium-cellare-ATCC-36951/1-123
MVKKRASNGRN--KKGRGHVKPI-RCSNCSRCTPK----DKAIKRFTIRNMV--------------------
-ESAAIRDISDASVFSE-----------------------------------------------YSVP--KM
---------------YLKLQYCVSCA----------IHGK----IVR-------------------------
------------------------------------VRSR-E-----GRRNRA-PPPRVRYNKDGKKVNPAQ
VNKPLGA-QA--------------------------------------------------------------
-------------------------------------
>Sphaceloma-murrayae/1-125
MVKKRASNGRN--KKGRGHVKPV-RCSNCSRCTPK----DKAIKRFTIRNMV--------------------
-ESAAIRDISDASVFAE-----------------------------------------------YAVP--KM
---------------YLKLQYCVSCA----------IHGK----IVR-------------------------
------------------------------------VRSR-E-----GRRNRA-PPPRVRYNKDGKKINPQQ
AARAPAA-GAQ---A---------------------------------------------------------
-------------------------------------
>Elsinoe-batatas/1-125
MVKKRASNGRN--KKGRGHVKPV-RCSNCSRCTPK----DKAIKRFTIRNMV--------------------
-ESAAIRDISDASVFAE-----------------------------------------------YSVP--KM
---------------YLKLQYCVSCA----------IHGK----IVR-------------------------
------------------------------------VRSR-E-----GRRNRA-PPPRVRYNKDGKKINPQQ
VAKTAAA-GAA---A---------------------------------------------------------
-------------------------------------
>Ramularia-collo-cygni/1-128
MVKKRASNGRN--KKGRGHVKPI-RCSNCSRCTPK----DKAIKRFTIRNMV--------------------
-ESAAIRDISDASVFAE-----------------------------------------------YSVP--KM
---------------YLKLQYCVSCA----------IHGK----IVR-------------------------
------------------------------------VRSR-E-----GRRNRA-PPPRVRYNKDGKKVNPVQ
AAKAPGA-AGV---GAQA------------------------------------------------------
-------------------------------------
>Dissoconium-aciculare-CBS-342.82/1-123
MVKKRASNGRN--KKGRGHVKPI-RCSNCSRCTPK----DKAIKRFTIRNMV--------------------
-ESAAIRDISDASVFAE-----------------------------------------------YAVP--KM
---------------YLKLQYCVSCA----------IHGK----IVR-------------------------
------------------------------------VRSR-E-----GRRNRA-PPPRVRYNKDGKKVNPQA
TAKVPGA-QA--------------------------------------------------------------
-------------------------------------
>Teratosphaeria-nubilosa/1-123
MVKKRASNGRN--KKGRGHVKPI-RCSNCSRCTPK----DKAIKRFTIRNMV--------------------
-ESAAIRDISDASVFAE-----------------------------------------------YTVP--KM
---------------YLKLQYCVSCA----------IHGK----IVR-------------------------
------------------------------------VRSR-E-----GRRNRA-PPPRVRYNKDGKKVNPAQ
AGKIPGA-QA--------------------------------------------------------------
-------------------------------------
>Salinomyces-thailandica/1-125
MVKKRASNGRN--KNGRGHVKPI-RCSNCSRCTPK----DKAIKRFTIRNMV--------------------
-ESAAIRDISDASVFAE-----------------------------------------------YAVP--KM
---------------YLKLQYCVSCA----------IHGK----IVR-------------------------
------------------------------------VRSR-E-----GRRNRA-PPPRVRYNKDGKKINPQQ
AAKAAGG-VGQ---Q---------------------------------------------------------
-------------------------------------
>Hortaea-werneckii-EXF-2000/1-124
MVKKRASNGRN--KKGRGHVKPI-RCSNCSRCVPK----DKAIKRFTIRNMV--------------------
-ESAAIRDISDASVFAE-----------------------------------------------YSVP--KM
---------------YLKLQYCVSCA----------IHGK----IVR-------------------------
------------------------------------VRSR-E-----GRRNRA-PPPRVRYNKDGKKINPQQ
AAKGAGG-AGQ-------------------------------------------------------------
-------------------------------------
>Microthyrium-microscopicum/1-125
MVKKRASNGRN--KKGRGHVKPI-RCSNCSRCTPK----DKAIKRFTIRNMV--------------------
-ESAAIRDISDASVFNE-----------------------------------------------YTVP--KM
---------------YLKLQYCVSCA----------IHGK----IVR-------------------------
------------------------------------VRSR-E-----GRRNRA-PPPRVRYNKDGKKIVPQQ
AAKTAAA-GAQ---P---------------------------------------------------------
-------------------------------------
>Patellaria-atrata-CBS-101060/1-122
MVKKRASNGRN--KKGRGHVKPI-RCSNCSRCTPK----DKAIKRFTIRNMV--------------------
-ESAAIRDISDASVYPE-----------------------------------------------YTVP--KM
---------------YLKLQYCVSCA----------IHGK----IVR-------------------------
------------------------------------VRSR-E-----GRRNRA-PPPRIRYNKDGKKVNPQQ
AAKTAGA-A---------------------------------------------------------------
-------------------------------------
>Aplosporella-prunicola-CBS-121167/1-124
MVKKRASNGRN--KKGRGHVKPI-RCSNCSRCTPK----DKAIKRFTIRNMV--------------------
-ESAAIRDISDASVFPE-----------------------------------------------YTVP--KM
---------------YLKLQYCVSCA----------IHGK----IVR-------------------------
------------------------------------VRSR-E-----GRRNRA-PPPRIRYNKDGKKINPQQ
AAKTAGG-AGQ-------------------------------------------------------------
-------------------------------------
>Saccharata-proteae-CBS-121410/1-124
MVKKRASNGRN--KKGRGHVKPI-RCSNCSRCTPK----DKAIKRFTIRNMV--------------------
-ESAAIRDISDASVFPE-----------------------------------------------YTVP--KM
---------------YLKLQYCVSCA----------IHGK----IVR-------------------------
------------------------------------VRSR-E-----GRRNRA-PPPRIRFNKDGKKVNPQQ
AAKTAGG-AGQ-------------------------------------------------------------
-------------------------------------
>Peltaster-fructicola/1-121
MVKKRASNGRN--KKGRGHVKPI-RCSNCSRCTPK----DKAIKRFTIRNMV--------------------
-ESAAIRDISDASVFPE-----------------------------------------------YSVP--KM
---------------YLKLQYCVSCA----------IHGK----IVR-------------------------
------------------------------------VRSR-E-----GRRNRA-PPPRVRYNKDGKKVNPLQ
AAKGGAA-----------------------------------------------------------------
-------------------------------------
>Verruconis-gallopava/1-123
MVKKRASNGRN--KKGRGHVKPI-RCSNCSRCTPK----DKAIKRFTIRNMV--------------------
-ESAAIRDISDASVFPE-----------------------------------------------YTVP--KM
---------------YLKLQYCVSCA----------IHGK----IVR-------------------------
------------------------------------VRSR-E-----GRRIRT-PPPRVRYNKDGKKINPQQ
AAKAAGA-QA--------------------------------------------------------------
-------------------------------------
>Viridothelium-virens/1-125
MVKKRASNGRN--KKGRGHVKPI-RCSNCSRCTPK----DKAIKRFTIRNMV--------------------
-ESAAIRDISDASVFPE-----------------------------------------------YTVP--KM
---------------YLKLQYCVSCA----------IHGK----IVR-------------------------
------------------------------------VRSR-E-----GRRNRA-PPPRVRYNKDGKKVNPQQ
AARAPAA-GAG---Q---------------------------------------------------------
-------------------------------------
>Glonium-stellatum/1-125
MVKKRASNGRN--KKGRGHVKPI-RCSNCSRCTPK----DKAIKRFTIRNMV--------------------
-ESAAIRDISDASVFPE-----------------------------------------------YTVP--KM
---------------YLKLQYCVSCA----------IHGK----IVR-------------------------
------------------------------------VRSR-E-----GRRNRA-PPPRVRYNKDGKKVNPQQ
AAKTAAA-GAV---A---------------------------------------------------------
-------------------------------------
>Coniosporium-apollinis-(strain-CBS-100218)/1-128
MVKKRASNGRN--KKGRGHVKPI-RCSNCSRCTPK----DKAIKRFTIRNMV--------------------
-ESAAIRDISDASVFPE-----------------------------------------------YTVP--KM
---------------YLKLQYCVSCA----------IHGK----IVR-------------------------
------------------------------------VRSR-E-----GRRNRA-PPPRVRYNKDGKKVNPQQ
AARTAAA-GAV---APGQ------------------------------------------------------
-------------------------------------
>Clohesyomyces-aquaticus/1-122
MVKKRASNGRN--KKGRGHVKPI-RCSNCSRCTPK----DKAIKRFTIRNMV--------------------
-ESAAIRDISDASVFPE-----------------------------------------------YTVP--KM
---------------YLKLQYCVSCA----------IHGK----IVR-------------------------
------------------------------------VRSR-E-----GRRNRA-PPPRVRYNKDGKKVNPQQ
AAKVAGA-S---------------------------------------------------------------
-------------------------------------
>Periconia-macrospinosa/1-123
MVKKRASNGRN--KKGRGHVKPI-RCSNCSRCTPK----DKAIKRFTIRNMV--------------------
-ESAAIRDISDASVFPE-----------------------------------------------YTVP--KM
---------------YLKLQYCVSCA----------IHGK----IVR-------------------------
------------------------------------VRSR-E-----GRRNRA-PPPRVRYNKDGKKVNPQQ
AAKVAGA-QA--------------------------------------------------------------
-------------------------------------
>Pseudovirgaria-hyperparasitica/1-122
MVKKRASNGRN--KKGRGHVKPI-RCSNCSRCTPK----DKAIKRFTIRNMV--------------------
-ESAAIRDISEASVYPE-----------------------------------------------YTVP--KM
---------------YLKLQYCVSCA----------IHGK----IVR-------------------------
------------------------------------VRSR-V-----GRRNRA-PPPRVRFNKDGKKINPQQ
AARPGAAA----------------------------------------------------------------
-------------------------------------
>Cercospora-beticola/1-128
MVKKRASNGRN--KKGRGHVKPI-RCSNCSRCTPK----DKAIKRFTIRNMV--------------------
-ESAAIRDISDASVFQE-----------------------------------------------YAVP--KM
---------------YLKLQYCVSCA----------IHGK----IVR-------------------------
------------------------------------VRSR-E-----GRRNRA-PPPRVRYNKDGKKIQPGQ
AQGPKPLGAQA---AAT-------------------------------------------------------
-------------------------------------
>Sphaerulina-musiva-(strain-SO2202)/1-127
MVKKRASNGRN--KKGRGHVKPI-RCSNCSRCTPK----DKAIKRFTIRNMV--------------------
-ESAAIRDISDASVFAE-----------------------------------------------YAVP--KM
---------------YLKLQYCVSCA----------IHGK----IVR-------------------------
------------------------------------VRSR-E-----GRRNRA-PPPRVRYNKDGKKIQPGQ
AQGPKPLGAQA---AA--------------------------------------------------------
-------------------------------------
>Alectoria-fallacina/1-124
MVKKRASNGRN--KKGRGHVKPI-RCSNCSRCTPK----DKAIKRFTIRNMV--------------------
-ESAAIRDISDASVFPE-----------------------------------------------YAVP--KM
---------------YLKLQYCVSCA----------IHGK----IVR-------------------------
------------------------------------VRSR-E-----GRRNRA-PPPRVRFNKDGKKINPQQ
ANNLAKTAQA--------------------------------------------------------------
-------------------------------------
>Imshaugia-aleurites/1-124
MVKKRASNGRN--KKGRGHVKPI-RCSNCSRCTPK----DKAIKRFTIRNMV--------------------
-ESAAIRDISDASVFPE-----------------------------------------------YAVP--KM
---------------YLKLQYCVSCA----------IHGK----IVR-------------------------
------------------------------------VRSR-E-----GRRNRA-PPPRVRFNKDGKKINPQQ
ANNLAKTAQS--------------------------------------------------------------
-------------------------------------
>Gomphillus-americanus/1-123
MVKKRASNGRN--KKGRGHVKPI-RCSNCSRCTPK----DKAIKRFTIRNMV--------------------
-ESAAIRDISDASVFPE-----------------------------------------------YAVP--KM
---------------YLKLQYCVSCA----------IHGK----IVR-------------------------
------------------------------------VRSR-E-----GRRNRA-PPPRVRFNKDGKKINPQQ
AQGAKVAQA---------------------------------------------------------------
-------------------------------------
>Acidomyces-richmondensis-BFW/1-154
MVKKRASNGRN--KKGRGHVKPI-RCSNCSRCTPK----DKAIKRFTIRNMV--------------------
-EAAAIRDISDASVFAE-----------------------------------------------YAVP--KM
---------------YLKLQYCVSCA----------IHGK----IVR-------------------------
------------------------------------VRSR-E-----GRRNRA-PPPRVRYNKDGKKINPQQ
AAKAAAAAAAH---RDLNKLSQGFR-------------GRNTAKAGLQRNSA------HSS-R---------
-------------------------------------
>Heterodermia-speciosa/1-121
MVKKRASNGRN--KKGRGHVKPI-RCSNCSRCTPK----DKAIKRFTIRNMV--------------------
-ESAAIRDISDASVFPE-----------------------------------------------YAVP--KM
---------------YLKLQYCVSCA----------IHGK----IVR-------------------------
------------------------------------VRSR-E-----GRRNRA-PPPRVRFNKDGKKINPQQ
AAKAAQA-----------------------------------------------------------------
-------------------------------------
>Lasallia-pustulata/1-121
MVKKRASNGRN--KKGRGHVKPI-RCSNCSRCTPK----DKAIKRFTIRNMV--------------------
-ESAAIRDISDASVFPE-----------------------------------------------YAVP--KM
---------------YLKLQYCVSCA----------IHGK----IVR-------------------------
------------------------------------VRSR-E-----GRRNRA-PPPRVRFNKDGKKISPQQ
AAKTAQA-----------------------------------------------------------------
-------------------------------------
>Diplodia-seriata/1-119
MVKKRASNGRN--KKGRGHVKPI-RCSNCSRCTPK----DKAIKRFTIRNMV--------------------
-ESAAIRDISDASVFPE-----------------------------------------------YTVP--KM
---------------YLKLQYCVSCA----------IHGK----IVR-------------------------
------------------------------------VRSR-E-----GRRNRA-PPPRIRYNKDGKKITPQQ
TAKAN-------------------------------------------------------------------
-------------------------------------
>Trematosphaeria-pertusa/1-120
MVKKRASNGRN--KKGRGHVKPI-RCSNCSRCTPK----DKAIKRFTIRNMV--------------------
-ESAAIRDISDASVFPE-----------------------------------------------YTVP--KM
---------------YLKLQYCVSCA----------IHGK----IVR-------------------------
------------------------------------VRSR-E-----GRRNRA-PPPRVRYNKDGKKITPQQ
TAKAAQ------------------------------------------------------------------
-------------------------------------
>Rhizodiscina-lignyota/1-125
MVKKRASNGRN--KKGRGHVKPI-RCSNCSRCTPK----DKAIKRFTIRNMV--------------------
-ESAAIRDISDASVFPE-----------------------------------------------YTVP--KM
---------------YLKLQYCVSCA----------IHGK----IVR-------------------------
------------------------------------VRSR-E-----GRRNRA-PPPRVRYNKDGKKVNPQQ
AAKVSAGGTVQ-------------------------------------------------------------
-------------------------------------
>Trichodelitschia-bisporula/1-124
MVKKRASNGRN--KKGRGHVKPI-RCSNCSRCTPK----DKAIKRFTIRNMV--------------------
-ESAAIRDISDASVFPE-----------------------------------------------YTVP--KM
---------------YLKLQYCVSCA----------IHGK----IVR-------------------------
------------------------------------VRSR-E-----GRRNRA-PPPRVRYNKDGKKINPQQ
AAKVSAGAGV--------------------------------------------------------------
-------------------------------------
>Piedraia-hortae-CBS-480.64/1-125
MVKKRANNGRN--KKGRGHVKPI-RCSNCSRCTPK----DKAIKRFTIRNMV--------------------
-ESAAIRDISDASVFQE-----------------------------------------------YTVP--KM
---------------YLKLQYCVSCA----------IHGK----IVR-------------------------
------------------------------------VRSR-E-----GRRNRA-PPPRVRYNKDGKKINPQQ
AAKVSAGAGGQ-------------------------------------------------------------
-------------------------------------
>Septoria-linicola/1-127
MVKKRASNGRN--KKGRGHVKPI-RCSNCSRCTPK----DKAIKRFTIRNMV--------------------
-ESAAIRDISDASVFQE-----------------------------------------------YAVP--KM
---------------YLKLQYCVSCA----------IHGK----IVR-------------------------
------------------------------------VRSR-E-----GRRNRA-PPPRVRYNKDGKKIQPGQ
AGPK-PLGAQA---AAT-------------------------------------------------------
-------------------------------------
>Dothistroma-septosporum-(strain-NZE10-/-CBS-128990)/1-126
MVKKRASNGRN--KKGRGHVKPI-RCSNCSRCTPK----DKAIKRFTIRNMV--------------------
-ESAAIRDISDASVFAE-----------------------------------------------YSVP--KM
---------------YLKLQYCVSCA----------IHGK----IVR-------------------------
------------------------------------VRSR-E-----GRRNRA-PPPRVRYNKDGKKVNPAQ
TTNK-PLGAQA---SA--------------------------------------------------------
-------------------------------------
>Pseudocercospora-fijiensis-(strain-CIRAD86)/1-124
MVKKRASNGRN--KKGRGHVKPI-RCSNCSRCTPK----DKAIKRFTIRNMV--------------------
-ESAAIRDISDASVFSE-----------------------------------------------YAVP--KM
---------------YLKLQYCVSCA----------IHGK----IVR-------------------------
------------------------------------VRSR-E-----GRRNRA-PPPRVRYNKDGKKVNPTQ
TTNK-PPGAQA-------------------------------------------------------------
-------------------------------------
>Pseudocercospora-musae/1-124
MVKKRASNGRN--KKGRGHVKPI-RCSNCSRCTPK----DKAIKRFTIRNMV--------------------
-ESAAIRDISDASVFSE-----------------------------------------------YAVP--KM
---------------YLKLQYCVSCA----------IHGK----IVR-------------------------
------------------------------------VRSR-E-----GRRNRA-PPPRVRYNKDGKKVNPTQ
TTNK-PLGAQA-------------------------------------------------------------
-------------------------------------
>Pseudocercospora-eumusae/1-124
MVKKRASNGRN--KKGRGHVKPI-RCSNCSRCTPK----DKAIKRFTIRNMV--------------------
-ESAAIRDISDASVFNE-----------------------------------------------YAVP--KM
---------------YLKLQYCVSCA----------IHGK----IVR-------------------------
------------------------------------VRSR-E-----GRRNRA-PPPRVRYNKDGKKVNPTQ
TANK-PLGAQA-------------------------------------------------------------
-------------------------------------
>Pseudocercospora-fuligena/1-124
MVKKRASNGRN--KKGRGHVKPI-RCSNCSRCTPK----DKAIKRFTIRNMV--------------------
-ESAAIRDISDASVFNE-----------------------------------------------YAVP--KM
---------------YLKLQYCVSCA----------IHGK----IVR-------------------------
------------------------------------VRSR-E-----GRRNRA-PPPRVRYNKDGKKVNPTQ
TTNK-PLGAQA-------------------------------------------------------------
-------------------------------------
>Exophiala-sideris/1-122
MVKKRASNGRN--KKGRGHVKPI-RCSNCSRCTPK----DKAIKRFTIRNMV--------------------
-ESAAIRDISDASVFAD-----------------------------------------------YAVP--KM
---------------YLKLQYCVSCA----------IHGK----IVR-------------------------
------------------------------------VRSR-E-----GRRNRA-PPPRVRYNKDGKKVNPQA
AAAK-TLQA---------------------------------------------------------------
-------------------------------------
>Exophiala-mesophila/1-122
MVKKRASNGRN--KKGRGHVKPI-RCSNCSRCTPK----DKAIKRFTIRNMV--------------------
-ESAAIRDISDASVFAD-----------------------------------------------YAVP--KM
---------------YLKLQYCVSCA----------IHGK----IVR-------------------------
------------------------------------VRSR-E-----GRRNRA-PPPRVRYNKDGKKVNPQQ
QPAK-ALQA---------------------------------------------------------------
-------------------------------------
>Baudoinia-panamericana-(strain-UAMH-10762)/1-124
MVKKRASNGRN--KKGRGHVKPI-RCSNCSRCTPK----DKAIKRFTIRNMV--------------------
-ESAAIRDISDASVFAE-----------------------------------------------YAVP--KM
---------------YLKLQYCVSCA----------IHGK----IVR-------------------------
------------------------------------VRSR-E-----GRRNRA-PPPRVRYNKDGKKINPQV
AAAN-ASTASP-------------------------------------------------------------
-------------------------------------
>Ascodesmis-nigricans/1-119
MVKKRASNGRN--KKGRGHVKPI-RCSNCSRCTPK----DKAIKRFTIRNMV--------------------
-ESAAIRDISDASVFAE-----------------------------------------------YAVP--KM
---------------YLKLQYCVSCA----------IHGK----IVR-------------------------
------------------------------------VRSR-E-----GRRNRA-PPPRVRYNKDGKKIVPTT
QAKT-A------------------------------------------------------------------
-------------------------------------
>Polychaeton-citri-CBS-116435/1-121
MVKKRASNGRN--KKGRGHVKPI-RCSNCSRCTPK----DKAIKRFTIRNMV--------------------
-ESAAIRDISDASVFSE-----------------------------------------------YAVP--KM
---------------YLKLQYCVSCA----------IHGK----IVR-------------------------
------------------------------------VRSR-E-----GRRNRA-PPPRVRYNKDGKKINPTA
QATA-APR----------------------------------------------------------------
-------------------------------------
>Myriangium-duriaei-CBS-260.36/1-119
MVKKRASNGRN--KKGRGHVKPV-RCSNCSRCTPK----DKAIKRFTIRNMV--------------------
-ESAAIRDISDASVFAE-----------------------------------------------YAVP--KM
---------------YLKLQYCVSCA----------IHGK----IVR-------------------------
------------------------------------VRSR-E-----GRRNRA-PPPRVRYNKDGKKINPQQ
AAKTA-------------------------------------------------------------------
-------------------------------------
>Cladophialophora-immunda/1-121
MVKKRASNGRN--KKGRGRVKPV-RCSNCSRCVPK----DKAIKRFTIRNMV--------------------
-ESAAIRDISDASVFAD-----------------------------------------------YAVP--KM
---------------YLKLQYCVSCA----------IHGK----IVR-------------------------
------------------------------------VRSR-E-----GRRNRA-PPPRVRYNKDGKKVNPQQ
AAKTAQA-----------------------------------------------------------------
-------------------------------------
>Fonsecaea-pedrosoi-CBS-271.37/1-121
MVKKRASNGRN--KKGRGRVKPV-RCSNCSRCVPK----DKAIKRFTIRNMV--------------------
-ESAAIRDISDASVFAD-----------------------------------------------YAVP--KM
---------------YLKLQYCVSCA----------IHGK----IVR-------------------------
------------------------------------VRSR-I-----GRRNRA-PPPRVRYNKDGKKVNPQQ
AAKTAQA-----------------------------------------------------------------
-------------------------------------
>Fonsecaea-nubica/1-121
MVKKRASNGRN--KKGRGRVKPV-RCSNCSRCVPK----DKAIKRFTIRNMV--------------------
-ESAAIRDISDASVFAD-----------------------------------------------YAVP--KM
---------------YLKLQYCVSCA----------IHGK----IVR-------------------------
------------------------------------VRSR-V-----GRRNRA-PPPRVRYNKDGKKVNPQQ
AAKTAQA-----------------------------------------------------------------
-------------------------------------
>Exophiala-spinifera/1-122
MVKKRASNGRN--KSGRGHVKPI-RCSNCSRCTPK----DKAIKRFTIRNMV--------------------
-ESAAIRDISDASVFTD-----------------------------------------------YAVP--KM
---------------YLKLQYCVSCA----------IHGK----IVR-------------------------
------------------------------------VRSR-E-----GRRNRA-PPPRIRYNKDGKKVNPQQ
AAAKTTQA----------------------------------------------------------------
-------------------------------------
>Emmonsia-crescens-UAMH-3008/1-122
MVKKRASNGRN--KKGRGHVKPI-RCSNCSRCTPK----DKAIKRFTIRNMV--------------------
-ESAAIRDISDASVFTD-----------------------------------------------YAVP--KM
---------------YLKLQYCVSCA----------IHGK----IVR-------------------------
------------------------------------VRSR-E-----GRRNRA-PPPRIRYNRDGKKMNPTQ
AAAKTTQA----------------------------------------------------------------
-------------------------------------
>Phialophora-attinorum/1-125
MVKKRASNGRN--KKGRGHVKPI-RCSNCSRCTPK----DKAIKRFTIRNMV--------------------
-ESAAIRDISDASVFTD-----------------------------------------------YAVP--KM
---------------YLKLQYCVSCA----------IHGK----IVR-------------------------
------------------------------------VRSR-E-----GRRNRA-PPPRIRFNKDGKKVNPNQ
AAAGGAGGQKA-------------------------------------------------------------
-------------------------------------
>Cyphellophora-europaea-CBS-101466/1-126
MVKKRASNGRN--KKGRGHVKPI-RCSNCSRCTPK----DKAIKRFTIRNMV--------------------
-ESAAIRDISDASVFTD-----------------------------------------------YAVP--KM
---------------YLKLQYCVSCA----------IHGK----IVR-------------------------
------------------------------------VRSR-V-----GRRNRA-PPPRIRFNKDGKKVNPQQ
AAQGPKVAGAA---S---------------------------------------------------------
-------------------------------------
>Capronia-coronata-CBS-617.96/1-119
MVKKRASNGRN--KKGRGHVKPI-RCSNCSRCTPK----DKAVKRVTVRNMV--------------------
-ESAAIRDISDASVFAD-----------------------------------------------YAVP--KM
---------------YLKLQYCVSCA----------IHGK----IVR-------------------------
------------------------------------VRSR-E-----GRRNRA-PPPRIRYNKDGKKVNPQQ
AARAL-------------------------------------------------------------------
-------------------------------------
>Corymbia-citriodora-subsp.-variegata/1-121
MVKKRASNGRN--KKGRGHVNPI-RCSNCSRCTPK----DKAIKRFTIRNMV--------------------
-ESAAIRDISDASVFQD-----------------------------------------------YAVP--KM
---------------YLKLQYCVSCA----------IHGK----IVR-------------------------
------------------------------------VRSR-E-----GRRNRA-PPPRIRYNKDGKKVNPLQ
AARAGAA-----------------------------------------------------------------
-------------------------------------
>Paracoccidioides-brasiliensis-(strain-Pb03)/1-121
MVKKRASNGRN--KKGRGHVKPI-RCSNCSRCTPK----DKAIKRFTIRNMV--------------------
-ESAAIRDISDASVFPD-----------------------------------------------YAVP--KM
---------------YLKLQYCVSCA----------IHGK----IVR-------------------------
------------------------------------VRSR-E-----GRRNRA-PPPRIRYNRDAKKSNPTQ
AAKAAQA-----------------------------------------------------------------
-------------------------------------
>Blastomyces-gilchristii-(strain-SLH14081)/1-121
MVKKRASNGRN--KKGRGHVKPI-RCSNCSRCTPK----DKAIKRFTIRNMV--------------------
-ESAAIRDISDASVFAD-----------------------------------------------YAVP--KM
---------------YLKLQYCVSCA----------IHGK----IVR-------------------------
------------------------------------VRSR-E-----GRRNRA-PPPRIRYNRDGKKMSPTQ
AAKTAQV-----------------------------------------------------------------
-------------------------------------
>Ajellomyces-capsulatus/1-121
MVKKRSSNGRN--KKGRGHVKPI-RCSNCSRCTPK----DKAIKRFTIRNMV--------------------
-ESAAIRDISDASVFTD-----------------------------------------------YAVP--KM
---------------YLKLQYCVSCA----------IHGK----IVR-------------------------
------------------------------------VRSR-E-----GRRNRA-PPPRIRYNRDGKKMNPTQ
AAKTAQA-----------------------------------------------------------------
-------------------------------------
>Ajellomyces-capsulatus-(strain-G186AR-/-H82-/-ATCC-MYA-2454-/-RMSCC-2432)/1-121
MVKKRSSNGRN--KKGRGHVKPI-RCSNCSRCTPK----DKAIKRFTIRNMV--------------------
-ESAAIRDISDASVFND-----------------------------------------------YAVP--KM
---------------YLKLQYCVSCA----------IHGK----IVR-------------------------
------------------------------------VRSR-E-----GRRNRA-PPPRIRYNRDGKKMNPTQ
AAKTAQA-----------------------------------------------------------------
-------------------------------------
>Blastomyces-parvus/1-121
MVKKRASNGRN--KSGRGHVKPI-RCSNCSRCTPK----DKAIKRFTIRNMV--------------------
-ESAAIRDISDASVFAD-----------------------------------------------YAVP--KM
---------------YLKLQYCVSCA----------IHGK----IVR-------------------------
------------------------------------VRSR-E-----GRRNRA-PPPRIRYNRDGKKMNPTQ
AAKTAQA-----------------------------------------------------------------
-------------------------------------
>Emergomyces-africanus/1-121
MVKKRASNGRN--KNGRGHVKPI-RCSNCSRCTPK----DKAIKRFTIRNMV--------------------
-ESAAIRDISDASVFAD-----------------------------------------------YAVP--KM
---------------YLKLQYCVSCA----------IHGK----IVR-------------------------
------------------------------------VRSR-E-----GRRNRA-PPPRIRYNRDGKKMNPTQ
AAKTAQA-----------------------------------------------------------------
-------------------------------------
>Paracoccidioides-lutzii-(strain-ATCC-MYA-826-/-Pb01)/1-121
MVKKRASNGRN--KKGRGHVKPI-RCSNCSRCTPK----DKAIKRFTIRNMV--------------------
-ESAAIRDISDASVFPD-----------------------------------------------YAVP--KM
---------------YLKLQYCVSCA----------IHGK----IVR-------------------------
------------------------------------VRSR-E-----GRRNRA-PPPRIRYNRDGKKMNPTQ
AAKTAQA-----------------------------------------------------------------
-------------------------------------
>Blastomyces-silverae/1-121
MVKKRASNGRN--KKGRGHVKPI-RCSNCSRCTPK----DKAIKRFTIRNMV--------------------
-ESAAIRDISDASVFAD-----------------------------------------------YAVP--KM
---------------YLKLQYCVSCA----------IHGK----IVR-------------------------
------------------------------------VRSR-E-----GRRNRA-PPPRIRYNRDGKKMNPTQ
AAKTAQA-----------------------------------------------------------------
-------------------------------------
>Exophiala-dermatitidis-(strain-ATCC-34100-/-CBS-525.76-/-NIH/UT8656)/1-119
MVKKRANNGRN--KSGRGHVKPI-RCSNCSRCTPK----DKAIKRITIRNMV--------------------
-ESAAIRDISDASVFAD-----------------------------------------------YAVP--KM
---------------YLKLQYCVSCA----------IHGK----IVR-------------------------
------------------------------------VRSR-E-----GRRNRA-PPPRIRYNKDGKKVNPQQ
AAKAL-------------------------------------------------------------------
-------------------------------------
>Capronia-epimyces-CBS-606.96/1-119
MVKKRANNGRN--KSGRGHVKPI-RCSNCSRCTPK----DKAIKRITIRNMV--------------------
-ESAAIRDISDASVFAD-----------------------------------------------YAVP--KM
---------------YLKLQYCVSCA----------IHGK----IVR-------------------------
------------------------------------VRSR-E-----GRRNRA-PPPRIRYNKDGKKVNPQV
AAKTL-------------------------------------------------------------------
-------------------------------------
>Talaromyces-rugulosus/1-121
MVKKRASNGRN--KKGRGHVKPI-RCSNCSRCTPK----DKAIKRFTIRNMV--------------------
-ESAAIRDISDASVFTD-----------------------------------------------YAVP--KM
---------------YLKLQYCVSCA----------IHGK----IVR-------------------------
------------------------------------VRSR-D-----GRRNRA-PPPRVRYNKDGKKLNPQQ
AAAVKTA-----------------------------------------------------------------
-------------------------------------
>Byssochlamys-spectabilis/1-119
MVKKRASNGRN--KKGRGHVKPI-RCSNCSRCTPK----DKAIKRFTIRNMV--------------------
-ESAAIRDISDASVFAD-----------------------------------------------YAVP--KM
---------------YLKLQYCVSCA----------IHGK----IVR-------------------------
------------------------------------VRSR-E-----GRRNRA-PPPRIRYNKDGKKITPQQ
ATKAL-------------------------------------------------------------------
-------------------------------------
>Byssochlamys-spectabilis-(strain-No.-5-/-NBRC-109023)/1-119
MVKKRASNGRN--KKGRGHVKPI-RCSNCSRCTPK----DKAIKRFTIRNMV--------------------
-ESAAIRDISDASVFAD-----------------------------------------------YAVP--KM
---------------YLKLQYCVSCA----------IHGK----IVR-------------------------
------------------------------------VRSR-E-----GRRNRA-PPPRIRYNKDGKKITPQQ
ASKAL-------------------------------------------------------------------
-------------------------------------
>Elaphomyces-granulatus/1-119
MVKKRASNGRN--KKGRGHVKPI-RCSNCSRCTPK----DKAIKRFTIRNMV--------------------
-ESAAIRDISDASVFTD-----------------------------------------------YAVP--KM
---------------YLKLQYCVSCA----------IHGK----IVR-------------------------
------------------------------------VRSR-E-----GRRNRA-PPPRIRYNKDGKKLNPQQ
AAKAA-------------------------------------------------------------------
-------------------------------------
>Talaromyces-amestolkiae/1-119
MVKKRASNGRN--KKGRGHVKPI-RCSNCSRCTPK----DKAIKRFTIRNMV--------------------
-ESAAIRDISDASVFTD-----------------------------------------------YAVP--KM
---------------YLKLQYCVSCA----------IHGK----IVR-------------------------
------------------------------------VRSR-E-----GRRNRA-PPPRIRYNKDGKKLXPQQ
AAKTA-------------------------------------------------------------------
-------------------------------------
>Talaromyces-marneffei-PM1/1-119
MVKKRASNGRN--KKGRGHVKPI-RCSNCSRCTPK----DKAIKRFTIRNMV--------------------
-ESAAIRDISDASVFTD-----------------------------------------------YAVP--KM
---------------YLKLQYCVSCA----------IHGK----IVR-------------------------
------------------------------------VRSR-E-----GRRNRA-PPPRIRYNKDGKKLNPQQ
AAKTA-------------------------------------------------------------------
-------------------------------------
>Endocarpon-pusillum/1-121
MVKKRASNGRN--KKGRGHVKPI-RCSNCSRCTPK----DKAIKRFTIRNMV--------------------
-ESAAIRDISDASVFQD-----------------------------------------------YAVP--KM
---------------YLKLQYCVSCA----------IHGK----IVR-------------------------
------------------------------------VRSR-E-----GRRNRA-PPPRIRYNKDGKKVNPTQ
AAKVAQA-----------------------------------------------------------------
-------------------------------------
>Exophiala-oligosperma/1-121
MVKKRASNGRN--KSGRGHVKPI-RCSNCSRCTPK----DKAIKRFTIRNMV--------------------
-ESAAIRDISDASVFTD-----------------------------------------------YAVP--KM
---------------YLKLQYCVSCA----------IHGK----IVR-------------------------
------------------------------------VRSR-E-----GRRNRA-PPPRIRYNKDGKKVNPQQ
AAKTPQA-----------------------------------------------------------------
-------------------------------------
>Exophiala-xenobiotica/1-121
MVKKRASNGRN--KKGRGHVKPI-RCSNCSRCTPK----DKAIKRFTIRNMV--------------------
-ESAAIRDISDASVFAD-----------------------------------------------YAVP--KM
---------------YLKLQYCVSCA----------IHGK----IVR-------------------------
------------------------------------VRSR-E-----GRRNRA-PPPRIRYNKDGKKVNPQQ
AAKTPQA-----------------------------------------------------------------
-------------------------------------
>Phialophora-americana/1-121
MVKKRASNGRN--KKGRGHVKPI-RCSNCSRCTPK----DKAIKRFTIRNMV--------------------
-ESAAIRDISDASVFTD-----------------------------------------------YAVP--KM
---------------YLKLQYCVSCA----------IHGK----IVR-------------------------
------------------------------------VRSR-E-----GRRNRA-PPPRIRYNKDGKKVNPQQ
AAKTAQA-----------------------------------------------------------------
-------------------------------------
>Rhinocladiella-mackenziei-CBS-650.93/1-121
MVKKRASNGRN--KKGRGHVKPI-RCSNCSRCTPK----DKAIKRFTIRNMV--------------------
-ESAAIRDISDASVFAD-----------------------------------------------YAVP--KM
---------------YLKLQYCVSCA----------IHGK----IVR-------------------------
------------------------------------VRSR-E-----GRRNRA-PPPRIRYNKDGKKVNPQQ
AAKTAQA-----------------------------------------------------------------
-------------------------------------
>Rhodotorula-graminis-(strain-WP1)/1-123
MTKKRRSGGRN--KNGRGHVASI-RCSNCSRMCPK----DKAVRRFTVRNMV--------------------
-ETAAIRDLSDASVYPE-----------------------------------------------YALP--KL
---------------YIKIHYCISCA----------VHAH----VVR-------------------------
------------------------------------VRSV-K-----DRRNRA-PPVRVRFNKDGKKISPTA
TAAVAAARN---------------------------------------------------------------
-------------------------------------
>Rhodotorula-diobovata/1-123
MTKKRRSGGRN--KNGRGHVASI-RCSNCSRMCPK----DKAVRRFTVRNMV--------------------
-ETAAIRDLSDASVYPE-----------------------------------------------YALP--KL
---------------YIKIHYCISCA----------VHAH----VVR-------------------------
------------------------------------VRSV-K-----DRRNRA-PPVRVRFNKDGKKISPAA
TAAVAAARN---------------------------------------------------------------
-------------------------------------
>Eremomyces-bilateralis-CBS-781.70/1-191
MVKKRASNGRN--KKGRGHVKPI-RCSNCARCTPK----DKAIKRFTIRNMV--------------------
-ESAAIRDISDASVFPE-----------------------------------------------YTVP--KM
---------------YLKLQYCVSCA----------IHGK----IVRYVRTEIRRQ----------------
---------------------------------GTIPPRN-V-----KLMNWL-QCPLPGRSPQPCSPATSP
IQQGRKEGHPD---AGCKG-CRWCPGCCR---------CVNEGGEGMTDHSSLRRWVSHVC-VGF-TKS---
---------DIARHG---SFKNE--------------
>Elsinoe-ampelina/1-164
MVKKRASNGRN--KKGRGHVKPV-RCSNCSRCTPK----DKAIKRFTIRNMV--------------------
-ESAAIRDISDASVFAE-----------------------------------------------YSVP--KM
---------------YLKLQYCVSCA----------IHGK----IVRYVQSTLGSTTSMK------------
---------------------------------------A-W-----TTSNIN-QCPLARRSPQPCSSPTSP
IQQGRQEDQPS---AGRKDCCRWCC-------------CVEDVKRVAFRNLSLRRL----------------
-------------------------------------
>Fusarium-austroafricanum/1-151
MVKKRKNNGRN--KKGRGHVKPI-RCSNCSRCTPK----DKAIKRFTIRNMV--------------------
-ESAAIRDISDASVFAE-----------------------------------------------YTVP--KM
---------------YLKLQYCVSCA----------IHGK----IVRYVVLPRSVTTAPRLLVE--TL----
--------------QYVFPPDLE-------ADQNHRVRSV-V-----GRRNRA-PPPRVRYNKDGKKIVPTA
PKA---------------------------------------------------------------------
-------------------------------------
>Ophiocordyceps-camponoti-saundersi/1-149
MVKKRKNNGRN--KKGRGHVKPI-RCSNCSRCTPK----DKAIKRFTIRNMV--------------------
-ESAAIRDISDASVFAE-----------------------------------------------YTVP--KM
---------------YLKLQYCVSCA----------IHGK----IVRYVVSPLECDNCAHRGDSS-------
---------------RSRSCDAP-------SPENLGVRSR-V-----GRRNRA-PPPRVRYNKDGKKIVPTV
AKA---------------------------------------------------------------------
-------------------------------------
>Ophiocordyceps-polyrhachis-furcata-BCC-54312/1-153
MVKKRKNNGRN--KKGRGHVKPI-RCSNCSRCTPK----DKAIKRFTIRNMV--------------------
-ESAAIRDISDASVFAE-----------------------------------------------YTVP--KM
---------------YLKLQYCVSCA----------IHGK----IVRYVVSPPECDNCAPRGDRPAGH----
--------------LRSRNRDAP-------SPQYLGVRSR-V-----GRRNRA-PPPRVRYNKDGKKIVPTV
AKA---------------------------------------------------------------------
-------------------------------------
>Ophiocordyceps-camponoti-rufipedis/1-132
MVKKRKNNGRN--KKGRGHVKPI-RCSNCSRCTPK----DKAIKRFTIRNMV--------------------
-ESAAIRDISDASVFAE-----------------------------------------------YTVP--KM
---------------YLKLQYCVSCA----------IHGK----IVRYVVSPRERDNC--------------
--------------------------------ALAAVRSR-V-----GRRNRA-PPPRVRYNKDGKKIVPTV
AKA---------------------------------------------------------------------
-------------------------------------
>Trichophyton-verrucosum-(strain-HKI-0517)/1-148
MVKKRASNGRN--KKGRGHVKPI-RCSNCSRCTPK----DKAIKRFTIRNMV--------------------
-ESAAVSDISDASVFTK-----------------------------------------------YAVP--KM
---------------YLKLQYCVSCA----------IHGK----IVRPQLKKEKKAT---------------
--------------------DEP-------FFNNHSVRSR-E-----GRRNRA-PPPRLRFNKDVKKLNPQQ
AAANAKSAQAA---AAKA------------------------------------------------------
-------------------------------------
>Phaeomoniella-chlamydospora/1-129
MVKKRASNGRN--KKGRGHVKPI-RCSNCSRCTPK----DKAIKRFTIRNMV--------------------
-ESAAIRDISDASVFTD-----------------------------------------------YAVP--KM
---------------YLKLQYCVSCA----------IHGK----IVRND-----------------------
------------------------------SDNVCSVRSR-E-----GRRNRA-PPPRIRYNKDGKKINPQQ
AAKTAQA-----------------------------------------------------------------
-------------------------------------
>Colletotrichum-abscissum/1-170
MVKKRKNNGRN--KKGRGHVKPI-RCSNCSRCTPK----DKAIKRFTIRNMV--------------------
-ESAAIRDISDASVFAE-----------------------------------------------YTVP--KM
---------------YLKLQYCVSCA----------IHGK----IVRYVRPRERRLQPVGLVHTTTAARRRY
RRTLALLEAPISPVPCT-SATPS-------FPSCGSVRSV-V-----GRRNRA-PPPRVRYNKDGKKIVPNT
PKA---------------------------------------------------------------------
-------------------------------------
>Colletotrichum-lupini/1-170
MVKKRKNNGRN--KKGRGHVKPI-RCSNCSRCTPK----DKAIKRFTIRNMV--------------------
-ESAAIRDISDASVFAE-----------------------------------------------YTVP--KM
---------------YLKLQYCVSCA----------IHGK----IVRYVRPRERRLQPVGLVHTTTAARRRY
RRTLALLEAPISPVPCT-SATRS-------FPSCGSVRSV-V-----GRRNRA-PPPRVRYNKDGKKIVPNT
PKA---------------------------------------------------------------------
-------------------------------------
>Trichoderma-citrinoviride/1-147
MVKKRKNNGRN--KKGRGHTKPI-RCSNCSRCTPK----DKAIKRFTIRNMV--------------------
-ESAAIRDISDASVFAE-----------------------------------------------YTVP--KM
---------------YLKLQYCVSCA----------IHGK----IVRYVVS-PGSVTTA-------------
---------PL--RPLENPISPE-------PPSFTSVRSR-E-----GRRNRA-PPPRVRYNKDGKKIVPTA
APKV--------------------------------------------------------------------
-------------------------------------
>Fusarium-circinatum/1-142
MVKKRKNNGRN--KKGRGHVKPI-RCSNCSRCTPK----DKAIKRFTIRNMV--------------------
-ESAAIRDISDASVFAE-----------------------------------------------YTVP--KM
---------------YLKLQYCVSCA----------IHGK----IVRYVVL-PGSVTTA-------------
---------PW--LHLLRS-----------CCPHSHVRSV-V-----GRRNRA-PPPRVRYNKDGKKIVPTA
PKA---------------------------------------------------------------------
-------------------------------------
>Gibberella-zeae/1-142
MVKKRKNNGRN--KKGRGHVKPI-RCSNCSRCTPK----DKAIKRFTIRNMV--------------------
-ESAAIRDISDASVFAE-----------------------------------------------YTVP--KM
---------------YLKLQYCVSCA----------IHGK----IVRYVVLLSRSVTTA-------------
---------PW--LPCPSA------------VACSCVRSV-V-----GRRNRA-PPPRVRYNKDGKKIVPTA
PKA---------------------------------------------------------------------
-------------------------------------
>Fusarium-coffeatum/1-142
MVKKRKNNGRN--KKGRGHVKPI-RCSNCSRCTPK----DKAIKRFTIRNMV--------------------
-ESAAIRDISDASVFAE-----------------------------------------------YTVP--KM
---------------YLKLQYCVSCA----------IHGK----IVRYVVLLCRSLTTA-------------
---------PW--LPCPSA------------VAHSCVRSV-V-----GRRNRA-PPPRVRYNKDGKKIVPTA
PKA---------------------------------------------------------------------
-------------------------------------
>Fusarium-flagelliforme/1-142
MVKKRKNNGRN--KKGRGHVKPI-RCSNCSRCTPK----DKAIKRFTIRNMV--------------------
-ESAAIRDISDASVFAE-----------------------------------------------YTVP--KM
---------------YLKLQYCVSCA----------IHGK----IVRYVVLLYRSLTTA-------------
---------PW--LPCPSA------------VAYSCVRSV-V-----GRRNRA-PPPRVRYNKDGKKIVPTA
PKA---------------------------------------------------------------------
-------------------------------------
>Fusarium-sporotrichioides/1-142
MVKKRKNNGRN--KKGRGHVKPI-RCSNCSRCTPK----DKAIKRFTIRNMV--------------------
-ESAAIRDISDASVFAE-----------------------------------------------YTVP--KM
---------------YLKLQYCVSCA----------IHGK----IVRYVVLLYRSVTTA-------------
---------PW--LPCPSA------------VAYSCVRSV-V-----GRRNRA-PPPRVRYNKDGKKIVPTA
PKA---------------------------------------------------------------------
-------------------------------------
>Fusarium-acutatum/1-127
MVKKRKNNGRN--KKGRGHVKPI-RCSNCSRCTPK----DKAIKRFTIRNMV--------------------
-ESAAIRDISDASVFAE-----------------------------------------------YTVP--KM
---------------YLKLQYCVSCA----------IHGK----IVRPAAQ---------------------
------------------------------LMPHSHVRSV-V-----GRRNRA-PPPRVRYNKDGKKIVPTA
PKA---------------------------------------------------------------------
-------------------------------------
>Hypoxylon-sp.-CI-4A/1-136
MVKKRKNNGRN--KKGRGHVKPI-RCSNCSRCTPK----DKAIKRFTIRNMV--------------------
-ESAAIRDISDASVFSE-----------------------------------------------YTVP--KM
---------------YLKLQYCVSCA----------IHGK----IVRYVFSS------R-------------
---------EW--TT---R-----------SSSGPAVRSR-V-----GRRNRA-PPPRVRYNKDGKKVTPTQ
TAKAT-------------------------------------------------------------------
-------------------------------------
>Metarhizium-anisopliae-(strain-ARSEF-549)/1-134
MVKKRKNNGRN--KKGRGHVKPI-RCSNCSRCTPK----DKAIKRFTIRNMV--------------------
-ESAAIRDISDASVFAE-----------------------------------------------YTVP--KM
---------------YLKLQYCVSCA----------IHGK----IVRNWIHS------P-------------
---------PF--IF---A-----------MMQMTRVRSR-V-----GRRNRA-PPPRVRYNKDGKKITPTA
PKA---------------------------------------------------------------------
-------------------------------------
>Ascoidea-rubescens-DSM-1968/1-119
MPKKRASNGRN--KKGRGHVKPV-RCTNCSRCVPK----DKAIKRVTQRGIV--------------------
-ESVATRDLSEASVYDE-----------------------------------------------YVLP--KI
---------------YNKLHYCVSCA----------IHSK----IVR-------------------------
------------------------------------VRSR-E-----GRKVRT-PPQRPRFNKDN-RIKPTD
AAKKAN------------------------------------------------------------------
-------------------------------------
>Dekkera-bruxellensis/1-119
MPKKRASNGRN--KKGRGHVKPV-RCVNCSRCVPK----DKAIKRMSIRNMV--------------------
-EAAAVRDLSEASVYDE-----------------------------------------------YPIP--KM
---------------YNKLHYCVSCA----------IHAR----IVR-------------------------
------------------------------------VRSR-E-----GRKVRR-PPVRRRYNAEK-RVNPAA
AATRAN------------------------------------------------------------------
-------------------------------------
>Wickerhamomyces-mucosus/1-118
MPKKRASNGRN--KKGRGHVKPV-RCVNCAKIVPK----DKAIKRVTVRNIV--------------------
-EAAAVRDLSEASVYSE-----------------------------------------------YALP--KL
---------------YNKLHYCVSCA----------IHAR----IVR-------------------------
------------------------------------VRSR-T-----DRRIRT-PPSRQRFNGNR--VSPAD
AAKKAL------------------------------------------------------------------
-------------------------------------
>Lachancea-mirantina/1-119
MPKKRASNGRN--KKGRGHVKPV-RCVNCSKCVPK----DKAIKRMAIRNIV--------------------
-EAAAVRDLSEASVYPE-----------------------------------------------YALP--KT
---------------YNKLQYCVSCA----------IHGR----VVR-------------------------
------------------------------------VRSR-E-----NRRIRA-PPQRQRFVRDK-NISPAD
AAKKAA------------------------------------------------------------------
-------------------------------------
>Naumovozyma-dairenensis-(strain-ATCC-10597-/-BCRC-20456-/-CBS-421-/-NBRC-0211-/-NRRL-Y-12639)/1-119
MPKKRASNGRN--KKGRGHVNPV-RCVNCSKCVPK----DKAIKRMAIRNIV--------------------
-EAAAVRDLSEASVYAE-----------------------------------------------YALP--KT
---------------YNKLHYCVSCA----------IHAR----IVR-------------------------
------------------------------------VRSR-E-----NRKNRA-PPQRPRFNREN-KVSPAD
AAKKAL------------------------------------------------------------------
-------------------------------------
>Naumovozyma-castellii-(strain-ATCC-76901-/-BCRC-22586-/-CBS-4309-/-NBRC-1992-/-NRRL-Y-12630)/1-119
MPKKRASNGRN--KKGRGHVKPV-RCVNCSKSIPK----DKAIKRMAIRNIV--------------------
-EAAAVRDLSEASVYAE-----------------------------------------------YALP--KT
---------------YNKLHYCVSCA----------IHAR----IVR-------------------------
------------------------------------VRSR-E-----NRKIRA-PPQRPRFNREN-KVSPAD
AAKKAL------------------------------------------------------------------
-------------------------------------
>Saccharomyces-eubayanus/1-119
MPKKRASNGRN--KKGRGHVKPV-RCVNCSKSIPK----DKAIKRMAIRNIV--------------------
-EAAAVRDLSEASVYPE-----------------------------------------------YALP--KT
---------------YNKLHYCVSCA----------IHAR----IVR-------------------------
------------------------------------VRSR-E-----NRKNRA-PPQRPRFNREN-KVSPAD
AAKKAL------------------------------------------------------------------
-------------------------------------
>Saccharomyces-cerevisiae/1-119
MPKKRASNGRN--KKGRGHVKPV-RCVNCSKSIPK----DKAIKRMAIRNIV--------------------
-EAAAVRDLSEASVYPE-----------------------------------------------YALP--KT
---------------YNKLHYCVSCA----------IHAR----IVR-------------------------
------------------------------------VRSR-E-----DRKNRA-PPQRPRFNREN-KVSPAD
AAKKAL------------------------------------------------------------------
-------------------------------------
>Kazachstania-barnettii/1-119
MPKKRASNGRN--KKGRGHVKPV-RCVNCSKSIPK----DKAIKRMAIRNIV--------------------
-EAAAVRDMSEASVYPE-----------------------------------------------YALP--KT
---------------YNKLHYCVSCA----------IHAR----IVR-------------------------
------------------------------------VRSR-V-----DRRNRL-PPQRPRFNRDN-KVSPAA
AAKKAL------------------------------------------------------------------
-------------------------------------
>Kazachstania-saulgeensis/1-119
MPKKRASNGRN--KKGRGHVKPV-RCVNCSKSIPK----DKAIKRMAIRNIV--------------------
-EAAAVRDMSEASVYAE-----------------------------------------------YALP--KT
---------------YNKLHYCVSCA----------IHAR----IVR-------------------------
------------------------------------VRSR-T-----DRRNRL-PPQRPRFNRDN-KVSPAA
AAKKAL------------------------------------------------------------------
-------------------------------------
>Saccharomyces-cerevisiae-x-Saccharomyces-kudriavzevii-(strain-VIN7)/1-119
MPKKRASNGRN--KKGRGHVKPV-RCVNCSKSIPK----DKAIKRMAIRNIV--------------------
-EAAAVRDMSEASVYPE-----------------------------------------------YALP--KT
---------------YNKLHYCVSCA----------IHAR----IVR-------------------------
------------------------------------VRSR-E-----DRKNRA-PPQRPRFNRDN-KVSPVA
AAKKAL------------------------------------------------------------------
-------------------------------------
>Saccharomyces-pastorianus/1-119
MPKKRASNGRN--KKGRGHVKPV-RCVNCSKSIPK----DKAIKRMAIRNIV--------------------
-EAAAVRDLSEASVYPE-----------------------------------------------YALP--KT
---------------YNKLHYCVSCA----------IHAR----IVR-------------------------
------------------------------------VRSR-E-----DRKNRA-PPQRPRFNRDN-KVSPAA
AAKKAL------------------------------------------------------------------
-------------------------------------
>Saccharomyces-cerevisiae-(strain-Kyokai-no.-7-/-NBRC-101557)/1-119
MPKKRASNGRN--KKGRGHVKPV-RCVNCSKSIPK----DKAIKRMAIRNIV--------------------
-EAAAVRDLSEASVYPE-----------------------------------------------YALP--KT
---------------YNKLHYCVSCA----------IHTR----IVR-------------------------
------------------------------------VRSR-E-----DRKNRA-PPQRPRFNRDN-KVSPAA
AAKKAL------------------------------------------------------------------
-------------------------------------
>Kazachstania-naganishii-(strain-ATCC-MYA-139-/-BCRC-22969-/-CBS-8797-/-KCTC-17520-/-NBRC-10181-/-NCYC-3082-/-Yp74L-3)/1-119
MPKKRASNGRN--KKGRGHVKPV-RCVNCSKSIPK----DKAIKRMAIRNIV--------------------
-ESAAIRDLSEASVYAE-----------------------------------------------YALP--KT
---------------YNKLHYCVSCA----------IHAR----IVR-------------------------
------------------------------------VRSR-S-----DRRIRT-PPQRPRFNRDN-KVSPAD
AAKKAL------------------------------------------------------------------
-------------------------------------
>Kluyveromyces-marxianus-(strain-DMKU3-1042-/-BCC-29191-/-NBRC-104275)/1-119
MPKKRASNGRN--KKGRGHVKPV-RCVNCSRSVPK----DKAIKRMAIRNIV--------------------
-EAAAIRDLSEASVYAE-----------------------------------------------YALP--KT
---------------YNKLHYCVSCA----------IHAR----IVR-------------------------
------------------------------------VRSR-T-----DRRNRA-PPARPRFNRDN-KVSPAD
AAKRAL------------------------------------------------------------------
-------------------------------------
>Kluyveromyces-dobzhanskii-CBS-2104/1-119
MPKKRASNGRN--KKGRGHVKPV-RCVNCSRSIPK----DKAIKRMAIRNIV--------------------
-EAAAIRDLSEASVYAE-----------------------------------------------YALP--KT
---------------YNKLHYCISCA----------IHAR----IVR-------------------------
------------------------------------VRSR-T-----DRRIRA-PPQRPRFNRDN-KVSPAD
AAKKAL------------------------------------------------------------------
-------------------------------------
>Kluyveromyces-lactis/1-119
MPKKRASNGRN--KKGRGHVKPV-RCVNCSRSVPK----DKAIKRMAIRNIV--------------------
-EAAAIRDLSEASVYAE-----------------------------------------------YALP--KT
---------------YNKLHYCISCA----------IHAR----IVR-------------------------
------------------------------------VRSR-T-----DRRIRA-PPQRPRFNRDN-KVSPAD
AAKKAL------------------------------------------------------------------
-------------------------------------
>Eremothecium-sinecaudum/1-119
MPKKRASNGRN--KRGRGHVKPV-RCVNCSKSVPK----DKAIKRMTIRNIV--------------------
-EAAAIRDMSEASVYAE-----------------------------------------------YALP--RT
---------------YIKLHYCVSCA----------IHAR----IVR-------------------------
------------------------------------VRSR-E-----DRRIRT-PPQRHRFNRDT-KVSPAD
AAKKAL------------------------------------------------------------------
-------------------------------------
>Candida-glabrata/1-119
MPKKRASNGRN--KKGRGHVKPV-RCVNCSKSVPK----DKAIKRMAIRNIV--------------------
-EAAAVRDLSEASVYSE-----------------------------------------------YVLP--KT
---------------YNKLHYCVSCA----------IHAR----IVR-------------------------
------------------------------------VRSR-E-----ARRIRT-PPQRPRFNREN-KVSPAD
AAKKAL------------------------------------------------------------------
-------------------------------------
>Kazachstania-africana-(strain-ATCC-22294-/-BCRC-22015-/-CBS-2517-/-CECT-1963-/-NBRC-1671-/-NRRL-Y-8276)/1-119
MPKKRASNGRN--KKGRGHVKPV-RCVNCSKSVPK----DKAIKRMAIRNIV--------------------
-EAAAVRDLSEASVYSE-----------------------------------------------YALP--KT
---------------YNKLHYCVSCA----------IHAR----IVR-------------------------
------------------------------------VRSR-V-----NRRIRT-PPQRPRFNRDS-KVSPAD
AAKKAL------------------------------------------------------------------
-------------------------------------
>Zygosaccharomyces-rouxii/1-119
MPKKRASNGRN--KNGRGHVKPV-RCVNCSKSVPK----DKAIKRMAIRNIV--------------------
-EAAAIRDMSEASVYAE-----------------------------------------------YALP--KT
---------------YNKLHYCVSCA----------IHAR----IVR-------------------------
------------------------------------VRSR-A-----DRRIRT-PPQRQRFNRDN-RVSPAD
AAKKAL------------------------------------------------------------------
-------------------------------------
>Zygosaccharomyces-bailii-(strain-CLIB-213-/-ATCC-58445-/-CBS-680-/-BCRC-21525-/-NBRC-1098-/-NCYC-1416-/-NRRL-Y-2227)/1-119
MPKKRASNGRN--KKGRGHVKPV-RCVNCSKAVPK----DKAIKRMAIRNIV--------------------
-EAAAIRDMSEASVYAE-----------------------------------------------YALP--KT
---------------YNKLHYCVSCA----------IHAR----IVR-------------------------
------------------------------------VRSR-A-----DRRIRT-PPQRHRFNREN-RVSPAD
AAKKAL------------------------------------------------------------------
-------------------------------------
>Vanderwaltozyma-polyspora-(strain-ATCC-22028-/-DSM-70294-/-BCRC-21397-/-CBS-2163-/-NBRC-10782-/-NRRL-Y-8283-/-UCD-57-17)/1-119
MPKKRASNGRN--KKGRGHVKPV-RCVNCSKSVPK----DKAIKRMAIRNIV--------------------
-EAAAVRDLSEASVYAE-----------------------------------------------YALP--KT
---------------YNKLHYCVSCA----------IHAR----IVR-------------------------
------------------------------------VRSR-S-----DRRIRA-PPQRQRFNSNN-RVSPAD
AAKKAL------------------------------------------------------------------
-------------------------------------
>Tetrapisispora-phaffii-(strain-ATCC-24235-/-CBS-4417-/-NBRC-1672-/-NRRL-Y-8282-/-UCD-70-5)/1-119
MPKKRASNGRN--KKGRGHVKPV-RCVNCSKSIPK----DKAIKRMAIRNIV--------------------
-EAAAVRDLSEASVYPE-----------------------------------------------YALP--KT
---------------YNKLHYCVSCA----------IHAR----IVR-------------------------
------------------------------------VRSR-T-----DRRIRA-PPQRQRFNREN-RVSPAD
AAKKAL------------------------------------------------------------------
-------------------------------------
>Zygotorulaspora-mrakii/1-119
MPKKRASNGRN--KKGRGHVKPV-RCVNCSKCVPK----DKAIKRMAIRNIV--------------------
-EAAAIRDMSEASVYPE-----------------------------------------------YALP--KT
---------------YNKLHYCVSCA----------IHAR----IVR-------------------------
------------------------------------VRSR-E-----DRRNRA-PPQRQRFNREN-RVSPAD
AAKKAL------------------------------------------------------------------
-------------------------------------
>Torulaspora-globosa/1-119
MPKKRASNGRN--KKGRGHVKPV-RCVNCSKSVPK----DKAIKRMAIRNIV--------------------
-EAAAIRDLSEASVYAE-----------------------------------------------YALP--KT
---------------YNKLHYCVSCA----------IHAR----IVR-------------------------
------------------------------------VRSR-T-----DRRNRA-PPQRQRFNREN-RVSPAD
AAKKAL------------------------------------------------------------------
-------------------------------------
>Torulaspora-delbrueckii/1-119
MPKKRASNGRN--KKGRGHVKPV-RCVNCSKSVPK----DKAIKRMAIRNIV--------------------
-EAAAIRDMSEASVYAE-----------------------------------------------YALP--KT
---------------YNKLHYCVSCA----------IHAR----IVR-------------------------
------------------------------------VRSR-T-----DRRNRA-PPQRQRFNREN-RVSPAD
AAKKAL------------------------------------------------------------------
-------------------------------------
>Lachancea-quebecensis/1-119
MPKKRASNGRN--KKGRGHVKPV-RCVNCSKCVPK----DKAIKRMTIRNIV--------------------
-EAAAIRDLSEASVYPE-----------------------------------------------YALP--KI
---------------YNKLHYCVSCA----------IHAR----IVR-------------------------
------------------------------------VRSR-V-----DRRVRT-PPQRQRFNREN-RVSPAD
AAKKAV------------------------------------------------------------------
-------------------------------------
>Lachancea-nothofagi-CBS-11611/1-140
MPKKRASNGRN--KKGRGHVKPV-RCVNCSKCVPK----DKAIKRMTIRNIV--------------------
-EAAAVRDLSEASVYSE-----------------------------------------------YALP--KI
---------------YNKLHYCVSCA----------IHAR----IVR-------------------------
------------------------------------VRSR-E-----NRRIRT-PPQRPRFNRDN-KVAPAD
AAKKAAAPASA---PAAAPASVPTPAPAA---------A---------------------------------
-------------------------------------
>Lachancea-dasiensis/1-119
MPKKRASNGRN--KKGRGHVKPV-RCVNCSKCVPK----DKAIKRMTIRNIV--------------------
-EAAAVRDLSEASVYSE-----------------------------------------------YALP--KI
---------------YNKLHYCVSCA----------IHAR----IVR-------------------------
------------------------------------VRSR-Q-----DRRIRT-PPQRQRFNREN-RVSPAD
AAKKAA------------------------------------------------------------------
-------------------------------------
>Lachancea-lanzarotensis/1-120
MPKKRASNGRN--KKGRGHVKPV-RCVNCSKCVPK----DKAIKRMTIRNIV--------------------
-EAAAVRDLSEASVYSE-----------------------------------------------YALP--KI
---------------YNKLHYCVSCA----------IHAR----IVR-------------------------
------------------------------------VRSR-E-----NRRIRT-PPQRPRFNREN-RVSPAD
AAKKVAA-----------------------------------------------------------------
-------------------------------------
>Lachancea-fermentati/1-119
MPKKRASNGRN--KKGRGHVKPV-RCVNCSKCVPK----DKAIKRMTIRNIV--------------------
-EAAAVRDLSEASVYSE-----------------------------------------------YALP--KI
---------------YNKLHYCVSCA----------IHAR----IVR-------------------------
------------------------------------VRSR-E-----DRRIRT-PPQRPRFNREN-RVSPAD
AAKKAA------------------------------------------------------------------
-------------------------------------
>Lachancea-sp.-'fantastica'/1-119
MPKKRASNGRN--KKGRGHVKPV-RCVNCSKCVPK----DKAIKRMTIRNIV--------------------
-EAAAVRDLSEASVYSE-----------------------------------------------YALP--KI
---------------YNKLHYCVSCA----------IHAR----IVR-------------------------
------------------------------------VRSR-E-----NRRIRT-PPQRPRFNREN-RVSPAD
AAKKAA------------------------------------------------------------------
-------------------------------------
>Tetrapisispora-blattae-(strain-ATCC-34711-/-CBS-6284-/-DSM-70876-/-NBRC-10599-/-NRRL-Y-10934-/-UCD-77-7)/1-119
MPKKRASNGRN--KKGRGHVKPV-RCVNCSKSVPK----DKAIKRMAIRNIV--------------------
-EAAAVRDLSEASVYAE-----------------------------------------------YALP--KT
---------------YNKLHYCVSCA----------IHAR----IVR-------------------------
------------------------------------VRSR-S-----DRRIRT-PPQRARFNRES-RVSPAD
AAKKAN------------------------------------------------------------------
-------------------------------------
>Eremothecium-cymbalariae-(strain-CBS-270.75-/-DBVPG-7215-/-KCTC-17166-/-NRRL-Y-17582)/1-119
MPKKRASNGRN--KKGRGHVKPV-RCVNCSKSVPK----DKAIKRMTIRNIV--------------------
-EAAAIRDLSEASVYAE-----------------------------------------------YALP--KT
---------------YNKLHYCVSCA----------IHAR----IVR-------------------------
------------------------------------VRSR-E-----DRRIRT-PPQRHRFNRES-RISPAD
AAKKAL------------------------------------------------------------------
-------------------------------------
>Eremothecium-gossypii-(strain-ATCC-10895-/-CBS-109.51-/-FGSC-9923-/-NRRL-Y-1056)/1-119
MPKKRASNGRN--KKGRGHVKPV-RCVNCSKCVPK----DKAIKRMTIRNIV--------------------
-EAAAIRDLSEASVYAE-----------------------------------------------YALP--KT
---------------YNKLHYCVSCA----------IHAR----IVR-------------------------
------------------------------------VRSR-E-----DRRIRT-PPQRQRFNREN-RVNPAD
AAKKAL------------------------------------------------------------------
-------------------------------------
>Hanseniaspora-valbyensis-NRRL-Y-1626/1-121
MPKKRASNGRN--KKGRGHVNPV-RCMNCSKSVPK----DKAIKRVQIKNIV--------------------
-ENAAIRDLSEASVYNE-----------------------------------------------YALP--KT
---------------YVKNHYCVSCA----------IHAR----IVR-------------------------
------------------------------------VRSR-E-----NRKIRA-PPRRPRFNRTGDNKVSAD
GAAAAAL-----------------------------------------------------------------
-------------------------------------
>Hanseniaspora-uvarum/1-120
MPKKRASNGRN--KKGRGHVKPV-RCMNCSKSVPK----DKAIKRVQVKNIV--------------------
-ENAAIRDLSEASVYNE-----------------------------------------------YALP--RV
---------------YVKNHYCVSCA----------IHAR----IVR-------------------------
------------------------------------VRSR-V-----NRKIRA-PPRRQRFNKAADKVSPEG
AAAAAL------------------------------------------------------------------
-------------------------------------
>Hanseniaspora-opuntiae/1-120
MPKKRASNGRN--KKGRGHVKPV-RCMNCSKSVPK----DKAIKRVQVKNIV--------------------
-ENAAIRDLSEASVYNE-----------------------------------------------YALP--RV
---------------FVKNHYCVSCA----------IHAR----IVR-------------------------
------------------------------------VRSR-V-----DRKNRA-PPRRQRFTKAADKVSPEG
AAAAAL------------------------------------------------------------------
-------------------------------------
>Hanseniaspora-guilliermondii/1-120
MPKKRASNGRN--KKGRGHVKPV-RCMNCSKSVPK----DKAIKRVQVKNIV--------------------
-ENAAIRDLSEASVYNE-----------------------------------------------YALP--RV
---------------FVKNHYCVSCA----------IHAR----IVR-------------------------
------------------------------------VRSR-V-----DRKNRA-PPRRQRFNKAADKVSPEG
AAAAAL------------------------------------------------------------------
-------------------------------------
>Pichia-kudriavzevii/1-119
MPKKRASNGRN--KNGRGHVKPV-RCVNCSRCVPK----DKAIKRMTVRNMV--------------------
-EAAAVRDISEASVYDE-----------------------------------------------YPIP--KM
---------------YNKVHYCVSCA----------IHSR----IVR-------------------------
------------------------------------VRSR-T-----DRRIRA-PPSRQRFNQNARRVSPGD
AAKRA-------------------------------------------------------------------
-------------------------------------
>[Candida]-californica/1-119
MPKKRASNGRN--KSGRGHVKPV-RCVNCSRCVPK----DKAIKRMTVRNMV--------------------
-EAAAVRDISEASVYDE-----------------------------------------------YPIP--KM
---------------FNKLHYCISCA----------IHSR----IVR-------------------------
------------------------------------VRSR-T-----DRKVRS-PPVRQRFNQNAKRVSPAD
AAKRA-------------------------------------------------------------------
-------------------------------------
>Pichia-membranifaciens-NRRL-Y-2026/1-119
MPKKRASNGRN--KSGRGHVKPV-RCVNCSRCVPK----DKAIKRMTVRNMV--------------------
-EAAAVRDISEASVYDE-----------------------------------------------YPIP--KM
---------------FNKLHYCVSCA----------IHSR----IVR-------------------------
------------------------------------VRSR-T-----NRKVRA-PPVRQRFNQNAKRVSPAD
AAKRA-------------------------------------------------------------------
-------------------------------------
>Pichia-membranifaciens/1-119
MPKKRASNGRN--KSGRGHVKPV-RCVNCSRCVPK----DKAIKRMTVRNMV--------------------
-EAAAVRDISEASVYDE-----------------------------------------------YPIP--KM
---------------FNKLHYCVSCA----------IHSR----IVR-------------------------
------------------------------------VRSR-T-----NRKIRA-PPVRQRFNQNAKRVSPAD
AAKRA-------------------------------------------------------------------
-------------------------------------
>Hanseniaspora-osmophila/1-120
MPKKRASNGRN--KKGRGHVKPV-RCNNCSKSVPK----DKAIKRVSIRNIV--------------------
-ETAAIRDLSEASVYAE-----------------------------------------------YALP--KI
---------------YNKAHYCVSCA----------IHAR----IVR-------------------------
------------------------------------VRSR-V-----DRRNRA-PPQRTRFARAGAKVTPGD
AAKKAL------------------------------------------------------------------
-------------------------------------
>Saccharomycodes-ludwigii/1-120
MPKKRASNGRN--KKGRGHVKPV-RCNNCSKSVPK----DKAIKRMSVRNIV--------------------
-EAAAVRDLSEASVYAE-----------------------------------------------YALP--KL
---------------YNKAHYCVSCA----------IHAR----IVR-------------------------
------------------------------------VRSR-T-----DRKIRT-PPSRQRFQRGGNRVSPAD
AAKKAL------------------------------------------------------------------
-------------------------------------
>Wickerhamiella-sorbophila/1-120
MPKKRASNGRN--KKGRGHVTSV-RCSNCSRMVAK----DKAIKRFTIRNMV--------------------
-ESAAVRDISDASVYQE-----------------------------------------------YVLP--KL
---------------YVKVHYCVSCA----------VHNK----IVR-------------------------
------------------------------------VRSR-E-----NRRIRT-PPVRVRYNRDN-KRVNPA
AAAKAAY-----------------------------------------------------------------
-------------------------------------
>Brettanomyces-naardenensis/1-119
MPKKRASNGRN--KKGRGHVKPV-RCVNCSRCVPK----DKAIKRMSIRNMV--------------------
-EAAAVRDLSEASVYDE-----------------------------------------------YPIP--KM
---------------YNKLHYCVSCA----------IHAR----IVR-------------------------
------------------------------------VRSR-E-----GRKVRT-PPVRRRFNAGK-KVNPAD
AARKAN------------------------------------------------------------------
-------------------------------------
>Eeniella-nana/1-119
MPKKRASNGRN--KKGRGHVNPV-RCVNCSRCVPK----DKAIKRMSIRNMV--------------------
-EAAAVRDISEASVYDE-----------------------------------------------YPIP--KM
---------------YNKLHYCVSCA----------IHAR----IVR-------------------------
------------------------------------VRSK-E-----GRKVRA-PPVRKRYNADK-RVNPAD
AARKAN------------------------------------------------------------------
-------------------------------------
>Pachysolen-tannophilus-NRRL-Y-2460/1-118
MPKKRASNGRN--KKGRGHVKPV-RCINCAACVPK----DKAIKRVTIRNMV--------------------
-EAAAVRDLSEASVYEE-----------------------------------------------YALP--KL
---------------YNKLHYCVSCA----------VHSR----IVR-------------------------
------------------------------------VRSR-G-----DRRVRA-PPQRQRFNKEK-RITPGA
AAAKA-------------------------------------------------------------------
-------------------------------------
>Pichia-sorbitophila-(strain-ATCC-MYA-4447-/-BCRC-22081-/-CBS-7064-/-NBRC-10061-/-NRRL-Y-12695)/1-119
MPKKRASNGRN--KKGRGHVKPV-RCLNCAKCVPK----DKAIKRVTIRNMV--------------------
-EAAAVRDLSEASVYNE-----------------------------------------------YVLP--KL
---------------YNKLHYCVSCA----------IHAR----IVR-------------------------
------------------------------------VRSR-Q-----DRKVRT-PPQRRRFNNDR-KVNPQE
AAKKAL------------------------------------------------------------------
-------------------------------------
>Komagataella-pastoris/1-119
MPKKRASNGRN--KKGRGHVKFV-RCLNCARCVPK----DKAIKRVTIRNMV--------------------
-EAAAVRDLSEASVYEE-----------------------------------------------YALP--KL
---------------YNKLHYCVSCA----------IHTR----IVR-------------------------
------------------------------------VRSR-S-----DRRIRA-PPQRQRFSNDR-RVNPAE
AAKKAL------------------------------------------------------------------
-------------------------------------
>Diutina-rugosa/1-120
MAKKRKNSGRN--KKGRGHVKPV-RCLNCARCVPK----DKAIKRVTIRNMV--------------------
-EAAAVRDLSDASVYKE-----------------------------------------------YALP--KL
---------------YNKLHYCVSCA----------IHAR----IVR-------------------------
------------------------------------VRSR-E-----DRKIRT-PPQRKRFNQDR-KVSPQD
AAKKATA-----------------------------------------------------------------
-------------------------------------
>Meyerozyma-sp.-JA9/1-119
MPKKRASNGRN--KKGRGHVKPV-RCLNCARCVPK----DKAIKRVTIRNMV--------------------
-EAAAVRDLSEASVYSE-----------------------------------------------YAVP--KL
---------------YNKLHYCVSCA----------IHAR----IVR-------------------------
------------------------------------VRSR-T-----DRRVRT-PPQRKRFNTDR-KVNPAD
AAKKAA------------------------------------------------------------------
-------------------------------------
>Hyphopichia-burtonii-NRRL-Y-1933/1-119
MPKKRASNGRN--KKGRGHVKPV-RCLNCARCVPK----DKAIKRVTIRNMV--------------------
-EAAAVRDLSEASVYSE-----------------------------------------------YALP--KL
---------------YNKLHYCVSCA----------IHAR----IVR-------------------------
------------------------------------VRSR-T-----DRRIRA-PPQRKRFTSDR-KVNPAD
AAKKAN------------------------------------------------------------------
-------------------------------------
>Debaryomyces-fabryi/1-119
MPKKRASNGRN--KKGRGHVKPV-RCLNCARCVPK----DKAIKRVTIRNMV--------------------
-EAAAVRDLSEASVYAE-----------------------------------------------YALP--KL
---------------YNKLHYCVSCA----------IHAR----IVR-------------------------
------------------------------------VRSR-T-----DRRIRA-PPQRKRFTADR-KVNPAD
AAKKAN------------------------------------------------------------------
-------------------------------------
>Debaryomyces-hansenii-(strain-ATCC-36239-/-CBS-767-/-BCRC-21394-/-JCM-1990-/-NBRC-0083-/-IGC-2968)/1-119
MPKKRASNGRN--KKGRGHVKPV-RCLNCAKCVPK----DKAIKRVTIRNMV--------------------
-EAAAVRDLSEASVYSE-----------------------------------------------YALP--KL
---------------YNKLHYCVSCA----------IHAR----IVR-------------------------
------------------------------------VRSR-T-----DRRIRA-PPQRKRFTADK-KVNPAD
AAKKAN------------------------------------------------------------------
-------------------------------------
>Suhomyces-tanzawaensis-NRRL-Y-17324/1-119
MPKKRASNGRN--KKGRGHVKPV-RCLNCARCVPK----DKAIKRVTIRNMV--------------------
-EAAAVRDLSEASVYSE-----------------------------------------------YALP--KL
---------------YNKLHYCVSCA----------IHAR----IVR-------------------------
------------------------------------VRSR-T-----DRRVRA-PPQRKRFSTER-KVSPQD
AAKKAN------------------------------------------------------------------
-------------------------------------
>[Candida]-railenensis/1-119
MPKKRASNGRN--KKGRGHVKPV-RCLNCARCVPK----DKAIKRVTIRNMV--------------------
-EAAAVRDLSEASVYAE-----------------------------------------------YALP--KL
---------------YNKLHYCISCA----------IHAR----IVR-------------------------
------------------------------------VRSR-T-----DRRIRA-PPQRKRFNTER-KVSPQD
AAKKAN------------------------------------------------------------------
-------------------------------------
>Metschnikowia-bicuspidata-var.-bicuspidata-NRRL-YB-4993/1-119
MPKKRASNGRN--KKGRGHVKPV-RCLNCARCVPK----DKAIKRVTIRNMV--------------------
-EAAAVRDLSEASVYQE-----------------------------------------------YALP--KL
---------------YNKLHYCVSCA----------IHAR----IVR-------------------------
------------------------------------VRSR-V-----DRRVRT-PPQRKRFTQDK-KVSPQD
AAKKAV------------------------------------------------------------------
-------------------------------------
>Metschnikowia-sp.-JCM-33374/1-119
MPKKRASNGRN--KKGRGHVKPV-RCLNCARCVPK----DKAIKRVTIRNMV--------------------
-EAAAVRDLSEASVYQE-----------------------------------------------YALP--KL
---------------YNKLHYCVSCA----------IHAR----IVR-------------------------
------------------------------------VRSR-V-----DRRVRT-PPQRKRFTQDK-KVSPQD
AAKKAN------------------------------------------------------------------
-------------------------------------
>Metschnikowia-aff.-pulcherrima/1-119
MPKKRASNGRN--KKGRGHVKPV-RCLNCARCVPK----DKAIKRVTIRNMV--------------------
-EAAAVRDLSEASVYQE-----------------------------------------------YALP--KL
---------------YNKLHYCVSCA----------IHAR----IVR-------------------------
------------------------------------VRSR-V-----DRRVRT-PPQRKRFTQDK-KVAPAD
AAKKAA------------------------------------------------------------------
-------------------------------------
>Scheffersomyces-spartinae/1-120
MPKKRASNGRN--KKGRGHVKPV-RCLNCARCVPK----DKAIKRVTIRNMV--------------------
-EAAAVRDLSEASVYPE-----------------------------------------------YALP--KL
---------------YNKLHYCVSCA----------IHGR----IVR-------------------------
------------------------------------VRSR-E-----NRRIRT-PPQRKRFSSDR-KVSPAD
AAKKATA-----------------------------------------------------------------
-------------------------------------
>Lodderomyces-elongisporus-(strain-ATCC-11503-/-CBS-2605-/-JCM-1781-/-NBRC-1676-/-NRRL-YB-4239)/1-120
MPKKRASNGRN--KKGRGHVKPV-RCLNCARCVPK----DKAIKRVTIRNMV--------------------
-EAAAVRDLSEASVYSE-----------------------------------------------YALP--KL
---------------YNKLHYCVSCA----------IHAR----IVR-------------------------
------------------------------------VRSR-S-----DRRIRT-PPQRKRFTSDR-KVSPQD
AAKKAQA-----------------------------------------------------------------
-------------------------------------
>Candida-orthopsilosis-(strain-90-125)/1-119
MPKKRASNGRN--KKGRGHVKPV-RCLNCARCVPK----DKAIKRVTIRNMV--------------------
-EAAAVRDLSEASVYQE-----------------------------------------------YAIP--KL
---------------YNKLHYCVSCA----------IHAR----IVR-------------------------
------------------------------------VRSR-S-----DRRIRT-PPQRKRFTSDR-KVSPQD
AAKKAN------------------------------------------------------------------
-------------------------------------
>Candida-parapsilosis/1-119
MPKKRASNGRN--KKGRGHVKPV-RCLNCARCVPK----DKAIKRVTIRNMV--------------------
-EAAAVRDLSEASVYQE-----------------------------------------------YAIP--KL
---------------YNKLHYCVSCA----------IHAR----IVR-------------------------
------------------------------------VRSR-T-----DRRIRT-PPQRKRFSSDR-KVSPQD
AAKKAN------------------------------------------------------------------
-------------------------------------
>Candida-tenuis-(strain-ATCC-10573-/-BCRC-21748-/-CBS-615-/-JCM-9827-/-NBRC-10315-/-NRRL-Y-1498-/-VKM-Y-70)/1-118
MAKKRASNGRN--KKGRGHVKPV-RCLNCAACVPK----DKAIKRVTIRNMV--------------------
-EAAAIRDLSEASVYQE-----------------------------------------------YALP--KL
---------------YNKLHYCVSCA----------IHAR----IVR-------------------------
------------------------------------VRSR-T-----DRRIRT-PPQRKRFNTDR-KVSPQD
AAKKV-------------------------------------------------------------------
-------------------------------------
>[Candida]-pseudohaemulonii/1-119
MPKKRASNGRN--KKGRGHVKPV-RCLNCARCVPK----DKAIKRVTIRNMV--------------------
-EAAAVRDLSEASVYQE-----------------------------------------------YALP--KL
---------------YNKLHYCVSCA----------IHAR----IVR-------------------------
------------------------------------VRSR-S-----DRRIRT-PPQRKRFSADR-KVSPAD
AAKKAA------------------------------------------------------------------
-------------------------------------
>Scheffersomyces-stipitis-(strain-ATCC-58785-/-CBS-6054-/-NBRC-10063-/-NRRL-Y-11545)/1-119
MPKKRASNGRN--KKGRGHVKPV-RCLNCARCVPK----DKAIKRVTIRNMV--------------------
-EAAAVRDLSEASVYQE-----------------------------------------------YALP--KL
---------------YNKLHYCVSCA----------IHAR----IVR-------------------------
------------------------------------VRSR-T-----DRRIRT-PPQRKRFNTDR-KVSPQD
AAKKAN------------------------------------------------------------------
-------------------------------------
>Clavispora-lusitaniae/1-119
MPKKRSSNGRN--KKGRGHVKPV-RCLNCARCVPK----DKAIKRVTIRNMV--------------------
-EAAAVRDLSEASVYQE-----------------------------------------------YALP--KL
---------------YNKLHYCVSCA----------IHAR----IVR-------------------------
------------------------------------VRSR-T-----DRRIRT-PPQRKRFNQDR-KVSPQD
AAKKAN------------------------------------------------------------------
-------------------------------------
>Clavispora-lusitaniae-(strain-ATCC-42720)/1-119
MPKKRSSNGRN--KKGRGHVKPV-RCLNCARCVPK----DKAIKRVTIRNMV--------------------
-EAAAVRDLSEASVYQE-----------------------------------------------YALP--KL
---------------YNKLHYCVSCA----------IHAR----IVR-------------------------
------------------------------------VRSR-S-----DRRIRT-PPQRKRFNQDR-KVSPQD
AAKKAN------------------------------------------------------------------
-------------------------------------
>[Candida]-intermedia/1-119
MPKKRASNGRN--KKGRGHVKPV-RCLNCARCVPK----DKAIKRVTIRNMV--------------------
-EAAAVRDLSEASVYPE-----------------------------------------------YALP--KL
---------------YNKLHYCVSCA----------IHAR----IVR-------------------------
------------------------------------VRSR-E-----DRRIRT-PPQRKRFSQDR-KVSPQD
AAKKAA------------------------------------------------------------------
-------------------------------------
>Spathaspora-sp.-JA1/1-119
MPKKRASNGRN--KKGRGHVKPV-RCLNCARCVPK----DKAIKRVTIRNMV--------------------
-EAAAVRDLSEASVYAE-----------------------------------------------YALP--KL
---------------YNKLHYCVSCA----------IHAR----IVR-------------------------
------------------------------------VRSR-T-----DRRVRT-PPQRKRFTSDR-KVSPQD
AAKKAT------------------------------------------------------------------
-------------------------------------
>Metschnikowia-bicuspidata/1-119
MPKKRASNGRN--KKGRGHVKPV-RCLNCARCVPK----DKAIKRVTIRNMV--------------------
-EAAAVRDLSEASVYQE-----------------------------------------------YALP--KL
---------------YNKLHYCVSCA----------IHAR----IVR-------------------------
------------------------------------VRSR-T-----DRRIRT-PPQRKRFTQDR-KVSPQD
AAKKAA------------------------------------------------------------------
-------------------------------------
>[Candida]-subhashii/1-119
MPKKRASNGRN--KKGRGHVKPV-RCLNCARCVPK----DKAIKRVTIRNMV--------------------
-EAAAVRDLSEASVYAE-----------------------------------------------YALP--KL
---------------YNKLHYCVSCA----------IHAR----IVR-------------------------
------------------------------------VRSR-T-----DRRIRT-PPQRKRFSSDR-KVAPQD
AAKKAN------------------------------------------------------------------
-------------------------------------
>Candida-albicans-(strain-SC5314-/-ATCC-MYA-2876)/1-119
MPKKRASNGRN--KKGRGHVKPV-RCLNCARCVPK----DKAIKRVTIRNMV--------------------
-EAAAVRDLSEASVYAE-----------------------------------------------YALP--KL
---------------YNKLHYCVSCA----------IHAR----IVR-------------------------
------------------------------------VRSR-T-----DRKIRT-PPQRKRFTSDR-KVSPQD
AAKKAN------------------------------------------------------------------
-------------------------------------
>Candida-viswanathii/1-119
MPKKRASNGRN--KKGRGHVKPV-RCLNCARCVPK----DKAIKRVTIRNMV--------------------
-EAAAVRDLSEASVYAE-----------------------------------------------YALP--KL
---------------YNKLHYCVSCA----------IHAR----IVR-------------------------
------------------------------------VRSR-T-----DRKIRT-PPQRKRFSSDR-KVSPQD
AAKKAN------------------------------------------------------------------
-------------------------------------
>Candida-metapsilosis/1-119
MPKKRASNGRN--KKGRGHVKPV-RCLNCARCVPK----DKAIKRVTIRNMV--------------------
-EAAAVRDLSEASVYQE-----------------------------------------------YALP--KL
---------------YNKLHYCVSCA----------IHAR----IVR-------------------------
------------------------------------VRSR-T-----DRRIRT-PPQRKRFTSDR-KVSPQD
AAKKAN------------------------------------------------------------------
-------------------------------------
>Spathaspora-passalidarum-(strain-NRRL-Y-27907-/-11-Y1)/1-119
MPKKRASNGRN--KKGRGHVKPV-RCLNCARCVPK----DKAIKRVTIRNMV--------------------
-EAAAVRDLSEASVYAE-----------------------------------------------YALP--KL
---------------YNKLHYCVSCA----------IHAR----IVR-------------------------
------------------------------------VRSR-T-----DRRIRT-PPQRKRFTSDR-KVSPQD
AAKKAN------------------------------------------------------------------
-------------------------------------
>Cyberlindnera-jadinii-(strain-ATCC-18201-/-CBS-1600-/-BCRC-20928-/-JCM-3617-/-NBRC-0987-/-NRRL-Y-1542)/1-118
MPKKRASNGRN--KKGRGHVKPV-RCVNCAKCVPK----DKAIKRVTVRNIV--------------------
-EAAAVRDLSEASVYSE-----------------------------------------------YALP--KL
---------------YNKLHYCVSCA----------IHAR----IVR-------------------------
------------------------------------VRSR-E-----ARRIRT-PPQRPRFGGAR-SNPNDI
AKKAL-------------------------------------------------------------------
-------------------------------------
>[Candida]-arabinofermentans-NRRL-YB-2248/1-120
MPKKRSSNGRN--KKGRGHVKPV-RCINCSRCVPK----DKAIKRVTIRNMV--------------------
-EAAAVRDLSEASVYDE-----------------------------------------------YPLP--KL
---------------YNKLHYCVSCA----------IHAR----IVR-------------------------
------------------------------------VRSR-T-----DRRIRT-PPVRQRFNAAK-KVSPAD
AAKKASA-----------------------------------------------------------------
-------------------------------------
>Ogataea-philodendri/1-120
MPKKRSSNGRN--KKGRGHVKPV-RCINCFRCVPK----DKAIKRVTIRNMV--------------------
-EAAAVRDLSEASVYDE-----------------------------------------------YPLP--KL
---------------YNKLAYCVSCA----------IHAR----IVR-------------------------
------------------------------------VRSR-A-----DRRIRT-PPVRQRFNREK-RVSPAD
AAKKATA-----------------------------------------------------------------
-------------------------------------
>Ogataea-parapolymorpha-(strain-ATCC-26012-/-BCRC-20466-/-JCM-22074-/-NRRL-Y-7560-/-DL-1)/1-120
MPKKRSSNGRN--KKGRGHVKPV-RCVNCSRCVPK----DKAIKRVTIRNMV--------------------
-EAAAVRDLSEASVYDE-----------------------------------------------YPLP--KL
---------------YHKLAYCVSCA----------IHAR----IVR-------------------------
------------------------------------VRSR-T-----DRRIRT-PPVRQRFNRER-RVSPAD
AAKKATA-----------------------------------------------------------------
-------------------------------------
>Ogataea-polymorpha/1-120
MPKKRSSNGRN--KKGRGHVKPV-RCVNCSRCVPK----DKAIKRVTIRNMV--------------------
-EAAAVRDLSEASVYDE-----------------------------------------------YPLP--KL
---------------YHKLVYCVSCA----------IHAR----IVR-------------------------
------------------------------------VRSR-T-----DRRIRT-PPVRQRFNRER-RVSPAD
AAKKATA-----------------------------------------------------------------
-------------------------------------
>Cyberlindnera-fabianii/1-119
MPKKRASNGRN--KKGRGHVKPV-RCVNCAKCVPK----DKAIKRVTIRNIV--------------------
-EAAAVRDLSEASVYAE-----------------------------------------------YALP--KL
---------------YNKLHYCVSCA----------IHAR----IVR-------------------------
------------------------------------VRSR-E-----ARRIRT-PPQRPRFNNGN-RVSPAD
AAKKAL------------------------------------------------------------------
-------------------------------------
>Wickerhamomyces-anomalus-(strain-ATCC-58044-/-CBS-1984-/-NCYC-433-/-NRRL-Y-366-8)/1-119
MPKKRASNGRN--KKGRGHVKPV-RCVNCAKCVPK----DKAIKRVTIRNIV--------------------
-EAAAVRDLSEASVYSE-----------------------------------------------YALP--KL
---------------YNKLHYCVSCA----------IHAR----IVR-------------------------
------------------------------------VRSR-T-----DRRIRA-PPSRQRFNNQN-RVSPAD
AAKKAL------------------------------------------------------------------
-------------------------------------
>Wickerhamomyces-ciferrii-(strain-ATCC-14091-/-BCRC-22168-/-CBS-111-/-JCM-3599-/-NBRC-0793-/-NRRL-Y-1031-F-60-10)/1-119
MPKKRASNGRN--KKGRGHVKPV-RCINCSKCVPK----DKAIKRVTIRNIV--------------------
-EAAAVRDLSEASVYSE-----------------------------------------------YALP--KL
---------------YNKLHYCVSCA----------IHAR----IVR-------------------------
------------------------------------VRSR-T-----DRRIRA-PPSRQRFNNQN-RVSPAD
AAKKAL------------------------------------------------------------------
-------------------------------------
>Tulasnella-calospora-MUT-4182/1-127
MTKKRRNGGRN--KKNRGHVNPL-RCSNCARCVPK----DKAIKRFTVRNMV--------------------
-ESAATRDISEASIFEQ-----------------------------------------------YNIP--KL
---------------HLKVVYCVSCA----------IHSH----VVR-------------------------
------------------------------------VRSR-Q-----GRKNRL-PPPRIRYK-DGKKVNPAV
AAAGGQGAAKP---AQA-------------------------------------------------------
-------------------------------------
>Serendipita-indica-(strain-DSM-11827)/1-133
MTKKRRNNGRN--KHGRGHVNFL-RCSNCYRCVPK----DKAIKRFQVRNMV--------------------
-ESAAVRDISEASVFPE-----------------------------------------------YTVP--KL
---------------YIKVVYCVSCA----------IHAH----IVR-------------------------
------------------------------------VRSR-E-----GRRNRA-PPPRPRYK-DGKRLNPVV
AAAEDAKQAAA---RANPSAAAA-------------------------------------------------
-------------------------------------
>Serendipita-vermifera-MAFF-305830/1-133
MTKKRRNGGRN--KHGRGHTNNL-RCSNCHRCVPK----DKAIKRFQVRNMV--------------------
-ESAAVRDISEASVYPE-----------------------------------------------YTVP--KL
---------------YIKVVYCVSCA----------IHAH----IVR-------------------------
------------------------------------VRSR-E-----GRRNRA-PPPRPRYK-DGKKVNPVV
AAAEDAKAAAA---RAGPAAPAA-------------------------------------------------
-------------------------------------
>Thanatephorus-cucumeris-(strain-AG1-IB-/-isolate-7/3/14)/1-129
MTKKRRNGGRN--KHGRGHTSFV-RCSSCDRCVPK----DKAIKRFTVRNMV--------------------
-ESAAVRDISDASVYDE-----------------------------------------------YALP--KL
---------------YIKIAYCVSCA----------IHSH----VVR-------------------------
------------------------------------VRSR-Q-----GRKNRA-PPPRVRFK-DGKKVNPAV
TTAEGDKPAAA---ATAAQ-----------------------------------------------------
-------------------------------------
>Auriculariales-sp.-MPI-PUGE-AT-0066/1-125
MTKKRRNNGRN--KHGRGHTKPV-RCSNCSRCVPK----DKAIKRFTVRNMV--------------------
-ESAAIRDLNEASVYAE-----------------------------------------------YALP--KL
---------------YIKVHYCVSCA----------IHSH----VVR-------------------------
------------------------------------VRSR-E-----GRRNRA-PPPRIRFK-DGKKINPAV
QAAEDAKAKAA---Q---------------------------------------------------------
-------------------------------------
>Ceratobasidium-sp.-AG-Ba/1-126
MTKKRRNGGRN--KHGRGHTSFV-RCSNCSRCVPK----DKAIKRFTVRNMV--------------------
-ESAAVRDISEASIYQE-----------------------------------------------YALP--KL
---------------YIKIAYCVSCA----------IHSH----VVR-------------------------
------------------------------------VRSR-E-----GRRNRA-PPPRVRFK-DGKKINPAV
QAAEDAKAQAA---AT--------------------------------------------------------
-------------------------------------
>Dacryopinax-primogenitus-(strain-DJM-731)/1-128
MTKKRRNGGRN--KHGRGHTSFV-RCSNCSRCVPK----DKAIKRFTVRNMV--------------------
-ESAAVRDISDASVYQE-----------------------------------------------YAVP--KL
---------------YIKIAYCVSCA----------IHSH----VVR-------------------------
------------------------------------VRSR-E-----GRRNRA-PPPRIRFK-DGKKVNPAV
QAAEDAKAGAA---AGAR------------------------------------------------------
-------------------------------------
>Sistotremastrum-suecicum-HHB10207-ss-3/1-123
MTKKRRNGGRN--KHGRGHVKFV-RCSNCSRCCPK----DKAIKRFTVRNMV--------------------
-ESAAVRDLSDASVYPE-----------------------------------------------YALP--KL
---------------YIKIHYCVGCA----------IHLH----VVR-------------------------
------------------------------------VRSR-E-----GRRNRA-PPPRVRFR-DGKKISPAV
QAAEDFLLEK--------------------------------------------------------------
-------------------------------------
>Thelephora-terrestris/1-126
MTKKRRNNGRN--KKGRGHVNPV-RCSNCSRCVPK----DKAIKRFTVRNMV--------------------
-ESAAVRDISEASVYVD-----------------------------------------------YIVP--KL
---------------YLKIAYCVSCA----------IHSH----VVR-------------------------
------------------------------------VRSR-T-----GRRNRA-PPPRVRWK-DGKKVNPAV
VAAEEAKAAVK---AT--------------------------------------------------------
-------------------------------------
>Jaapia-argillacea-MUCL-33604/1-125
MTKKRRNNGRN--KKGRGHVGFV-RCSNCSRCVAK----DKAIKRFTVRNMV--------------------
-ESAAVRDISDASFYPE-----------------------------------------------YVVP--KL
---------------YLKIAYCVSCA----------IHSH----VVR-------------------------
------------------------------------VRST-E-----GRRNRA-PPPRVRWK-DGKKVNPAV
TAAEDAKAAAR---T---------------------------------------------------------
-------------------------------------
>Neolentinus-lepideus-HHB14362-ss-1/1-126
MTKKRRNNGRN--KKGRGHVGFV-RCSNCSRCVAK----DKAIKRFTVRNMV--------------------
-ESAAVRDISDASVYPE-----------------------------------------------YVVP--KL
---------------YLKIAYCVSCA----------IHSH----VVR-------------------------
------------------------------------VRSR-E-----GRRNRA-PPPRVRWK-DGKKVNPAV
VAAEEAKAAAK---AA--------------------------------------------------------
-------------------------------------
>Heliocybe-sulcata/1-126
MTKKRRNHGRN--KKGRGHVGFV-RCSNCSRCVAK----DKAIKRFTVRNMV--------------------
-ESAAVRDISDASVYPE-----------------------------------------------YVVP--KL
---------------YLKIAYCVSCA----------IHSH----VVR-------------------------
------------------------------------VRSR-E-----GRRNRA-PPPRVRWK-DGKKVNPAV
VAAEEAKAAAK---AT--------------------------------------------------------
-------------------------------------
>Amanita-muscaria-(strain-Koide-BX008)/1-128
MTKKRRNGGRN--KKGRGHVKFV-RCSNCSRCVAK----DKAIKRFTVRNMV--------------------
-ESAAVRDISEASVYPE-----------------------------------------------YTVP--KL
---------------YIKIAYCVSCA----------IHSH----VVR-------------------------
------------------------------------VRSR-E-----GRRNRA-PPPRVRWK-DGKKVNQAV
EDAKAAAAGA------GG-AKA--------------------------------------------------
-------------------------------------
>Amanita-thiersii-Skay4041/1-125
MTKKRRNGGRN--KKGRGHVKFM-RCSNCSRCVGK----DKAIKRFTVRNMV--------------------
-ESAAYRDISEASVYPE-----------------------------------------------YTVP--KL
---------------YIKIAYCVSCA----------IHSH----VVR-------------------------
------------------------------------VRSR-E-----GRRNRA-PPPRVRWK-DGKKVNQAV
EDAKTAAAAS------KA------------------------------------------------------
-------------------------------------
>Mycena-indigotica/1-126
MTKKRRNGGRN--KKGRGHVVFL-RCTNCSRCVPK----DKAVKRFTVRNMI--------------------
-ESAAVRDISEASVYQE-----------------------------------------------YAIP--KL
---------------YNKIVYCVGCA----------IHLH----VVR-------------------------
------------------------------------VRSR-E-----GRRNRA-PPPRVRWK-DGKKVNPAV
AAAAEAKEAGK---AA--------------------------------------------------------
-------------------------------------
>Mycena-kentingensis/1-125
MTKKRRNGGRN--KKGRGHVCFL-RCTNCSRCVPK----DKAVKRFTVRNMI--------------------
-ESAAVRDISEASVYQE-----------------------------------------------YAIP--KL
---------------YNKIVYCVGCA----------IHLH----VVR-------------------------
------------------------------------VRSR-E-----GRRNRA-PPPRVRWK-DGKKVNPAV
AAAADAKEAGK---A---------------------------------------------------------
-------------------------------------
>Mycena-chlorophos/1-125
MTKKRRNGGRN--KKGRGHVCFL-RCTNCSRCVPK----DKAVKRFTVRNMI--------------------
-ESAAVRDISEASVYQE-----------------------------------------------YAIP--KL
---------------YNKIVYCVGCA----------IHLH----VVR-------------------------
------------------------------------VRSR-E-----GRRNRA-PPPRVRWK-DGKKVNPAV
AAAAEAKEAGK---V---------------------------------------------------------
-------------------------------------
>Clavulina-sp.-PMI_390/1-120
QTTKRRNGGRN--KAGRGHVKFV-RCSNCSRCVAK----DKAIKRFTVRNMV--------------------
-ESAAIGDLSAASIYQE-----------------------------------------------YALP--KL
---------------YIKIAYCVSCA----------IHSH----VVR-------------------------
------------------------------------VRSR-E-----GRRNRA-PPPRIRWK-DGKKVNPAV
TAAEEAK-----------------------------------------------------------------
-------------------------------------
>Rhizoctonia-solani-AG-3-Rhs1AP/1-130
MTKKRRSSGRN--KHGRGHTGFV-RCSNCSRCVPK----DKAIKRFTVRNMV--------------------
-ESAAVRDISEASIYDE-----------------------------------------------YVIP--KL
---------------YIKIAYCVSCA----------IHSH----VVR-------------------------
------------------------------------VRSR-E-----GRRNRA-PPPRVRFK-DGKKVNPAV
TTAADGDKPAA---AAGGAA----------------------------------------------------
-------------------------------------
>Pleurotus-ostreatus/1-129
MTKKRRNGGRN--KKGRGHVNFL-RCSNCSRAIAK----DKAIKRFTVRNMV--------------------
-ESAAVRDISEASAYAQ-----------------------------------------------YTLP--KL
---------------YIKIVYCVSCA----------IHSH----VVR-------------------------
------------------------------------VRSR-E-----GRRNRA-PPPRVRWK-DGKKVNPAV
AAAEDAKAAAA---AAGKA-----------------------------------------------------
-------------------------------------
>Lyophyllum-shimeji/1-127
MTKKRRNGGRN--KKGRGHVGFM-RCSNCSRCVPK----DKAIKRFTVRNMV--------------------
-ESAAVRDISEASVYAE-----------------------------------------------YAIP--KL
---------------YIKICYCVSCA----------IHSH----VVR-------------------------
------------------------------------VRSR-E-----GRRNRA-PPPRIRWK-DGKKINPAV
AAAEEAKNAAN---AKA-------------------------------------------------------
-------------------------------------
>Coprinopsis-cinerea-(strain-Okayama-7-/-130-/-ATCC-MYA-4618-/-FGSC-9003)/1-123
MTKKRRSGGRN--KKGRGHVKFV-RCSNCSRCVPK----DKAIKRFTVRNMV--------------------
-ESAAVRDLSEASVYSE-----------------------------------------------YVIP--KL
---------------YIKIAYCVSCA----------IHSH----VVR-------------------------
------------------------------------VRSR-E-----GRRNRA-PPPRIRWK-DGKKVNPAV
AAAEEAKNKA--------------------------------------------------------------
-------------------------------------
>Tulosesus-angulatus/1-127
MTKKRRSGGRN--KKGRGHVGFV-RCSNCSRCVPK----DKAIKRFTVRNMV--------------------
-ESAAVRDISEASVYPE-----------------------------------------------YVIP--KL
---------------YIKIAYCVSCA----------IHSH----VVR-------------------------
------------------------------------VRSR-E-----GRRNRA-PPPRVRWK-DGKKVNPAV
AAAEEAKAKAN---ATA-------------------------------------------------------
-------------------------------------
>Scleroderma-citrinum-Foug-A/1-124
MTKKRRNGGRS--KHGRGHVGYL-RCSNCSRCVAK----DKAIKRFTVRNMV--------------------
-ESAAVRDISDASVYPE-----------------------------------------------YVIP--KL
---------------YIKIAYCVSCA----------IHSH----VVR-------------------------
------------------------------------VRSR-E-----GRRNRA-PPPRVRWK-DGKKVNPAV
AAAEDAKAAKA-------------------------------------------------------------
-------------------------------------
>Pisolithus-tinctorius-Marx-270/1-124
MTKKRRNAGRS--KHGRGHVGYL-RCSNCSRCVAK----DKAIKRFTVRNMV--------------------
-ESAAVRDISEASVYPE-----------------------------------------------YVIP--KL
---------------YIKIAYCVSCA----------IHSH----VVR-------------------------
------------------------------------VRSR-E-----GRRNRA-PPPRIRWK-DGKKVNPAV
AAAEDAKAGKA-------------------------------------------------------------
-------------------------------------
>Marasmius-oreades/1-125
MTKKRRNGGRN--KKGRGHVGFL-RCSNCSRCVGK----DKAIKRFTVRNMV--------------------
-ESAAVRDISEASVYLE-----------------------------------------------YMVP--KL
---------------YIKIVYCVSCA----------IHAH----VVR-------------------------
------------------------------------VRSR-E-----GRRNRA-PPPRVRYK-DGKKVNPAV
AAAEDAKAAAK---A---------------------------------------------------------
-------------------------------------
>Pyrrhoderma-noxium/1-124
MTKKRRNGGRN--KQGRGHVGFV-RCSNCSRCVGK----DKAIKRFTVRNMV--------------------
-ETAAVRDISEASVYPE-----------------------------------------------YVIP--KL
---------------YIKIAYCVSCA----------IHSH----VVR-------------------------
------------------------------------VRSR-E-----GRRNRA-PPPRVRWK-DGKKINPAV
VAAQEAKAAAN-------------------------------------------------------------
-------------------------------------
>Hericium-alpestre/1-126
MTKKRRNGGRN--KTGRGHVGFV-RCSNCSRAVAK----DKAIKRFTVRNMV--------------------
-ESAAVRDISEASVYPE-----------------------------------------------YVIP--KL
---------------YIKIAYCVSCA----------IHSH----VVR-------------------------
------------------------------------VRSR-E-----GRRNRA-PPPRVRWK-DGKKVNPAV
VAAEEAKAAAA---RT--------------------------------------------------------
-------------------------------------
>Dentipellis-sp.-KUC8613/1-126
MTKKRRNGGRN--KKGRGHVVFV-RCSNCSRAVAK----DKAIKRFTVRNMV--------------------
-ESAAVRDISEMSVYPE-----------------------------------------------YVIP--KL
---------------YIKIAYCVSCA----------IHSH----VVR-------------------------
------------------------------------VRSR-E-----GRRNRA-PPPRVRWK-DGKKVNPAV
VAAEEAKAAAA---RV--------------------------------------------------------
-------------------------------------
>Hydnomerulius-pinastri-MD-312/1-128
MTKKRRSGGRN--KKGRGHVGFV-RCSNCSRCVAK----DKAIKRFTVRNMV--------------------
-ESAAVRDISEASVYPE-----------------------------------------------YVIP--KL
---------------YIKIAYCVSCA----------IHSH----VVR-------------------------
------------------------------------VRSR-E-----GRRNRA-PPPRIRWK-DGKKVNPAV
AAAEDAKAAGA---AGKA------------------------------------------------------
-------------------------------------
>Serpula-lacrymans-var.-lacrymans-(strain-S7.9)/1-128
MTKKRRNGGRN--KKGRGHVGFV-RCSNCSRCVAK----DKAIKRFTVRNMV--------------------
-ESAAVRDISEASVYQE-----------------------------------------------YVIP--KL
---------------YIKIAYCVSCA----------IHSH----VVR-------------------------
------------------------------------VRSR-E-----GRRNRA-PPPRVRWK-DGKKVNPAV
AAAEDAKAAAA---AGKA------------------------------------------------------
-------------------------------------
>Auriculariopsis-ampla/1-126
MTKKRRNGGRN--KSGRGHVTFV-RCSNCSRCVAK----DKAIKRFTVRNMV--------------------
-ESAAIRDISDASVYPE-----------------------------------------------YAIP--KL
---------------YIKIAYCVSCA----------IHSH----VVR-------------------------
------------------------------------VRSR-E-----GRRNRA-PPPRVRWK-DGKKVNPAV
AAAEDAKAAAA---RT--------------------------------------------------------
-------------------------------------
>Peniophora-sp.-CONT/1-129
MTKKRRNGGRN--KKGRGHVGFV-RCSNCSRCVAK----DKAIKRFTVRNMV--------------------
-ESAAVRDISEASIYPE-----------------------------------------------YVVP--KL
---------------YIKIAYCVSCA----------IHSH----VVR-------------------------
------------------------------------VRSR-E-----GRRNRA-PPPRVRWK-DGKKVNPAV
VAAEEAKAKAA---AAGTA-----------------------------------------------------
-------------------------------------
>Cristinia-sonorae/1-129
MTKKRRNNGRN--KKGRGHVGFV-RCSNCSRCVAK----DKAIKRFTVRNMV--------------------
-ESAAVRDISEASVYPE-----------------------------------------------YVIP--KL
---------------YIKIAYCVSCA----------IHSH----VVR-------------------------
------------------------------------VRSR-E-----GRRNRA-PPPRVRWK-DGKKVNPAV
AAAEEAKAAAA---GGAKA-----------------------------------------------------
-------------------------------------
>Moniliophthora-roreri-(strain-MCA-2997)/1-123
MTKKRRNGGRN--KKGRGHVGFV-RCSNCSRCVAK----DKAIKRFTVRNMV--------------------
-ESAAVRDISEASVYPE-----------------------------------------------YVVP--KL
---------------YIKIAYCVSCA----------IHAH----VVR-------------------------
------------------------------------VRSR-E-----GRRNRA-PPPRVRWK-DGKKVNPAV
AAAEDAKAKA--------------------------------------------------------------
-------------------------------------
>Suillus-luteus-UH-Slu-Lm8-n1/1-127
MTKKRRNGGRN--KKGRGHVGFV-RCSNCSRCVAK----DKAIKRFTVRNMV--------------------
-ESAAVRDISEASVYPE-----------------------------------------------YVIP--KL
---------------YIKIAYCVSCA----------IHSH----VVR-------------------------
------------------------------------VRSR-E-----GRRNRA-PPPRIRWK-DGKKVNPAV
AAAEDAKAAAA---GKA-------------------------------------------------------
-------------------------------------
>Paxillus-involutus-ATCC-200175/1-129
MTKKRRNGGRN--KKGRGHVGFV-RCSNCSRCVAK----DKAIKRFTVRNMV--------------------
-ESAAVRDISEASVYPE-----------------------------------------------YVIP--KL
---------------YIKIAYCVSCA----------IHSH----VVR-------------------------
------------------------------------VRSR-E-----GRRNRA-PPPRVRWK-DGKKVNPAV
AAAEDAKAAAA---ATGKA-----------------------------------------------------
-------------------------------------
>Paxillus-rubicundulus-Ve08.2h10/1-129
MTKKRRNGGRN--KKGRGHVGFV-RCSNCSRCVAK----DKAIKRFTVRNMV--------------------
-ESAAVRDISEASVYPE-----------------------------------------------YVIP--KL
---------------YIKIAYCVSCA----------IHSH----VVR-------------------------
------------------------------------VRSR-E-----GRRNRA-PPPRVRWK-DGKKVNPAV
AAAEDAKAAAA---GAGKA-----------------------------------------------------
-------------------------------------
>Exidia-glandulosa-HHB12029/1-126
MTKKRRNNGRN--KHGRGHTKFV-RCSNCSRAVPK----DKAIKRFTVRNMV--------------------
-ESAAVRDISEASIYTE-----------------------------------------------YVMP--KL
---------------YIKVHYCVSCA----------IHSH----VVR-------------------------
------------------------------------VRSR-E-----GRRNRQ-PPPRVRFK-DGKKVNPAV
VAAEEAKAKAA---AQ--------------------------------------------------------
-------------------------------------
>Rickenella-mellea/1-137
MTKKRRNGGRN--KKGRGHVRFV-RCSNCSRCVPK----DKAIKRFTVRNMI--------------------
-ESAAVRDISEASVYPE-----------------------------------------------YAIP--KL
---------------YIKIAYCVGCA----------IHLH----VVR-------------------------
------------------------------------VRSR-E-----GRKNRA-PPPRVRYK-DGKKINPAV
AAAADAAAAAA---GGGGGGGGGPART---------------------------------------------
-------------------------------------
>Psilocybe-cyanescens/1-127
MTKKRRNGGRN--KKGRGHVTFM-RCSNCSRCVAK----DKAIKRFTVRNMV--------------------
-ESAAVRDISEASVYTE-----------------------------------------------YAIP--KL
---------------YIKIAYCVSCA----------IHSH----VVR-------------------------
------------------------------------VRSR-E-----GRRNRA-PPPRVRWK-DGKKVNPAV
AAAEDAKAATA---TKA-------------------------------------------------------
-------------------------------------
>Hypsizygus-marmoreus/1-130
MTKKRRNGGRN--KKGRGKVTFM-RCSNCSRCVPK----DKAIKRFTVRNMV--------------------
-ESAAVRDISEASVYPE-----------------------------------------------YVIP--KL
---------------YIKIAYCVSCA----------IHSH----VVR-------------------------
------------------------------------VRSR-E-----GRRNRA-PPPRVRWK-DGKKVNPAV
AAAEDAKVAAA---AAGVKA----------------------------------------------------
-------------------------------------
>Laccaria-amethystina-LaAM-08-1/1-127
MTKKRRNGGRN--KKGRGHVTFM-RCSNCSRCVGK----DKAIKRFTVRNMV--------------------
-ESAAVRDISEASVYPE-----------------------------------------------YVIP--KL
---------------YIKIAYCVSCA----------IHSH----VVR-------------------------
------------------------------------VRSR-E-----GRRNRA-PPPRVRWK-DGKKVNPAV
AAAEDAKVAAA---AKA-------------------------------------------------------
-------------------------------------
>Psilocybe-cf.-subviscida/1-127
MTKKRRNGGRN--KKGRGHVAFM-RCSNCSRCVGK----DKAIKRFTVRNMV--------------------
-ESAAVRDISEASVYPE-----------------------------------------------YVIP--KL
---------------YIKIAYCVSCA----------IHSH----VVR-------------------------
------------------------------------VRSR-E-----GRRNRA-PPPRVRWK-DGKKVNPAV
AAAEDAKAAAA---NKA-------------------------------------------------------
-------------------------------------
>Botryobasidium-botryosum-FD-172-SS1/1-120
MTKKRRNGGRN--KTGRGHVPFV-RCSNCSRCVPK----DKAIKRFTVRNMV--------------------
-ESAAVRDISEASVYPE-----------------------------------------------YTIP--KL
---------------YIKIAYCVSCA----------IHSH----VVR-------------------------
------------------------------------VRSR-E-----GRRNRA-PPPRVRFK-DGKKVNPAV
QAAEDAK-----------------------------------------------------------------
-------------------------------------
>Lentinula-edodes/1-125
MTKKRRNGGRN--KKGRGHVTFM-RCSNCSRCVPK----DKAIKRFTVRNMV--------------------
-ESAAVRDISEASVYSE-----------------------------------------------YAVP--KL
---------------YIKIAYCVSCA----------IHSH----VVR-------------------------
------------------------------------VRSR-E-----GRRNRA-PPPRVRWK-DGKKVNPAV
AAAEDAKAAAK---V---------------------------------------------------------
-------------------------------------
>Piloderma-croceum-(strain-F-1598)/1-129
MTKKRRNGGRN--KKGRGHVAFM-RCSNCSRCVGK----DKAIKRYTVRNMV--------------------
-ESAAVRDISESSVYPE-----------------------------------------------YVIP--KL
---------------YIKIAYCVSCA----------IHSH----VVR-------------------------
------------------------------------VRSR-E-----GRRNRA-PPPRVRWK-DGKKVNPAV
AAAEDAKVAAA---AAGKA-----------------------------------------------------
-------------------------------------
>Tricholomella-constricta/1-129
MTKKRRNGGRN--KQGRGHVNFM-RCSNCSRCVPK----DKAIKRFTVRNMV--------------------
-ESAAVRDISEASVYPE-----------------------------------------------YVIP--KL
---------------YIKIAYCVSCA----------IHSH----VVR-------------------------
------------------------------------VRSR-E-----GRRNRA-PPPRVRWK-DGKKVNPAV
AAAEDAKVAAA---AAGKA-----------------------------------------------------
-------------------------------------
>Sphagnurus-paluster/1-129
MTKKRRNGGRN--KKGRGHVVFM-RCSNCSRCVPK----DKAIKRFTVRNMV--------------------
-ESAAVRDISEASVYSE-----------------------------------------------YAIP--KL
---------------YIKIAYCVSCA----------IHSH----VVR-------------------------
------------------------------------VRSR-E-----GRRNRA-PPPRVRWK-DGKKVNPAV
AAAEDAKVAAA---AAGKA-----------------------------------------------------
-------------------------------------
>Asterophora-parasitica/1-129
MTKKRRNGGRN--KKGRGHVVFV-RCSNCSRCVPK----DKAIKRFTVRNMV--------------------
-ESAAVRDISEASVYPE-----------------------------------------------YVIP--KL
---------------YIKIAYCVSCA----------IHSH----VVR-------------------------
------------------------------------VRSR-E-----GRRNRA-PPPRVRWK-DGKKVNPAV
AAAEDAKVAAA---AAGKA-----------------------------------------------------
-------------------------------------
>Hebeloma-cylindrosporum-h7/1-128
MTKKRRNGGRN--KKGRGRVTLM-RCSNCSRCVGK----DKAIKRFTVRNMV--------------------
-ESAAVRDISEASIYPE-----------------------------------------------YTIP--KL
---------------YIKIAYCVSCA----------IHSH----VVR-------------------------
------------------------------------VRSR-E-----GRRNRA-PPPRVRWK-DGKKVNPAV
AAAEDAKAAAG---TAKA------------------------------------------------------
-------------------------------------
>Galerina-marginata-(strain-CBS-339.88)/1-128
MTKKRRNGGRN--KKGRGHVTFM-RCSNCSRCVPK----DKAIKRFTVRNMV--------------------
-ESAAVRDISEASIYQE-----------------------------------------------YAIP--KL
---------------YIKICYCVSCA----------IHSH----VVR-------------------------
------------------------------------VRSR-E-----GRRNRA-PPPRVRWK-DGKKVNPAV
AAAEDAKAATG---AAKA------------------------------------------------------
-------------------------------------
>Armillaria-solidipes/1-128
MTKKRRNGGRN--KKGRGHTTFM-RCSNCSRCVAK----DKAIKRFTVRNMV--------------------
-ESAAVRDISEASVYPE-----------------------------------------------YAIP--KL
---------------YIKICYCVSCA----------IHSH----VVR-------------------------
------------------------------------VRSR-E-----GRRNRA-PPPRVRWK-DGKKVNPAV
AAAEDAKAAAA---AGKA------------------------------------------------------
-------------------------------------
>Agrocybe-pediades/1-128
MTKKRRNGGRN--KKGRGHVTFM-RCSNCSRCVPK----DKAIKRFTVRNMV--------------------
-ESAAVRDISEASVYAE-----------------------------------------------YAIP--KL
---------------YIKIAYCVSCA----------IHSH----VVR-------------------------
------------------------------------VRSR-E-----GRRNRA-PPPRVRWK-DGKKVNPAV
AAAEDAKAGAA---AAKA------------------------------------------------------
-------------------------------------
>Pholiota-conissans/1-128
MTKKRRNGGRN--KKGRGHVTFM-RCSNCSRCVAK----DKAIKRFTVRNMV--------------------
-ESAAVRDISEASVYPE-----------------------------------------------YVIP--KL
---------------YIKIAYCVSCA----------IHSH----VVR-------------------------
------------------------------------VRSR-E-----GRRNRA-PPPRVRWK-DGKKVNPAV
AAAEDAKASAG---AAKA------------------------------------------------------
-------------------------------------
>Crepidotus-variabilis/1-126
MTKKRRNGGRN--KKGRGHVKFM-RCSNCSRCVGK----DKAIKRFTVRNMV--------------------
-ESAAVRDISDASVYPE-----------------------------------------------YVIP--KL
---------------YIKIAYCVSCA----------IHSH----VVR-------------------------
------------------------------------VRSR-E-----GRRNRA-PPPRIRWN-AGKKVNPAV
TAAEGEKGGG---------AKA--------------------------------------------------
-------------------------------------
>Pterula-gracilis/1-127
MTKKRRNGGRN--KKGRGHVTFM-RCSNCSRAVGK----DKAIKRFTVRNMV--------------------
-ESAAIRDISEASVYPE-----------------------------------------------YVIP--KL
---------------YIKICYCVSCA----------IHSH----VVR-------------------------
------------------------------------VRSR-E-----GRRNRA-PPPRIRWK-DNKKVNPAV
QAAADAKAAVA---GTA-------------------------------------------------------
-------------------------------------
>Laetiporus-sulphureus-93-53/1-127
MTKKRRNNGRN--KKGRGHVNFV-RCSNCSRCVGK----DKAIKRFTVRNMI--------------------
-ESAAVRDIGEASVYPE-----------------------------------------------YIVP--KL
---------------YVKIAYCVSCA----------IHSH----VVR-------------------------
------------------------------------VRSR-E-----GRRNRA-PPPRVRWK-DGKKVNPAV
VAAEEAKAAAA---RGA-------------------------------------------------------
-------------------------------------
>Sparassis-crispa/1-127
MTKKRRNNGRN--KKGRGHVGFV-RCSNCSRCVGK----DKAIKRFTVRNMV--------------------
-ESAAVRDISEASVYPE-----------------------------------------------YIIP--KL
---------------YLKIAYCVSCA----------IHSH----VVR-------------------------
------------------------------------VRSR-E-----GRRNRA-PPPRVRWK-DGKKVNPAV
VAAEEAKAAAA---RGA-------------------------------------------------------
-------------------------------------
>Grifola-frondosa/1-127
MTKKRRNNGRN--KKGRGHVTFV-RCSNCSRCVGK----DKAIKRFTVRNMV--------------------
-ESAAVRDISEASIYPE-----------------------------------------------YVMP--KL
---------------YIKVVYCVSCA----------IHSH----VVR-------------------------
------------------------------------VRSR-E-----GRRNRA-PPPRVRWK-DGKKVNPAV
AAAEEAKAAAA---RGA-------------------------------------------------------
-------------------------------------
>Hermanssonia-centrifuga/1-128
MTKKRRNNGRN--KKGRGHVTVV-RCSNCSRVVGK----DKAIKRFTVRNMV--------------------
-ESAAVRDISEASIYPE-----------------------------------------------YVIP--KL
---------------YIKIAYCVSCA----------IHSH----VVR-------------------------
------------------------------------VRSR-E-----GRRNRA-PPPRVRWK-DGKKVNPAV
AAAEDAKAAAA---GAKA------------------------------------------------------
-------------------------------------
>Agaricus-bisporus-var.-burnettii/1-129
MTKKRRNGGRN--KKGRGHVKFM-RCSNCSRCVGK----DKAIKRFTVRNMV--------------------
-ESAAVRDINEASVYPE-----------------------------------------------YVIP--KL
---------------YIKIAYCVSCA----------IHSH----VVR-------------------------
------------------------------------VRSR-E-----GRRNRA-PPPRIRWK-DGKKVNPAV
AAAEDAKAAAA---GGAKA-----------------------------------------------------
-------------------------------------
>Steccherinum-ochraceum/1-132
MTKKRRGSGRN--KKGRGHVGFL-RCSNCSRCVGK----DKAIKRFTVRNMV--------------------
-ESAAVRDISEASVYPE-----------------------------------------------YVIP--KL
---------------YIKIAYCVSCA----------IHSH----VVR-------------------------
------------------------------------VRSR-E-----GRRNRA-PPPRVRWK-DGKKVNPAV
AAAEEAKAAAA---GAAGGAKA--------------------------------------------------
-------------------------------------
>Leucoagaricus-leucothites/1-130
MTKKRRNGGRN--KKGRGHVKFV-RCSNCSRCVGK----DKAIKRFTVRNMV--------------------
-ESAAVRDINEASVYPE-----------------------------------------------YVIP--KL
---------------YIKIAYCVSCA----------IHSH----VVR-------------------------
------------------------------------VRSR-E-----GRRNRA-PPPRVRWK-DGKKVNPAV
AAAEDAKAAAA---AAGTKA----------------------------------------------------
-------------------------------------
>Ganoderma-sinense-ZZ0214-1/1-127
MTKKRRNNGRN--KNGRGHVSFV-RCSNCSRCVPK----DKAIKRFTVRNMV--------------------
-ETAAVRDISEASVYQE-----------------------------------------------YVIP--KL
---------------YIKIAYCVSCA----------IHSH----VVR-------------------------
------------------------------------VRSR-E-----GRRNRA-PPPRVRWK-DGKKVNPAV
AAAEEAKAAAA---RGQ-------------------------------------------------------
-------------------------------------
>Polyporus-brumalis/1-127
MTKKRRNNGRN--KNGRGHVNFV-RCSNCSRCVPK----DKAIKRFTVRNMV--------------------
-ETAAVRDLSEASVYQE-----------------------------------------------YVIP--KL
---------------YIKIAYCVSCA----------IHSH----VVR-------------------------
------------------------------------VRSR-E-----GRRNRA-PPPRVRWK-DGKKVNPAV
AAAEDAKAAAA---RGA-------------------------------------------------------
-------------------------------------
>Trametes-coccinea-BRFM310/1-126
MTKKRRNNGRN--KKGRGHVNFV-RCSNCSRCVPK----DKAIKRFTVRNMV--------------------
-ESAAVRDISEASVYQE-----------------------------------------------YVIP--KL
---------------YIKIAYCVSCA----------IHSH----VVR-------------------------
------------------------------------VRSR-E-----GRRNRA-PPPRVRWK-DGKKVNPAV
AAAEEAKAAAA---RS--------------------------------------------------------
-------------------------------------
>Rhodofomes-roseus/1-130
MTKKRRNNGRN--KKGRGHVNFV-RCSNCSRCVGK----DKAIKRFTVRNMV--------------------
-ESAAVRDISDASVYSE-----------------------------------------------YVIP--KL
---------------YIKIAYCVSCA----------IHSH----VVR-------------------------
------------------------------------VRSR-E-----GRRNRA-PPPRVRWK-DGKKVNPAV
AAAEDAKAALA---AQARGA----------------------------------------------------
-------------------------------------
>Daedalea-quercina-L-15889/1-120
QTKKRRNNGRN--KKGRGHVKFV-RCSNCSRCVGK----DKAIKRFTVRNMV--------------------
-ESAAVRDISDASVYAE-----------------------------------------------YVIP--KL
---------------YIKIAYCVSCA----------IHSH----VVR-------------------------
------------------------------------VRSR-E-----GRRNRA-PPPRVRWK-DGKKVNPAV
AAAEDAK-----------------------------------------------------------------
-------------------------------------
>Coniophora-puteana-(strain-RWD-64-598)/1-126
MTKKRRNGGRN--KKGRGHVTFV-RCSNCSRCVGK----DKAIKRFTVRNMV--------------------
-ESAAVRDISEASVYPE-----------------------------------------------YVIP--KL
---------------YIKIAYCVSCA----------IHSH----VVR-------------------------
------------------------------------VRSR-E-----GRRNRA-PPPRVRWK-DGKKVNPAV
AAAEDAKANAA---KV--------------------------------------------------------
-------------------------------------
>Obba-rivulosa/1-127
MTKKRRNNGRN--KKGRGHVKFV-RCSNCSRCVGK----DKAIKRFTVRNMV--------------------
-ESAAVRDISEASVYPE-----------------------------------------------YVIP--KL
---------------YIKIAYCVSCA----------IHSH----VVR-------------------------
------------------------------------VRSR-E-----GRRNRA-PPPRVRWK-DGKKVNPAV
AAAEDAKAAAA---GRA-------------------------------------------------------
-------------------------------------
>Phanerochaete-sordida/1-127
MTKKRRNNGRN--KKGRGHVNFV-RCSNCSRCVGK----DKAIKRFTVRNMV--------------------
-ESAAVRDISEASVYPE-----------------------------------------------YVIP--KL
---------------YIKIAYCVSCA----------IHSH----VVR-------------------------
------------------------------------VRSR-E-----GRRNRA-PPPRIRWK-DGKKVNPAV
AAAEDAKAAAA---KTA-------------------------------------------------------
-------------------------------------
>Phlebiopsis-gigantea-(strain-11061_1-CR5-6)/1-127
MTKKRRNNGRN--KKGRGHVTFV-RCSNCSRCVGK----DKAIKRFTVRNMV--------------------
-ESAAVRDISEASVYPE-----------------------------------------------YVIP--KL
---------------YIKIAYCVSCA----------IHSH----VVR-------------------------
------------------------------------VRSR-E-----GRRNRA-PPPRVRWK-DGKKVNPAV
AAAEDAKAAAA---KTA-------------------------------------------------------
-------------------------------------
>Wolfiporia-cocos-(strain-MD-104)/1-127
MTKKRRNNGRN--KKGRGHVGFV-RCSNCSRCVGK----DKAIKRFTVRNMV--------------------
-ESAAVRDISEASVYPE-----------------------------------------------YVIP--KL
---------------YIKIAYCVSCA----------IHSH----VVR-------------------------
------------------------------------VRSR-E-----GRRNRA-PPPRVRWK-DGKKVNPAV
AAAEDAKAAAA---RAA-------------------------------------------------------
-------------------------------------
>Postia-placenta-MAD-698-R-SB12/1-127
MTKKRRNNGRN--KKGRGHVNFV-RCSNCSRCVGK----DKAIKRFTVRNMV--------------------
-ESAAVRDISEASVYPE-----------------------------------------------YVIP--KL
---------------YIKIAYCVSCA----------IHSH----VVR-------------------------
------------------------------------VRSR-E-----GRRNRA-PPPRVRWK-DGKKVNPAV
AAAEDAKAAAA---RTA-------------------------------------------------------
-------------------------------------
>Nadsonia-fulvescens-var.-elongata-DSM-6958/1-120
MPKKRASNGRN--KKGRGHVKPV-RCLNCSKCVPK----DKAIKRFTIRNMV--------------------
-ETAAIRDLSEASVYQQ-----------------------------------------------YALP--KL
---------------YIKVHYCISCA----------IHSK----IVR-------------------------
------------------------------------VRSR-E-----GRRNRA-PPVRVRFNKDGKKVTPQA
AAAAAY------------------------------------------------------------------
-------------------------------------
>Yarrowia-lipolytica/1-120
MVKKRASNGRN--KKGRGHVTSI-RCSNCARMVPK----DKAIKRFTIRNMV--------------------
-EAASIRDLSEASVYQE-----------------------------------------------YVLP--KL
---------------YLKIQYCVSCA----------IHSK----VVR-------------------------
------------------------------------VRSR-E-----GRKVRT-PPQRVRFNKDGKKINPAA
AAKVVV------------------------------------------------------------------
-------------------------------------
>Yarrowia-sp.-E02/1-120
MVKKRASNGRN--KKGRGHVTSI-RCSNCARMVPK----DKAIKRFTIRNMV--------------------
-EAASIRDLSEASVYQE-----------------------------------------------YVLP--KL
---------------YLKIQYCVSCA----------IHSK----VVR-------------------------
------------------------------------VRSR-E-----GRKIRT-PPQRVRFNKDGKKINPAA
AAKVVV------------------------------------------------------------------
-------------------------------------
>Tortispora-caseinolytica-NRRL-Y-17796/1-117
MPKKRASGGRN--KKGRGHVKFV-RCSNCARCVPK----DKAIKRFSIRNMV--------------------
-ESAAIRDISDASVYRE-----------------------------------------------YVLP--KL
---------------YLKIHYCVSCA----------IHSK----VVR-------------------------
------------------------------------VRSR-E-----GRKIRS-PPARVRYNRDGKKINPAI
AAK---------------------------------------------------------------------
-------------------------------------
>Sugiyamaella-lignohabitans/1-120
MPKKRASNGRN--KKGRGHVTSV-RCSNCSRMVPK----DKAIKRFTIRNMV--------------------
-ESAAIRDISDASVYQE-----------------------------------------------YALP--KL
---------------YIKIHYCVSCA----------IHGK----IVR-------------------------
------------------------------------VRSR-E-----GRRIRT-PPPRVRYNRDGKKINPQA
AAKAAY------------------------------------------------------------------
-------------------------------------
>Lipomyces-starkeyi-NRRL-Y-11557/1-121
MPKKRQSNGRN--KKGRGHVNFV-RCSNCSRCTPK----DKSIKRFTIRNIV--------------------
-ESAAIRDISDASVYSE-----------------------------------------------YALP--KL
---------------YLKLHYCVSCA----------IHSK----IVR-------------------------
------------------------------------VRSR-E-----GRRIRT-PPVRVRYNRDGKKITPQA
AARSAFA-----------------------------------------------------------------
-------------------------------------
>Puccinia-graminis-f.-sp.-tritici/1-126
MTKKRRNGGRN--KSGRGHVKPV-RCSNCSRCVPK----DKAIKRFTVRNMV--------------------
-ESAAIRDLSDASVYTE-----------------------------------------------YVLP--KL
---------------YVKIHYCVSCA----------IHAH----VVR-------------------------
------------------------------------VRSV-I-----GRRNRA-PPARVRFNKDGKKVNPNA
VAAVAAVTGPR---A---------------------------------------------------------
-------------------------------------
>Diversispora-epigaea/1-120
MTKKRRNGGRN--KHGRGHVKPV-RCSNCARCVPK----DKAIKRFTVRNMV--------------------
-ESAAVRDITDASVYDE-----------------------------------------------YALP--KL
---------------YIKLHYCVSCA----------IHSH----VVR-------------------------
------------------------------------VRSR-E-----GRRNRA-PPPRIRYNKDGKKINPNV
TQKVAQ------------------------------------------------------------------
-------------------------------------
>Glomus-cerebriforme/1-120
MTTKRRNHGRN--KHGRGHVKPV-RCSNCARCVPK----DKAIKRFTVRNMV--------------------
-ESAAIRDITDASVYTE-----------------------------------------------YALP--KL
---------------YIKLHYCVSCA----------IHSH----VVR-------------------------
------------------------------------VRSR-E-----GRRNRA-PPPRIRYNKDGKKINPNV
QQKVTT------------------------------------------------------------------
-------------------------------------
>Rhizophagus-irregularis-(strain-DAOM-197198w)/1-120
MTTKRRNHGRN--KHGRGHVKPV-RCSNCARCVPK----DKAIKRFTVRNMV--------------------
-ESAAIRDITDASVYQE-----------------------------------------------YALP--KL
---------------YIKLHYCVSCA----------IHSH----VVR-------------------------
------------------------------------VRSR-E-----GRRNRA-PPPRVRYNKDGKKINPNV
QQKATT------------------------------------------------------------------
-------------------------------------
>Rhizophagus-clarus/1-120
MTTKRRNNGRN--KHGRGHVKPV-RCSNCARCVPK----DKAIKRFTVRNMV--------------------
-ESAAIRDITDASVYQE-----------------------------------------------YALP--KL
---------------YIKLHYCVSCA----------IHSH----VVR-------------------------
------------------------------------VRSR-E-----GRRNRA-PPPRVRYNKDGKKINPNV
QQKATT------------------------------------------------------------------
-------------------------------------
>Protomyces-lactucae-debilis/1-120
MTVKRRNNGRN--KSGRGHVKPV-RCSNCSRCVPK----DKAIKRFTVRNMV--------------------
-ESAAIRDISEASVYQE-----------------------------------------------YALP--KL
---------------YNKLHYCISCA----------IHSK----VVR-------------------------
------------------------------------VRSR-T-----GRRVRT-PPPRVRFNKDGKKINPAA
AAKVVV------------------------------------------------------------------
-------------------------------------
>Taphrina-deformans-(strain-PYCC-5710-/-ATCC-11124-/-CBS-356.35-/-IMI-108563-/-JCM-9778-/-NBRC-8474)/1-119
MTLKRRNNGRN--KHGRGHTKPV-RCSNCSRCVPK----DKAIKRFTVRNMV--------------------
-ESAAIRDISEASVYTE-----------------------------------------------YALP--KL
---------------YNKLHYCISCA----------IHSK----VVR-------------------------
------------------------------------VRSR-E-----GRRVRT-PPPRVRFNKDGKKINPNV
AARAV-------------------------------------------------------------------
-------------------------------------
>Aspergillus-sclerotialis/1-59
MVKKRANNGRN--KNGRGHVNPV-RCSNCARCVPK----DKAIKRFTIRNMV--------------------
-ESAAIRTFDPPTTI---------------------------------------------------------
------------------------------------------------------------------------
------------------------------------------------------------------------
------------------------------------------------------------------------
-------------------------------------
>Ascosphaera-apis-ARSEF-7405/1-121
MVKKRASNGRN--KNGRGHVKPI-RCTNCSRCCPK----DKAIKRFTIRNMV--------------------
-ESAAIRDISDASVFPE-----------------------------------------------YVVP--KL
---------------YLKLQYCVSCA----------IHAK----IVR-------------------------
------------------------------------VRSR-E-----DRRVRT-PPPRIRFNQDGKRINPTR
AAGRVAV-----------------------------------------------------------------
-------------------------------------
>Trichophyton-rubrum-(strain-ATCC-MYA-4607-/-CBS-118892)/1-104
MVKKRASNGRN--KKGRGHVKPI-RCSNCSRCTPK----DKAIKRFTIRNMV--------------------
-ESAAVSDISDASVFTK-----------------------------------------------YAVP--KM
---------------YLKLQYCVSCA----------IHGK----IVR-------------------------
------------------------------------YAFI-S-----RSQMQITHHPPEII-----------
------------------------------------------------------------------------
-------------------------------------
>Sphaerosporella-brunnea/1-100
MVKKRASNGRN--KSGRGHVKPI-RCSNCSRCTPK----DKAIKRFTIRNMV--------------------
-ESAAIRDISEASVFSE-----------------------------------------------YSVP--KM
---------------YLKLQYCVSCA----------IHGK----IVR-------------------------
------------------------------------YALP-A-----TLTRTTE--Q-------SS------
------------------------------------------------------------------------
-------------------------------------
>Hypoxylon-sp.-CO27-5/1-109
MVKKRKNNGRN--KKGRGHVKPI-RCSNCSRCTPK----DKAIKRFTIRNMV--------------------
-ESAAIRDISDASVFSE-----------------------------------------------YTVP--KM
---------------YLKLQYCVSCA----------IHGK----IVR-------------------------
------------------------------------YVVP-S-----GERLRAQ--SGAAYAPEMSLG----
------------------------------------------------------------------------
-------------------------------------
>Leucosporidium-creatinivorum/1-124
MTKKRRNGGRN--KNGRGHVVGV-RCSNCSRMCPK----DKAVRRFTVRNMI--------------------
-ESAAIRDLSEASVYPE-----------------------------------------------YVLP--KL
---------------YLKIHYCISCA----------IHSH----VVR-------------------------
------------------------------------VRSV-A-----GRRNRA-PPPRLRFNKDGKKISPAA
VAAVAGAARA--------------------------------------------------------------
-------------------------------------
>Microbotryum-lychnidis-dioicae-(strain-p1A1-Lamole-/-MvSl-1064)/1-124
MTKKRRNGGRN--KNGRGHVVGV-RCSNCSRMCPK----DKAVRRFTVRNMI--------------------
-ESAAIRDLSDASVYTE-----------------------------------------------YVLP--KI
---------------YLKIVYCISCA----------IHSH----VVR-------------------------
------------------------------------VRSV-E-----GRRNRA-PPPRMRFNKDGKKISPAA
VAAVAAAGRS--------------------------------------------------------------
-------------------------------------
>Cronartium-quercuum-f.-sp.-fusiforme-G11/1-139
MTKKRRNGGRN--KSGRGHVNPV-RCSNCSRCVPK----DKAIKRFTVRNMV--------------------
-ESAAIRDLSDASVYPE-----------------------------------------------YVLP--KL
---------------YVKIHYCVSCA----------IHAH----VVR-------------------------
------------------------------------VRSV-E-----GRRNRA-PPPRVRFNKDGKKVNPNA
VAGMSLPLVSK---LSRACLLNSYPSTL--------------------------------------------
-------------------------------------
>Melampsora-larici-populina-(strain-98AG31-/-pathotype-3-4-7)/1-124
MTKKRRNGGRN--KSGRGHVNPV-RCSNCSRCVPK----DKAIKRFTVRNMV--------------------
-ESAAIRDLSDASVYPE-----------------------------------------------YVLP--KL
---------------YVKIHYCVSCA----------IHAH----VVR-------------------------
------------------------------------VRSV-T-----DRRKRA-PPPRVRFNKDGKKINPNA
VAGMFLMIFL--------------------------------------------------------------
-------------------------------------
>Schizopora-paradoxa/1-124
MTKKRRNGGRN--KKGRGHVSFV-RCTNCSRCVGK----DKAIKRFKVSNMI--------------------
-ESAAVRDISEASVYKE-----------------------------------------------YTIP--KM
---------------YLKIAYCVSCA----------IHSH----VVR-------------------------
------------------------------------VRSR-E-----GRRNRA-PPPRVRYNKDGKKVTVNP
AVAAAQAQAA--------------------------------------------------------------
-------------------------------------
>Malassezia-pachydermatis/1-122
MTKKRRNGGRN--KHGRGHVNFV-RCSNCARAVPK----DKAIKRFTVRNIV--------------------
-EAAAVRDLSEASVYDE-----------------------------------------------YVLP--KL
---------------YIKLAYCVSCA----------IHAK----VVR-------------------------
------------------------------------VRSV-E-----GRRNRA-PP-RLRFNRDNRKSNPAA
AQAAGGARN---------------------------------------------------------------
-------------------------------------
>Mixia-osmundae-(strain-CBS-9802-/-IAM-14324-/-JCM-22182-/-KY-12970)/1-126
MTKKRRSGGRN--KKGRGHTNFV-RCSNCSRCVPK----DKAIKRFTVRNIV--------------------
-ESAAIRDISEASVYQE-----------------------------------------------YTLP--KL
---------------YIKLLYCVSCA----------IHAH----VVR-------------------------
------------------------------------VRSV-G-----GRRIRA-PPPRIRFNKDGKKITAQT
QIAVAGAAAAR---A---------------------------------------------------------
-------------------------------------
>Ceraceosorus-bombacis/1-123
MTKKRRNGGRN--KHGRGHVPFV-RCSNCARCVPK----DKAIKRFTIRNIV--------------------
-EAAAVRDLSDASVYAE-----------------------------------------------YALP--KL
---------------YLKIHYCVSCA----------IHAH----VVR-------------------------
------------------------------------VRSR-E-----DRRNRE-PPVRVRYNKDGKKINPAV
AAAQDRART---------------------------------------------------------------
-------------------------------------
>Pseudomicrostroma-glucosiphilum/1-136
MTKKRRNGGRN--KHGRGHVGFV-RCSNCSRCVPK----DKAIKRFTVRNIV--------------------
-EAAAVRDISDASVYAE-----------------------------------------------YALP--KL
---------------YIKIAYCVSCA----------IHAH----VVR-------------------------
------------------------------------VRSR-I-----GRRNRA-PPVRVRYNKDGKKINPAV
AAVQNSGVGPQ---AGGAPAPTVRV-----------------------------------------------
-------------------------------------
>Jaminaea-rosea/1-136
MTKKRRNGGRN--KHGRGHVGFV-RCSNCARAVPK----DKAIKRFTVRNIV--------------------
-EAAAVRDLSDASVYAE-----------------------------------------------YALP--KL
---------------YIKIAYCVSCA----------IHAH----VVR-------------------------
------------------------------------VRSA-E-----GRRIRT-PPVRVRYNRDGKKINPAV
AQVQNSGVGPQ---AGGAPAPTVRV-----------------------------------------------
-------------------------------------
>Tilletia-laevis/1-128
MTKKRRNAGRS--KHGRGHVRFI-RCSNCARACPK----DKAIKRFTVRNIV--------------------
-EAAAIRDMSEASVYAE-----------------------------------------------YALP--KL
---------------YIKLHYCVSCA----------IHAH----IVR-------------------------
------------------------------------VRSR-E-----GRRNRA-PPVRVRYNKDGKKINPAV
ATAQGAPAAPA---GRA-------------------------------------------------------
-------------------------------------
>Tilletia-indica/1-128
MTKKRRNAGRS--KHGRGHVPFV-RCSNCARACPK----DKAIKRFTVRNIV--------------------
-EAAAIRDMSEASVYQE-----------------------------------------------YALP--KL
---------------YIKLHYCVSCA----------IHAH----IVR-------------------------
------------------------------------VRSR-E-----GRRNRA-PPVRVRYNKDGKKINPAV
ASAQTAAAAPA---GRA-------------------------------------------------------
-------------------------------------
>Kalmanozyma-brasiliensis-(strain-GHG001)/1-122
MTKKRRSGGRN--KSGRGHVTFV-RCSNCSRAVPK----DKAIKRFTVRNIV--------------------
-EAAAIRDLSEASVYQE-----------------------------------------------YALP--KL
---------------YIKVVYCVSCA----------IHAH----IVR-------------------------
------------------------------------VRSR-E-----GRRSRL-PPPRVRFNKDGKKINPAL
AQAQAQRA----------------------------------------------------------------
-------------------------------------
>Sporisorium-reilianum-f.-sp.-reilianum/1-122
MTKKRRSGGRN--KSGRGHVTFV-RCSNCARAVPK----DKAIKRFTVRNIV--------------------
-EAAAIRDLSDASVYQE-----------------------------------------------YALP--KL
---------------YIKVVYCVSCA----------IHAH----IVR-------------------------
------------------------------------VRSR-E-----GRRNRL-PPPRVRYNKDGKKINPAV
AQLQATRA----------------------------------------------------------------
-------------------------------------
>Ustilago-bromivora/1-122
MTKKRRSGGRN--KSGRGHVTFV-RCSNCSRAVPK----DKAIKRFTVRNIV--------------------
-EAAAIRDLSEASVYQE-----------------------------------------------YALP--KL
---------------YIKVVYCVSCA----------IHAH----IVR-------------------------
------------------------------------VRSR-E-----GRRNRL-PPPRVRFNKDGKKVNPAV
AQLQANKA----------------------------------------------------------------
-------------------------------------
>Ustilago-trichophora/1-122
MTKKRRSGGRN--KSGRGHVTFV-RCSNCSRAVPK----DKAIKRFTVRNIV--------------------
-EAAAIRDLSEASVYQE-----------------------------------------------YALP--KL
---------------YIKVVYCVSCA----------IHAH----IVR-------------------------
------------------------------------VRSR-E-----GRRNRL-PPPRVRYNKDGKKINPAV
AQLQANRA----------------------------------------------------------------
-------------------------------------
>Melanopsichium-pennsylvanicum-4/1-122
MTKKRRSGGRN--KSGRGHVSFV-RCSNCSRAVPK----DKAIKRFTVRNIV--------------------
-EAAAIRDLSEASVYQE-----------------------------------------------YALP--KL
---------------YIKVVYCVSCA----------IHAH----IVR-------------------------
------------------------------------VRSR-E-----GRRSRL-PPPRVRYNKDGKKINPAV
AQIQASRA----------------------------------------------------------------
-------------------------------------
>Ustilago-maydis-(strain-521-/-FGSC-9021)/1-122
MTKKRRSGGRN--KSGRGHVTFV-RCSNCARAVPK----DKAIKRFTVRNIV--------------------
-EAAAIRDLSEASVYQE-----------------------------------------------YALP--KL
---------------YIKVVYCVSCA----------IHAH----IVR-------------------------
------------------------------------VRSR-E-----GRRSRL-PPPRVRYNKDGKKINPAV
AQLQASRA----------------------------------------------------------------
-------------------------------------
>Pseudozyma-flocculosa-PF-1/1-126
MTKKRRNGGRN--KHGRGHVAFV-RCSNCSRAVPK----DKAIKRFTVRNIV--------------------
-EAAAVRDLSEASVYQE-----------------------------------------------YVLP--KL
---------------YIKIAYCVSCA----------IHAH----VVR-------------------------
------------------------------------VRSR-E-----GRRNRA-PPPRVRYNKDGKKVNPAV
AQVQGAGAAAR---S---------------------------------------------------------
-------------------------------------
>Testicularia-cyperi/1-122
MTKKRRNGGRN--KHGRGHVNFV-RCSNCSRAVPK----DKAIKRFTVRNIV--------------------
-EAAAVRDLSEASVYQE-----------------------------------------------YALP--KL
---------------YIKVVYCVSCA----------IHAH----VVR-------------------------
------------------------------------VRSR-E-----GRRNRA-PPVRVRYNKDGKKINPAV
AQAQAARA----------------------------------------------------------------
-------------------------------------
>Spizellomyces-punctatus-(strain-DAOM-BR117)/1-115
MTQKRRNNGRA--KHGRGHVKPV-RCSNCARCVPK----DKAIKRFLIRNMV--------------------
-EQAAIRDLADASVFEE-----------------------------------------------YALP--KL
---------------YIKMHYCVSCA----------IHSK----IVR-------------------------
------------------------------------VRSV-E-----GRRDRT-PPQRFRGFQKDKKPAAQK
A-----------------------------------------------------------------------
-------------------------------------
>Blyttiomyces-helicus/1-124
MTQKRRNNGRS--KKGRGHTRAV-RCSNCSRCVPK----DKAIKRFLIRNMV--------------------
-ELAAIRDISEASVFEE-----------------------------------------------YALP--KL
---------------YIKMLYCVSCA----------IHSH----VVR-------------------------
------------------------------------VRSR-E-----GRRNRD-PPQRIRGFNKLHTSPAVG
AAEGWSRPLA--------------------------------------------------------------
-------------------------------------
>Zancudomyces-culisetae/1-120
MTVKRRNHGRN--KKGRGHTNPI-RCDNCYRCCPK----DKAIKRFSVRNMV--------------------
-EAAAQRDMAEASVYES-----------------------------------------------YALP--KL
---------------YIKSQYCVACA----------IHSH----IVR-------------------------
------------------------------------VRSS-E-----GRRSRA-PPPRVRFTKDGKKINPNV
PAKETN------------------------------------------------------------------
-------------------------------------
>Smittium-megazygosporum/1-119
MTVKRRNHGRN--KKGRGKVTFI-RCDNCSRCCPK----DKAIKRFTIRNMV--------------------
-EAAGQRDMADASVYET-----------------------------------------------YVLP--KL
---------------YLKMQYCVACA----------IHNH----IVR-------------------------
------------------------------------VRST-E-----GRRIRT-PPPRVRYNKDGKKINPAV
AAQSA-------------------------------------------------------------------
-------------------------------------
>Smittium-simulii/1-120
MTVKRRNHGRN--KKGRGNVTSI-RCDNCSRCCPK----DKAIKRFTVRNMV--------------------
-EAAAQRDMAEASVYES-----------------------------------------------YALP--KL
---------------YIKVHYCVACA----------IHNH----IVR-------------------------
------------------------------------VRST-V-----GRRIRT-PPPRVRFNKDGKKINPNS
AVAQNA------------------------------------------------------------------
-------------------------------------
>Dimargaris-cristalligena/1-117
MTTKRRNHGRN--KKGRGRTSYI-RCTNCARCVPK----DKAIKRFTIRNMV--------------------
-ESAAIRDMTEASVFEE-----------------------------------------------YAIP--KL
---------------YIKLQYCVSCA----------IHSR----VVR-------------------------
------------------------------------VRST-A-----DSRKRD-PPPRFRFKDGKKVLPTTQ
KAN---------------------------------------------------------------------
-------------------------------------
>Linnemannia-elongata-AG-77/1-118
MTVKRRNHGRN--KNGRGHVKPV-RCSNCSRCVPK----DKAIKRYTVRPMV--------------------
-ELAAVRDITEALVYKE-----------------------------------------------YTLP--KF
---------------YIKIHYCISCA----------VHAH----IVR-------------------------
------------------------------------VRSR-E-----GRRSRA-PPPRFRFKDGKK-VAPAQ
AAKPL-------------------------------------------------------------------
-------------------------------------
>Geotrichum-candidum/1-120
MPKKRASNGRN--KKGRGHVTSI-RCSNCARMVPK----DKAIKRYAVRNMV--------------------
-EAAAIRDISEASVYKE-----------------------------------------------YVLP--KL
---------------YLKTHYCVSCA----------IHSK----VVR-------------------------
------------------------------------VRSR-E-----GRRIRT-PPPRVRFNKDGKKINPTV
ASKAAY------------------------------------------------------------------
-------------------------------------
>Saprochaete-ingens/1-120
MPKKRANNGRS--KKGRGHVSSI-RCSNCARMVPK----DKAIKRYLIRNMV--------------------
-EAAAIRDISEQSVYTE-----------------------------------------------YVLP--KL
---------------YLKIHYCVSCA----------IHSK----VVR-------------------------
------------------------------------VRSR-E-----GRRIRT-PPPRVRYNKDGKKINPTV
ASKAVY------------------------------------------------------------------
-------------------------------------
>Rhizopus-microsporus-var.-microsporus/1-110
MTSKRRNNGRN--QHGRGHTKFV-RCINCYRCVPK----DKAIKRFTIRNMV--------------------
-ETAAIRDIQEASVYEE-----------------------------------------------YAIP--KL
---------------YVKLHYCVSCA----------IHAR----IVR-------------------------
------------------------------------VRSR-T-----ERRNRL-PPQRFRFQKAANKA----
------------------------------------------------------------------------
-------------------------------------
>Rhizopus-microsporus/1-110
MTSKRRNNGRN--QHGRGHTKFV-RCINCYRCVPK----DKAIKRFTIRNMV--------------------
-ETAAIRDIQEASVYEE-----------------------------------------------YAIP--KL
---------------YVKLHYCVSCA----------IHAR----IVR-------------------------
------------------------------------VRSR-T-----QRRSRL-PPPRFRFQKTANKA----
------------------------------------------------------------------------
-------------------------------------
>Phycomyces-blakesleeanus-(strain-ATCC-8743b-/-DSM-1359-/-FGSC-10004-/-NBRC-33097-/-NRRL-1555)/1-108
MTCKRRNNGRN--KHGRGHVKFV-RCINCSKCCPK----DKAIKRFTIRNMV--------------------
-EAAAVRDLQEASIYEE-----------------------------------------------YTIP--KL
---------------YVKLHYCISCA----------IHAR----VVR-------------------------
------------------------------------VRSV-K-----DRKNRA-PPPRFRFQKTAA------
------------------------------------------------------------------------
-------------------------------------
>Hesseltinella-vesiculosa/1-110
MTCKRRNNGRN--KHGRGHNKFV-RCINCYRCCPK----DKAIKRFTIRNMI--------------------
-EAAAVRDLQEASIYEE-----------------------------------------------YAIP--KL
---------------YVKLHYCVSCA----------IHAR----IVR-------------------------
------------------------------------VRSA-V-----ARRNRA-PPPRFRFQKAANKA----
------------------------------------------------------------------------
-------------------------------------
>Rhizopus-delemar-(strain-RA-99-880-/-ATCC-MYA-4621-/-FGSC-9543-/-NRRL-43880)/1-107
MTCKRRNNGRN--KHGRGHTKFV-RCINCYRCVPK----DKAIKRFTIRNMV--------------------
-ETAAVRDLQEASIYEE-----------------------------------------------YAIP--KL
---------------YVKLHYCISCA----------IHAR----VVR-------------------------
------------------------------------VRSA-V-----DRRNRL-PPPRFRFQKKA-------
------------------------------------------------------------------------
-------------------------------------
>Choanephora-cucurbitarum/1-110
MTCKRRNNGRN--KHGRGHNKFV-RCINCYRCVPK----DKAIKRFTIRNMV--------------------
-EAAAVRDLQEASVYEE-----------------------------------------------YAIP--KL
---------------YVKLHYCVSCA----------IHAR----VVR-------------------------
------------------------------------VRSA-V-----DRRNRL-PPPRFRFQKAANKA----
------------------------------------------------------------------------
-------------------------------------
>Rhizopus-stolonifer/1-110
MTCKRRNNGRN--KHGRGHNKFV-RCINCYRCVPK----DKAIKRFTIRNMV--------------------
-ETAAVRDLQEASIYEE-----------------------------------------------YAIP--KI
---------------YVKLHYCISCA----------IHAR----VVR-------------------------
------------------------------------VRSA-V-----DRRNRL-PPPRFRFQKAANKA----
------------------------------------------------------------------------
-------------------------------------
>Parasitella-parasitica/1-110
MTCKRRNNGRN--KHGRGHNKFV-RCINCFRCVPK----DKAIKRFTIRNMV--------------------
-EAAAVRDLQEASIYEE-----------------------------------------------YAIP--KL
---------------YVKLHYCISCA----------IHAR----VVR-------------------------
------------------------------------VRSA-I-----DRRNRL-PPPRFRFQKAANKA----
------------------------------------------------------------------------
-------------------------------------
>Mucor-circinelloides-f.-lusitanicus/1-110
MTCKRRNNGRN--KHGRGHNKVV-RCINCYRCVPK----DKAIKRFTIRNMV--------------------
-EAAAVRDLQEASIYEE-----------------------------------------------YAIP--KL
---------------YVKLHYCISCA----------IHAR----VVR-------------------------
------------------------------------VRSA-V-----DRRNRL-PPPRFRFQKAANKA----
------------------------------------------------------------------------
-------------------------------------
>Schizosaccharomyces-japonicus-(strain-yFS275-/-FY16936)/1-119
MTQKRRNNGRN--KHGRGHNKFV-RCINCSRCVPK----DKAIKRWTIRNMV--------------------
-ETAAIRDLSEASVYSE-----------------------------------------------YTIP--KL
---------------YIKLQYCVSCA----------IHSR----VVR-------------------------
------------------------------------VRSR-E-----GRRIRT-PPPRVRYNRDGKKINPAV
AVKAL-------------------------------------------------------------------
-------------------------------------
>Schizosaccharomyces-octosporus-(strain-yFS286)/1-120
MTQKRRNCGRN--KHGRGHVKFV-RCINCSRAVPK----DKAIKRWTIRNMV--------------------
-ETAAIRDMSEASVYSE-----------------------------------------------YTIP--KL
---------------YVKLQYCVSCA----------IHSR----VVR-------------------------
------------------------------------VRSR-D-----GRRIRT-PPPRVRYNRDGKRVNPAA
LAKTVL------------------------------------------------------------------
-------------------------------------
>Schizosaccharomyces-cryophilus-(strain-OY26-/-ATCC-MYA-4695-/-CBS-11777-/-NBRC-106824-/-NRRL-Y48691)/1-120
MTQKRRNCGRN--KHGRGHVKFV-RCINCSRAVPK----DKAIKRWTIRNMV--------------------
-ETAAIRDMSEASVYSE-----------------------------------------------YTIP--KL
---------------YIKLQYCVSCA----------IHSR----VVR-------------------------
------------------------------------VRSR-D-----GRRIRT-PPPRMRYNRDGKRINPAA
LAKTAL------------------------------------------------------------------
-------------------------------------
>Piromyces-sp.-(strain-E2)/1-115
MTQKRRNNGRN--KHGRGHVKFV-RCANCARAVPK----DKAIKRFLIRNMV--------------------
-EAAAVRDIAENSVYEN-----------------------------------------------IVLP--KL
---------------YIKMHYCISCG----------IHSH----IVR-------------------------
------------------------------------VRSR-D-----GRRNRA-PPQRFRFNKDGKKVTPNK
A-----------------------------------------------------------------------
-------------------------------------
>Piromyces-finnis/1-115
MTQKRRNNGRN--KHGRGHVKFV-RCANCSRAVPK----DKAIKRFLIRNMV--------------------
-EAAAVRDIAENSVYDN-----------------------------------------------VVLP--KL
---------------YIKMHYCISCG----------IHSH----IVR-------------------------
------------------------------------VRSR-E-----GRRNRA-PPQRFRFNKDGKKVTPNK
A-----------------------------------------------------------------------
-------------------------------------
>Neocallimastix-californiae/1-115
MTQKRRNNGRN--KHGRGHVKFV-RCANCARCVPK----DKAIKRFLIRNMV--------------------
-ESAAIRDISENSVYDN-----------------------------------------------VVLP--KL
---------------YIKMHYCISCG----------IHSH----IVR-------------------------
------------------------------------VRSR-D-----GRRNRA-PPQRFRFNKDGKKVTPNK
A-----------------------------------------------------------------------
-------------------------------------
>Anaeromyces-robustus/1-115
MTQKRRNNGRN--KHGRGHVKFV-RCANCARCVPK----DKAIKRFLIRNMV--------------------
-EAAAVRDIAENSVYDN-----------------------------------------------VVLP--KL
---------------YIKMHYCVSCG----------IHSH----IVR-------------------------
------------------------------------VRSR-D-----GRRNRA-PPQRFRFNKDGKKVTPNK
A-----------------------------------------------------------------------
-------------------------------------
>Pneumocystis-carinii-(strain-B80)/1-123
MTFKRRNNGRN--KHGRGHTDPI-RCSNCARCVPK----DKAIKRFTVRNMV--------------------
-ESAAIRDISDASVYQE-----------------------------------------------YALP--KL
---------------YIKLHYCVSCA----------IHSH----IVR-------------------------
------------------------------------VRSR-E-----GRRIRV-IPLRAHYNKDGRKINPTS
AAKALISQL---------------------------------------------------------------
-------------------------------------
>Pneumocystis-murina-(strain-B123)/1-123
MTFKRRNNGRN--KHGRGHTDSI-RCSNCARCVPK----DKAIKRFTVRNMV--------------------
-ESAAIRDISDASVYQE-----------------------------------------------YALP--KL
---------------YIKLHYCVSCA----------IHSH----IVR-------------------------
------------------------------------VRSR-E-----GRRIRV-VPLRAHYNKDGRKINPTS
AAKALISQL---------------------------------------------------------------
-------------------------------------
>Basidiobolus-meristosporus-CBS-931.73/1-116
MTTKRRNHGRN--KSGRGHVKPV-RCVNCARCVPK----DKAIKRFTIRNMV--------------------
-ESAAVRDLKEASVYAE-----------------------------------------------YALP--KL
---------------YVKLHYCISCA----------IHQH----IVR-------------------------
------------------------------------VRST-V-----GRRIRT-PPPRFRFDRDGKKTTATK
TA----------------------------------------------------------------------
-------------------------------------
>Gigaspora-rosea/1-120
MTTKRRNHGRN--KHGRGHVKPV-RCSNCARCVPK----DKAIKRFTVRNMV--------------------
-ESAAVRDITEASVYEE-----------------------------------------------YALP--KL
---------------YIKLHYCVSCA----------IHSH----VVR-------------------------
------------------------------------VRSR-E-----GRRNRA-PPPRVRYNKDGKKINPNV
TQKATT------------------------------------------------------------------
-------------------------------------
>Gigaspora-margarita/1-120
MTTKRRNHGRN--KHGRGHVKPV-RCSNCARCVPK----DKAIKRFTVRNMV--------------------
-ESAAVRDITEASVYEE-----------------------------------------------YALP--KL
---------------YIKLHYCVSCA----------IHSH----VVR-------------------------
------------------------------------VRSR-E-----GRRNRA-PPPRIRYNKDGKKINPNV
TQKATT------------------------------------------------------------------
-------------------------------------
>Thamnocephalis-sphaerospora/1-115
QTTKRRNHGRN--KKGRGHVKPV-RCINCARCVPK----DKSIKRFTVRNMV--------------------
-EAAAVRDLKEASVYEE-----------------------------------------------YALP--KL
---------------YIKLHYCVSCA----------IHAH----IVR-------------------------
------------------------------------VRSA-V-----GRRNRA-PPPRFRFNKDGKKITPPK
N-----------------------------------------------------------------------
-------------------------------------
>Syncephalis-pseudoplumigaleata/1-116
MTTKRRNHGRN--KKGRGHVKPV-RCTNCARCVPK----DKAIKRFTVRNMV--------------------
-EAAAIRDINEASVYDE-----------------------------------------------YALP--KL
---------------YIKLHYCVSCA----------IHAH----IVR-------------------------
------------------------------------VRSA-V-----DRRNRA-PPPRFRFNKDGKKVTAPA
KN----------------------------------------------------------------------
-------------------------------------
>Plasmodium-chabaudi-chabaudi/1-107
MPKKRRNGGRS--KHNRGHVNPL-RCSNCGRCVPK----DKAIKRFNIRNIV--------------------
-DTSAQRDIKEASVYST-----------------------------------------------FQLP--KL
---------------YIKQCYCVSCA----------IHSR----FVR-------------------------
------------------------------------VRSR-Q-----QRRVRK-ETTKHAHASQL-------
------------------------------------------------------------------------
-------------------------------------
>Plasmodium-berghei/1-107
MPKKRRNGGRS--KHNRGHVNPL-RCSNCGRCVPK----DKAIKRFNIRNIV--------------------
-DTSAQRDIKEASVYST-----------------------------------------------FQLP--KL
---------------YIKQCYCVSCA----------IHSR----FVR-------------------------
------------------------------------VRSR-Q-----QRRVRK-ETTKHAHVSQL-------
------------------------------------------------------------------------
-------------------------------------
>Plasmodium-knowlesi/1-107
MPKKRRNGGRS--KHNRGHVNPL-RCSNCGRCVPK----DKAIKRFNIRNIV--------------------
-DTSAQRDIKEASVYST-----------------------------------------------FQLP--KL
---------------YIKQCYCVSCA----------IHSR----FVR-------------------------
------------------------------------VRSR-Q-----QRRVRK-ETSKHVNPSQL-------
------------------------------------------------------------------------
-------------------------------------
>Plasmodium-ovale/1-107
MPKKRRNGGRS--KHNRGHVNPL-RCSNCGRCVPK----DKAIKRFNIRNIV--------------------
-DTSAQRDIKEASVYST-----------------------------------------------FQLP--KL
---------------YIKQCYCVSCA----------IHSR----FVR-------------------------
------------------------------------VRSR-Q-----QRRVRK-ETAKHVNPSQL-------
------------------------------------------------------------------------
-------------------------------------
>Plasmodium-falciparum-(isolate-3D7)/1-107
MPKKRRNGGRS--KHNRGHVNPL-RCSNCGRCVPK----DKAIKRFNIRNIV--------------------
-DTSAQRDIKEASVYST-----------------------------------------------FQLP--KL
---------------YIKQCYCVSCA----------IHSR----FVR-------------------------
------------------------------------VRSR-E-----QRRVRK-ETAKHVNPSQL-------
------------------------------------------------------------------------
-------------------------------------
>Plasmodium-inui-San-Antonio-1/1-107
MPKKRRNGGRS--KHNRGHVNPL-RCSNCGRCVPK----DKAIKRFNIRNIV--------------------
-DTSAQRDIKEASVYST-----------------------------------------------FQLP--KL
---------------YIKQCYCVSCA----------IHSR----FVR-------------------------
------------------------------------VRSR-E-----QRRVRK-ETSKHINPSQL-------
------------------------------------------------------------------------
-------------------------------------
>Plasmodium-vivax-India-VII/1-107
MPKKRRNGGRS--KHNRGHVNPL-RCSNCGRCVPK----DKAIKRFNIRNIV--------------------
-DTSAQRDIKEASVYST-----------------------------------------------FQLP--KL
---------------YIKQCYCVSCA----------IHSR----FVR-------------------------
------------------------------------VRSR-E-----QRRVRK-ETSKHVNPSQL-------
------------------------------------------------------------------------
-------------------------------------
>Hepatocystis-sp.-ex-Piliocolobus-tephrosceles/1-107
MPKKRRNGGRS--KHNRGHVNPL-RCSNCGRCVPK----DKAIKRFNIRNIV--------------------
-DASAQRDIKEASVYST-----------------------------------------------FHLP--KL
---------------YIKQCYCVSCA----------IHSR----FVR-------------------------
------------------------------------VRSR-E-----QRRVRK-ETAKHVNPSQL-------
------------------------------------------------------------------------
-------------------------------------
>Plasmodium-gallinaceum/1-107
MPKKRRNGGRS--KHNRGHVNPL-RCSNCGRCVPK----DKAIKRFNIRNIV--------------------
-DASAQRDIKEASVYST-----------------------------------------------FQLP--KL
---------------YIKQCYCVSCA----------IHSR----FVR-------------------------
------------------------------------VRSR-E-----QRRVRK-ETAKHINPSQL-------
------------------------------------------------------------------------
-------------------------------------
>Caligus-rogercresseyi/1-121
MTTKRRNNGRA--KHGRGHVKYI-RCTNCSKACPK----DKAIRKFVIRNIV--------------------
-EAAAVRDIADASVYAN-----------------------------------------------YQLP--KL
---------------YAKLYY------------------C----VVR-------------------------
------------------------------------NRSR-E-----ARKDRT-PPPRYPIRAPMNHRDPTK
LEGL----LNLLNVLSRGG-----------------------------------------------------
-------------------------------------
>Scopus-umbretta/1-95
QTKKRRNNGRA--KKGRGHVQPI-RCTNCARCVPK----DKAIKKFVIRNIV--------------------
-EAAAVRDISEASLYVK-----------------------------------------------LHYC--VS
----------------CAIHS------------------K----VVR-------------------------
------------------------------------NRSR-E-----ARKDRT-PPPRFRPA----------
------------------------------------------------------------------------
-------------------------------------
>Hermetia-illucens/1-95
MTKKRRNGGRC--KHNRGHVKPV-RCTNCARCVPK----DKAIKKFVIRNIV--------------------
-EAAAVRDITEASVYS--------------------------------------------------------
------------------------------------------------------------------------
-----------------------------------------------SYILPK-LSKEARRIRTPPLRTFPK
DMARQSNQARK-------------------------------------------------------------
-------------------------------------
>Ixodes-ricinus/1-165
MTAKRRNNGRS--KHGRGHVKPV-RCTNCARCVPK----DKSIKKFVIRNIV--------------------
-EAAAVRDITVASVYE--------------------------------------------------------
------------------------------------------------------------------------
-----------------------------------------------TYPLPK-LYAKLHYCVVLRRRLPTY
PNESKLGRPNQTKYLNGKGRSVRTETGSV--SPP----SPGRVTPGTPGPDPDPSYRTV-G-PYGNPKPRP-
----SPSRSVWSRSRKTKRYGT---------------
>Soboliphyme-baturini/1-101
MTCKRRNHGRS--KKGRGHVKFI-RCTNCGRCTPK----DKAIKKYVVRNIV--------------------
-EAAAVRDISDASVYE--------------------------------------------------------
--------------------------------------------IVR-------------------------
------------------------------------NRSR-E-----ARKDRT-PPPRFPQKVTPPMLRPGV
PGV-----PGRPPI----------------------------------------------------------
-------------------------------------
>Trifolium-subterraneum/1-82
MTFKRRNGGRN--KHGRGHVKFI-RCSNCGKCCPK----DKAIKRFLVRNIV--------------------
-EQAAVRDVQ--------------------------------------------------------------
------------------------------------------------------------------------
-------------------------------------EAC-D-----DAPRPG-QPGQAPRPAGPGAPPVRN
------------------------------------------------------------------------
-------------------------------------
>Thecamonas-trahens-ATCC-50062/1-159
MTVKRRNHGKN--RKGRGSVPFV-RCTNCSRAVPK----DKCVRRMLVRNMI--------------------
-ESAGQRDIIEASVYDV-----------------------------------------------FVIP--KM
---------------YIKLTYCISCA----------LHAR----VVR-------------------------
------------------------------------ARPA-K-----DRKNRE-PPRRPRRRRDDDNKKKPY
GTQNNEAAESAIAAALAAKAAAATATEGA--A--------EAVTETAAAEAPVEA-----------------
-------------------------------------
>Anaeramoeba-ignava/1-146
MTRKRRNHGKN--RKGRGHVRNV-RCMNCRRCVPK----DKAIKRFQVRNML--------------------
-DNASIRDVSDQCVYKG-----------------------------------------------YQVP--KL
---------------FIKIEYCVSCA----------IHLH----IVR-------------------------
------------------------------------VRSV-T-----DRRDRT-VKRWRRPGMRDRRPTKPT
GNQKQPQKPTTTNATPQQTAPTTTPTT-T--T--------NKV-----------------------------
-------------------------------------
>Naganishia-liquefaciens/1-129
MTKKRRGNGRN--KKGRGHVGFV-RCSNCSRCVPK----DKAIKRTKVSNIV--------------------
-ETAAIRDMEEASVYKE-----------------------------------------------YALP--KL
---------------YTRTAYCISCA----------IHSK----VVR-------------------------
------------------------------------VRSG-K-----PGAVNS-RKTRTPPPRPRFKDGKRI
NP-AVAA-A----QDAKAARA---------------------------------------------------
-------------------------------------
>Lotharella-globosa/1-112
MPKKRRNRGRA--KKNAGRKRRV-ACELSGKLVPK----DKAIKRYIVRNIV--------------------
-NSAAISDLKEASVYDE-----------------------------------------------YALP--KL
---------------YYKMYYCVGSA----------CHRR----IVR-------------------------
------------------------------------SRSK-V-----EMKNRT-PPQRPGRRFKDGKKQS--
------------------------------------------------------------------------
-------------------------------------
>Cryptomonas-paramecium/1-103
MTKKRRNNGRS--KKNRGHVKRV-QCVFSNKLIPK----DKGIVRYTVRNII--------------------
-EASNLKDIQEACIYDS-----------------------------------------------YCLP--KM
---------------YFKNIYSIEAA----------IHNK----IVR-------------------------
------------------------------------IRSK-E-----ERKNRF---SFFSKKI---------
------------------------------------------------------------------------
-------------------------------------
>Chroomonas-mesostigmatica-CCMP1168/1-106
MTKKRRNNGRN--KSNRGLVRRV-HCVFSNKLIPK----DKAIKKYTVKNII--------------------
-ESSGLRDFQDACVYEF-----------------------------------------------YSLP--KI
---------------YAKNYYSIEAA----------IHNK----IVR-------------------------
------------------------------------VRSK-E-----RRKIRS-STKKILGNSL--------
------------------------------------------------------------------------
-------------------------------------
>Globisporangium-ultimum-(strain-ATCC-200006-/-CBS-805.95-/-DAOM-BR144)/1-108
MTVKRRNHGRN--KKGRGHVKRV-HCVSTAKLIPK----DKAVKRFVVRNIV--------------------
-DQSAIRDLKESSVYES-----------------------------------------------YALP--KI
---------------YIKNYYCIEAA----------IHQR----IVR-------------------------
------------------------------------GRSV-E-----ARKSRA-APAPRFRQAKRN------
------------------------------------------------------------------------
-------------------------------------
>Hyaloperonospora-arabidopsidis-(strain-Emoy2)/1-125
MTVKRRNHGRN--KKGRGHVKRV-HCVSTAKLIPK----DKAIKRFVVRNIV--------------------
-DQSAIRDLKEASVYES-----------------------------------------------YALP--KI
---------------YIKNYYCVEAA----------IHQR----IVR-------------------------
------------------------------------GRSV-E-----ARKSRA-PPPRRFAPKRMVMRHDHM
I------------QDTRTRLTSS-------------------------------------------------
-------------------------------------
>Phytophthora-infestans-(strain-T30-4)/1-117
MTVKRRNHGRN--KKGRGHVKRV-HCVSTAKLIPK----DKAIKRFVVRNIV--------------------
-DQSAIRDLKEASVYES-----------------------------------------------YALP--KI
---------------YIKNYYCVEAA----------IHQR----IVR-------------------------
------------------------------------GRSI-E-----ARKSRA-PPPRRFAPKRTSWGRQRL
P------------SP---------------------------------------------------------
-------------------------------------
>Coccolithus-braarudii/1-132
MTVKRRAHGRN--KKGRGHVNRV-RCVSTGKAIPK----DKAIKRFIVRNIV--------------------
-EASALRDIREASCIEN-----------------------------------------------YVLP--KI
---------------YIKQYYSVEAA----------IHQR----VVR-------------------------
------------------------------------VRSR-E-----LRRSRE-PPQRNRPPPREGAGGPGG
GP-GGPGGP----PGGGGGGPPK-------------------------------------------------
-------------------------------------
>Nannochloropsis-salina-CCMP1776/1-106
MTVKRRNHGRN--KKGRGHVKRV-RCASTGKAVPK----DKAIKRMVVRSIV--------------------
-DQSSARDIKEARVFEN-----------------------------------------------YQLP--KL
---------------YIKQYYSVEAA----------VHQR----LVR-------------------------
------------------------------------SRSK-E-----DRRIRE-PPERKRPGGR--------
------------------------------------------------------------------------
-------------------------------------
>Ciona-intestinalis/1-119
MPFKRRNGGRN--KQGRGHVKYV-RCESSGARVPK----DKAIKKYIIRNIV--------------------
-DAAGMRDLSEASVYES-----------------------------------------------YALP--KM
---------------YYKVYYSVSAA----------IHLR----LVK-------------------------
------------------------------------NRSR-L-----ARKDRT-PPPRFRPGGQQQQQQNQT
RP-----------R--VS------------------------------------------------------
-------------------------------------
>Ciona-savignyi/1-119
MPFKRRNGGRN--KQGRGHVKYV-RCESSGARVPK----DKAIKKYIIRNIV--------------------
-DAAGMRDLSDASVYDS-----------------------------------------------YALP--KM
---------------YYKVYYSVSAA----------IHLR----LVK-------------------------
------------------------------------NRSH-L-----ARKDRT-PPPRFRPGGQQQQQQNQT
RP-----------R--VS------------------------------------------------------
-------------------------------------
>Auxenochlorella-protothecoides/1-121
MTKKRRNGGRN--KHGRGHVKRV-RCESSGVLVPK----DKAIKRFIVRNMV--------------------
-DASAIRDLQEACTIDN-----------------------------------------------YALP--KI
---------------YRKVYYCISAA----------IHSK----IVR-------------------------
------------------------------------VRSV-K-----NRRNRE-PPKRPGFGPRPERPAGQA
GQ-----------APQKA------------------------------------------------------
-------------------------------------
>Gonium-pectorale/1-109
MTKKRRNRGRS--KHGRGHVNRV-RCESSGAMVPK----DKAIKRYIVRNIV--------------------
-DASALRDMQEACVVDN-----------------------------------------------YALP--KI
---------------YRKVYYSISAA----------IHSR----VVR-------------------------
------------------------------------VRSA-K-----DRRNRE-PPRRFPPREQK------K
E-----------------------------------------------------------------------
-------------------------------------
>Volvox-carteri-f.-nagariensis/1-109
MTKKRRNRGRA--KHGRGHVNRV-RCESSGAMVPK----DKAIKRYIVRNIV--------------------
-DASALRDMQEACVIDN-----------------------------------------------YALP--KI
---------------YRKVYYSISAA----------IHSR----VVR-------------------------
------------------------------------VRSA-K-----DRRNRE-PPRRFPNREQK------K
D-----------------------------------------------------------------------
-------------------------------------
>Tetrabaena-socialis/1-112
MTKKRRNRGRA--KHGRGHVNRV-RCESSGAMVPK----DKAIKRYIVRNIV--------------------
-DASALRDMQEACVIDN-----------------------------------------------YALP--KI
---------------YRKVYYSISAA----------IHSR----VVR-------------------------
------------------------------------VRNR-E-----VRKNRE-PPRRFPDRTQQ------Q
QK-----------KD---------------------------------------------------------
-------------------------------------
>Chlamydomonas-schloesseri/1-111
MTKKRRNRGRA--KHGRGHVNRV-RCESSGAMVPK----DKAIKRYIVRNIV--------------------
-DASALRDMQEACVVDN-----------------------------------------------YALP--KI
---------------YRKVYYSISAA----------IHSR----VVR-------------------------
------------------------------------VRNA-K-----ERRNRE-PPRRFPNREQQ------Q
KK-----------D----------------------------------------------------------
-------------------------------------
>Edaphochlamys-debaryana/1-112
MTKKRRNRGRA--KHGRGHVNRV-RCESSGAMVPK----DKAIKRYIVRNIV--------------------
-DASALRDMQEACVVDN-----------------------------------------------YALP--KI
---------------YRKVYYSISAA----------IHSR----VVR-------------------------
------------------------------------VRST-K-----DRKNRE-PPRRFPNRDQQ------Q
QK-----------KD---------------------------------------------------------
-------------------------------------
>Chlamydomonas-reinhardtii/1-112
MTKKRRNRGRA--KHGRGHVNRV-RCESSGAMVPK----DKAIKRYIVRNIV--------------------
-DASALRDMQEACVVDN-----------------------------------------------YALP--KI
---------------YRKVYYSISAA----------IHSR----VVR-------------------------
------------------------------------VRNA-K-----ERRNRE-PPRRFPNRDQQ------Q
QK-----------KD---------------------------------------------------------
-------------------------------------
>Chlamydomonas-incerta/1-112
MTKKRRNRGRA--KHGRGHVNRV-RCESSGAMVPK----DKAIKRYIVRNIV--------------------
-DASALRDMQEACVVDN-----------------------------------------------YALP--KI
---------------YRKVYYSISAA----------IHSR----VVR-------------------------
------------------------------------VRNH-K-----ERKNRE-PPRRFPNRDQQ------Q
QK-----------KD---------------------------------------------------------
-------------------------------------
>Echinostoma-caproni/1-115
MTRKRRNHGRS--KKGRGHVRFI-RCSNCGRACPK----DKAVWKLVTRSMV--------------------
-ETAALKDLEDASVYGS-----------------------------------------------EFLP--RL
---------------YVKLQYCISCA----------IHNK----VLR-------------------------
------------------------------------NRSR-A-----DRRLRK-PLKLPTQRTDNQRPVPQR
T-----------------------------------------------------------------------
-------------------------------------
>Gregarina-niphandrodes/1-110
MPSKRRNNGRA--KKNCGAARNV-RCVNCGRCVPK----DKAIKRYNVRNIV--------------------
-DASSRKDIKENCIYEN-----------------------------------------------YNLP--KL
---------------YIQQIYCVSCG----------IHSR----IVR-------------------------
------------------------------------SRSR-T-----DRKIRY-SPSKARVVGAQNFF----
------------------------------------------------------------------------
-------------------------------------
>Amoebophrya-sp.-A25/1-110
MPSKRRNNGRS--KHGRGHTAIM-RCSNCYRAVPK----DKAVRKFVVRTIV--------------------
-DTSSARDLKEQSAIDT-----------------------------------------------YQLP--RL
---------------YIKQQYCVSCA----------IHAR----IVR-------------------------
------------------------------------VRSA-E-----LRRKRK-PPTRDAPRPQMGGK----
------------------------------------------------------------------------
-------------------------------------
>Amoebophrya-sp.-A120/1-110
MPSKRRNNGRS--KHGRGHTAIM-RCSNCYRAVPK----DKAVRKFVVRTIV--------------------
-DTSSARDLKEQSAIDT-----------------------------------------------YQLP--RL
---------------YIKQQYCVSCA----------IHAR----IVR-------------------------
------------------------------------VRSA-D-----ARRVRK-RPSRDPVQAPRGGK----
------------------------------------------------------------------------
-------------------------------------
>Amphidinium-carterae/1-113
MPSKRRNNGRS--KHGRGHTAII-RCSNCGRCVPK----DKAVKRFQVRNIV--------------------
-DASSQRDIREASVYQQ-----------------------------------------------FALP--KL
---------------YMKMQYCVSCA----------IHGR----IVR-------------------------
------------------------------------VRNK-A-----LRDSPE-GRVPPKKDFGKGGG-KGK
------------------------------------------------------------------------
-------------------------------------
>Spumella-elongata/1-116
MPSKRRNNGRS--KHGRGHTAIV-RCSNCSRCVPK----DKAIKRFQVRNIV--------------------
-DASSQRDLRDASVYAT-----------------------------------------------FMLP--KL
---------------YMKMIYCVSCA----------IHGR----VVR-------------------------
------------------------------------VRNK-K-----VRASPE-GRIYVRPNFGKGGGKGGG
KG----------------------------------------------------------------------
-------------------------------------
>Karlodinium-veneficum/1-118
MPSKRRNNGRS--KHGRGHTAIV-RCSNCSRCVPK----DKAIKRFQVRNMV--------------------
-DASSQRDLRDACAYNS-----------------------------------------------FMLP--KL
---------------YMKMIYCVSCA----------IHGR----IVR-------------------------
------------------------------------VRNK-V-----LRASPE-GRIYVRPNFGGKGDGKGK
GGGK--------------------------------------------------------------------
-------------------------------------
>Eimeria-maxima/1-119
MPTKRRNAGRA--KHGRGHVNPV-RCSNCGRSCPK----DKAIKRFNVRNIV--------------------
-DASSLRDLREASAYHT-----------------------------------------------YNLP--KL
---------------YIKHSYCVSCA----------LHST----VGR-------------------------
------------------------------------AGSV-D-----GATSWV-EAFA-GARA-----AGTP
CGWLCMA-KLL---------M---------------------------------------------------
-------------------------------------
>Besnoitia-besnoiti/1-116
MPTKRRNAGRA--KHGRGHNAVV-RCSNCGRACPK----DKAIKRFNVRNIV--------------------
-DASSQRDLREASVYST-----------------------------------------------YTLP--KL
---------------YIKQCYCISCA----------IHSR----VVR-------------------------
------------------------------------VRSV-Q-----QRKVRE-NPQR-RPQSGGQQGGQGA
SNN---------------------------------------------------------------------
-------------------------------------
>Babesia-microti-(strain-RI)/1-116
MPKKRRNGGRS--KHGRGKVPSI-RCSNCGRSVPK----DKAIKRFNVRNII--------------------
-DASSQRDIKEASVYTT-----------------------------------------------FNLP--KL
---------------YIKQCYCVSCA----------IHSR----VVR-------------------------
------------------------------------VRSV-T-----DRKIRA-NPQM-RPQVQLKLQLPQH
KDD---------------------------------------------------------------------
-------------------------------------
>Theileria-parva/1-114
MPFKRRNAGRS--KHGRGHVNPV-RCSNCGRSVPK----DKSIKRFNVRNIV--------------------
-DASAQRDIREACAYSL-----------------------------------------------FNVP--KL
---------------YIKQCYCVSCA----------IHSR----VVR-------------------------
------------------------------------VRSA-Q-----GRKVRT-YVQQ-RQ-MQVKLNLPNK
DN----------------------------------------------------------------------
-------------------------------------
>Theileria-equi-strain-WA/1-114
MPFKRRNGGRS--KHARGRVRPI-RCSNCGRSVPK----DKAIKRFNVRNIV--------------------
-DASSQRDIKDACAYSV-----------------------------------------------FNLP--KL
---------------YIKQCYCVSCA----------IHSR----VVR-------------------------
------------------------------------VRSV-E-----ARKIRT-YVHP-RP-LQVKINLPNK
DN----------------------------------------------------------------------
-------------------------------------
>Babesia-bovis/1-115
MPTKRRNGGRS--KHSRGRVRPI-RCSNCGRSVPK----DKAIKRFNVRNIV--------------------
-DASSQRDIKEACAFST-----------------------------------------------FNLP--KL
---------------YIKQCYCVSCA----------IHSR----VVR-------------------------
------------------------------------VRSV-E-----ARKIRT-FVQP-RS-MPMRINVPQN
KEN---------------------------------------------------------------------
-------------------------------------
>Babesia-sp.-Xinjiang/1-115
MPTKRRNGGRS--KHARGRVRPI-RCSNCGRSVPK----DKAIKRFNVRNIV--------------------
-DASSQRDIKEACAFST-----------------------------------------------FNLP--KL
---------------YIKQCYCVSCA----------IHSR----VVR-------------------------
------------------------------------VRSV-E-----ARKIRT-FVQP-RS-MPMRINMPQN
KEN---------------------------------------------------------------------
-------------------------------------
>Babesia-bigemina/1-115
MPFKRRNGGRS--KHARGRVRPI-RCSNCGRSVPK----DKAIKRFNVRNIV--------------------
-DASSQRDIKEACAFST-----------------------------------------------FNLP--KL
---------------YIKQCYCVSCA----------IHSR----VVR-------------------------
------------------------------------VRSA-E-----ARKIRT-YVQP-RS-SHMRINMPQS
KDN---------------------------------------------------------------------
-------------------------------------
>Babesia-ovata/1-115
MPFKRRNGGRS--KHARGRVRPI-RCSNCGRSVPK----DKAIKRFNVRNIV--------------------
-DASSQRDIKEACAFST-----------------------------------------------FNLP--KL
---------------YIKQCYCVSCA----------IHSR----VVR-------------------------
------------------------------------VRSA-E-----ARKIRT-YVQP-RS-AHIRINMPQT
KDN---------------------------------------------------------------------
-------------------------------------
>Trichomonas-vaginalis-(strain-ATCC-PRA-98-/-G3)/1-118
MPVKRRNHGRS--KMNRGHTRTV-NCMNCGRQVPK----DKAITRFAIKNMV--------------------
-DASSAKDVSDACIYQG-----------------------------------------------YELP--KT
---------------YQKQYYCVSCA----------VHRH----VVR-------------------------
------------------------------------PRNV-N-----VRRNRV-PLFLKLRLEKLEQRNAQR
LSKE--------------------------------------------------------------------
-------------------------------------
>Giardia-muris/1-110
MPVKRRNNGRS--KKNCGHTTTV-RCQNCHRCVPK----DKVIKRFTIRNIV--------------------
-DNTIAEDVLGACEVQG-----------------------------------------------FALP--KV
---------------YNKIQYCVSCA----------LHNH----LVH-------------------------
------------------------------------VRSR-E-----DRKIRS-VPRRFARNAKPVRK----
------------------------------------------------------------------------
-------------------------------------
>Stentor-coeruleus/1-114
MPKKRRNGGRS--KKNRGHTQGV-PCTHCGRIVPK----DKAIKRYTVRNMV--------------------
-DASSLRDIKDNRAFEN-----------------------------------------------FSIP--KL
---------------YTKLQYCISCG----------IHLR----VVR-------------------------
------------------------------------VRNH-E-----VRRSRA-PPVRVFRKEEERKVVVAN
------------------------------------------------------------------------
-------------------------------------
>Pseudocohnilembus-persalinus/1-110
MPVKRRNGGRS--KKNRGHTNPV-NCLNCHRLVPK----DKAIKRFLVKDMV--------------------
-DASSKRDINEALAFNY-----------------------------------------------MVIP--KI
---------------YVKNQYCISCA----------IHSR----VVR-------------------------
------------------------------------VRST-N-----DRKIRQ-IPRRAAPKAKEQAK----
------------------------------------------------------------------------
-------------------------------------
>Prolemur-simus/1-117
LQTTIRNNCRA--QKGHGHMQPI-RCTNCTQCVHK----DKAIKKFIIQNIV--------------------
-EAAAVGDISEVSVFDA-----------------------------------------------SVYP--KL
---------------YVKLHYCMSCA----------IHSK----VLR-------------------------
------------------------------------NRSR-E-----ACKDQT-PPPRFRPAGGTAPKPKPL
PVM---------------------------------------------------------------------
-------------------------------------
>Encephalitozoon-romaleae-(strain-SJ-2008)/1-107
MTVKRRNHGRS--KKNRGSVKPI-QCDKCGRVTPK----DKAIKRFRIQSLI--------------------
-EQASFDDLKEKTIYEV-----------------------------------------------FEVP--RM
---------------GYKSQFCVSCA----------CHAK----IVR-------------------------
------------------------------------VRSS-Q-----ARKIRY-GFNPNRASSYN-------
------------------------------------------------------------------------
-------------------------------------
>Vairimorpha-ceranae/1-104
MPVKRKNHGKN--RKNRGSCKPV-QCDKCGRLVPK----DKAIKRFKIVPLV--------------------
-EAGSMDDVKVASIYDV-----------------------------------------------FEVP--RI
---------------SYKNQYCVSCA----------CHAR----IVR-------------------------
------------------------------------VRSR-Q-----GRKIRY-DGEKRMVK----------
------------------------------------------------------------------------
-------------------------------------
>Antonospora-locustae/1-104
MPVKRKNHGRA--KKNRGHVKLI-RCDNCASAVPK----DKAIKRFQIKSLI--------------------
-EAAAHDDVRTATIYEE-----------------------------------------------YEVP--KF
---------------FHKNQYCVSCA----------VHLK----AVR-------------------------
------------------------------------CRSA-E-----GRKDRS-NPHARVKQ----------
------------------------------------------------------------------------
-------------------------------------
>Tubulinosema-ratisbonensis/1-104
MPSKRRNNGKA--RNNRGHVQFI-RCDNCSAAVPK----DKAIKRFQIKALI--------------------
-ESAAHDDVRNATVYQE-----------------------------------------------FVMP--KS
---------------FHKTQYCVSCA----------VHTK----TVR-------------------------
------------------------------------CRSK-E-----ERKKRY-GGSETKVF----------
------------------------------------------------------------------------
-------------------------------------
>Anncaliia-algerae/1-103
MPSKRRNNGKA--RKNRGHVKFI-RCDNXXAAVPK----DKAXKRFQVKSLI--------------------
-ENAAHDDVRNATIYEE-----------------------------------------------FEMP--RF
---------------FHKTQYCVSCA----------VHTK----TVR-------------------------
------------------------------------CRSK-E-----QRRVRY-GGPKVSN-----------
------------------------------------------------------------------------
-------------------------------------
>Edhazardia-aedis-(strain-USNM-41457)/1-103
MPVKRRNHGRA--KKNRGHTDFQ-RCDNCHRACPK----DKAIKRYQVRNVI--------------------
-EAAAADDLKLAILIEN-----------------------------------------------FEIP--KS
---------------FDKSVLCISCA----------VHKR----VVR-------------------------
------------------------------------SRSV-E-----KRKLRG-AAARAAN-----------
------------------------------------------------------------------------
-------------------------------------
>Nematocida-displodere/1-111
MTQKRRNHGRA--KQNRGHTRNI-RCENCFRCCPK----DKAIKRFHIRNVI--------------------
-DTASFDDIKLASVYED-----------------------------------------------FEVP--KF
---------------YYKLEYCISCA----------VHQR----IVR-------------------------
------------------------------------SRSA-E-----DRKDRS-NPFTRKRQTLLSASS---
------------------------------------------------------------------------
-------------------------------------
>Nematocida-ausubeli-(strain-ATCC-PRA-371-/-ERTm2)/1-111
MTKKRRNNGRS--KMNRGHCRSI-RCENCYRSCPK----DKAIKRFHIKNVI--------------------
-DNASFDDIKLASVYED-----------------------------------------------FEVP--KF
---------------YYKLEYCISCA----------VHQR----IVR-------------------------
------------------------------------ARSV-E-----GRKDRT-NPFMKRRMNLLSASA---
------------------------------------------------------------------------
-------------------------------------
>Nematocida-sp.-ERTm5/1-111
MTKKRRNNGRS--KMNRGHTRSI-RCENCYRSCPK----DKAIKRFHIKNVI--------------------
-DNASFDDIKLASVYED-----------------------------------------------FEVP--KF
---------------YYKLEYCISCA----------VHQR----IVR-------------------------
------------------------------------ARSV-E-----GRKDRT-NPFMKRRMNLLNASA---
------------------------------------------------------------------------
-------------------------------------
>Intoshia-linei/1-120
MVKKRRNNGRS--KKGRGHVRSV-WCTNCSRIVPK----DKAIRKNIIRHIV--------------------
-EPIAHSDVSVASAYKN-----------------------------------------------YELP--KI
---------------YLKVHYCVSCA----------VHSK----TVR-------------------------
------------------------------------NRSR-E-----DRKNRT-PPPKFTMKKRPQPKIETP
QTTTAH------------------------------------------------------------------
-------------------------------------
>Galdieria-partita/1-110
MTVKRRCHGRN--RKGRNHTCQV-CCDGCGCKLAK----DKAIKRFTVRNMV--------------------
-DKSSLRDLQDACIIDK-----------------------------------------------YELP--KL
---------------YVKLQYCVSCA----------VHRK----IVR-------------------------
------------------------------------PRSR-E-----ERKVRY-SSRTAVLDRFRKRE----
------------------------------------------------------------------------
-------------------------------------
>Galdieria-sulphuraria/1-110
MTVKRRCHGRN--RKGRNHTCQV-CCDGCGCKLAK----DKAIKRFTVRNMV--------------------
-DKSSLRDLQDACIIDK-----------------------------------------------YELP--KL
---------------YVKLQYCVSCA----------VHRK----IVR-------------------------
------------------------------------PRSR-E-----ERKIRY-SSRTAVLDRFRKRE----
------------------------------------------------------------------------
-------------------------------------
>Gracilariopsis-chorda/1-121
MTVKRRNHGRN--RHGRNHTRLV-VCDGCGCKPAK----DKAIKRFTVRNIV--------------------
-DKSSLRDLNEACIIDE-----------------------------------------------YELP--KF
---------------YIKLHYCVSCA----------VHRK----TVR-------------------------
------------------------------------PRAK-T-----MRTIRT-NPRQSMMDKYRSGGDKSR
SGPSAGK-----------------------------------------------------------------
-------------------------------------
>Chondrus-crispus/1-124
MTVKRRNHGRN--RHGRNHTHLV-VCDGCGCKPAK----DKAIKRFTVRNIV--------------------
-DKSSLRDLNEACVIDE-----------------------------------------------YELP--KF
---------------YIKLHYCVSCA----------VHRK----TVR-------------------------
------------------------------------PRAR-V-----ERSNRV-NPRQAMMEKYRQQGDKSG
GQRPGQA-GGK-------------------------------------------------------------
-------------------------------------
>Porphyra-umbilicalis/1-124
MTVKRRNHGRN--RHGRNHTRLV-NCDGCGCKPPK----DKAIKRFTVRNIV--------------------
-DKSSLRDLTDACVIDN-----------------------------------------------YELP--KL
---------------YNKTHYCVSCA----------VHRK----TVR-------------------------
------------------------------------PRSK-V-----TRGERA-NPRALLMEKYRKQAAGGD
AAAAAGG-PAK-------------------------------------------------------------
-------------------------------------
>Porphyridium-purpureum/1-111
MTVKRRNHGRN--RHGRNHTRMV-NCDGCGCKPPK----DKAIKRFTVRNIV--------------------
-DKSSLRDLEEACIIAS-----------------------------------------------YELP--KM
---------------YNKVQYCVSCA----------VHRK----TVR-------------------------
-----------------------------------------------------------------PRSAEDR
KIRHTGR-PQL--QD--KYRRDDN------------------------------------------------
-------------------------------------
>Spraguea-lophii-(strain-42_110)/1-102
MTKKRSNNGRS--KKNRGHTRCV-RCEHCSAMVPN----DKAIKKFVVRSVI--------------------
-DAASLDDLKIATIYEE-----------------------------------------------YEVP--KS
---------------YYKLNYCVSCA----------VHIK----LVR-------------------------
------------------------------------VRSR-W-----ERKIRK-EQRVSA------------
------------------------------------------------------------------------
-------------------------------------
>Thelohanellus-kitauei/1-126
MTKKRRNGGRS--KKNRGHVRSV-RCVNCGRCVPK----DKAIKKFMFRSVV--------------------
-DSASAGDFRAASFYEG-----------------------------------------------YQFP--RF
---------------FLNLTYCVSCA----------VHAK----IVH-------------------------
------------------------------------VRSR-E-----ERKIRA-APKPRFVPQKVEE-QNKP
LLPNQPG-VVA--EQ--S------------------------------------------------------
-------------------------------------
>Henneguya-salminicola/1-128
MTKKRRNGGRS--KKNRGHVKSV-RCFNCRRCVAK----DKAIRKFQIRNMI--------------------
-EASAIADFRSACIYEQ-----------------------------------------------YVFP--KS
---------------YQLQLYCVSCA----------VHNR----IVH-------------------------
------------------------------------VRSR-E-----KRKIRE-VKPRF-IPTKPDEFTNKP
PHPQGVG-PNE--ED--NRL----------------------------------------------------
-------------------------------------
>Myxobolus-squamalis/1-127
MTKKRRNGGRS--KKNRGHVKSV-RCVNCGRCVPK----DKVIRKLVIRSIV--------------------
-DSAALADFRAATVYES-----------------------------------------------YIFP--KL
---------------FQLLLYCVSCA----------VHAK----VVH-------------------------
------------------------------------IRSR-E-----KRKIRA-QPPKF-VPKRPDEFPNRP
TGQQTGA-IVE--QE--QN-----------------------------------------------------
-------------------------------------
>Echinococcus-multilocularis/1-107
MTKKRRNNGRS--KKGRGHVQFI-RCSNCGRCCPK----DKCIPKFVIRNIA--------------------
-EAAAVKDLTEASFYTG-----------------------------------------------YTLP--KL
---------------YVKLQYCVSCA----------IHGK----ILR-------------------------
------------------------------------GRSK-A-----DRKIRK-PPQRRIEFSRS-------
------------------------------------------------------------------------
-------------------------------------
>Echinococcus-granulosus/1-107
MTKKRRNNGRS--KKGRGHVQFI-RCSNCGRCCPK----DKCIPKFVIRNIA--------------------
-EAAAVKDLTEASFYTG-----------------------------------------------YTLP--KL
---------------YVKLQYCVSCA----------IHGK----ILR-------------------------
------------------------------------GRSK-A-----DRKIRK-PPQRRIEFNRN-------
------------------------------------------------------------------------
-------------------------------------
>Malassezia-restricta-CBS-7877/1-121
MTKKRRNGGRN--KHGRGHVRFV-RCTNCSRAVPK----DKAIKRFTVRNIV--------------------
-EAAALRDLSEASVYDE-----------------------------------------------YVLP--KL
---------------YIKLAYCVSCA----------IHSK----VVR-------------------------
------------------------------------VRSV-E-----GRRVRT-PPRLRFNRDSRKNPAAQM
ASGGARA-----------------------------------------------------------------
-------------------------------------
>Malassezia-sympodialis-(strain-ATCC-42132)/1-122
MTKKRRNGGRN--KHGRGHVPFV-RCANCARAVPK----DKAIKRFTVRNIV--------------------
-EAAAVRDLSEASVYDE-----------------------------------------------YVLP--KL
---------------YIKVAYCVSCA----------IHAK----IVR-------------------------
------------------------------------VRSV-E-----GRRNRA-PPRLRFNRDNRKPNAAAA
QAAGGARA----------------------------------------------------------------
-------------------------------------
>Eragrostis-curvula/1-171
MTFKRRNGGRN--KHGRGHVRYI-RCSNCAKCCPK----DKAIKRFQVRNIV--------------------
-EQAAIRDVQEACVHDG-----------------------------------------------YVLP--KL
---------------YAKVHHCVSCA----------IHAH----IVR-------------------------
------------------------------------VRSR-E-----KRRDRA-PPERFRRRCVPAKLTFDI
YLS--------------LGLQ------FY--LDG----TYVMWRIGPLALALGVLVVLPVL-LLLRL-----
-----RHQTLLARSLLCLAL-------------GL--
>Panicum-hallii-var.-hallii/1-134
MTFKRRNGGRN--KHGRGHVKYI-RCSNCAKCCPK----DKAIKRFLVRNIV--------------------
-EQAAVRDVQEACVHDG-----------------------------------------------YILP--KL
---------------YAKVHHCVSCA----------IHAH----IVR-------------------------
------------------------------------VRSR-E-----NRRNRE-PPQRFRRRDDGPRPGQGP
PRP--------------GG--------------G----APPAAAPAPAAPRT--------------------
-------------------------------------
>Zea-mays/1-132
MTFKRRNGGRN--KHGRGHVKYI-RCSNCAKCCPK----DKAIKRFLVRNIV--------------------
-EQAAVRDVQEACVHDG-----------------------------------------------YVLP--KL
---------------YAKVHHCVSCA----------IHAH----IVR-------------------------
------------------------------------VRSR-E-----NRRNRE-PPQRFRRRDDGPRPGQGP
PRP--------------GA--------------A----ATAAPPAAAPRA----------------------
-------------------------------------
>Miscanthus-lutarioriparius/1-132
MTFKRRNGGRN--KHGRGHVKYI-RCSNCAKCCPK----DKAIKRFLVRNIV--------------------
-EQAAVRDVQEACVHDG-----------------------------------------------YVLP--KL
---------------YAKVHHCVSCA----------IHAH----IVR-------------------------
------------------------------------VRSR-E-----NRRNRE-PPQRFRRRDDGPRPGQGP
PRP--------------GG--------------A----APAAAPAAAPRT----------------------
-------------------------------------
>Brachypodium-distachyon/1-140
MTFKRRNGGRN--KHGRGHVKYI-RCSNCAKCCPK----DKAIKRFLVRNIV--------------------
-EQAAVRDVQEACVHDG-----------------------------------------------YILP--KL
---------------YAKVHHCVSCA----------IHAH----IVR-------------------------
------------------------------------VRSR-E-----NRRNRE-PPQRFRRREDGPRPGQGG
PPR--------------AGGP------GG--PGG----APPV--PGAGAPAPRV------------------
-------------------------------------
>Hordeum-vulgare-subsp.-vulgare/1-144
MTFKRRNGGRN--KHGRGHVKYI-RCSNCAKCCPK----DKAIKRFLVRNIV--------------------
-EQAAVRDVQEACVHDG-----------------------------------------------YVLP--KL
---------------YAKVHHCVSCA----------IHAH----IVR-------------------------
------------------------------------VRSR-E-----NRRNRE-PPQRFRRRDDGPRPGQGG
PPR--------------AGGP------GG--PGG----APAGAGAVPGAPAPRALI----------------
-------------------------------------
>Panicum-hallii/1-136
MTFKRRNGGRN--KHGRGHVKYI-RCSNCAKCCPK----DKAIKRFQVRNIV--------------------
-EQAAIRDVQEACVHDG-----------------------------------------------YVLP--KL
---------------YAKVHHCVSCA----------IHAH----IVR-------------------------
------------------------------------VRSR-E-----KRRDRK-PPERFRRREDRPAGGQGG
PRP--------------GG------------PGP----AGAAAAPAPNAPRP--------------------
-------------------------------------
>Setaria-italica/1-136
MTFKRRNGGRN--KHGRGHVKYI-RCSNCAKCCPK----DKAIKRFQVRNIV--------------------
-EQAAIRDVQEACVHDG-----------------------------------------------YVLP--KL
---------------YAKVHHCVSCA----------IHAH----IVR-------------------------
------------------------------------VRSR-E-----KRRDRK-PPERFRRREDRPAGGQGG
PRP--------------GG------------PGP----AGAATAPAPNAPRP--------------------
-------------------------------------
>Leersia-perrieri/1-136
MTFKRRNGGRN--KHGRGHVKYI-RCSNCAKCCPK----DKAIKRFQVRNIV--------------------
-EQAAIRDVQEACVHDG-----------------------------------------------YVLP--KL
---------------YAKVHHCVSCA----------IHAH----IVR-------------------------
------------------------------------VRSR-E-----NRRDRR-PPERFRRREDRPTGPRPG
GAG--------------GP------------GGA----PAAGPGGAPNVARP--------------------
-------------------------------------
>Oryza-sativa-subsp.-indica/1-136
MTFKRRNGGRN--KHGRGHVKYI-RCSNCAKCCPK----DKAIKRFQVRNIV--------------------
-EQAAIRDVQEACVHDG-----------------------------------------------YVLP--KL
---------------YAKVHHCVSCA----------IHAH----IVR-------------------------
------------------------------------VRSR-E-----NRRDRR-PPERFRRREDRPTGPRPG
GAG--------------GP------------GAP----AAAGPGGPPNVART--------------------
-------------------------------------
>Zizania-palustris/1-133
MTFKRRNGGRN--KHGRGHVKYI-RCSNCAKCCPK----DKAIKRFQVRNIV--------------------
-EQAAIRDVQEACVHDG-----------------------------------------------YVLP--KL
---------------YAKVHHCVSCA----------IHAH----IVR-------------------------
------------------------------------VRSR-E-----ARRDRR-PPERFRRREERPGGQGPR
P-G--------------GA--------------A----PAPGAAPAPNVART--------------------
-------------------------------------
>Oryza-barthii/1-133
MTFKRRNGGRN--KHGRGHVKYI-RCSNCAKCCPK----DKAIKRFQVRNIV--------------------
-EQAAIRDVQEACVHDG-----------------------------------------------YVLP--KL
---------------YAKVHHCVSCA----------IHAH----IVR-------------------------
------------------------------------VRSR-E-----NRRDRR-PPERFRRREDRPQGPRPG
G-G--------------AP--------------A----PGGAAAPAPNVART--------------------
-------------------------------------
>Guillardia-theta-(strain-CCMP2712)/1-115
MTKKRRNGGRN--KHGRGHTAII-RCSNCARCVPK----DKAVKRFQVRNMV--------------------
-EAGCQRDMRDASVFDS-----------------------------------------------YTLP--KL
---------------YMKLQYCVSCA----------IHSR----VVR-------------------------
------------------------------------VRSR-T-----ARKIRD-PPPRFRGPRPGDKATAAK
K-----------------------------------------------------------------------
-------------------------------------
>Fonticula-alba/1-116
MTVKRRNNGRS--KNNRGHVKPI-RCSNCARCVPK----DKAIKRFMVRNMV--------------------
-EQAAIRDIEEASVYES-----------------------------------------------YAIP--KL
---------------YIKMQYCISCA----------IHSH----VVR-------------------------
------------------------------------VRSH-A-----DRKIRT-PPARPRFKDGKKVAPRKV
AV----------------------------------------------------------------------
-------------------------------------
>Chara-braunii/1-144
MTVKRRNRGRS--KHGRGHTNFI-RCSNCGRACPK----DKAIKRFLVRNIV--------------------
-ELAAIRDVQEACIYDN-----------------------------------------------YVLP--KL
---------------YAKMQYCVSCA----------VHSH----VVR-------------------------
------------------------------------VRSR-E-----NRRNRD-PPPRFRRGEVSGPGGRPR
PGGALGGQGGG-----GGGGG------GG--GGG----GGGAGAGGA-------------------------
-------------------------------------
>Klebsormidium-nitens/1-131
MTVKRRNHGRS--KHGRGHSGFI-RCSNCGRSVPK----DKAIKRYLVRNIV--------------------
-EQAAVRDVQDACVFDG-----------------------------------------------YVLP--KL
---------------YAKMQYCVSCA----------VHSH----VVR-------------------------
------------------------------------VRSR-V-----ARRNRD-PPQRFRRPRETGPPGAPG
APRPGGPPAAA---------------------GA----AQRK------------------------------
-------------------------------------
>Selaginella-moellendorffii/1-133
MTVKRRNGGRN--KHGRGHVDPI-RCSNCGRCVPK----DKAVKRFLVRNIV--------------------
-EQAAVRDVQDACVYES-----------------------------------------------YTLP--KL
---------------YGKMQYCVSCA----------IHSH----VVR-------------------------
------------------------------------VRSR-E-----KRRDRN-PPVRPFQRRKDFV-----
----------P-----RPGGP------GA--AGG----PGGPGAPRPPPPR---------------------
-------------------------------------
>Closterium-sp.-NIES-68/1-139
MTVKRRNGGRN--KHGRGHVKPI-RCSNCAKCCPK----DKAVKRFLVRNIV--------------------
-EQAAVRDVQEACVYDG-----------------------------------------------YALP--KL
---------------YAKVQYCISCA----------IHSH----VVR-------------------------
------------------------------------VRSR-Q-----ARRIRE-PPKRPGRKDDRGKPGAAG
APGGRPGAPPA-----AGGAP------GA--AGG----APRT------------------------------
-------------------------------------
>Physcomitrium-patens/1-126
MTVKRRSGGRN--KHGRGHVNPI-RCSNCGRCVPK----DKAVKRFLVRNIV--------------------
-EQAAVRDVQEACVYDG-----------------------------------------------YVLP--KL
---------------YAKMQYCISCA----------IHSH----VVR-------------------------
------------------------------------VRSR-E-----ARRIRE-PPQRFRRKEDGPPRAP-G
APGARPGAAVA-----KS------------------------------------------------------
-------------------------------------
>Marchantia-polymorpha/1-126
MTVKRRNGGRN--KHGRGHVNPI-RCSNCGRCVPK----DKAVKRFLVRNIV--------------------
-EQAAVRDVQEACVYDG-----------------------------------------------YTLP--KL
---------------YAKMQYCVSCA----------IHSH----VVR-------------------------
------------------------------------VRSR-E-----ARRIRE-PPQRFRRKEDAPARPAPG
ARPAGQTGPGP-----R-------------------------------------------------------
-------------------------------------
>Ceratodon-purpureus/1-124
MTVKRRSGGRN--KHGRGHVSPI-RCSNCGRCVPK----DKAVKRFLVRNIV--------------------
-EQAAVRDVQEACVYDG-----------------------------------------------YVLP--KL
---------------YAKMQYCISCA----------IHSH----VVR-------------------------
------------------------------------VRSH-E-----ARRIRD-PPQRFRRKEDGPASTVPG
ARLAANQAKA--------------------------------------------------------------
-------------------------------------
>Cuscuta-europaea/1-128
MTFKRRNGGRN--KHGRGHVKFV-RCSNCGKCCPK----DKAIKRFLVRNIV--------------------
-EQAAVRDVQEACAFES-----------------------------------------------YTLP--KL
---------------YLKVQYCVSCA----------IHSK----VVR-------------------------
------------------------------------VRSR-T-----DRRNRE-PPQRHFRRPMDNA----P
KPGQPPRAP----------------------GAA----PTAART----------------------------
-------------------------------------
>Helianthus-annuus/1-126
MTFKRRNGGRN--KHGRGHVKFI-RCSNCGKCCPK----DKAIKRFNVRNIV--------------------
-EQAAVRDVQEACAFDQ-----------------------------------------------YTLP--KL
---------------YLKVQYCVSCA----------IHSK----VVR-------------------------
------------------------------------VRSR-T-----DRRNRE-PPKRFTRPRDDAP----K
APRAA--GG----------------------AAG----PPPVRV----------------------------
-------------------------------------
>Lactuca-sativa/1-128
MTFKRRNGGRN--KHGRGHVKFI-RCSNCGKCCPK----DKAIKRFLVRNIV--------------------
-EQAAVRDVQEACAFEQ-----------------------------------------------YTLP--KL
---------------YVKMQYCVSCA----------IHSK----VVR-------------------------
------------------------------------VRSR-V-----DRRNRE-PPKRFSRPRDDGP----K
PGQAPRPGG----------------------GAG----PAPVRT----------------------------
-------------------------------------
>Nicotiana-tabacum/1-127
MTFKRRNGGRN--KHGRGHVKFV-RCSNCGKCCPK----DKAIKRFLVRNIV--------------------
-EQAAVRDVQEACAFET-----------------------------------------------YTLP--KL
---------------YLKMQYCVSCA----------IHSK----VVR-------------------------
------------------------------------VRSR-T-----DRRVRE-PPQRFRRPRDDAP----K
PGQAPRVPG----------------------AAP----TAART-----------------------------
-------------------------------------
>Nicotiana-sylvestris/1-128
MTFKRRNGGRN--KHGRGHVKFV-RCSNCGKCCPK----DKAIKRFLVRNIV--------------------
-EQAAVRDVQEACAFET-----------------------------------------------YTLP--KL
---------------YLKMQYCVSCA----------IHSK----VVR-------------------------
------------------------------------VRSR-T-----DRRVRE-PPQRFRRPRDDAP----K
PGQAPRVPG----------------------AAP----TATART----------------------------
-------------------------------------
>Solanum-chacoense/1-128
MTFKRRNGGRN--KHGRGHVKFI-RCSNCGKCCPK----DKAIKRFLVRNIV--------------------
-EQAAVRDVQEACAFEL-----------------------------------------------YTLP--KL
---------------YLKMQYCVSCA----------IHSK----VVR-------------------------
------------------------------------VRSR-T-----DRRVRE-PPQRFRRPRDDLP----K
AGQAPRPAG----------------------GAP----PAAART----------------------------
-------------------------------------
>Anisodus-acutangulus/1-127
MTFKRRNGGRN--KHGRGHVKFI-RCSNCGKCCPK----DKAIKRFLVRNIV--------------------
-EQAAVRDVQEACAFEL-----------------------------------------------YTLP--KL
---------------YLKMQYCVSCA----------IHSK----VVR-------------------------
------------------------------------VRSR-T-----DRRVRE-PPQRFRRPRDDQP----R
AGQAPRPAG----------------------GAP----AAPRT-----------------------------
-------------------------------------
>Solanum-tuberosum/1-127
MTFKRRNGGRN--KHGRGHVKFI-RCSNCGKCCPK----DKAIKRFLVRNIV--------------------
-EQAAVRDVQEACAFEL-----------------------------------------------YTLP--KL
---------------YLKMQYCVSCA----------IHSK----VVR-------------------------
------------------------------------VRSR-T-----DRRVRE-PPQRFRRPRDDLP----K
TGQAPRPAG----------------------GPP----AAPRT-----------------------------
-------------------------------------
>Striga-asiatica/1-147
MTFKRRNGGRN--KHGRGHVKFI-RCSNCGKCCPK----DKAIKRFLVRNIV--------------------
-EQAAVRDIQDACAFDT-----------------------------------------------YTLP--KL
---------------YVKVQHCVSCA----------IHSK----VVR-------------------------
------------------------------------VRSR-T-----DRRNRE-PPKRFFRPRDDQP----K
PAQAPRVGG----------------------APA----GPRGTTKFNTAIRSSNHICARHI-PL--------
-------------------------------------
>Daucus-carota-subsp.-sativus/1-126
MTFKRRNGGRN--KHGRGHVNPI-RCSNCGKCCPK----DKAIKRFLVRNIV--------------------
-EQAAVRDVQEACAFDT-----------------------------------------------YTLP--KL
---------------YLKMQYCVSCA----------IHSK----VVR-------------------------
------------------------------------VRSR-T-----DRRNRE-PPKRFTRPRDDLP----K
PGQPPRAPG----------------------APA----PPRV------------------------------
-------------------------------------
>Sesamum-indicum/1-126
MTFKRRNGGRN--KHGRGHVNFI-RCSNCGKCCPK----DKAIKRFLVRNIV--------------------
-EQAAVRDVQEACAFDT-----------------------------------------------YTLP--KL
---------------YVKMQYCVSCA----------IHSK----VVR-------------------------
------------------------------------VRSR-T-----DRRIRE-PPQRFRRPRDDLP----K
PGQPPRVGG----------------------PPA----AARA------------------------------
-------------------------------------
>Erythranthe-guttata/1-126
MTFKRRNGGRN--KHGRGHVNFI-RCSNCGKCCPK----DKAIKRFLVRNIV--------------------
-EQAAVRDVQEACAFDT-----------------------------------------------YTLP--KL
---------------YVKMQYCVSCA----------IHSK----VVR-------------------------
------------------------------------VRSR-T-----DRRNRE-PPQRFRRPRDDAP----K
PGQAPRPGG----------------------PPA----VART------------------------------
-------------------------------------
>Coffea-arabica/1-126
MTFKRRNGGRN--KHGRGHVKFI-RCSNCGKCCPK----DKAIKRFLVRNIV--------------------
-EQAAVRDVQEACAFEM-----------------------------------------------YTLP--KL
---------------YVKMQYCVSCA----------IHSK----VVR-------------------------
------------------------------------VRSR-T-----DRRIRE-PPQRFRRPRDDLP----R
PGQAPRAGG----------------------APN----APRA------------------------------
-------------------------------------
>Olea-europaea-subsp.-europaea/1-126
MTFKRRNGGRN--KHGRGHVNFI-RCSNCGKCCPK----DKAIKRFLVRNIV--------------------
-EQAAVRDVQEACAFDM-----------------------------------------------YTLP--KL
---------------YVKMQYCVSCA----------IHSK----VVR-------------------------
------------------------------------VRSR-T-----DRRNRE-PPQRFRRPRDDLP----K
PGQGPRPGG----------------------GPV----AART------------------------------
-------------------------------------
>Handroanthus-impetiginosus/1-126
MTFKRRNGGRN--KHGRGHVKFI-RCSNCGKCCPK----DKAIKRFLVRNIV--------------------
-EQAAVRDVQEACAFDM-----------------------------------------------YTLP--KL
---------------YVKMQYCVSCA----------IHSK----VVR-------------------------
------------------------------------VRSR-T-----DRRNRE-PPQRFRRPRDDLP----K
PGQAPRVGG----------------------API----AARA------------------------------
-------------------------------------
>Ceratopteris-richardii/1-120
MTVKRRNGGRN--KHGRGHTNPI-RCSNCGRCCPK----DKAVKRFIVRNIV--------------------
-EQAAVRDVQEACVYDG-----------------------------------------------YALP--KL
---------------YAKMQYCVSCA----------IHSH----VVR-------------------------
------------------------------------VRSR-T-----ARRIRE-PPPRFRRKE-DMQ----S
QNRTNVPAV----------------------RK---------------------------------------
-------------------------------------
>Protea-cynaroides/1-133
MTFKRRNGGRN--KHGRGHVKFI-RCSNCGKCCPK----DKAIKRFLVRNIV--------------------
-EQAAVRDVQEASVYES-----------------------------------------------YTLP--KL
---------------YAKMQYCVSCA----------VHSH----VVR-------------------------
------------------------------------VRSC-K-----DRRKRD-PPQRFRRRD-DAR----P
GGPGGAGGP----------------------GQG----PRAPGTVNPVRP----------------------
-------------------------------------
>Ziziphus-jujuba/1-128
MTFKRRNGGRN--KHGRGHVKFI-RCSNCGKCCPK----DKAIKRFLVRNIV--------------------
-EQAAVRDVQEACVYDG-----------------------------------------------YTLP--KL
---------------YAKMQYCVSCA----------IHSH----VVR-------------------------
------------------------------------VRSR-E-----NRRIRE-PPQRFRRRD-DQQ----R
PGAPGQGPR-----------------------------PAGAQGAART------------------------
-------------------------------------
>Carya-illinoinensis/1-128
MTFKRRNGGRN--KHGRGHVKFI-RCSNCGKCCPK----DKAIKRFLVRNIV--------------------
-EQAAVRDVQEACVFDG-----------------------------------------------YTLP--KL
---------------YVKMHYCVSCA----------IHAH----VVR-------------------------
------------------------------------VRSR-T-----DRRKRE-PPQRFRRRE-DQQ----R
PGAPGQGPR-----------------------------PAGAPVAARS------------------------
-------------------------------------
>Quercus-lobata/1-128
MTFKRRNGGRN--KHGRGHVKFI-RCSNCGKCCPK----DKSIKRFLVRNIV--------------------
-EQAAVRDVQEACVFDG-----------------------------------------------YTLP--KL
---------------YLKMQYCVSCA----------IHSH----VVR-------------------------
------------------------------------VRSR-T-----DRRKRD-PPQRFRRRE-DNQ----R
PGAPGQGPR-----------------------------PAGAPVAART------------------------
-------------------------------------
>Castanea-mollissima/1-128
MTFKRRNGGRN--KHGRGHVKFI-RCSNCGKCCPK----DKSIKRFLVRNIV--------------------
-EQAAVRDVQEACVFDG-----------------------------------------------YILP--KL
---------------YVKMQYCVSCA----------IHSH----VVR-------------------------
------------------------------------VRSR-T-----DRRKRD-PPQRFRRRE-DNQ----R
PGAPGQGPR-----------------------------PAGAPVAART------------------------
-------------------------------------
>Prunus-yedoensis-var.-nudiflora/1-130
MTFKRRNGGRN--KHGRGHVKFI-RCSNCGKCCPK----DKAIKRFLVRNIV--------------------
-EQAAVRDVQEACVYDA-----------------------------------------------YTLP--KL
---------------YAKMQYCVSCA----------IHSH----VVR-------------------------
------------------------------------VRSR-E-----KRRNRE-PPQRFRRRE-DTP----R
PAAPGAPGQ----------------------APR----PAGAPAARP-------------------------
-------------------------------------
>Prunus-armeniaca/1-130
MTFKRRNGGRN--KHGRGHVKFI-RCSNCGKCCPK----DKAIKRFLVRNIV--------------------
-EQAAVRDVQEACVYDA-----------------------------------------------YTLP--KL
---------------YAKMQYCVSCA----------IHSH----VVR-------------------------
------------------------------------VRSR-E-----NRRNRE-PPQRFRRRE-DTP----R
PAAPGAPGQ----------------------APR----PAGAPAARP-------------------------
-------------------------------------
>Cannabis-sativa/1-130
MTFKRRNGGRN--KHGRGHVKFI-RCSNCGKCCPK----DKAIKRFLVRNIV--------------------
-EQAAVRDVQEACVYDG-----------------------------------------------YTLP--KL
---------------YAKMQYCVSCA----------IHSH----VVR-------------------------
------------------------------------VRSR-E-----NRRVRE-PPQRFRCRE-DTP----R
PGAPGQPGQ----------------------RPA----GGAPAAART-------------------------
-------------------------------------
>Parasponia-andersonii/1-129
MTFKRRNGGRN--KHGRGHVKFI-RCSNCGKCCPK----DKAIKRFLVRNIV--------------------
-EQAAVRDVQEACVYDG-----------------------------------------------YTLP--KL
---------------YAKMQYCVSCA----------IHSH----VVR-------------------------
------------------------------------VRSR-E-----NRRIRE-PPQRFRRRE-DLA----R
PGAPGQSGP----------------------RPG----GAPAAART--------------------------
-------------------------------------
>Trema-orientale/1-129
MTFKRRNGGRN--KHGRGHVKFI-RCSNCGKCCPK----DKAIKRFLVRNIV--------------------
-EQAAVRDVQEACVYDG-----------------------------------------------YTLP--KL
---------------YAKMQYCVSCA----------IHSH----VVR-------------------------
------------------------------------VRSR-E-----NRRIRE-PPQRFRRRE-DLA----R
PGAPGQGGP----------------------RPG----GAPAAART--------------------------
-------------------------------------
>Kalanchoe-fedtschenkoi/1-128
MTFKRRNGGRN--KHGRGHVKFV-RCSNCAKCCPK----DKAIKRFLVRNMV--------------------
-EQAAIRDVQEACVYDT-----------------------------------------------YALP--KL
---------------YIKMQYCVSCA----------IHSH----VVR-------------------------
------------------------------------VRSR-T-----DRKNRE-PPQRFRRRE-DNQ----K
PGQAPGARP----------------------AGG----APGAPRP---------------------------
-------------------------------------
>Picea-sitchensis/1-126
MTFKRRNGGRN--KHGRGHVKFI-RCSNCGRCTPK----DKAVKRFLVRNIV--------------------
-EQAAVRDVQEACVHDG-----------------------------------------------YMLP--KL
---------------YAKMQYCVSCA----------IHSH----VVR-------------------------
------------------------------------VRSR-T-----ERRKRE-PPQRFRRRE-EGP----R
PGQGPRPGV----------------------TNP----PAGAR-----------------------------
-------------------------------------
>Dendrobium-nobile/1-128
MTFKRRNGGRN--KHGRGHVNFI-RCSNCGKCCPK----DKAIKRFLVRNIV--------------------
-EQAAVRDVQEACVYEN-----------------------------------------------YTLP--KL
---------------YAKVQYCVSCA----------IHSH----VVR-------------------------
------------------------------------VRSR-T-----ARRVRE-PPQRFRRRE-DLG----R
PGQGGPPRP----------------------GVA----GAAPVRP---------------------------
-------------------------------------
>Dendrobium-catenatum/1-125
MTFKRRNGGRK--KHGRGHVNFI-RCSNCGKCCPK----DKAIKRFVVRNIV--------------------
-EQAAVRDVQEACVYEN-----------------------------------------------YTLP--KL
---------------YAKVQYCVSCA----------IHSH----VVR-------------------------
------------------------------------VRSR-T-----ARRVRE-PPQRFRRRE-DLG----R
PG---PPRP----------------------GVA----GVAPVRP---------------------------
-------------------------------------
>Zostera-marina/1-130
MTFKRRNGGRN--KHGRGHVNFI-RCSNCGKCCPK----DKAIKRFLVRNIV--------------------
-EQAAVRDVQEACVYEG-----------------------------------------------YTLP--KL
---------------YAKMLYCVSCA----------IHAH----VVR-------------------------
------------------------------------VRSR-T-----NRRNRD-PPQRFRRRD-DTN----K
PGQVPPGG-----------------------APR----PVGVVTAPRT------------------------
-------------------------------------
>Rhynchospora-breviuscula/1-138
MTFKRRNGGRN--KHGRGHVKFI-RCSNCGKCCPK----DKAIKRFLVRNIV--------------------
-EQAAIRDVTDASVYES-----------------------------------------------YALP--KL
---------------YAKMQYCVSCA----------IHSH----VVR-------------------------
------------------------------------VRSR-E-----NRRIRE-PPQRFRRRD-DLP----R
PTQATRPAA----------------------GAA----PAGAAPAPAAAAAAPRA-----------------
-------------------------------------
>Ananas-comosus/1-124
MTFKRRNGGRN--KHGRGHVNFI-RCSNCGKCCPK----DKAIKRFLVRNIV--------------------
-EQAAVRDVQEACVYDG-----------------------------------------------YTLP--KL
---------------YAKMQYCVSCA----------IHSH----VVR-------------------------
------------------------------------VRSR-E-----ARRDRR-PPERFRRRD-DR------
PGQGPRPAG----------------------APN----APPRP-----------------------------
-------------------------------------
>Rhododendron-simsii/1-125
MTFKRRNGGRN--KHGRGHVKFI-RCSNCGKCCPK----DKAIKRFLVRNIV--------------------
-EQAAVRDVQEACAFDG-----------------------------------------------YTLP--KL
---------------YVKMQYCVSCA----------IHSK----VVR-------------------------
------------------------------------VRSR-T-----DRRNRE-PPQRFRRRD-DMP----K
PQA-PRPAG----------------------GAP----NPPRA-----------------------------
-------------------------------------
>Actinidia-rufa/1-126
MTFKRRNGGRN--KHGRGHVKFI-RCSNCGKCCPK----DKAIKRFLVRNIV--------------------
-EQAAVRDVQEAGAFDG-----------------------------------------------YTLP--KL
---------------YLKMQYCVSCA----------IHSK----VVR-------------------------
------------------------------------VRSR-T-----DRRNRE-PPQRFRRRD-DLP----K
PGQAPRPAG----------------------GAP----APPRP-----------------------------
-------------------------------------
>Nyssa-sinensis/1-125
MTFKRRNGGRN--KHGRGHVKFI-RCSNCGKCCPK----DKAIKRFLVRNIV--------------------
-EQAAVRDVQEACAFDG-----------------------------------------------YTLP--KL
---------------YVKMQYCVSCA----------IHSK----VVR-------------------------
------------------------------------VRSR-T-----DRRNRE-PPQRFRRRD-DMP----K
PGQAPRPAG----------------------APT----APRT------------------------------
-------------------------------------
>Salix-brachista/1-109
MTFKRRNGGRN--KHGRGHTKFI-RCSNCGKCCPK----DKAIKRFLVRNIV--------------------
-EQAAVRDVQESCVYDG-----------------------------------------------YVLP--KL
---------------YVKMQYCVSCA----------IHSR----VVR-------------------------
------------------------------------VRSR-S-----ERRNRE-PPQRFIRRR-ASD----L
------------------------------------------------------------------------
-------------------------------------
>Chenopodium-quinoa/1-124
MTFKRRNGGRN--KHGRGHVNFI-RCSNCGKCCPK----DKAIKRFLVRNIV--------------------
-EQAAVRDVQEACVYDG-----------------------------------------------YTLP--KL
---------------YTKMQYCVSCA----------IHSH----VVR-------------------------
------------------------------------VRSR-E-----KRRVRE-PPQRYRRKE-DAP----K
TGQAPPRPG----------------------APP----ART-------------------------------
-------------------------------------
>Papaver-somniferum/1-130
MTFKRRNGGRN--KHGRGHVNFI-RCSNCGKCCPK----DKAIKRFLVRNIV--------------------
-EQAAVRDVQESCVYDG-----------------------------------------------YTLP--KL
---------------YAKMQYCVSCA----------IHSH----VVR-------------------------
------------------------------------VRSR-E-----KRRNRD-PPQRFRRRD-DAA----K
PGQGARAGA----------------------APG----AAPPAAAHT-------------------------
-------------------------------------
>Nelumbo-nucifera/1-125
MTFKRRNGGRN--KHGRGHVRFI-RCSNCGKCCPK----DKAIKRFLVRNIV--------------------
-EQAAVRDVQEASVYES-----------------------------------------------YTLP--KL
---------------YAKMQYCVSCA----------IHSH----VVR-------------------------
------------------------------------VRSR-T-----DRRNRE-PPQRFRRRD-DMG----K
PGQAPRVTA----------------------AAA----PART------------------------------
-------------------------------------
>Musa-acuminata-subsp.-malaccensis/1-126
MTFKRRNGGRN--KHGRGHVNFI-RCSNCGKCCPK----DKAIKRFLVRNIV--------------------
-EQAAVRDVQEACAYDG-----------------------------------------------YTLP--KL
---------------YIKMQYCVSCA----------IHSK----VVR-------------------------
------------------------------------VRSR-T-----DRRNRE-PPPRFRRRD-DLA----R
PGQGPRPAG----------------------VGN----PPPRP-----------------------------
-------------------------------------
>Musa-troglodytarum/1-125
MTFKRRNGGRN--KHGRGHVNFI-RCSNCGKCCPK----DKAIKRFLIRNIV--------------------
-EQAAVRDVQEACAYDG-----------------------------------------------YTLP--KL
---------------YIKMQYCVSCA----------IHSK----VVR-------------------------
------------------------------------VRSR-T-----DRRNRE-PPQRFRRRD-DLP----R
PGQGPRPVG----------------------AGN----PARP------------------------------
-------------------------------------
>Apostasia-shenzhenica/1-124
MTFKRRNGGRN--KHGRGHVNFI-RCSNCGKCCPK----DKAIKRFLVRNIV--------------------
-EQAAVRDVQEACVYDG-----------------------------------------------YTLP--KL
---------------YAKMQYCVSCA----------IHSH----VVR-------------------------
------------------------------------VRSR-T-----ARRVRE-PPQRFRRRD-DMA----R
PGQGPRPTG----------------------GAP----ARP-------------------------------
-------------------------------------
>Ananas-comosus-var.-bracteatus/1-124
MTFKRRNGGRN--KHGRGHVRFI-RCSNCGKCCPK----DKAIKRFLVRNIV--------------------
-EQAAVRDVQEACVYDG-----------------------------------------------YTLP--KL
---------------YAKMQYCVSCA----------IHSH----VVR-------------------------
------------------------------------VRSR-E-----ARRIRE-PPQRFRRRD-DTA----R
PGQGPRPAG----------------------APA----VRP-------------------------------
-------------------------------------
>Cinnamomum-micranthum-f.-kanehirae/1-125
MTFKRRNGGRN--KHGRGHVNFI-RCSNCGKCCPK----DKAIKRFLVRNIV--------------------
-EQAAVRDVQEACVYDG-----------------------------------------------YTLP--KL
---------------YAKMQYCVSCA----------IHSH----VVR-------------------------
------------------------------------VRSR-T-----ARRNRE-PPQRFRRRE-DMP----K
PGQPPRPAG----------------------GPN----PVRP------------------------------
-------------------------------------
>Phoenix-dactylifera/1-125
MTFKRRNGGRN--KHGRGHVKFI-RCSNCGKCCPK----DKAIKRFQVRNIV--------------------
-EQAAVRDVQEACVYDG-----------------------------------------------YTLP--KL
---------------YAKNQYCVSCA----------IHSH----VVR-------------------------
------------------------------------VRSR-E-----ARRNRE-PPQRFRRRD-DVA----R
PGQGPRPVG----------------------AGN----PGRP------------------------------
-------------------------------------
>Elaeis-guineensis-var.-tenera/1-125
MTFKRRNGGRN--KHGRGHVNFI-RCSNCGKCCPK----DKAIKRFLVRNIV--------------------
-EQAAVRDVQEACVYDG-----------------------------------------------YTLP--KL
---------------YAKMQYCVSCA----------IHSH----VVR-------------------------
------------------------------------VRSR-E-----ARRNRE-PPQRFRRRD-DMA----R
PGQGPRPVG----------------------AGN----PGRP------------------------------
-------------------------------------
>Thalictrum-thalictroides/1-125
MTFKRRNGGRN--KHGRGHVKFI-RCSNCGKCCPK----DKAIKRFLVRNIV--------------------
-EQAAVRDVQESCVNDG-----------------------------------------------YVLP--KL
---------------YAKMQYCVSCA----------IHSH----VVR-------------------------
------------------------------------VRSR-T-----DRRNRD-PPQRFRRRD-DMP----K
TGQAPRPAG----------------------AAP----TART------------------------------
-------------------------------------
>Amborella-trichopoda/1-124
MTFKRRNGGRN--KHGRGHVNFI-RCSNCGKCCPK----DKAIKRFLVRNIV--------------------
-EQAAVRDVQEACVYDG-----------------------------------------------YTLP--KL
---------------YAKMQYCVSCA----------IHSH----VVR-------------------------
------------------------------------VRSR-T-----DRRNRE-PPQRFRRRD-DAP----K
PGQAPRPAG----------------------AAA----ARP-------------------------------
-------------------------------------
>Macleaya-cordata/1-129
MTFKRRNGGRN--KHGRGHVNFI-RCSNCGKCCPK----DKAIKRFLVRNIV--------------------
-EQAAVRDVQEACVYDG-----------------------------------------------YTLP--KL
---------------YAKMQYCVSCA----------IHSH----VVR-------------------------
------------------------------------VRSR-T-----ARRNRD-PPQRFRRRD-DMP----K
PGQAPRPAA----------------------AAA----ANANPPRP--------------------------
-------------------------------------
>Aquilegia-coerulea/1-126
MTFKRRNGGRN--KHGRGHVKFI-RCSNCGKCCPK----DKAIKRFLVRNIV--------------------
-EQAAVRDVQEACVNDG-----------------------------------------------YTLP--KL
---------------YAKMQYCVSCA----------IHSH----VVR-------------------------
------------------------------------VRSR-I-----DRRKRE-PPQRFRRRD-DMP----K
PGQAPRPAG----------------------GAA----PPVRT-----------------------------
-------------------------------------
>Vitis-vinifera/1-124
MTFKRRNGGRN--KHGRGHVKFI-RCSNCGKCCPK----DKAIKRFLVRNIV--------------------
-EQAAVRDVQEACVYDT-----------------------------------------------YTLP--KL
---------------YAKMQYCVSCA----------IHSH----VVR-------------------------
------------------------------------VRSR-T-----DRRKRD-PPQRFRRRD-DMP----K
PGQAPRPAG----------------------GAP----VRT-------------------------------
-------------------------------------
>Herrania-umbratica/1-128
MTFKRRNGGRN--KHGRGHVKFI-RCSNCGKCCPK----DKAIKRFLVRNIV--------------------
-EQAAVRDVQEACVYET-----------------------------------------------YTLP--KL
---------------YANMQYCVSCA----------IHSH----VVR-------------------------
------------------------------------VRSR-T-----NRRIRD-PPQRFKRREDLPK-----
AGASGQVAR----------------------TAG----APAA------T-RT--------------------
-------------------------------------
>Fagus-sylvatica/1-128
MTFKRRNGGRN--KHGRGHVKFV-RCSNCGKCCPK----DKSIKRFLVKNIV--------------------
-EQAAVRDVQEACVFDG-----------------------------------------------YTLP--KL
---------------YLKMQYCVSCA----------IHSH----VVR-------------------------
------------------------------------VRSR-T-----DRRKRE-PPQRFRRREDTQR-----
PGAPGQGPR----------------------PAG----PPAA------A-RT--------------------
-------------------------------------
>Cuscuta-campestris/1-132
MTFKRRNGGRN--KHGRGHVKFV-RCSNCGKCCPK----DKAIKRFLVRNIV--------------------
-EQAAVRDVQEACAYEA-----------------------------------------------YTLP--KL
---------------YLKVQYCVSCA----------IHSK----VVR-------------------------
------------------------------------VRSR-V-----DRRKRD-PPVRNLNRRPMDKDNAAK
PGLGAPRVP----------------------GAP-----------PTAV-RS--------------------
-------------------------------------
>Nicotiana-attenuata/1-126
MTFKRRNGGRN--KHGRGHTKFI-RCSNCGNCCPK----DKAIKRFLVRNIV--------------------
-EQAAVRDVQEACAFEL-----------------------------------------------YTLP--KL
---------------YLKMQYCVSCA----------IHSK----VVR-------------------------
------------------------------------VRYV-T-----DRKVRK-PPQHFRRPRDDAP----K
PGQALRPTG----------------------APT----AVRT------------------------------
-------------------------------------
>Striga-hermonthica/1-127
MTFKRRNGGRN--KHGRGHVNFI-RCSNCGKCCPK----DKAIKRFLVRNIV--------------------
-EQAAVRDIQDACAFDT-----------------------------------------------YTLP--KL
---------------YVKVQHCVSCA----------IHSK----VVR-------------------------
------------------------------------VRSR-T-----DRRNRE-PPKRFFRPRDDQP----K
PGQAPRVGG----------------------APP----AGPRV-----------------------------
-------------------------------------
>Arabidopsis-lyrata-subsp.-lyrata/1-131
MTFKRRNGGRN--KHNRGHVKPI-RCSNCGKCCPK----DKAIKRFIVRNIV--------------------
-EQAAIRDVQEASVYEA-----------------------------------------------YTLP--KL
---------------YAKTQYCVSCA----------IHSH----VVR-------------------------
------------------------------------VRSR-T-----NRRVRT-PPPRFARRKEDTP----K
PGQPGQAPR----------------------PAG----PGPAAAPRV-------------------------
-------------------------------------
>Capsella-rubella/1-131
MTFKRRNGGRN--KHNRGHVNPI-RCSNCGKCCPK----DKAIKRFIVRNIV--------------------
-EQAAIRDVQEASVYDG-----------------------------------------------YTLP--KL
---------------YAKTQYCVSCA----------IHSH----VVR-------------------------
------------------------------------VRSR-T-----NRRVRT-PPPRFVRRKDDAP----K
PGQPGQAPR----------------------PAG----PGAPAAPRV-------------------------
-------------------------------------
>Microthlaspi-erraticum/1-131
MTFKRRNGGRN--KHNRGHVNPI-RCSNCGKCCPK----DKAIKRFIVRNIV--------------------
-EQAAIRDVQEASVYES-----------------------------------------------YTLP--KL
---------------YAKMQYCVSCA----------IHSH----VVR-------------------------
------------------------------------VRSR-T-----NRRVRT-PPPRFARRKEDAP----K
PGQPGQAPR----------------------PAG----PGAGAAPRP-------------------------
-------------------------------------
>Brassica-oleracea-var.-oleracea/1-129
MTFKRRNGGRN--KHNRGHVKPI-RCSNCGKCCPK----DKAIKRFIVRNIV--------------------
-EQAAIRDVQEASVYDG-----------------------------------------------YTLP--KL
---------------YAKTQYCVSCA----------IHSH----VVR-------------------------
------------------------------------VRSR-T-----NRRVRT-PPPRFVRRKEDAP----K
PGQPGQAPR----------------------PAG----AAAAPRA---------------------------
-------------------------------------
>Raphanus-sativus/1-130
MTFKRRNGGRN--KHNRGHVNPI-RCSNCGKCCPK----DKAIKRFIVRNIV--------------------
-EQAAIRDVQEASVYDG-----------------------------------------------YTLP--KL
---------------YAKTQYCVSCA----------IHSH----VVR-------------------------
------------------------------------VRSR-T-----NRRVRT-PPPRFVRRKEDAP----K
PGQPGQAAR----------------------PAG----GAPAAARA--------------------------
-------------------------------------
>Arabidopsis-thaliana-x-Arabidopsis-arenosa/1-130
MTFKRRNGGRN--KHNRGHVNPI-RCSNCGKCCPK----DKAIKRFIVRNIV--------------------
-EQAAIRDVQEASVYEA-----------------------------------------------YTLP--KL
---------------YAKMQYCVSCA----------IHSH----VVR-------------------------
------------------------------------VRSR-T-----NRRVRT-PPPRFARRKEDTP----K
PGQPGQAPR----------------------PAG----GAPAAPRA--------------------------
-------------------------------------
>Arabidopsis-suecica/1-130
MTFKRRNGGRN--KHNRGHVNPI-RCSNCGKCCPK----DKAIKRFIVRNIV--------------------
-EQAAIRDVQEASVYEA-----------------------------------------------YTLP--KL
---------------YAKMQYCVSCA----------IHSH----VVR-------------------------
------------------------------------VRSS-T-----NRRVRT-PPPRFARRKEDTP----K
PGQPGQAPR----------------------PAG----GAPAAPRA--------------------------
-------------------------------------
>Brassica-campestris/1-130
MTFKRRNGGRN--KHNRGHVNPI-RCSNCGKCCPK----DKAIKRFLVRNIV--------------------
-EQAAIRDVQEASVYDG-----------------------------------------------YTLP--KL
---------------YAKMQYCVSCA----------IHSH----VVR-------------------------
------------------------------------VRSR-T-----NRRVRT-PPPRFARRKEDTP----K
PGQPGQAPR----------------------PAG----GAPAAPRA--------------------------
-------------------------------------
>Brassica-cretica/1-130
QTFKRRNGGRN--KHNRGHVNPI-RCSNCGKCCPK----DKAIKRFLVRNIV--------------------
-EQAAIRDVQEASVYDG-----------------------------------------------YTLP--KL
---------------YAKMQYCVSCA----------IHSH----VVR-------------------------
------------------------------------VRSR-T-----NRRVRT-PPPRFARRKEDTP----K
PGQPGQPPR----------------------PAG----GAPAAPRA--------------------------
-------------------------------------
>Spinacia-oleracea/1-135
MTFKRRNGGRN--KHGRGHVKFI-RCSNCGKCCPK----DKAIKRFIVRNIV--------------------
-EQAAVRDVQEACVYDG-----------------------------------------------YTLP--KL
---------------YTKMQYCVSCA----------IHSH----VVR-------------------------
------------------------------------VRST-T-----DRRKRD-PPPRFPRRKEDAP----R
GAGAGAGAG----------------------AGA----PGARPAGAPGA-RP--------------------
-------------------------------------
>Medicago-truncatula/1-126
MTFKRRNGGRN--KHGRGHVKFI-RCSNCGKCCPK----DKAIKRFLVRNIV--------------------
-EQAAVRDVQEACVYDQ-----------------------------------------------YTLP--KL
---------------YVKMQYCVSCA----------IHSH----VVR-------------------------
------------------------------------VRSR-T-----DRRKRD-PPQRFIRRRVINY----L
FTSFNFYVL----------------------LLT----RPVM------------------------------
-------------------------------------
>Opuntia-streptacantha/1-132
MTFKRRNGGRN--KHGRGHVKFI-RCSNCGKCCPK----DKAIKRFIVRNIV--------------------
-EQAAVRDVQEACVYDG-----------------------------------------------YVLP--KL
---------------YTKMQYCVSCA----------IHSH----VVR-------------------------
------------------------------------VRSR-T-----ARRVRE-PPQRFTRRRDDAP----K
AGAGAGPGA----------------------PGA----RPAG---AVGA-RP--------------------
-------------------------------------
>Salix-dunnii/1-131
MTFKRRNGGRN--KHGRGHVKFI-RCSNCGKCCPK----DKAIKRFLVRNIV--------------------
-EQAAVRDVQESCVYDG-----------------------------------------------YVLP--KL
---------------YVKMQYCVSCA----------IHSR----VVR-------------------------
------------------------------------VRSS-T-----ERRKRD-PPQRFIRRRDDTP----K
PGQPAQPGQ----------------------APR----PAGA---AAPR-V---------------------
-------------------------------------
>Salix-koriyanagi/1-131
MTFKRRNGGRN--KHGRGHVKFI-RCSNCGKCCPK----DKAIKRFLVRNIV--------------------
-EQAAVRDVQESCVYDG-----------------------------------------------YVLP--KL
---------------YVKMQYCVSCA----------IHSR----VVR-------------------------
------------------------------------VRSS-T-----ERRKRD-PPPRFIRRRDDAP----K
PGQPAQPGQ----------------------APR----PAGA---AAPR-V---------------------
-------------------------------------
>Salix-purpurea/1-131
MTFKRRNGGRN--KHGRGHTKFI-RCSNCGKCCPK----DKAIKRFLVRNIV--------------------
-EQAAVRDVQESCVYDG-----------------------------------------------YVLP--KL
---------------YVKMQYCVSCA----------IHSR----VVR-------------------------
------------------------------------VRSR-S-----ERRKRE-PPQRFIRRRDDAP----K
PGQPGQPGQ----------------------APR----PAGA---PAAR-T---------------------
-------------------------------------
>Populus-alba/1-131
MTFKRRNGGRN--KHGRGHTKFI-RCSNCGKCCPK----DKAIKRFLVRNIV--------------------
-EQAAVRDVQESCVYDG-----------------------------------------------YVLP--KL
---------------YVKMQYCVSCA----------IHSR----VVR-------------------------
------------------------------------VRSR-S-----ERRNRE-PPQRFIRRRDDMP----K
PGQPGQPGQ----------------------APR----PAGA---APAR-A---------------------
-------------------------------------
>Populus-deltoides/1-132
MTFKRRNGGRN--KHGRGHTKFI-RCSNCGKCCPK----DKAIKRFLVRNIV--------------------
-EQAAVRDVQESCVYDG-----------------------------------------------YVLP--KL
---------------YVKMQYCVSCA----------IHSR----VVR-------------------------
------------------------------------VRSR-S-----ERRNRE-PPQRFIRRRDDMP----K
PGQPGQPGQ----------------------APR----PAGG---APAA-RT--------------------
-------------------------------------
>Rhizophora-mucronata/1-132
MTFKRRNGGRN--KHGRGHVKFI-RCSNCGKSCPK----DKAIKRFLVRNIV--------------------
-EQAAVRDVQEACVYDG-----------------------------------------------YVLP--KL
---------------YVKMQYCVSCA----------IHSR----VVR-------------------------
------------------------------------VRSR-T-----NRRNRA-PPQRFLRRRDDLG----K
PGQAGQPGQ----------------------VPR----PGGA---GIAA-RS--------------------
-------------------------------------
>Jatropha-curcas/1-132
MTFKRRNGGRN--KHGRGHVKFI-RCSNCGKCCPK----DKAIKRFLVRNIV--------------------
-EQAAVRDVQDSCVYDG-----------------------------------------------YVLP--KL
---------------YVKMQYCVSCA----------IHSR----VVR-------------------------
------------------------------------VRSR-T-----ERRNRE-PPQRFLRRRDDLP----K
PGQPGQTGQ----------------------VAR----PAGA---GVAA-RT--------------------
-------------------------------------
>Manihot-esculenta/1-132
MTFKRRNGGRN--KHGRGHVKFI-RCSNCGKCCPK----DKAIKRFLVRNIV--------------------
-EQAAVRDVQDSCVYDG-----------------------------------------------YVLP--KL
---------------YVKMQYCVSCA----------IHSR----VVR-------------------------
------------------------------------VRSR-T-----QRRNRE-PPQRFLRRRDDLP----K
PGQPGQPGQ----------------------GIR----PAGV---GTAA-RA--------------------
-------------------------------------
>Ricinus-communis/1-132
MTFKRRNGGRN--KHGRGHVKFI-RCSNCGKCCPK----DKAIKRFLVRNIV--------------------
-EQAAVRDVQDSCVYDG-----------------------------------------------YVLP--KL
---------------YVKMQYCVSCA----------IHSR----VVR-------------------------
------------------------------------VRSR-S-----ERRNRE-PPKRFLRRRDDLP----K
PGQPGQPGQ----------------------GTR----PAGA---GVAA-RA--------------------
-------------------------------------
>Tripterygium-wilfordii/1-132
MTFKRRNGGRN--KHGRGHVKFI-RCSNCGKCCPK----DKAIKRFLVRNIV--------------------
-EQAAVRDIQEAGVYEQ-----------------------------------------------YTLP--KL
---------------YAKVQYCVSCA----------IHSH----VVR-------------------------
------------------------------------VRSR-T-----NRRIRE-PPQRFVRRRDDLP----K
PGQPGQPGQ----------------------APR----PAGA---GNPV-RA--------------------
-------------------------------------
>Eucalyptus-grandis/1-130
MTFKRRNGGRN--KHGRGHVKFI-RCSNCGKCCPK----DKAIKRFLVRNIV--------------------
-EQAAVRDVQEACVYES-----------------------------------------------YTLP--KL
---------------YAKMQYCVSCA----------IHSH----VVR-------------------------
------------------------------------VRSR-T-----NRRNRQ-PPPRYIRRRDDAP----K
PGQPGQPGQ----------------------GPR----VGGP---PPRT-----------------------
-------------------------------------
>Citrus-sinensis/1-128
MTFKRRNGGRN--KHGRGHVNFI-RCSNCGKCCPK----DKAIKRFLVRNIV--------------------
-EQAAVRDVQDACIYDN-----------------------------------------------YVLP--KL
---------------YAKMQYCVSCA----------IHSH----VVR-------------------------
------------------------------------VRSR-T-----DRRNRE-PPKRFMRRRDDLP----K
PGQPGQAPR----------------------PAI----GVPV---RP-------------------------
-------------------------------------
>Acer-yangbiense/1-130
MTFKRRNGGRN--KHGRGHVKFI-RCSNCGKCCPK----DKSIKRFLVRNIV--------------------
-EQAAVRDVQEACVYDT-----------------------------------------------YVLP--KL
---------------YAKMQYCVSCA----------IHSH----VVR-------------------------
------------------------------------VRSR-T-----DRRNRE-PPKRFMRRRDDAP----K
PGQPGQAPR----------------------PAA----AVGA---PVRT-----------------------
-------------------------------------
>Juglans-regia/1-129
MTFKRRNGGRN--KHGRGHVKFI-RCSNCGKCCPK----DKAIKRFLVRNIV--------------------
-EQAAVRDVQEACVYDQ-----------------------------------------------YVLP--KL
---------------YAKMLYCVSCA----------IHSH----VVR-------------------------
------------------------------------VRSR-T-----NRRNRD-PPQRFIRRRDDQQ----R
PGQPGQAPR----------------------PAG----AGNP---VRA------------------------
-------------------------------------
>Cucurbita-maxima/1-129
MTFKRRNGGRN--KHGRGHVKFI-RCSNCGKCCPK----DKAIKRFLVRNIV--------------------
-EQAAVRDVQEACVYDQ-----------------------------------------------YTLP--KL
---------------YAKMQYCVSCA----------IHSH----VVR-------------------------
------------------------------------VRSR-T-----DRRNRQ-PPQRFIRRRDDQP----K
PGQPGQAPR----------------------PAG----AGIP---ARV------------------------
-------------------------------------
>Cicer-arietinum/1-130
MTFKRRNGGRN--KHGRGHVKFI-RCSNCGKCCPK----DKAIKRFLVRNIV--------------------
-EQAAVRDVQEACVYDQ-----------------------------------------------YTLP--KL
---------------YVKMQYCVSCA----------IHSH----VVR-------------------------
------------------------------------VRSR-T-----DRRKRD-PPQRFVRRRDDAP----R
PGQPGQAPR----------------------PAV----AGAA---PART-----------------------
-------------------------------------
>Trifolium-pratense/1-130
MTFKRRNGGRN--KHGRGHVKFI-RCSNCGKCCPK----DKAIKRFLVRNIV--------------------
-EQAAVRDVQEACVYDQ-----------------------------------------------YTLP--KL
---------------YVKMQYCVSCA----------IHSH----VVR-------------------------
------------------------------------VRSR-T-----DRRKRD-PPQRFVRRRDDAP----R
PGQPGQAPR----------------------PAV----AGGA---PVRT-----------------------
-------------------------------------
>Arachis-hypogaea/1-129
MTFKRRNGGRN--KHGRGHVKFI-RCSNCGKCCPK----DKSIKRFLVRNIV--------------------
-EQAAVRDVQEACVYEQ-----------------------------------------------YTLP--KL
---------------YVKMQYCVSCA----------IHSH----VVR-------------------------
------------------------------------VRSR-T-----DRRNRE-PPQRFARRRDDAP----R
PGQPGQAPR----------------------PAG----VGAA---PRA------------------------
-------------------------------------
>Arachis-duranensis/1-129
MTFKRRNGGRN--KHGRGHVKFI-RCSNCGKCCPK----DKSIKRFLVRNIV--------------------
-EQAAVRDVQEACVYEQ-----------------------------------------------YTLP--KL
---------------YVKMQYCVSCA----------IHSH----VVR-------------------------
------------------------------------VRSR-T-----DRRNRE-PPQRFARRRDDAP----R
PGQPGQAPR----------------------PAG----AGAA---PRV------------------------
-------------------------------------
>Abrus-precatorius/1-129
MTFKRRNGGRN--KHGRGHVKFI-RCSNCGKCCPK----DKAIKRFLVRNIV--------------------
-EQAAVRDVQEACVYDQ-----------------------------------------------YTLP--KL
---------------YLKMQYCVSCA----------IHSH----VVR-------------------------
------------------------------------VRSR-T-----DRRKRE-PPQRFIRRRDDAP----R
PGQPGQAPR----------------------PAG----VGAP---ARA------------------------
-------------------------------------
>Lotus-japonicus/1-129
MTFKRRNGGRN--KHGRGHVKFI-RCSNCGKCCPK----DKAIKRFLVRNIV--------------------
-EQAAVRDVQEACVYDQ-----------------------------------------------YTLP--KL
---------------YVKMQYCVSCA----------IHSH----VVR-------------------------
------------------------------------VRSR-T-----DRRKRD-PPQRFIRRRDDAP----R
PGQPGQAPR----------------------PAG----VGAP---PRA------------------------
-------------------------------------
>Phaseolus-angularis/1-129
MTFKRRNGGRN--KHGRGHVKFI-RCSNCGKCCPK----DKAIKRFLVRNIV--------------------
-EQAAVRDVQEACVYEQ-----------------------------------------------YTLP--KL
---------------YVKMQYCVSCA----------IHSH----VVR-------------------------
------------------------------------VRSR-T-----DRRKRD-PPQRFIRRRDDAP----R
PGQPGQAPR----------------------PAG----VGAP---ARA------------------------
-------------------------------------
>Pyrus-ussuriensis-x-Pyrus-communis/1-129
MTFKRRNGGRN--KHGRGHVKFI-RCSNCGKCCPK----DKAIKRFLVRNIV--------------------
-EQAAVRDVQEACVYEQ-----------------------------------------------YTLP--KL
---------------YAKMQYCVSCA----------IHSH----VVR-------------------------
------------------------------------VRSR-T-----NRRNRE-PPQRFIRRRDDAP----R
PGQPGQAPR----------------------PAG----AGVP---ART------------------------
-------------------------------------
>Prunus-avium/1-129
MTFKRRNGGRN--KHGRGHVKFI-RCSNCGKCCPK----DKAIKRFLVRNIV--------------------
-EQAAVRDVQEACVYEQ-----------------------------------------------YTLP--KL
---------------YAKMQYCVSCA----------IHSH----VVR-------------------------
------------------------------------VRSR-T-----NRRNRE-PPQRFIRRRDDAP----R
PGQPGQGPR----------------------PAG----APVP---ART------------------------
-------------------------------------
>Vigna-unguiculata/1-129
MTFKRRNGGRN--KHGRGHVKFI-RCSNCGKCCPK----DKAIKRFLVRNIV--------------------
-EQAAVRDVQEACVYEQ-----------------------------------------------YTLP--KL
---------------YVKMQYCVSCA----------IHSH----VVR-------------------------
------------------------------------VRSR-T-----DRRKRE-PPQRFIRRRDDAP----R
PGQPGQAPR----------------------PPV----AGAP---IRS------------------------
-------------------------------------
>Phaseolus-vulgaris/1-129
MTFKRRNGGRN--KHGRGHVKFI-RCSNCGKCCPK----DKAIKRFLVRNIV--------------------
-EQAAVRDVQEACVYEQ-----------------------------------------------YTLP--KL
---------------YVKMQYCVSCA----------IHSH----VVR-------------------------
------------------------------------VRSR-T-----NRRKRD-PPQRFIRRRDDAP----R
PGQPGQAPR----------------------PAG----AGPP---VRT------------------------
-------------------------------------
>Glycine-max/1-129
MTFKRRNGGRN--KHGRGHVKFI-RCSNCGKCCPK----DKAIKRFLVRNIV--------------------
-EQAAVRDVQEACVYEQ-----------------------------------------------YTLP--KL
---------------YVKMQYCVSCA----------IHSH----VVR-------------------------
------------------------------------VRSR-T-----DRRKRD-PPQRFIRRRDDAQ----R
PGQPGQAPR----------------------PAG----TAAP---VRT------------------------
-------------------------------------
>Vigna-radiata-var.-radiata/1-129
MTFKRRNGGRN--KHGRGHVKFI-RCSNCGKCCPK----DKAIKRFLVRNIV--------------------
-EQAAVRDVQEACVYEQ-----------------------------------------------YTLP--KL
---------------YVKMQYCVSCA----------IHSH----VVR-------------------------
------------------------------------VRSR-T-----DRRKRE-PPQRFIRRRDDAP----R
PGQPGQAPR----------------------PAG----AGAP---VRT------------------------
-------------------------------------
>Glycine-soja/1-129
MTFKRRNGGRN--KHGRGHVKFI-RCSNCGKCCPK----DKAIKRFLVRNIV--------------------
-EQAAVRDVQEACVYEQ-----------------------------------------------YTLP--KL
---------------YVKMQYCVSCA----------IHSH----VVR-------------------------
------------------------------------VRSR-T-----DRRKRE-PPQRFIRRRDDAQ----R
PGQPGQAPR----------------------PAG----TGAP---VRT------------------------
-------------------------------------
>Rhodamnia-argentea/1-127
MTFKRRNGGRN--KHGRGHVKFI-RCSNCGKCCPK----DKAIKRFLVRNIV--------------------
-EQAAVRDVQEACVYDN-----------------------------------------------YTLP--KL
---------------YAKMQYCVSCA----------IHSH----VVR-------------------------
------------------------------------VRSR-T-----NRRNRA-PPQRFIRRRDDAP----K
PGQPGQAPR----------------------VGG----PPAR---T--------------------------
-------------------------------------
>Cucurbita-moschata/1-131
MTFKRRNGGRN--KHGRGHVKFI-RCSNCGKCCPK----DKAIKRFLVRNIV--------------------
-EQAAVRDVQEACVYDQ-----------------------------------------------YTLP--KL
---------------YAKMQYCVSCA----------IHSH----VVR-------------------------
------------------------------------VRSR-T-----DRRKRE-PPQRFIRRRDDMP----K
PGQPGQAPR----------------------VGA----GAGA---PPPR-P---------------------
-------------------------------------
>Cucumis-sativus/1-129
MTFKRRNGGRN--KHGRGHVKFI-RCSNCGKCCPK----DKAIKRFLVRNIV--------------------
-EQAAVRDVQEACVYDQ-----------------------------------------------YTLP--KL
---------------YAKMQYCVSCA----------IHSH----VVR-------------------------
------------------------------------VRSR-T-----DRRKRE-PPQRFIRRRDDAP----K
PGQAGQNPR----------------------VGA----GGAP---PRA------------------------
-------------------------------------
>Cucumis-melo/1-129
MTFKRRNGGRN--KHGRGHVKFI-RCSNCGKCCPK----DKAIKRFLVRNIV--------------------
-EQAAVRDVQEACVYDQ-----------------------------------------------YTLP--KL
---------------YAKMQYCVSCA----------IHSH----VVR-------------------------
------------------------------------VRSR-T-----DRRNRE-PPQRFIRRRDDAP----K
PGQPGQNPR----------------------VGA----GGAP---PRA------------------------
-------------------------------------
>Momordica-charantia/1-128
MTFKRRNGGRN--KHGRGHVKFI-RCSNCGKCCPK----DKAIKRFLVRNIV--------------------
-EQAAVRDVQEACVYDQ-----------------------------------------------YTLP--KL
---------------YAKMQYCVSCA----------IHSH----VVR-------------------------
------------------------------------VRSR-T-----DRRKRD-PPQRFIRRRDDAP----K
PGQPGQAPR----------------------VGA----GTAP---RT-------------------------
-------------------------------------
>Turnera-subulata/1-128
MTFKRRNGGRN--KHGRGHVKFI-RCSNCGKCCPK----DKAIKRFLVRNIV--------------------
-EQAAVRDVQEACVHDG-----------------------------------------------YTLP--KL
---------------YVKMQYCVSCA----------IHSR----VVR-------------------------
------------------------------------VRSR-T-----ERRNRE-PPQRFLRRRDDAP----K
PGQPGQAPR----------------------AAV----GAPA---RT-------------------------
-------------------------------------
>Hibiscus-syriacus/1-127
MTLKRRNGGRN--KHGRGHVKFI-RCSNCGKCCPK----DKSIKRFLVRNIV--------------------
-EQAAVRDVQEACVYDS-----------------------------------------------YTLP--KL
---------------YVKMQYCVSCA----------IHSH----VVR-------------------------
------------------------------------VRSR-T-----DRRNRD-PPQRFVRRRDDQP----K
PGQPGQAPR----------------------PGV----AVPR---A--------------------------
-------------------------------------
>Theobroma-cacao/1-128
MTFKRRNGGRN--KHGRGHVKFI-RCSNCGKCCPK----DKSIKRFLVRNIV--------------------
-EQAAVRDVQEACVYDM-----------------------------------------------YTLP--KL
---------------YVKMQYCVSCA----------IHSH----VVR-------------------------
------------------------------------VRSR-T-----DRRKRD-PPQRFIRRRDDMP----K
PGQPGQAPR----------------------AGA----GNPA---RP-------------------------
-------------------------------------
>Durio-zibethinus/1-128
MTFKRRNGGRN--KHGRGHVKFI-RCSNCGKCCPK----DKSIKRFLVRNIV--------------------
-EQAAVRDVQEACVYDT-----------------------------------------------YTLP--KL
---------------YVKMQYCVSCA----------IHSH----VVR-------------------------
------------------------------------VRSR-T-----DRRKRD-PPQRFIRRRDDMP----K
PGQPGQAAR----------------------PGV----ANPP---RA-------------------------
-------------------------------------
>Gossypium-hirsutum/1-128
MTFKRRNGGRN--KHGRGHVKFI-RCSNCGKCCPK----DKSIKRFLVRNIV--------------------
-EQAAVRDVQEACVYDT-----------------------------------------------YTLP--KL
---------------YVKMQYCVSCA----------IHSH----VVR-------------------------
------------------------------------VRSR-T-----DRRNRD-PPQRFIRRRDDMP----K
PGQPGQAPR----------------------PGV----AVPA---RP-------------------------
-------------------------------------
>Gossypium-australe/1-128
MTFKRRNGGRN--KHGRGHVNFI-RCSNCGKCCPK----DKSIKRFLVRNIV--------------------
-EQAAVRDVQEACVYDT-----------------------------------------------YTLP--KL
---------------YVKMQYCVSCA----------IHSH----VVR-------------------------
------------------------------------VRSR-T-----DRRKRD-PPQRFIRRRDDMP----K
PGQPGQAPR----------------------PGV----AAPA---RA-------------------------
-------------------------------------
>Gossypium-tomentosum/1-128
MTFKRRNGGRN--KHGRGHVKFI-RCSNCGKCCPK----DKSIKRFLVRNIV--------------------
-EQAAVRDVQEACVYDT-----------------------------------------------YTLP--KL
---------------YVKMQYCVSCA----------IHSH----VVR-------------------------
------------------------------------VRSR-T-----DRRKRD-PPARFIRRRDDMP----K
PGQSGQAPR----------------------PGV----AVPA---RA-------------------------
-------------------------------------
>Gossypium-anomalum/1-128
MTFKRRNGGRN--KHGRGHVKFI-RCSNCGKCCPK----DKSIKRFLVRNIV--------------------
-EQAAVRDVQEACVYDT-----------------------------------------------YTLP--KL
---------------YVKMQYCVSCA----------IHSH----VVR-------------------------
------------------------------------VRSR-T-----DRRKRD-PPARFIRRRDDMP----K
PGQPGQAPR----------------------PGV----AAPA---RA-------------------------
-------------------------------------
>Gossypium-darwinii/1-128
MTFKRRNGGRN--KHGRGHVKFI-RCSNCGKCCPK----DKSIKRFLVRNIV--------------------
-EQAAVRDVQEACVYDT-----------------------------------------------YTLP--KL
---------------YVKMQYCVSCA----------IHSH----VVR-------------------------
------------------------------------VRSR-T-----DRRKRD-PPARFIRRRDDMP----K
PGQPGQAPR----------------------PGV----AVPA---RA-------------------------
-------------------------------------
>Corchorus-capsularis/1-126
MTFKRRNGGRN--KHGRGHVKFI-RCSNCGKCCPK----DKSIKRFLVRNIV--------------------
-EQAAVRDVQEACVYDT-----------------------------------------------YTLP--KL
---------------YVKMQYCVSCA----------IHSH----VVR-------------------------
------------------------------------VRSR-T-----DRRNRD-PPQRFIRRRDDMP----K
PGQPGQARP-----------------------TA----GPPR---A--------------------------
-------------------------------------
>Corchorus-olitorius/1-126
MTFKRRNGGRN--KHGRGHVKFI-RCSNCGKCCPK----DKSIKRFLVRNIV--------------------
-EQAAVRDVQEACVYDT-----------------------------------------------YTLP--KL
---------------YVKMQYCVSCA----------IHSH----VVR-------------------------
------------------------------------VRSR-T-----DRRNRD-PPQRFIRRRDDMP----K
PGQPGQART-----------------------TA----GPPR---A--------------------------
-------------------------------------
>Gossypium-raimondii/1-127
MTFKRRNGGRN--KHGRGHVKFI-RCSNCGKCCPK----DKSIKRFLVRNIV--------------------
-EQAAVRDVQEACVYDT-----------------------------------------------YTLP--KL
---------------YVKMQYCVSCA----------IHSH----VVR-------------------------
------------------------------------VRSR-T-----NRRNRD-PPQRFIRRRDDMP----K
PGQPGQASH----------------------GAA----NPPR---A--------------------------
-------------------------------------
>Chinchilla-lanigera/1-115
MMKKGRNKGRA--KKGCGHVQPI-RCTSCTWCVPN----DKAIRKFIIQNVL--------------------
-EAAAIRDISEASVFDC-----------------------------------------------FVLP--KL
---------------YVKLHYCVSCA----------VHSK----VVR-------------------------
------------------------------------NGSC-D-----ARKDQT-PPPPFRPAGAAPR-----
------P--------------------------P----PKPM------------------------------
-------------------------------------
>Collodictyon-triciliatum/1-133
MTVKRRNHGRS--KKGRGHVSVV-RCDNCGRCVSK----DKAVKRFIVRNMV--------------------
-ESAAIRDLSEAAVYES-----------------------------------------------YSLP--KL
---------------YIKTQYCISCA----------VHAR----VVR-------------------------
------------------------------------VRSV-T-----NRKNRE-PPRRPIRKDG------PS
KPDAKKT--------------------------A----PAGARCQEDR-----PRWCRLV------------
-------------------------------------
>Synaphobranchus-kaupii/1-133
MTKKRRNNGRA--KKGRGHVQPI-RCTNCARCVPK----DKAIKKFVIRNIV--------------------
-EAAAVRDISEASVFDS-----------------------------------------------YVLP--KL
---------------YVKLHYCVSCA----------IHSK----VVR-------------------------
------------------------------------ETAP-V-----RPGRTA-PHHPASGPAVGRHELLRS
PCDGDLL--------------------------Q----DHVMGITCKSM-----------------------
-------------------------------------
>Notodromas-monacha/1-133
MTTKRRNHGRS--KHGRGHVRIL-RCSNCARAVPK----DKAIRKFVIRSIV--------------------
-EAAGVRDIAEASVYDG-----------------------------------------------YVMP--KI
---------------FIHSVYCVSCA----------IHSK----VVR-------------------------
------------------------------------NRSK-T-----DRKNRT-PPPKF-----------DP
KKDIERN--------------------------K----PAILVKKEDGGGDTQLNFVRT-----R-------
-------------------------------------
>Smittium-mucronatum/1-120
MTVKRRNHGRN--KKGRGHTSFI-RCDNCCRACPK----DKAVKRFTVRNMV--------------------
-EAAAQRDMADASIYEA-----------------------------------------------YAIP--KL
---------------YIKLQYCIACA----------IHNH----IVR-------------------------
------------------------------------VRSA-S-----DSKVRT-PPPRV-----------RF
NKDGKKI--------------------------N----PNVAIKESS-------------------------
-------------------------------------
>Smittium-culicis/1-120
MTVKRRNHGRN--KKGRGKTTSI-RCDNCSRCCPK----DKAVKRFTVRNMV--------------------
-EAAAQRDMADASVYES-----------------------------------------------YAIP--KL
---------------YIKVHYCIACA----------IHNH----IVR-------------------------
------------------------------------VRST-I-----TSRIRT-APPRV-----------RF
NKDGKKI--------------------------N----PNAAVKEAS-------------------------
-------------------------------------
>Gongylonema-pulchrum/1-80
MTTKRRNHGRN--KKGRGHVRPI-RCTNCGRCAPK----DKAIKKFVVRNIV--------------------
-EAAAVRDISDASAYDC-----------------------------------------------MLPLISNR
---------------LFGRPARIHCA----------------------------------------------
------------------------------------------------------------------------
------------------------------------------------------------------------
-------------------------------------
>Trichinella-nativa/1-170
MTRKRRNHGRN--KKGRGHVRFI-RCTNCGRCCPK----DKAIKKYIVRNIV--------------------
-EAAAIRDITEASLYES-----------------------------------------------FAMP--KL
---------------FFKLHYCVSCA----------IHSK----VVR-------------------------
------------------------------------NRSR-E-----ARRDRN-PPRFA-----------QR
MNLGNRP--------------------------G----MLGVGQNYFCSAVVFLSYCAYFL-Q-LSY-----
-----SIQSSSMREGIHSVFGENIYVILIYESKGFAT
>Trichinella-murrelli/1-118
MTRKRRNHGRN--KKGRGHVRFI-RCTNCGRCCPK----DKAIKKYIVRNIV--------------------
-EAAAIRDITEASLYES-----------------------------------------------FAMP--KL
---------------FFKLHYCVSCA----------IHSK----VVR-------------------------
------------------------------------NRSR-E-----ARRDRN-PPRFA-----------QR
MNLGNRP--------------------------G----MLGVGQK---------------------------
-------------------------------------
>Trichinella-pseudospiralis/1-118
MTRKRRNHGRN--KKGRGHVRFI-RCTNCGRCCPK----DKAIKKYVVRNIV--------------------
-EAAAIRDITEASLYES-----------------------------------------------FAMP--KL
---------------FFKLHYCVSCA----------IHSK----VVR-------------------------
------------------------------------NRSR-E-----ARRDRN-PPRFT-----------QR
MNLGNRP--------------------------G----MLGVGQK---------------------------
-------------------------------------
>Trichinella-zimbabwensis/1-118
MTRKRRNHGRN--KKGRGHVRFI-RCTNCGRCCPK----DKAIKKYIVRNIV--------------------
-EAAAIRDITEASLYES-----------------------------------------------FAMP--KL
---------------FFKLHYCVSCA----------IHSK----VVR-------------------------
------------------------------------NRSR-E-----ARRDRN-PPRFT-----------QR
MNLGNRP--------------------------G----MLGVGQK---------------------------
-------------------------------------
>Schistosoma-mansoni/1-63
MTRKRRNHGRS--KKGRGHVGFI-RCTNCGRACPK----DKSVWKLVTRSMV--------------------
-EAAAVKDLEDASVYGS-----------------------------------------------WL------
------------------------------------------------------------------------
------------------------------------------------------------------------
------------------------------------------------------------------------
-------------------------------------
>Mesocestoides-corti/1-111
MTKKRRNNGRS--KKGRGHVQFI-RCSNCGRCCPK----DKCIPKFVIRNIA--------------------
-EAAAVKDLMEASFYTG-----------------------------------------------YNLP--KL
---------------YVKLQYCVSCA----------IHGK----ILR-------------------------
------------------------------------GRSK-A-----DRKIRK-PPQRR-----------IE
FNRNDNR--------------------------N--------------------------------------
-------------------------------------
>Dibothriocephalus-latus/1-112
MTKKRRNNGRS--KKGRGHVRFI-RCSNCGRACPK----DKCIPKFVIRNIA--------------------
-EAAAVKDLNEASVYTG-----------------------------------------------YNLP--KL
---------------FVKLQYCVSCA----------IHGK----ILR-------------------------
------------------------------------GRAK-K-----DRKIRL-PPKKK-----------EF
NRNMQDN--------------------------R----N---------------------------------
-------------------------------------
>Schistocephalus-solidus/1-112
MTKKRRNNGRS--KKGRGHVRFI-RCSNCGRACPK----DKCIPKFVIRNIA--------------------
-EAAAVKDLNEASVYTD-----------------------------------------------YTLP--KL
---------------FVKLQYCVSCA----------IHGK----ILR-------------------------
------------------------------------SRAK-K-----DRRVRI-PPKKK-----------EF
IRNMQDN--------------------------R----T---------------------------------
-------------------------------------
>Trametes-pubescens/1-131
MTKKRRNNGRN--KNGRGHVTFV-RCSNCSRCVPK----DKAIKRFTVRNMV--------------------
-ESAAVRDISEASVYQE-----------------------------------------------YVIP--KL
---------------YIKIAYCVSCA----------IHSHAS-SVVR-------------------------
------------------------------------VRST-E-----GRRNRA-PPPRVRWKDGKKVNPAVA
AAEEAK---------------------------------A-ALAAKTA------------------------
-------------------------------------
>Acanthamoeba-castellanii-str.-Neff/1-123
MTRKRRNHGRA--LHGRGHTKPI-RCDNCHRCTPK----DKAVKRFHVRNIV--------------------
-ETGAVRDIQESSVIES-----------------------------------------------YKLP--KL
---------------YAKLQYCVSCA----------IHSR----VVR-------------------------
------------------------------------VRSK-E-----GRRDRR-PPENIRERQQRELQRLQR
EA-----KDL----------------EGR--K----------------------------------------
-------------------------------------
>Rotaria-sp.-Silwood2/1-139
MTKKRRNNGRS--KHGRGRVRPV-NCTNCRRLVPK----DKAIKKLIIRNIV--------------------
-EQAAVKDISEASIYTK-----------------------------------------------YILP--KL
---------------YYKLHYCVSCA----------IHSK----VVR-------------------------
------------------------------------NRSR-E-----ARRIRQ-PLLRPHQARQPGTTGGQG
NTGAAGQRAG----------------NKE--PLQ----PTNIPVSKT-------------------------
-------------------------------------
>Brachionus-plicatilis/1-119
MTKKRRNGGRS--KHGRGHVVGV-NCANCRRLVPK----DKAIKKFIIRNIV--------------------
-EAAAVRDINDACAYES-----------------------------------------------YALP--KL
---------------YYKLQYCVSCA----------IHSK----VVR-------------------------
------------------------------------NRSK-E-----ARRIRA-PPQR--------------
---RPAPKTS----------------GP-----------AGARAATQAK-----------------------
-------------------------------------
>Entamoeba-dispar-(strain-ATCC-PRA-260-/-SAW760)/1-144
MTSKRRNNGRS--KKGRGHTQNV-RCSHCGRCVPK----DKAIKRYQIKNIV--------------------
-EAAAVRDISDNSALNK-----------------------------------------------YKLP--KT
---------------YMKLEYCVSCG----------IHGR----VVR-------------------------
------------------------------------VRSR-T-----DRRNRL-PPKRVVKKTNKQQAVKPS
TEA--V----------------------K--VEV----PANVVTAPKVTNQKERPFKFL---Q---------
-------------------------------------
>Entamoeba-histolytica/1-144
MTSKRRNNGRS--KKGRGHTQNV-RCSHCGRCVPK----DKAIKRYQIKNIV--------------------
-EAAAVRDISDNSALTK-----------------------------------------------YKLP--KT
---------------YMKLEYCVSCG----------IHGR----VVR-------------------------
------------------------------------VRSR-T-----DRRNRL-PPKRVVKKTNKQQAVKPS
TEA--V----------------------K--VEI----PADVVTAPKVVSQKERPFKYL---Q---------
-------------------------------------
>Entamoeba-nuttalli-(strain-P19)/1-144
MTSKRRNNGRS--KKGRGHTQNV-RCSHCGRCVPK----DKAIKRYQIKNIV--------------------
-EAAAVRDISDNSALTK-----------------------------------------------YKLP--KT
---------------YMKLEYCVSCG----------IHGR----VVR-------------------------
------------------------------------VRSR-T-----DRRNRL-PPKRVVKKTNKQQAVKPS
TEA--V----------------------K--VEI----PADVVTAPKVAAQKERPFKFL---Q---------
-------------------------------------
>Entamoeba-histolytica-HM-1:IMSS-B/1-144
MTSKRRNNGRS--KKGRGHTQNV-RCSHCGRCVPK----DKAIKRYQIKNIV--------------------
-EAAAVRDISDNSALTK-----------------------------------------------YKLP--KT
---------------YMKLEYCVSCG----------IHGR----VVR-------------------------
------------------------------------VRSR-T-----DRRNRL-PPKRVVKKTNKQQAVKPS
TEA--V----------------------K--VEI----PADVVTAPKVAAQKERPFKYL---Q---------
-------------------------------------
>Carpediemonas-membranifera/1-109
MTSKRRNNGRN--KKNRGHVQNV-RCLNCARLVPK----DKAIKRYAVRNMI--------------------
-ESAAVRDVSDASMYEK-----------------------------------------------YALP--KF
---------------YNKMQYCVSCA----------IHHR----VVR-------------------------
------------------------------------VRSS-V-----ERRVRE-NPRARARRAQQQA-----
------------------------------------------------------------------------
-------------------------------------
>Arcella-intermedia/1-105
MTKKRRNNGRS--KHNRGHVKPV-SCDGCHRLSPK----DKVVKRYNVRNIV--------------------
-ESSALRDIKEAIAITD-----------------------------------------------YALP--KT
---------------YVKQTYCISCA----------IHRK----TVR-------------------------
------------------------------------VRSV-E-----DRRIRV-IPRPARKPQ---------
------------------------------------------------------------------------
-------------------------------------
>Malassezia-vespertilionis/1-120
MTKKRRNCGRN--KHGRGHNRFL-RCSNCSRAVPK----DKAVKRFTVRNIV--------------------
-EAAAVRDLSEASVYDE-----------------------------------------------YVLP--KL
---------------YLKFAYCISCA----------IHSK----VVR-------------------------
------------------------------------VRSV-E-----GRRNRA-PPRLRFSRDNRRPNTAA-
-----V----------------------Q--ATA----RA--------------------------------
-------------------------------------
>Andalucia-godoyi/1-116
MTKKRRNAGRA--KNGRGHVKPK-ACYNCGRLVAK----DKAIKRFIVRNIV--------------------
-ESAAVRDLSDASAIKD-----------------------------------------------YALP--KL
---------------YIKQYYCVSCA----------IHSK----IVR-------------------------
------------------------------------VRSH-E-----GRRMRE-PPRRF-APRPAGANAAA-
-----A----------------------Q--RK---------------------------------------
-------------------------------------
>Amphiamblys-sp.-WSBS2006/1-112
MTKKRRNGGRS--KNGRGHVKPV-RCSNCARCVPK----DKAIKQITVKNLV--------------------
-DAAAHIDYTNACVFDQ-----------------------------------------------YALP--KH
---------------YNKQYYCVSCA----------VHSK----IVR-------------------------
------------------------------------VRSK-K-----DRKKRE-IPRDALQDMRRENHGV--
------------------------------------------------------------------------
-------------------------------------
>Tremella-mesenterica/1-133
[truncated: 181,615 more chars]
