# Supplementary material for: Structures of Saccharolobus solfataricus initiation complexes with leaderless mRNAs highlight archaeal features and eukaryotic proximity
Source: Nat Commun. 2025 Jan 2;16:348. doi: 10.1038/s41467-024-55718-5 (PMC11698992; doi:10.1038/s41467-024-55718-5)
Supplement: Supplementary file 3 — Supplementary Data 1 [file 41467_2024_55718_MOESM3_ESM.zip › Supplementary Data/Supplementary_MD_files/gO.dx]

object 1 class gridpositions counts 30 30 36
origin 188.178 199.584 167.497
delta 0.5 0 0
delta 0 0.5 0
delta 0 0 0.5
object 2 class gridconnections counts 30 30 36
object 3 class array type double rank 0 items 32400 data follows
0 0 0
0 0 0
0 0 0
0 0 0
0 0 0
0 0 0
0 0 0
0 0 0
0 0 0
0 0 0
0.2528875 1.215805 0.568997
0.481459 0.8462005 1.14772
0 0 0
0 0 0
0 0 0
0 0 0
0 0 0
0 0 0
0 0 0
0 0 0
0 0 0
0 0 0
0.1410335 0.3841945 0.5349545
1.1379955 1.429785 1.30821
0 0 0
0 0 0
0 0 0
0 0 0
0 0 0
0 0 0
0 0 0
0 0 0
0 0 0
0 0 0
0.1410335 0.306383 0.9045595
1.55623 1.040727 0.432827
0 0 0
0 0 0
0 0 0
0 0 0
0 0 0
0 0 0
0 0 0
0 0 0
0 0 0
0 0 0
0.0972645 0.2091185 0.7781155
1.11854 0.4085105 0.15076
0 0 0
0 0 0
0 0 0
0 0 0
0 0 0
0 0 0
0 0 0
0 0 0
0 0 0
0.00486322 0.0534954 0.00486322
0.00486322 0.0389058 0.2139815
0.6516715 0.262614 0.07294835
0 0 0
0 0 0
0 0 0
0 0 0
0 0 0
0 0 0
0 0 0
0 0 0
0 0.00486322 0.06322185
2.631005 8.418235 0.3306995
0 0 0.00486322
0.1069907 0.1215805 0.1410335
0 0 0
0 0 0
0 0 0
0 0 0
0 0 0
0 0 0
0 0 0
0 0 0
0.00972644 0.0778115 0.170213
0.612766 0.9142855 0.07781155
0 0 0.00486322
0.00486322 0.02917932 0.316109
0 0 0
0 0 0
0 0 0
0 0 0
0 0 0
0 0 0
0 0 0
0 0.2285715 14.4535
0.2674775 0 0
0 0 0
0.00486322 0.00486322 0
0 0 0.03404255
0 0 0
0 0 0
0 0 0
0 0 0
0 0 0
0 0 0
0 0 0
0 10.13495 97.55135
0.09726455 0 0
0 0 0
0.0243161 0.0583587 0
0 0 0
0 0 0
0 0 0
0 0 0
0 0 0
0 0 0
0 0 0
0.07294835 0.00972644 0
0 5.23283 20.1046
0 0 0
0 0 0
0.03890575 0.675988 0.00486322
0 0 0
0 0 0
0 0 0
0 0 0
0.30152 0.131307 0
0 0 0
0 0 0.02917935
5.213375 2.32462 0.01458967
0 1.736175 3.734955
0 0 0
0 0 0
0.02431612 0.2528875 0
0 0 0
0.08753795 0.00972644 0
0 0 0
0 0 0
8.57386 22.8474 0.155623
0 0 0
0 0 0.2431615
11.3605 8.758665 0.311246
0 0.617629 0.870519
0.00486322 0 0
0 0 0
0.01458967 0 0
0 0 0
0.744073 0.0389058 0
0 0 0
0 0 0.00486322
7.60608 31.24135 1.531915
0.07294835 0.01458965 0.00972645
0.00486322 0.00972644 0.2091185
2.961705 3.68146 0.457143
0.00486322 0 0
0 0.06322185 0.00972645
0 0 0
0 0 0
0 0 0
0.9386015 0.8072945 0.1215805
0 0 0
0 0 0.09726455
2.52401 3.024925 0.457143
0.4036475 0.3793315 0.3598785
0.0972646 0.01458967 0.043769
0.08267485 0.1653495 0.160486
0.2723405 0.155623 0
0 0.106991 0.11671715
0 0 0
0 0 0
0 0 0
0.6662615 4.216415 5.51003
0.773252 0.01458967 0.00486322
0.00486322 0.0243161 0.6419455
1.6924 0.335562 0.1313072
0.4036475 1.09909 0.9775075
0.1993925 0.01458967 0.00486322
0.00486322 0.00486322 0.09240125
2.05714 4.53252 1.14772
0.0194529 0 0
0 0 0
0 0 0
0 0 0
0.330699 2.22249 10.8839
10.36355 3.010335 0.632219
0.175076 0.238298 0.5349545
0.442553 0.1264435 0.155623
0.967783 4.10456 2.164135
0.199392 0.01458967 0
0.00486322 0.00486322 0.00972644
0.719757 8.25289 14.9204
1.6 0.00486322 0
0 0 0
0 0 0
0 0 0
0.369605 0.554407 2.08632
6.137385 6.074165 3.21459
0.7975685 0.3015195 0.213982
0.30152 0.3209725 0.3793315
1.760485 7.085715 4.37204
0.3793315 0.00486322 0
0 0.00972644 0.00486322
0.02431612 1.25471 7.47477
1.40547 0 0
0 0 0
0 0 0
0 0 0
0.3841945 0.4085105 0.6273555
0.817021 1.0845 0.787842
0.486322 0.462006 0.700304
1.060182 1.3617 0.948327
0.9969585 4.80486 6.1228
1.366565 0.16535 0.0389058
0.02917935 0.00486322 0.00486322
0.00972644 0 0.00486322
0 0 0
0 0 0
0 0 0
0 0 0
0.4474165 0.359878 0.500912
0.4036475 0.4425535 0.8364745
0.9483285 1.011551 1.29848
1.415195 1.624315 0.933737
0.3987845 0.9434655 3.496655
2.84012 1.28389 0.43769
0.106991 0.00486322 0.00972644
0 0 0
0 0 0
0 0 0
0 0 0
0 0 0
1.186625 0.9775075 1.026141
0.593313 0.486322 0.773252
0.977506 1.201215 1.34225
1.3617 1.731305 1.27903
0.364742 0.184802 0.4133735
1.0358645 1.133131 0.705167
0.2480245 0.0632219 0.10212785
0.0632219 0 0
0 0 0
0 0 0
0 0 0
0 0 0
0.11185405 0.345289 1.27903
2.25167 1.410335 0.617629
0.500912 0.695441 1.094225
1.366565 1.741035 1.38602
0.549544 0.2528875 0.1361705
0.1799395 0.194529 0.1458965
0.1361702 0.175076 0.836474
0.194529 0 0
0 0 0
0 0 0
0 0 0
0 0 0
0 0 0.00972644
0.6176295 2.36839 1.59514
0.500912 0.510638 0.58845
0.9531915 1.410335 1.249845
0.549544 0.325836 0.345289
0.398784 0.330699 0.3161095
0.1945285 0.3209725 2.869305
0.4182375 0 0
0 0 0
0 0 0
0 0 0
0 0 0
0 0 0
0 0.481459 3.48693
1.366565 0.860789 0.700304
0.5933135 1.016415 1.244985
0.812158 0.476596 0.389058
0.6176295 0.831611 0.7489365
0.45228 0.481459 3.78845
1.64377 0 0
0 0 0
0 0 0
0 0 0
0 0 0
0 0 0
0 0.01458965 2.07173
3.671735 1.079635 1.157445
0.637082 0.7975685 0.9726445
0.8899695 0.554407 0.481459
0.73921 1.201215 1.80912
1.531915 1.118545 2.47538
5.471125 0.2285715 0
0 0 0
0 0 0
0 0 0
0 0 0
0 0 0
0 0 0.792705
4.902125 1.32766 1.424925
0.9191475 0.5981765 1.0650465
1.142855 1.01641 0.675988
0.744073 1.259575 1.702125
1.561095 1.65836 1.85289
4.57143 2.80608 0.08753805
0 0 0
0 0 0
0 0 0
0 0 0
0 0 0
0 0 0.442553
4.109425 1.0455925 0.987232
0.8413375 0.855927 1.142855
1.006685 0.593313 0.530091
0.413374 0.5203645 0.5787235
0.607903 0.666261 0.5981765
1.0407305 2.1155 0.3696045
0 0 0
0 0 0
0 0 0
0 0 0
0 0 0
0 0 0.578723
2.995745 0.695441 0.778116
0.744073 0.807295 1.196355
0.7246205 0.43769 0.2966565
0.1945285 0.2528875 0.3258355
0.379331 0.593313 0.4522795
0.3598785 0.3647415 0.0534954
0 0 0
0 0 0
0 0 0
0 0 0
0 0 0
0 0 0.9386005
2.00365 0.5835865 0.6370825
0.6273555 0.9045595 0.9288755
0.481459 0.3306995 0.3404255
0.155623 0.1653495 0.350152
1.47356 1.77994 0.904558
0.4133735 0.1167175 0.01458965
0 0 0
0 0 0
0 0 0
0 0 0
0 0 0
0 0.0194529 1.0455915
1.201215 0.520365 0.627356
0.7781155 1.0601835 1.152585
0.695441 0.568997 0.43769
0.1799395 0.1799395 0.8170215
3.63769 2.888755 0.612766
0.2334345 0.1167172 0.01945287
0 0 0
0 0 0
0 0 0
0 0 0
0 0 0
0 0.0389058 0.6905775
0.8802415 0.7294835 0.700304
0.8170215 1.54164 2.08146
1.517325 1.2693 0.680851
0.2772035 0.4279635 2.256535
4.089965 1.15745 0.1653495
0.1215805 0.2528875 0.213982
0 0 0
0 0 0
0 0 0
0 0 0
0 0 0
0 0 0
0 0 0
0 0 0
0 0 0
0 0 0
0 0 0
0 0 0
0 0 0
0 0 0
0.05835865 1.22553 1.196355
1.60973 2.03283 1.43465
0 0 0
0 0 0
0 0 0
0 0 0
0 0 0
0 0 0
0 0 0
0 0 0
0 0 0
0 0 0
0.07781155 0.6273555 1.5076
2.05228 0.909425 0.4279635
0 0 0
0 0 0
0 0 0
0 0 0
0 0 0
0 0 0
0 0 0
0 0 0
0 0 0
0 0 0
0.2480245 0.549544 1.337385
0.7829785 0.199392 0.0680851
0 0 0
0 0 0
0 0 0
0 0 0
0 0 0
0 0 0
0 0 0
0 0 0
0 0 0
0 0 0
0.2237085 0.4036475 0.836474
0.3452885 0.043769 0.02431612
0 0 0
0 0 0
0 0 0
0 0 0
0 0 0
0 0 0
0 0 0
0 0 0
0 0 0
0.00486322 0.0243161 0.00486322
0.043769 0.1069909 0.28693
0.1410335 0.0632219 0.09726425
0 0 0
0 0 0
0 0 0
0 0 0
0 0 0
0 0 0
0 0 0
0 0 0
0 0.02917932 0.962917
53.13555 67.6085 0.6905775
0 0 0.0291793
0.0583587 0.355015 1.230395
0 0 0
0 0 0
0 0 0
0 0 0
0 0 0
0 0 0
0 0 0
0 0 0
0.111854 2.893615 9.410325
40.25775 24.1994 0.389058
0 0 0.00486322
0.03404255 0.4911855 1.40547
0 0 0
0 0 0
0 0 0
0 0 0
0 0 0
0 0 0
0 0 0
0 0 0.481459
0.03890575 0.1458965 0.1653495
0.0486322 0.01458967 0
0 0 0
0 0.00486322 0.04863225
0 0 0
0 0 0
0 0 0
0 0 0
0 0 0
0 0 0
0.01458967 0.00486322 0.00486322
0 0.10699085 1.862615
0.00486322 0 0
0 0 0
0 0 0
0 0 0
0 0 0
0 0 0
0 0 0
0 0 0
0 0 0
0 0 0.155623
4.44012 0.826748 0.02431612
0 0.05835865 0.316109
0 0 0
0 0 0
0 0 0
0 0 0
0 0 0
0 0 0
0 0 0
0.00972644 0.0486322 0
0 0 0
0 0.00486322 2.47538
33.36655 4.055925 0.02917935
0 0.00972644 0.03890575
0 0 0
0 0 0
0 0 0
0 0 0
0 0 0
0 0 0
0 0 0
0.2723405 16.90945 1.186625
0 0 0
0 0.09726425 4.289365
24.01945 4.31854 0.1167175
0 0 0.00486322
0 0 0
0 0 0.00486322
0 0 0
0 0 0
0.03890575 0 0
0 0 0
0 0 0
0.729483 28.7368 5.11125
0.0826746 0.07294835 0.170213
0.2042555 0.530091 1.993925
4.581155 1.79939 0.204255
0.01458967 0 0
0 0.00972645 0.00972644
0.00486322 0.00972644 0
0 0 0
0 0 0
0.622492 0.07294835 0
0 0 0
0 0 0
1.12827 5.71429 0.7051675
0.1896655 0.4863225 1.31307
2.08146 1.517325 0.627356
0.3890575 0.179939 0.02917935
0.03404255 0.04863225 0
0 0 0.00486322
0 0 0
0 0 0
0 0 0
1.288755 2.17386 0.2869305
0 0 0
0 0 0.0583587
1.5076 1.201215 0.08753785
0.1264437 1.11368 4.68815
7.5769 3.885715 0.9775095
0.257751 0.01458967 0.00486322
0.0778116 0.5592705 0.2577505
0 0 0
0 0 0
0 0 0
0 0 0
0.6905775 3.5307 5.51003
1.16717 0.05349542 0
0 0.0486322 0.3550155
0.768389 0.2966565 0.194529
0.2285715 2.46079 8.826745
12.26505 9.37629 4.26018
0.7489365 0.02431612 0.00486322
0.01458967 0.943467 2.45106
0.6468085 0.01458967 0
0 0 0
0 0 0
0 0 0
0.719757 1.05532 2.956835
4.57143 2.679635 1.502735
0.748936 0.4085105 0.223708
0.2334345 0.486322 0.5592705
0.466869 2.16413 7.182975
8.17994 6.103345 3.19514
0.4717325 0.0194529 0
0.00972644 0.3647415 2.465655
0.812158 0 0
0 0 0
0 0 0
0 0 0
0.5641335 0.744073 0.943465
1.20608 1.546505 1.186625
0.700304 0.3306995 0.500912
0.812158 1.29362 0.8899695
0.632219 0.768389 2.5386
4.59088 3.297265 1.488145
0.262614 0.043769 0
0.00972644 0.00972645 0.0389058
0.00486322 0 0
0 0 0
0 0 0
0 0 0
0.5835865 0.5009115 0.5641335
0.72462 0.8462005 0.924012
0.7635255 0.817021 0.967782
1.0553205 0.9483285 0.7537995
0.58845 0.2674775 0.393921
1.1769 1.259575 0.651672
0.1604865 0.08753805 0.00486322
0.043769 0.01458965 0
0 0 0
0 0 0
0 0 0
0 0 0
2.825535 2.528875 1.29848
0.924012 0.851064 1.06018
1.09909 0.9969595 1.0796375
1.0747705 1.001824 1.016416
0.7537995 0.3404255 0.1848025
0.262614 0.3452885 0.243161
0.2285715 0.170213 0.282067
0.641945 0.0389058 0
0 0 0
0 0 0
0 0 0
0 0 0
0.486322 1.303345 2.951975
2.13009 1.293615 0.9629185
0.982371 0.7683895 0.8413375
1.128265 1.215805 1.28389
1.14286 0.7392095 0.486322
0.530091 0.5981765 0.43769
0.3793315 0.389058 1.745895
2.358665 0.01458967 0
0 0 0
0 0 0
0 0 0
0 0 0
0 0 0.08753805
0.967781 1.055321 0.651672
0.7781155 0.7537995 0.481459
0.6419455 1.031002 1.356835
1.410335 1.20608 0.87538
1.0310035 1.42979 1.28389
0.7537995 0.432827 2.46079
2.781765 0.00972645 0
0 0 0
0 0 0
0 0 0
0 0 0
0 0 0
0.05349545 0.4717325 0.5252275
0.4279635 0.996961 0.9726425
0.5981765 0.8218845 1.40547
1.48328 1.29362 0.9775075
1.28875 1.546505 1.502735
0.8705165 0.4911855 2.207905
5.412765 0.1653495 0
0 0 0
0 0 0
0 0 0
0 0 0
0 0 0
0 0.15076 0.714894
0.374468 0.671125 1.784805
1.045595 0.753799 1.181765
1.186625 1.021275 0.904559
0.919149 1.23526 1.3617
1.20608 1.084495 2.3538
10.4559 3.37021 0.0291793
0 0 0
0 0 0
0 0 0
0 0 0
0 0 0
0 0.01945287 0.8218845
0.744073 0.5009115 1.63891
1.775075 1.11368 1.108815
1.099085 0.8267475 0.8705165
0.744073 1.0164145 1.172035
1.133135 1.23526 1.39088
5.47599 10.256535 0.924012
0 0 0
0 0 0
0 0 0
0 0 0
0 0 0
0 0 0.6079025
0.826748 0.3112465 1.22067
1.85289 1.108815 0.9094225
0.924012 0.768389 0.782979
0.6711245 0.6662615 0.6662615
0.607903 0.549544 0.5155015
0.9094225 3.973255 0.96292
0 0 0
0 0 0
0 0 0
0 0 0
0 0 0
0 0.00486322 0.462006
0.5884495 0.4036475 1.065045
1.590275 1.016416 1.05532
0.967781 0.826748 0.637082
0.5398175 0.364742 0.4425535
0.306383 0.3112465 0.3744685
0.4279635 0.5106385 0.0486322
0 0 0
0 0 0
0 0 0
0 0 0
0 0 0
0 0.00972645 0.4036475
0.4960485 0.3841945 1.065045
1.17204 1.108815 1.118545
1.09909 0.8851065 0.744073
0.432827 0.2917935 0.1945285
0.379331 0.836474 0.87538
0.6224925 0.218845 0
0 0 0
0 0 0
0 0 0
0 0 0
0 0 0
0 0.01458965 0.330699
0.462006 0.6030395 0.9386015
1.035865 1.244985 1.59027
1.371425 1.20122 1.026141
0.5203645 0.3452885 0.3598785
0.9969605 1.984195 1.142857
0.3841945 0.1215807 0
0 0 0
0 0 0
0 0 0
0 0 0
0 0 0
0 0 0.04376897
0.45228 0.6857145 0.782979
0.914286 1.40061 1.88693
2.30517 2.130095 1.653495
1.060185 0.530091 0.744073
1.760485 1.66322 0.4717325
0.13617 0.07294835 0.00486322
0 0 0
0 0 0
0 0 0
0 0 0
0 0 0
0 0 0
0 0 0
0 0 0
0 0 0
0 0 0
0 0 0
0 0 0
0 0 0
0 0 0
0.03890577 1.429785 2.499695
2.271125 1.67781 0.9142855
0 0 0
0 0 0
0 0 0
0 0 0
0 0 0
0 0 0
0 0 0
0 0 0
0 0 0
0 0 0
0.09240135 1.317935 2.995745
1.731305 0.393921 0.0729483
0 0 0
0 0 0
0 0 0
0 0 0
0 0 0
0 0 0
0 0 0
0 0 0
0 0 0
0 0 0
0.15076 0.5300915 1.167175
0.350152 0.0243161 0.01458967
0 0 0
0 0 0
0 0 0
0 0 0
0 0 0
0 0 0
0 0 0
0 0 0
0 0 0
0 0 0
0.155623 0.3404255 0.325836
0.04376897 0 0.02917935
0 0 0
0 0 0
0 0 0
0 0 0
0 0 0
0 0 0
0 0 0
0 0 0
0 0 0
0 0 0
0.04863225 0.2042555 0.15562325
0.01945287 0.0729483 0.398784
0 0 0
0 0 0
0 0 0
0 0 0
0 0 0
0 0 0
0 0 0
0 0 0
0 0 0.07294835
4.299085 4.026745 0.01458967
0 0.01458965 0.05349545
0.4668695 0.763526 1.85775
0 0 0
0 0 0
0 0 0
0 0 0
0 0 0
0 0 0
0 0 0
0 0 0
0.00972645 0.520365 4.172645
10.08144 4.86322 0.03404255
0 0.01458965 0.0972645
0.2431615 0.277204 0.2528875
0 0 0
0 0 0
0 0 0
0 0 0
0 0 0
0 0 0
0 0 0
0 0 0
0 0.1848025 0.685714
0.2382975 0.05835865 0
0 0 0
0 0 0
0 0 0
0 0 0
0 0 0
0 0 0
0 0 0
0 0 0.00486322
0.27234 0.748936 0.0778116
0 0 0
0 0 0
0 0.00486322 0
0 0 0
0 0 0
0 0 0
0 0 0
0 0 0
0 0 0
0 0 0
0 0 1.6924
21.3398 3.331305 0.0680851
0.00486322 0 0
0 0 0
0 0 0
0 0 0
0 0 0
0 0 0
0 0 0
0 0 0
0 0.00486322 0.00486322
0 0 0
0 0.0778115 9.43465
40.37445 4.84863 0.13617
0 0 0
0 0.01458967 0.1069907
1.46869 0.043769 0
0 0 0
0 0 0
0 0 0
0 0 0
0 0 0
0 1.75562 1.181765
0.01458967 0.00972644 0.00972645
0.00972644 0.175076 3.30699
5.680245 1.39088 0.2091185
0.02917932 0 0
0.00486322 0.02917935 4.386625
69.5198 1.536775 0
0 0 0
0 0 0
0 0 0
0 0 0
0 0 0
0.00972644 5.952585 4.517935
0.126444 0.1556235 0.1313072
0.1604865 0.1896655 0.252888
0.213982 0.170213 0.1653495
0.09240135 0 0
0 0 1.22067
25.83345 1.181765 0
0 0 0
0 0 0
0.30152 0.00486322 0
0 0 0
0 0 0
0.1410335 4.24073 1.186625
0.194529 0.238298 0.1848025
0.2480245 0.1653495 0.05349545
0.05835865 0.00972645 0.04863225
0.0486322 0.0291793 0.00972645
0 0 0
0.15076 0.01458967 0
0 0 0
0 0 0
1.04073 0.45228 0.00486322
0 0 0
0 0 0
1.14772 2.4462 0.2723405
0.14103355 0.2480245 0.5398175
1.29848 0.831611 0.398784
0.11671725 0.00972644 0
0.0291793 0.111854 0.1361705
0.00486322 0 0
0 0 0
0 0 0
0 0 0
0.7294835 1.935565 1.01155
0.05349545 0 0
0 0.00486322 0.3647415
1.444375 0.466869 0.4036475
0.2577505 0.311246 1.060182
2.363525 3.555015 2.460795
0.5787235 0.0632219 0.0243161
0.00972644 0.04863225 0.2917935
0.30152 0 0
0 0 0
0 0 0
0 0 0
0.763526 0.768389 1.648635
1.381155 0.6613985 0.4425535
0.5349545 0.894833 0.6468085
0.330699 0.530091 0.9775075
0.525228 0.3452885 0.627356
1.546505 2.61155 2.66018
0.9045575 0.233435 0.05835872
0.01458967 0.02431612 0.204255
0.218845 0.00486322 0
0 0 0
0 0 0
0 0 0
0.996959 0.8072945 0.5787235
0.700304 0.9531915 1.10395
0.996962 0.5884495 0.3355625
0.5203645 0.928875 1.18176
0.5349545 0.243161 0.3161095
0.627356 0.948329 1.065045
0.6711245 0.462006 0.1264437
0.07781155 0.15076 0.2042555
0.02917935 0 0
0 0 0
0 0 0
0 0 0
0.924012 1.12827 0.8218845
0.7732525 0.58845 0.5835865
0.6516715 0.481459 0.802432
1.25471 1.31307 0.9483285
0.4717325 0.2966565 0.2285715
0.2723405 0.325836 0.651672
0.836474 0.8413375 0.4911855
0.5884495 0.632219 0.1799395
0 0 0
0 0 0
0 0 0
0 0 0
4.124015 3.589055 1.877205
1.36657 1.488145 1.741035
1.42979 1.34225 1.44924
1.65836 1.33739 0.86079
0.593313 0.5203645 0.413374
0.3598785 0.5592705 0.7975685
0.9385995 0.870517 0.870515
1.44924 0.695441 0.0194529
0 0 0
0 0 0
0 0 0
0 0 0
1.0164115 3.365345 4.712465
2.178725 1.488145 1.9307
1.84316 1.264435 0.914286
0.836474 0.9531915 0.9531915
1.069905 0.9094225 0.919149
0.9434655 1.28389 1.410335
1.322795 0.894833 0.982373
3.073555 0.6905775 0
0 0 0
0 0 0
0 0 0
0 0 0
0 0.00486322 0.6954405
2.08146 0.481459 0.379331
0.9240125 1.011549 0.6030395
0.58845 0.8218845 0.9531895
1.381155 1.6 1.47356
1.361705 1.877205 1.75562
1.050457 0.5981765 1.42006
4.970215 1.502735 0.00972644
0 0 0
0 0 0
0 0 0
0 0 0
0 0 0
0.4960485 0.8705165 0.1167172
0.213982 0.744073 0.962919
0.5203645 0.5592705 0.880243
1.45897 1.794525 1.58541
1.488145 1.784805 1.332525
0.7051675 0.568997 1.264435
6.46322 4.707595 0.1702125
0 0 0
0 0 0
0 0 0
0 0 0
0 0 0
0.0389058 0.87538 0.311246
0.0729484 0.432827 1.118545
1.045594 0.6613985 1.08936
1.259575 1.376295 1.27903
1.08936 0.8948325 0.782979
0.656535 0.549544 1.2693
5.198785 9.3617 1.77508
0.03404255 0 0
0 0 0
0 0 0
0 0 0
0 0 0
0 0.330699 0.5106385
0.179939 0.282067 1.157445
1.90152 1.29848 1.269305
1.24985 1.14286 0.8607905
0.7683895 0.7781155 0.6662615
0.476596 0.4474165 0.627356
1.590275 6.37082 3.18055
0.08267485 0 0
0 0 0
0 0 0
0 0 0
0 0 0
0 0.1215805 0.282067
0.1069907 0.223708 0.9288755
2.15927 1.79939 1.210945
1.06018 0.7829785 0.763526
0.753799 0.607903 0.8170215
0.7148935 0.45228 0.432827
0.5349545 1.44438 0.7343465
0.00486322 0 0
0 0 0
0 0 0
0 0 0
0 0 0
0 0.2966565 0.500912
0.155623 0.233435 0.826748
1.97447 1.813985 1.264435
0.719757 0.8462005 0.8656535
0.8218845 0.71003 0.773252
0.807295 0.7148935 0.58845
0.500912 0.4036475 0.0389058
0 0 0
0 0 0
0 0 0
0 0 0
0 0 0
0.00486322 0.705167 1.201215
0.418237 0.282067 0.9045575
1.74103 1.493005 1.079635
0.870517 0.899696 1.0601805
0.7781155 0.583587 0.505775
0.5981765 0.7100305 0.9337385
0.5787235 0.3841945 0.0243161
0 0 0
0 0 0
0 0 0
0 0 0
0 0 0
0 0.1215805 0.73921
1.0310045 0.5835865 0.919149
1.366565 1.322795 1.210945
1.040729 1.0212775 1.23526
1.0845 0.6808515 0.4036475
0.457143 1.06991 1.39088
0.817021 0.491185 0.00972645
0 0 0
0 0 0
0 0 0
0 0 0
0 0 0
0 0 0.0291793
0.797568 1.0164155 0.729483
1.0601805 1.1331315 1.137995
1.28389 1.37629 1.49301
1.17204 0.700304 0.457143
0.661398 1.395745 1.29848
0.57386 0.3550155 0.05349545
0 0 0
0 0 0
0 0 0
0 0 0
0 0 0
0 0 0
0 0 0
0 0 0
0 0 0
0 0 0
0 0 0
0 0 0
0 0 0
0 0 0
0 1.230395 3.5307
3.75927 2.407295 1.225535
0 0 0
0 0 0
0 0 0
0 0 0
0 0 0
0 0 0
0 0 0
0 0 0
0 0 0
0 0 0
0.03404255 1.181765 4.38176
2.713675 0.379331 0.06322185
0 0 0
0 0 0
0 0 0
0 0 0
0 0 0
0 0 0
0 0 0
0 0 0
0 0 0
0 0 0
0.05349545 0.3550155 1.006687
0.408511 0.0194529 0.02431612
0 0 0
0 0 0
0 0 0
0 0 0
0 0 0
0 0 0
0 0 0
0 0 0
0 0 0
0 0 0
0.05349545 0.10699075 0.1118542
0.00486322 0.01458965 0.1021277
0 0 0
0 0 0
0 0 0
0 0 0
0 0 0
0 0 0
0 0 0
0 0 0
0 0 0
0 0 0
0.02917935 0.1118542 0.0583587
0.08753785 0.1021277 0.719757
0 0 0
0 0 0
0 0 0
0 0 0
0 0 0
0 0 0
0 0 0
0 0 0
0 0 0
0 0 0
0.01458967 0.1313072 0.175076
0.3209725 0.08753805 0.2674775
0 0 0
0 0 0
0 0 0
0 0 0
0 0 0
0 0 0
0 0 0
0 0 0
0 0 0.00486322
0.00972645 0.00972645 0
0.00486322 0.131307 0.08753795
0.01458965 0 0
0 0 0
0 0 0
0 0 0
0 0 0
0 0 0
0 0 0
0 0 0
0 0 0
0 0 0
0.00972644 0.02917932 0
0.00486322 0.00972644 0.00486322
0 0 0
0 0 0
0 0 0
0 0 0
0 0 0
0 0 0
0 0 0
0.1167172 1.1574445 0.612766
0.03404255 0.00486322 0
0 0 0.00972645
0.01945287 0.08267485 0.00486322
0 0 0
0 0 0
0 0 0
0 0 0
0 0 0
0 0 0
0 0 0
0 0.00972645 0.350152
3.27295 1.6924 0.2577505
0.01458965 0 0
0 0 0.00486322
0.0778115 0.2091185 0.00486322
0 0 0
0 0 0
0 0 0
0 0 0
0 0 0
0 0 0
0 0 0
0.00972644 0.05835865 1.789665
4.31854 2.29544 0.505775
0.05835865 0 0
0 0 0.5106385
20.17265 0.836474 0
0 0 0
0 0 0
0 0 0
0 0 0
0 0 0
0 0.00486322 0.08267475
0.0194529 0.1410335 0.355015
0.311246 0.335562 0.700304
0.768389 0.729483 0.43769
0.0826746 0 0
0 0 5.247415
103.1925 1.0212755 0
0 0 0
0 0 0
0 0 0
0 0 0
0 0 0
0 0.4036475 0.8851065
0.3355625 0.568997 0.583587
0.389058 0.1896655 0.0729483
0.043769 0.07781155 0.1118542
0.0826746 0.03404255 0.00486322
0 0 0.3598785
5.743465 0.05349545 0
0 0 0
0 0 0
0.2091185 0 0
0 0 0
0 0 0
0.02917932 2.256535 1.0893605
0.306383 0.8024315 0.525228
0.257751 0.1167175 0.01458967
0.00972644 0.00486322 0.00972645
0 0.1993925 0.03404255
0 0 0
0.00972645 0 0
0 0 0
0 0 0
0.870517 0.2869305 0
0 0 0
0 0 0.00486322
1.0747715 3.462615 0.5009115
0.5835865 0.7148935 0.486322
0.2723405 0.131307 0.1118542
0.06322185 0.02431612 0.00486322
0.0243161 0.28693 0.194529
0.0194529 0.00486322 0
0 0 0
0 0 0
0 0 0
0.5592705 1.44924 0.462006
0.00486322 0 0
0 0 0.612766
2.781765 1.065045 0.5398175
0.855927 0.7051675 0.3841945
0.28693 0.3355625 0.7051675
0.8170215 0.2285715 0.05835865
0.043769 0.1069911 0.505775
0.213982 0.01945287 0
0 0 0
0 0 0
0 0 0
0.5009115 0.4717325 0.9726425
0.695441 0.262614 0.223708
0.5106385 1.54164 2.412155
0.817021 0.5787235 1.27416
1.14772 0.4522795 0.175076
0.1993925 0.5398175 1.390885
1.87234 0.7683895 0.213982
0.1215805 0.262614 0.7343465
0.398784 0 0
0 0 0
0 0 0
0 0 0
1.06991 0.525228 0.2772035
0.257751 0.325836 0.6711245
1.18176 0.982373 0.73921
0.763526 1.157445 1.44438
0.8413375 0.238298 0.0924011
0.2480245 0.4717325 1.27903
1.624315 1.395745 0.607903
0.4474165 0.782979 1.95988
0.3355625 0 0
0 0 0
0 0 0
0 0 0
1.332525 0.8607885 0.4911855
0.3258355 0.3793315 0.2869305
0.4279635 0.57386 0.841337
1.031002 1.468695 1.293615
0.60304 0.3015195 0.218845
0.3161095 0.5155015 1.186625
1.61459 1.745895 1.196352
0.996959 1.29848 1.62918
0.10212785 0 0
0 0 0
0 0 0
0 0 0
3.073555 2.499695 1.531915
1.39088 1.5076 1.444375
1.303345 1.186625 1.11368
1.59514 2.65532 1.580545
0.768389 0.525228 0.4182375
0.525228 0.846201 1.2693
1.531915 1.026141 1.0699105
1.108813 1.35684 0.768389
0.05835865 0 0
0 0 0
0 0 0
0 0 0
2.047415 4.03161 3.94407
1.34711 1.317935 2.05228
2.674775 1.964745 1.44924
1.322795 1.279025 1.040731
1.0261385 0.9288755 0.9094225
1.0358685 1.30334 1.59514
1.49787 0.9823695 0.6468085
1.0164125 1.502735 0.656535
0.00486322 0 0
0 0 0
0 0 0
0 0 0
0.00486322 0.126444 2.494835
2.80122 0.4668695 0.2528875
0.7975685 1.439515 0.8851065
0.505775 0.5106385 0.9726445
1.186625 1.40061 1.279025
1.32766 1.458965 1.351975
0.982369 0.6613985 0.6905775
1.653495 3.268085 1.40547
0.116717 0 0
0 0 0
0 0 0
0 0 0
0 0 0.131307
2.70395 1.269305 0.08753805
0.15076 0.4474165 0.768389
0.408511 0.379331 0.656535
1.045595 1.337385 1.37629
1.34225 1.1282655 0.9775095
0.496049 0.4279635 0.5155015
1.46869 6.375685 5.339815
0.836474 0.02917935 0
0 0 0
0 0 0
0 0 0
0 0 0
0.899696 2.149545 0.1848025
0.07294835 0.189666 0.6711245
0.8462005 0.5592705 0.7148935
0.9337385 1.230395 1.274165
1.142855 1.026141 0.5787235
0.330699 0.3015195 0.43769
0.758663 3.793315 7.58663
2.519145 0.05349545 0
0 0 0
0 0 0
0 0 0
0 0 0
0.1848025 1.731305 0.3404255
0.02917935 0.175076 0.57386
1.473555 1.23526 1.2693
1.215805 1.230395 0.996962
1.0845005 0.987234 0.6127655
0.4425535 0.3161095 0.325836
0.393921 1.11368 3.068695
0.875381 0 0
0 0 0
0 0 0
0 0 0
0 0 0
0.199392 4.128875 0.700304
0.111854 0.0778115 0.393921
1.789665 2.062005 1.371425
1.186625 0.96292 0.9434635
0.9775075 1.079635 0.8170215
0.73921 0.5544075 0.481459
0.369605 0.568997 0.593313
0.00486322 0 0
0 0 0
0 0 0
0 0 0
0 0 0
0.4085105 16.36475 3.700915
0.6954405 0.194529 0.3550155
1.63404 2.13495 1.458965
1.137994 0.928875 0.899696
0.9775065 1.01155 1.065045
1.108815 1.001823 0.7392095
0.598176 0.6905775 0.243161
0 0 0
0 0 0
0 0 0
0 0 0
0 0 0
0.09240105 6.069305 4.75623
2.73799 0.8024315 0.418237
1.35684 1.6 1.18663
0.919149 0.8899695 0.9531915
1.133129 0.9483285 0.8705165
1.031005 1.0407295 0.889968
0.7343465 0.812158 0.175076
0 0 0
0 0 0
0 0 0
0 0 0
0 0 0
0 0.0972645 0.8267475
4.25046 3.17082 0.6273555
0.9775095 1.0601805 1.09909
0.87538 0.919147 1.18663
1.11854 1.06991 0.7148935
0.73921 0.919149 1.11368
0.948328 1.24985 0.3452885
0 0 0
0 0 0
0 0 0
0 0 0
0 0 0
0 0 0.01458967
2.305165 5.67538 1.274165
0.7294835 0.8510635 1.006687
1.001826 0.894833 1.094225
1.26444 0.9386005 0.71003
0.6468085 0.744073 1.31307
0.992099 1.34225 0.617629
0.00486322 0 0
0 0 0
0 0 0
0 0 0
0 0 0
0 0 0
0 0 0
0 0 0
0 0 0
0 0 0
0 0 0
0 0 0
0 0 0
0 0 0
0 0.243161 2.737995
4.984805 2.981155 1.12827
0 0 0
0 0 0
0 0 0
0 0 0
0 0 0
0 0 0
0 0 0
0 0 0
0 0 0
0 0 0
0.00486322 0.4133735 4.09483
6.434045 1.400605 0.116717
0.00972645 0 0
0 0 0
0 0 0
0 0 0
0 0 0
0 0 0
0 0 0
0 0 0
0 0 0
0 0 0
0.00486322 0.1945285 0.8607885
0.6905775 0.1021277 0.03404255
0.0583587 0 0
0 0 0
0 0 0
0 0 0
0 0 0
0 0 0
0 0 0
0 0 0
0 0 0
0 0 0
0.043769 0.1604865 0.0972645
0 0 0.1604865
0 0 0
0 0 0
0 0 0
0 0 0
0 0 0
0 0 0
0 0 0
0 0 0
0 0 0
0 0 0.01458967
0.0729483 0.2674775 0.1215805
0.043769 0.08753785 0.442553
0 0 0
0 0 0
0 0 0
0 0 0
0 0 0
0 0 0
0 0 0
0 0 0
0 0 0
0.00486322 0 0.0243161
0.1604865 0.7829785 0.2334345
0.03404255 0.00486322 0
0 0 0
0 0 0
0 0 0
0 0 0
0 0 0
0 0 0
0 0 0
0 0 0
0 0 0
0 0 0.0194529
0.787842 1.1185405 0.02917935
0 0 0
0 0 0
0 0 0
0 0 0
0 0 0
0 0 0
0 0 0
0 0 0
0 0 0
0 0 0
0 0 0.00972644
0.267477 0.10212775 0
0 0 0
0 0 0
0 0 0
0 0 0
0 0 0
0 0 0
0 0 0
0 0.05349545 0.170213
0.05349545 0.01458967 0
0 0 0
0 0 0
0 0 0
0 0 0
0 0 0
0 0 0
0 0 0
0 0 0
0 0 0
0 0 0.01458967
0.0194529 0.0486322 0.0972645
0.1118542 0.02917935 0
0 0 0
0.00972644 0 0
0 0 0
0 0 0
0 0 0
0 0 0
0 0 0
0 0 0
0 0.0680851 0.1069911
0.00486322 0.02917935 0.00972645
0.0243161 0.05835865 0.2091185
0.2723405 0.1410335 0
0 0 0
0.03404255 0 0
0 0 0
0 0 0
0 0 0
0 0 0
0 0 0
0 0 0
0.0680851 1.420065 1.43951
0.2528875 0.03890575 0.0194529
0.01458967 0.0389058 0.1410335
0.3647415 1.0845 0.01458967
0 0 0
0.00486322 0 0
0 0 0
0 0 0
0 0 0
0 0 0
0 0 0
0 0.00486322 0.06322185
0.5398175 3.92462 3.67173
0.9434655 0.1604865 0.03404257
0.00972644 0.00486322 0.0243161
0.4960485 4.269905 0.1896655
0 0 0
0 0 0
0 0 0
0 0 0
0.267477 0.00486322 0
0 0 0
0 0 0
0.00972644 0.4231005 0.335562
0.9240105 3.345895 3.054105
1.07477 0.2917935 0.0924012
0.01458965 0.01458965 0.01945287
0.3598785 5.534345 1.405475
0.00972645 0 0
0 0 0
0 0 0
0 0 0
0.9483265 0.233435 0
0 0 0
0 0 0
0.5641335 1.30821 0.243161
0.72462 1.62918 1.53678
0.73921 0.413374 0.4765955
0.398784 0.175076 0.1361705
0.282067 3.341035 4.055925
0.194529 0 0.00486322
0.00486322 0 0
0 0 0
0 0 0
0.5106385 0.9531915 0.3112465
0.00486322 0 0
0 0.01945287 0.7343465
2.08632 0.45228 0.2042555
0.787842 1.031004 0.568997
0.4522795 0.549544 1.37143
1.638905 0.8024315 0.4328265
0.432827 1.765345 3.642555
1.1185395 0.01945287 0
0 0 0
0 0 0
0 0 0
0.3161095 0.3452885 0.3841945
0.2820665 0.199392 0.1653495
0.6079025 2.169 2.485105
0.768389 0.3209725 0.6322185
0.6711245 0.510638 0.1945285
0.1848025 0.544681 1.848025
2.48024 1.11368 0.675988
0.695441 2.15927 2.47052
0.8218845 0.04863225 0
0 0 0
0 0 0
0 0 0
0.719757 0.2966565 0.2091185
0.0972644 0.1410335 0.28693
0.568997 0.8996965 0.734347
0.680851 0.6030395 0.7586625
0.782979 0.3841945 0.1848025
0.238298 0.7246205 1.97447
2.120365 1.32766 0.5398175
0.651672 2.694225 4.444985
0.617629 0 0
0 0 0
0 0 0
0 0 0
1.293615 0.568997 0.408511
0.262614 0.131307 0.1458965
0.3355625 0.500912 0.6224925
1.045595 1.40061 1.619455
1.128265 0.5592705 0.2723405
0.3696045 0.812158 1.775075
1.595135 1.44924 0.744073
0.5787235 1.67295 3.60365
0.632219 0 0
0 0 0
0 0 0
0 0 0
1.760485 1.37143 1.05046
1.006686 0.9726445 0.8024315
0.953193 0.9726465 0.909423
1.39088 2.723405 2.689365
1.351975 0.6468085 0.617629
0.6468085 1.152585 1.862615
1.531915 0.938602 0.695441
0.530091 0.7343465 1.731305
0.612766 0 0
0 0 0
0 0 0
0 0 0
2.24681 2.908205 1.488145
0.7975685 0.8802435 1.293615
1.818845 2.23222 2.047415
1.79453 1.760485 1.64377
1.142855 0.962918 0.7148935
0.8705165 1.21094 1.61945
1.32766 0.86079 0.4279635
0.2966565 0.568997 1.0115495
0.7683895 0.03404255 0
0 0 0
0 0 0
0 0 0
0.1702125 1.244985 3.37994
1.38602 0.374468 0.5349545
0.817021 1.668085 1.507595
0.8656535 0.612766 0.763526
0.9434655 1.103949 0.9045595
1.021275 1.011549 1.113675
0.744073 0.418237 0.3841945
0.2577505 0.680851 1.31307
1.235255 0.4182375 0.0243161
0 0 0
0 0 0
0 0 0
0 0.01458967 1.556235
3.98784 0.481459 0.09240105
0.2237085 0.418237 0.7975685
0.656535 0.4085105 0.5787235
0.8899695 1.113675 1.006686
1.0699105 1.045595 0.899696
0.4522795 0.248024 0.282067
0.311246 0.807295 2.38298
2.2614 0.938602 0.01458965
0 0 0
0 0 0
0 0 0
0 0 0.1361705
3.224315 1.215805 0.0729483
0.0680851 0.1410332 0.43769
0.7975685 0.549544 0.7100305
0.943465 1.29848 1.19149
1.142855 1.220665 0.938602
0.4231 0.2334345 0.189666
0.213982 0.5252275 2.0231
2.562915 0.6176295 0
0 0 0
0 0 0
0 0 0
0 0 0.01945287
4.693005 4.479025 0.2091185
0.111854 0.0729483 0.2966565
1.13313 1.17204 1.079635
1.1088135 1.332525 1.0358685
1.118542 1.20122 1.137993
0.5398175 0.3404255 0.1945285
0.175076 0.3112465 1.38602
1.181765 0.0632219 0
0 0 0
0 0 0
0 0 0
0 0 0.00972645
11.27295 30.99335 2.426745
0.641945 0.1167175 0.2723405
1.201215 1.619455 1.60973
1.13313 1.040728 1.0650435
1.079635 1.46383 1.29848
1.040729 0.466869 0.3355625
0.30152 0.641945 1.531915
0.447416 0 0
0 0 0
0 0 0
0 0 0
0 0 0
1.775075 14.89605 3.520975
2.981155 0.938602 0.1799395
0.7732525 1.38602 1.57082
1.244985 0.9434655 0.8802435
1.11854 1.303345 1.269305
1.274165 0.836474 0.612766
0.43769 1.1769 2.280855
0.0972646 0 0
0 0 0
0 0 0
0 0 0
0 0 0
0 0.223708 0.466869
1.81885 2.14954 0.5398175
0.5398175 1.167175 1.19635
1.283895 0.9580545 0.8705165
1.11854 1.09909 1.244985
1.215805 1.274165 1.108815
0.899696 1.950155 2.227355
0.043769 0 0
0 0 0
0 0 0
0 0 0
0 0 0
0 0 0
0.3306995 2.455925 1.53678
0.4571425 0.7148935 1.19149
1.167175 0.943465 0.9288755
1.1282685 1.137995 0.9288755
1.035865 1.055317 1.118542
1.07477 1.920975 1.82371
0.0583587 0 0
0 0 0
0 0 0
0 0 0
0 0 0
0 0 0
0.0680851 2.699085 3.33617
0.6711245 0.578723 1.099085
1.074772 0.880245 0.9142875
1.22067 0.9872365 0.880243
0.7927055 0.812158 0.9045595
1.021278 1.225535 1.59514
0.0924012 0 0
0 0 0
0 0 0
0 0 0
0 0 0
0 0 0
0 0 0
0 0 0
0 0 0
0 0 0
0 0 0
0 0 0
0 0 0
0 0 0
0 0.00972645 1.47356
4.610335 2.71368 0.607903
0 0 0
0 0 0
0 0 0
0 0 0
0 0 0
0 0 0
0 0 0
0 0 0
0 0 0
0 0 0
0 0.05349545 2.43161
7.737385 2.830395 0.238298
0 0 0
0 0 0
0 0 0
0 0 0
0 0 0
0 0 0
0 0 0
0 0 0
0 0 0
0 0 0
0 0.06322185 0.8267475
1.3617 0.3404255 0.06808515
0 0 0
0 0 0
0 0 0
0 0 0
0 0 0
0 0 0
0 0 0
0 0 0
0 0 0
0 0 0
0.0680851 0.2285715 0.1069907
0.01945287 0.0194529 0.1167175
0 0 0
0 0 0
0 0 0
0 0 0
0 0 0
0 0 0
0 0 0
0 0 0
0 0 0.00972645
0.00972644 0.01945287 0.05835865
0.491185 1.488145 0.4522795
0.03404255 0.0291793 0.1848025
0 0 0
0 0 0
0 0 0
0 0 0
0 0 0
0 0 0
0 0 0
0 0 0
0 0 0.02917935
0.02917935 0.03890575 0.155623
4.036475 16.141 1.37629
0.00486322 0 0
0 0 0
0 0 0
0 0 0
0 0 0
0 0 0
0 0 0
0 0 0
0 0 0
0 0 0.02917932
0.00486322 0.01458965 0.359878
31.02735 27.12705 0.0680851
0 0 0
0 0 0
0 0 0
0 0 0
0 0 0
0 0 0
0 0 0
0 0 0
0 0 0
0 0 0.00486322
0.00486322 0.00972645 0.418237
5.957445 0.4522795 0
0 0 0
0 0 0
0 0 0
0 0 0
0 0 0
0 0 0
0 0 0
0 0.00486322 0.04863225
0.0632219 0.111854 0.1653495
0.1021277 0.00486322 0
0 0 0.01458965
0 0 0
0 0 0
0 0 0
0 0 0
0 0 0
0 0 0
0 0 0
0 0 0.00486322
0.03404255 0.07294835 0.160486
0.5592705 1.989055 0.851064
0.0680851 0 0
0 0 0
0 0 0
0 0 0
0 0 0
0 0 0
0 0 0
0 0 0
0 0.05349545 0.01945287
0 0.00972645 0.01458967
0.0486322 0.04863225 0.07781155
1.215805 9.298485 1.42979
0 0 0
0 0 0
0 0 0
0 0 0
0 0 0
0 0 0
0 0 0
0 0 0
0.02431612 1.82371 0.6711245
0.02917932 0.00972644 0.01458965
0.0194529 0.00486322 0.00486322
1.72158 28.02675 4.2845
0 0 0
0 0 0
0 0 0
0 0 0
0.00486322 0 0
0 0 0
0 0 0
0 0 0
0.680851 7.888145 3.768995
0.2091185 0.00486322 0.01458967
0.00972645 0 0.00486322
0.7051675 17.35685 4.18237
0.00972644 0 0
0 0 0
0 0 0
0 0 0
0.637082 0.0243161 0
0 0 0
0 0 0
0 0.00486322 0.1118542
1.54164 7.041945 5.11611
1.1769 0.320973 0.1410332
0.0632219 0.00972645 0.00972644
0.228571 6.113065 7.251065
0.578723 0 0
0 0 0
0 0 0
0 0 0
0.719757 0.481459 0.05349545
0 0 0
0 0 0.0729483
0.13617 0.248024 0.262614
1.016413 2.728265 2.22249
1.580545 0.9483285 0.855927
0.5738605 0.15076 0.03404255
0.06322185 2.781765 18.4365
4.746505 0.02431612 0.03404257
0.0243161 0 0
0 0 0
0 0 0
0.320973 0.612766 0.413374
0.28693 0.3404255 0.1702125
0.3793315 1.52705 1.804255
0.6468085 0.243161 0.1848025
0.534954 0.9240125 0.748936
0.7148935 0.899696 1.920975
2.091185 0.7343465 0.2091185
0.2723405 2.971425 15.13435
6.375685 0.1069911 0.02917935
0.0194529 0 0
0 0 0
0 0 0
0.3112465 0.179939 0.1702125
0.282067 0.992097 1.8383
2.40243 2.222495 0.924012
0.199392 0.0875381 0.199392
0.4328265 0.4717325 0.3404255
0.379331 0.914286 2.601825
3.18541 1.27416 0.5787235
1.152582 8.603045 8.19453
1.181762 0.08267475 0
0 0 0
0 0 0
0 0 0
0.462006 0.2285715 0.1264435
0.01945287 0.0389058 0.10212775
0.189666 0.2772035 0.2091185
0.218845 0.131307 0.213982
0.5398175 0.5446805 0.525228
0.486322 1.14286 2.48511
2.53374 1.035866 0.637082
2.15927 9.4006 7.158665
0.865654 0.03890575 0
0 0 0
0 0 0
0 0 0
1.1477205 0.43769 0.2966565
0.155623 0.05349545 0.0389058
0.1604865 0.2966565 0.4522795
0.5689965 0.5787235 0.8607905
1.157445 0.889968 0.6857145
0.72462 1.347115 2.41702
2.08632 0.8899695 0.4231005
1.011549 3.72523 5.26687
1.1039505 0.01945287 0
0 0 0
0 0 0
0 0 0
1.53678 1.021277 0.8462005
0.525228 0.462006 0.5155015
0.476596 0.6370825 0.846201
0.924012 1.6924 1.974465
1.517325 0.787842 0.651672
0.763526 1.34225 2.256535
1.745895 0.7343465 0.622492
0.544681 1.201217 2.528875
1.215808 0.0875381 0
0 0 0
0 0 0
0 0 0
0.9726445 1.001826 0.787842
0.719757 1.0115505 1.103955
1.507595 1.930695 1.804255
1.95015 2.15927 1.73617
1.264435 0.705167 0.554407
0.8024315 1.06018 1.26444
1.20608 0.612766 0.4474165
0.539818 0.3355625 0.9094215
1.259575 0.729483 0.1410335
0 0 0
0 0 0
0 0 0
0.675988 1.575685 1.225535
0.3404255 0.5252275 0.7100305
1.147725 2.37325 2.5386
1.49787 0.987236 0.870517
0.8413375 0.8607905 0.680851
0.7343465 0.919148 0.933738
0.782979 0.5349545 0.4668695
0.4474165 0.3258355 0.442553
1.42006 4.20669 1.61459
0.00486322 0 0
0 0 0
0 0 0
0.01945287 0.544681 2.251675
0.894833 0.1653495 0.155623
0.2917935 0.530091 1.11854
0.855927 0.680851 0.7100305
0.7537995 0.8656535 1.001822
1.0164135 0.894833 0.880243
0.680851 0.3015195 0.43769
0.4036475 0.320973 0.2772035
1.40547 3.57933 0.267477
0 0 0
0 0 0
0 0 0
0 0.043769 1.49301
2.348935 0.1993925 0.08267475
0.1167175 0.1653495 0.539818
0.894833 0.593313 0.9094225
0.8899695 1.1185385 1.11368
1.17204 1.19149 1.274165
0.6419455 0.4085105 0.359878
0.432827 0.306383 0.4133735
2.086325 2.212765 0
0 0 0
0 0 0
0 0 0
0 0.00972645 2.485105
16.08755 3.511245 0.4522795
0.1848025 0.0486322 0.2917935
1.079635 1.060182 1.0845
1.240125 0.9969625 1.0893625
1.34711 1.40547 1.4152
1.0115485 0.4668695 0.3161095
0.257751 0.320973 0.870517
2.61641 1.0212785 0
0 0 0
0 0 0
0 0 0
0 0 0.3355625
11.5502 7.9076 2.227355
2.013375 0.369605 0.15076
0.7489365 1.1769 1.52219
1.303345 1.021279 1.006685
1.15745 1.531915 1.565955
1.29848 0.680851 0.403647
0.2723405 0.6613985 3.258355
3.59392 0.257751 0
0 0 0
0 0 0
0 0 0
0 0 0
0.05835865 0.10699075 0.2237085
1.13799 1.619455 0.306383
0.5203645 1.0504535 1.40061
1.366565 0.9288755 0.8364745
0.8705165 1.468695 1.44924
1.22067 0.909424 0.4765955
0.389058 1.167175 7.523405
4.95076 0.05349545 0
0 0 0
0 0 0
0 0 0
0 0 0
0 0 0
0.03890575 0.598176 0.904559
0.3404255 0.5155015 1.38116
1.52219 1.0407295 0.948328
0.928875 1.1623085 1.14772
1.118545 1.016414 0.943465
0.982371 1.85775 7.941645
3.60365 0.0243161 0
0 0 0
0 0 0
0 0 0
0 0 0
0 0 0
0 0.03890575 0.8364745
0.4717325 0.418237 1.157445
1.590275 1.172035 0.8802435
0.8121585 1.157445 1.094226
1.07964 1.0212785 1.035866
1.152585 1.61945 4.717325
2.05714 0.0291793 0
0 0 0
0 0 0
0 0 0
0 0 0
0 0 0
0 0.01458967 1.10395
0.802432 0.345289 0.87538
1.75562 1.142855 0.831611
0.9288755 1.14286 1.045595
1.055319 0.928875 0.87538
0.8996965 0.8899695 1.473555
1.590275 0.13617 0.00486322
0 0 0
0 0 0
0 0 0
0 0 0
0 0 0
0 0 0
0 0 0
0 0 0
0 0 0
0 0 0
0 0 0
0 0 0
0 0 0
0 0 0.418237
2.261395 1.711855 0.350152
0 0 0
0 0 0
0 0 0
0 0 0
0 0 0
0 0 0
0 0 0
0 0 0
0 0 0
0 0 0
0 0.00486322 0.996961
4.9459 2.71368 0.3890575
0 0 0
0 0 0
0 0 0
0 0 0
0 0 0
0 0 0
0 0 0
0 0 0
0 0 0
0 0 0
0 0.01458967 0.57386
1.44924 0.7586625 0.2091185
0 0 0
0 0 0
0 0 0
0 0 0
0 0 0
0 0 0
0 0 0
0 0 0
0 0 0
0 0 0
0.0243161 0.1458965 0.170213
0.1410335 0.0680851 0.1848025
0 0 0
0 0 0
0 0 0
0 0 0
0 0 0
0 0 0
0 0 0
0 0 0
0 0 0
0.0194529 0.03404255 0.0729483
0.6176295 1.541645 1.28389
0.282067 0.03890575 0.05835865
0 0 0
0 0 0
0 0 0
0 0 0
0 0 0
0 0 0
0 0 0
0 0 0
0 0 0.0243161
0.0680851 0.06322185 0.413374
6.273555 20.0122 2.56778
0.0680851 0 0
0 0 0
0 0 0
0 0 0
0 0 0
0 0 0
0 0 0
0 0 0
0 0 0
0 0 0.03890575
0.09726455 0.0972646 1.026141
41.76535 33.2109 0.0680851
0 0 0
0 0 0
0 0 0
0 0 0
0 0 0
0 0 0
0 0 0
0 0 0
0 0 0
0.00972644 0.15076 0.0972644
0.09240125 0.0778115 1.677815
9.6292 0.5592705 0
0 0 0
0 0 0
0 0 0
0 0 0
0 0 0
0 0 0
0 0 0
0.03890575 0.10699075 0.02917935
0.01458967 0.05349545 0.4328265
1.201215 0.914286 0.1361702
0.0632219 0.1264437 0.0972644
0.00972645 0 0
0 0 0
0 0 0
0 0 0
0 0 0
0 0 0
0 0 0
0 0 0.213982
1.31307 1.230395 0.2480245
0.413374 2.17386 3.81763
1.493005 0.3161095 0.01458967
0.00972645 0.00486322 0
0 0 0
0 0 0
0 0 0
0 0 0
0 0 0
0 0 0
0 0.00972645 0.0534954
0.199392 0.5155015 1.031
0.95319 0.3015195 0.0486322
0.3209725 8.00486 13.37875
2.300305 0.03404257 0
0 0 0
0 0 0
0 0 0
0.00486322 0 0
0 0 0
0 0 0
0 0 0
0.00972645 0.4522795 0.3598785
0.350152 0.5592705 0.496049
0.1215806 0 0
0.05835865 5.257145 7.178115
0.992096 0.00486322 0
0 0 0
0 0 0
0 0 0
0.282067 0 0
0 0 0
0 0 0
0 0 0
0.325836 3.65714 1.094225
0.3015195 0.213982 0.111854
0 0 0
0 0.13130675 0.5592705
0.3161095 0.00972645 0
0 0 0
0 0 0
0 0 0
1.0115505 0.3890575 0.3258355
0.0194529 0 0
0 0 0
0 0 0.01945287
1.381155 5.952585 2.25167
0.408511 0.155623 0.03890575
0 0 0
0 0 0.3404255
0.7586625 0.00972645 0.00486322
0 0 0
0 0 0
0 0 0
0.466869 1.11368 9.741035
6.468085 0.0632219 0
0 0.131307 1.73617
0.651672 0.07781155 0.175076
1.405475 3.77872 2.290575
1.026138 0.5738605 0.228571
0.02917932 0 0
0 0 0.4960485
1.79453 0.0632219 0.00486322
0 0 0
0 0 0
0 0 0
0.3209725 0.364742 4.902125
26.67475 15.28995 3.89544
5.106385 20.9313 22.4486
2.587235 0.311246 0.2091185
0.675988 1.37629 1.439515
1.42979 1.37143 1.142855
0.30152 0 0
0 0.0194529 0.6808515
1.332522 0.07781165 0.05835865
0.2723405 0.0291793 0
0 0 0
0 0 0
0.267477 0.2285715 0.2285715
2.096045 9.9307 12.16295
10.5435 7.858965 2.509425
0.5544075 0.155623 0.111854
0.418237 0.919149 0.719757
1.23526 1.882065 2.73313
1.546505 0.1604865 0.0243161
0.0778116 1.0845005 1.984195
0.1653495 0.0243161 0.09240125
1.2838895 1.0358665 0.01458965
0 0 0
0 0 0
0.43769 0.223708 0.05835865
0.03404255 0.043769 0.111854
0.131307 0.2480245 0.2577505
0.131307 0.0729483 0.1215805
0.525228 0.768389 0.8364745
1.259575 2.032825 3.87599
3.219455 0.7489365 0.28693
1.35684 7.601215 5.10152
0.427964 0.0826749 0.0486322
0.2091185 0.5106385 0.07781155
0 0 0
0 0 0
0.870517 0.384195 0.155623
0.03890577 0.01458967 0.02917935
0.07781155 0.111854 0.1702125
0.08753795 0.2091185 0.28693
0.700304 0.72462 0.787842
1.244985 1.82371 2.995745
2.5386 1.035867 0.8218845
2.300305 5.62188 5.018845
0.7927055 0.1848025 0.0778115
0.01458967 0.00972645 0
0 0 0
0 0 0
1.527055 0.695441 0.5446805
0.481459 0.350152 0.277204
0.306383 0.3404255 0.4474165
0.462006 0.719757 1.0212755
0.9386035 0.9142855 0.7343465
0.744073 1.15745 1.80912
1.561095 0.7246205 0.6711245
0.8607905 1.95988 3.78845
1.4151955 0.4036475 0.330699
0.1653495 0.00486322 0
0 0 0
0 0 0
0.6030395 0.787842 0.748936
1.001826 1.137995 1.37143
1.52705 1.590275 1.31307
1.531915 1.711855 1.52219
1.18663 0.812158 0.6030395
0.5787235 0.865654 1.108815
0.826748 0.5884495 0.656535
0.5641335 0.3890575 1.4978725
1.97447 1.784805 1.167175
0.0924011 0 0
0 0 0
0 0 0
0.364742 0.4085105 0.4231005
0.4863225 0.7586625 1.35684
1.97447 2.80122 2.35866
1.48328 1.46869 1.15745
0.870517 0.6468085 0.5300915
0.593313 0.6419455 0.7343465
0.71003 0.5592705 0.7683895
0.6419455 0.3258355 0.481459
1.789665 8.087535 2.363525
0.00486322 0 0
0 0 0
0 0 0
0.257751 0.5349545 0.418237
0.179939 0.1702125 0.296657
0.5203645 0.987234 1.67781
1.094225 0.894833 0.88997
0.744073 0.855927 0.8656535
0.831611 0.6905775 0.6905775
0.73921 0.5933135 0.7537995
0.8899695 0.374468 0.223708
1.745895 4.581155 0.179939
0 0 0
0 0 0
0 0 0
1.42006 1.575685 1.458965
0.403647 0.10212775 0.1264435
0.12158075 0.228571 0.73921
1.0796375 0.9094225 1.108815
0.982369 1.0747735 1.006686
0.8996945 1.016412 0.880243
0.7392095 0.5835865 0.753799
0.671125 0.325836 0.30152
2.27599 1.789665 0
0 0 0
0 0 0
0 0 0
0.656535 1.10395 3.083285
2.859575 1.084495 1.152585
0.4328265 0.09726455 0.369605
1.035866 1.060185 1.3228
0.982372 0.992097 0.9920955
1.128265 1.215805 1.35684
0.9920975 0.700304 0.6273555
0.651672 0.393921 0.432827
3.389665 1.55623 0
0 0 0
0 0 0
0 0 0
0 0.00486322 0.08267475
0.262614 0.2723405 0.831611
1.48328 0.7683895 0.2091185
0.651672 1.0455925 1.531915
1.084495 0.88997 0.8851065
1.060181 1.468695 1.55623
1.0066885 0.8218845 0.4717325
0.5349545 0.7343465 1.415195
4.206685 1.653495 0
0 0 0
0 0 0
0 0 0
0 0 0
0 0 0.00486322
0.0924012 0.7732525 0.5155015
0.369605 0.8413375 1.08936
1.244985 0.938602 0.8218845
0.894833 1.196355 1.29848
0.9142865 0.782979 0.525228
0.4085105 1.016412 5.20851
10.708795 1.88693 0.00486322
0 0 0
0 0 0
0 0 0
0 0 0
0 0 0
0 0.0243161 0.5155015
0.340426 0.389058 1.167175
1.46383 0.9288755 0.6468085
0.8413375 1.230395 1.288755
1.031004 0.700304 0.71003
0.612766 1.215805 6.044985
15.4067 2.786625 0.01458967
0 0 0
0 0 0
0 0 0
0 0 0
0 0 0
0 0 0.2091185
0.744073 0.2966565 1.094225
1.70699 1.269305 0.904559
0.826748 0.943465 1.35198
1.123405 0.700304 0.6662615
0.982369 0.8364745 2.781765
8.6614 2.796355 0.07294835
0 0 0
0 0 0
0 0 0
0 0 0
0 0 0
0 0 0.0924012
1.157445 0.2528875 0.9288755
2.14468 1.351975 1.021275
0.967783 1.142855 1.42492
1.094227 0.855927 0.7148935
0.792705 0.5155015 0.7392095
2.679635 1.88693 0.432827
0.05349545 0 0
0 0 0
0 0 0
0 0 0
0 0 0
0 0 0
0 0 0
0 0 0
0 0 0
0 0 0
0 0 0
0 0 0
0 0 0
0 0 0.16535
1.0844985 1.089365 0.330699
0 0 0
0 0 0
0 0 0
0 0 0
0 0 0
0 0 0
0 0 0
0 0 0
0 0 0
0 0 0
0 0 0.612766
3.705775 2.97629 0.899696
0 0 0
0 0 0
0 0 0
0 0 0
0 0 0
0 0 0
0 0 0
0 0 0
0 0 0
0 0 0
0 0.01458967 0.7392095
2.480245 2.606685 0.841337
0 0 0
0 0 0
0 0 0
0 0 0
0 0 0
0 0 0
0 0 0
0 0 0
0 0 0
0 0 0
0.0194529 0.131307 0.291793
0.4328265 0.500912 0.4522795
0 0 0
0 0 0
0 0 0
0 0 0
0 0 0
0 0 0
0 0 0
0 0 0
0 0 0
0.00972645 0.00486322 0.03890577
0.16535 0.4717325 1.51246
0.8413375 0.145897 0.00972644
0 0 0
0 0 0
0 0 0
0 0 0
0 0 0
0 0 0
0 0 0
0 0 0
0 0 0.00486322
0.00972644 0.00972645 0.043769
0.43769 2.18845 2.290575
0.291793 0 0
0.00972645 0 0
0 0 0
0 0 0
0 0 0
0 0 0
0 0 0
0 0 0
0 0 0
0 0 0.01458967
0.01945287 0.01945287 0.07294835
1.570825 3.08328 0.194529
0 0 0
0.00972645 0 0
0 0 0
0 0 0
0 0 0
0 0 0
0 0 0
0 0 0
0 0 0
0 0.330699 0.4085105
0.1848025 0.07781155 0.413374
1.14772 0.189666 0
0 0 0
0 0 0
0 0 0
0 0 0
0 0 0
0 0 0
0 0 0.03404255
0.3550155 0.1264435 0
0 0 0
0.30152 5.349545 4.838905
1.123405 0.350152 0.160486
0.043769 0 0
0 0 0
0 0 0
0 0 0
0 0 0
0 0 0
0 0 0.01458967
0.1848025 1.59027 16.7052
15.26565 1.27903 0.00972645
0 0.00486322 0.267477
2.60182 7.6693 2.34407
0.277204 0.0486322 0.00486322
0 0 0
0 0 0
0.00486322 0 0
0 0 0
0 0 0
0 0 0
0 0.03404255 0.4425535
2.17872 8.12158 20.0073
4.00243 0.1021275 0
0 0.043769 4.26991
10.75258 3.14164 0.1069907
0 0 0
0 0 0
0 0 0
0.282067 0.00486322 0
0 0 0
0 0 0
0 0 0
0 0.5544075 0.807295
0.680851 1.128265 1.235255
0.01945287 0 0
0 0 0.5544075
2.17872 0.4522795 0.00486322
0 0 0
0 0 0
0 0 0
1.14772 0.675988 0.05835865
0 0 0
0 0 0
0 0 0
0.218845 2.081455 0.7781155
0.1653495 0.11671725 0.03404255
0 0 0
0 0 0.00486322
0.1167175 0.0534954 0
0 0 0
0 0 0
0 0 0
0.5884495 5.60243 8.58359
0.2139815 0 0
0 0 0
0 0 0.07294835
1.347115 2.84985 0.7343465
0.131307 0.03404255 0
0 0 0
0 0 0
0 0.01458965 0
0 0 0
0 0 0
0 0 0
0.3647415 5.18906 29.1939
6.871735 0.00486322 0
0 0.00486322 0.1556235
0.199392 0.4425535 0.7343465
1.896655 3.16596 1.293615
0.291793 0.04863225 0
0 0 0
0 0 0
0 0.01458967 0.06808522
0.335562 0.00486322 0
0 0 0
0 0 0
0.2820665 1.614585 6.229785
7.348325 0.4279635 0.00972645
0.01458967 0.1848025 1.638905
3.302125 2.70881 0.6273555
1.0553185 2.558055 1.867475
0.744073 0.374468 0.0680851
0 0 0
0 0 0
0 0.01458965 1.137992
14.560475 1.72158 0
0 0 0
0 0 0
0.2723405 0.5592705 1.20608
0.6857145 0.330699 0.02917935
0.0194529 0.223708 1.52219
3.856535 1.386015 0.2139815
0.5106385 1.52219 1.716715
1.42006 1.366565 0.7051675
0.05835865 0 0
0 0 0.00486322
0 0.0486322 1.721582
40.5398 37.1696 0.45228
0 0 0
0 0 0
0.3355625 0.213982 0.306383
0.2285715 0.07294835 0.01945287
0.03404255 0.379331 1.565955
0.9580545 0.2091185 0.1021277
0.5398175 1.123405 0.8656535
1.478415 2.329485 2.635865
0.977506 0.05835865 0.00972644
0.0243161 0.2237085 0.267477
0.07781155 0.1653495 0.7586625
12.09485 28.51795 1.6
0 0 0
0 0 0
0.6516715 0.209119 0.1215805
0.08753795 0.05349545 0.0680851
0.1361705 0.1361705 0.262614
0.1118542 0.0680851 0.320973
0.6662615 0.656535 0.72462
1.201215 1.726445 2.558055
2.22249 0.9386035 0.5835865
0.8413375 1.76049 1.668084
0.457143 0.43769 0.807297
1.98906 1.580547 0.0632219
0 0 0
0 0 0
1.32766 0.5592705 0.364742
0.262614 0.1410335 0.145897
0.1702125 0.199392 0.175076
0.1896655 0.3161095 0.6857145
0.836474 0.671125 0.7781155
0.7683895 1.045595 1.551365
1.55137 1.376295 1.366565
1.14286 1.079633 2.275985
0.8948335 1.006689 5.529485
5.87477 0.442553 0
0 0 0
0 0 0
0.787842 1.22067 1.137995
1.37629 1.35684 1.561095
1.53678 1.123405 0.87538
0.982372 0.9386015 0.865654
0.982371 0.9726445 0.6322185
0.763526 0.714894 0.9240125
1.25471 1.172035 1.24985
0.398784 0.30152 0.938602
1.1574445 2.21763 8.758665
1.998785 0.00486322 0
0 0 0
0 0 0
0.282067 0.3793315 0.6857145
1.05532 1.789665 2.441335
3.00061 2.961705 1.813985
1.468695 1.351975 1.19149
0.9677805 0.7781155 0.593313
0.7051675 0.6176295 0.675988
0.792705 1.33739 1.58541
0.4474165 0.08753795 0.262614
0.9531925 3.50152 1.332525
0.00486322 0 0
0 0 0
0 0 0
0.189666 0.238298 0.282067
0.2577505 0.4279635 0.705167
1.30821 1.91611 1.668085
1.308205 1.40061 1.123405
0.846201 0.7975685 0.680851
0.870517 0.6711245 0.4717325
0.6224925 1.186626 1.502735
0.525228 0.1653495 0.1410336
0.457143 1.43465 0.0194529
0 0 0
0 0 0
0 0 0
3.46748 0.938602 0.374468
0.2723405 0.4765955 0.3161095
0.238298 0.544681 1.13799
1.0455935 1.351975 1.215805
1.0747735 0.87538 0.8607905
0.7975685 0.72462 0.525228
0.5835865 0.8170215 1.342245
0.768389 0.2334345 0.12644375
0.6516715 0.4036475 0
0 0 0
0 0 0
0 0 0
1.483285 0.4328265 0.160486
0.238298 0.836474 1.6535
1.15745 0.2772035 0.530091
0.661398 1.11368 1.38602
1.206075 0.9337385 0.948328
1.0553195 1.19635 0.7100305
0.57386 0.617629 1.001823
0.744073 0.2772035 0.175076
0.8510625 0.4036475 0
0 0 0
0 0 0
0 0 0
0 0 0
0 0 0.243161
1.05046 1.108815 0.3647415
0.554407 0.95319 1.439515
1.230395 0.8996945 0.8851065
1.14772 1.439515 1.19635
0.8510635 0.6224925 0.6419455
0.7489365 0.466869 0.369605
1.235259 0.6662615 0
0 0 0
0 0 0
0 0 0
0 0 0
0 0 0
0.00972645 0.2917935 0.8024315
0.4231005 0.5835865 1.186625
1.123405 0.787842 0.656535
0.99696 1.2693 1.27903
1.09909 0.744073 0.462006
0.5787235 0.943467 1.37143
1.969605 1.2449825 0
0 0 0
0 0 0
0 0 0
0 0 0
0 0 0
0 0.00486322 0.43769
0.73921 0.3209725 0.953192
1.33252 0.9142855 0.734347
0.8705165 1.210945 1.303345
1.10395 0.6176295 0.6030395
0.554407 1.050455 2.013375
4.40608 3.326445 0.2480245
0 0 0
0 0 0
0 0 0
0 0 0
0 0 0
0 0 0.02917935
1.0212775 0.2285715 0.9094225
1.672945 1.16231 0.680851
0.6905775 1.11854 1.38602
1.0358645 0.71003 0.520365
0.5592705 0.661398 1.347115
3.477205 2.528875 0.948326
0.0632219 0 0
0 0 0
0 0 0
0 0 0
0 0 0
0 0 0.00486322
0.938602 0.2723405 0.914286
2.26626 1.565955 0.924012
0.817021 1.040729 1.249845
1.37143 0.8656535 0.7051675
0.457143 0.486322 0.6419455
1.006688 1.103952 0.4911855
0.350152 0.0486322 0
0 0 0
0 0 0
0 0 0
0 0 0
0 0 0
0 0 0
0 0 0
0 0 0
0 0 0
0 0 0
0 0 0
0 0 0
0 0 0.1215807
1.624315 2.883895 2.966565
0 0 0
0 0 0
0 0 0
0 0 0
0 0 0
0 0 0
0 0 0
0 0 0
0 0 0
0 0 0
0 0.01458967 1.561095
10.27113 10.4754 4.551975
0 0 0
0 0 0
0 0 0
0 0 0
0 0 0
0 0 0
0 0 0
0 0 0
0 0 0
0 0 0
0 0.16535 2.854715
12.84865 9.293615 1.89179
0 0 0
0 0 0
0 0 0
0 0 0
0 0 0
0 0 0
0 0 0
0 0 0
0 0 0
0 0 0.00486322
0.0243161 0.204255 0.6662615
1.81885 1.30821 0.413374
0 0 0
0 0 0
0 0 0
0 0 0
0 0 0
0 0 0
0 0 0
0 0 0
0 0 0
0.02431612 0.00486322 0
0.043769 0.2042555 0.539818
0.8462005 0.131307 0.00972644
0 0 0
0 0 0
0 0 0
0 0 0
0 0 0
0 0 0
0 0 0
0 0 0
0 0 0
0.0243161 0 0
0.01458967 0.2480245 1.279025
0.3209725 0.00486322 0
0.1215805 0 0
0 0 0
0 0 0
0 0 0
0 0 0
0 0 0
0 0 0
0 0 0
0 0 0.00486322
0.00486322 0.00486322 0
0.0291793 0.568997 0.695441
0.00486322 0 0
2.387845 0.00486322 0
0 0 0
0 0 0
0 0 0
0 0 0
0 0 0
0 0 0
0 0 0
0 0.00972645 0.369605
0.306383 0.07294835 0.0778116
0.4328265 0.4231005 0.01945287
0 0 0
3.574465 0.03404255 0
0 0 0
0 0 0
0 0 0
0 0 0
0 0.1410335 1.64863
0.3355625 0.00486322 0
0 0 0
0 0.9726435 17.44435
14.32705 1.989055 1.48328
0.7148935 0.02431612 0
0 0 0
2.35866 0.01458965 0
0 0 0
0 0 0
0 0 0
0 0 0.0680851
0.748936 15.28025 100.91685
10.76715 0.01945287 0
0 0 0
0.02917932 3.21459 18.03765
12.14345 1.73131 1.074771
0.0486322 0 0
0 0 0
2.285715 0.0680851 0
0 0 0
0 0 0
0 0 0
0 0.00486322 0.0729483
0.5544075 4.182375 16.5252
0.9094225 0 0
0 0 0
0.238298 1.97933 2.032825
0.5349545 0.218845 0.00972644
0 0 0
0 0 0
2.68936 0.2577505 0
0 0 0
0 0 0
0 0 0
0 0.0243161 0.00486322
0 0 0.03404255
0 0 0
0 0 0
0.05349545 0.5155015 0.175076
0 0.01458965 0
0 0 0
0 0 0
1.468695 1.157445 0.05835865
0 0 0
0 0 0
0 0 0
0.0243161 0.01945287 0
0 0 0
0 0 0
0 0 0
0 0.0243161 0.00486322
0.00486322 0 0
0 0 0
0 0 0
0.982373 2.53374 0.4328265
0 0 0
0 0 0
0 0.00972644 0.43769
0.233435 0.0389058 0
0 0 0
0 0 0
0 0 0
0 0.00486322 0.03890577
0.695439 0.08753795 0
0 0 0
0 0 0
1.10395 2.71368 0.3841945
0 0 0
0 0 0
0.00972645 3.79331 8.4231
0.656535 0.10212775 0.00972645
0 0 0
0 0 0
0 0 0
0 0.00486322 0.651672
11.049235 0.8607905 0
0 0 0
0 0 0
1.099085 3.934345 0.6176295
0 0 0
0 0 0
0.758663 11.7155 7.03222
0.8851065 0.787842 0.2528875
0.0291793 0.00486322 0
0 0 0
0 0 0
0 0.00486322 1.42006
18.7866 2.412155 0
0 0 0
0 0 0
0.43769 2.844985 1.337385
0.01458967 0 0
0 0 0.043769
3.15137 8.22371 1.531915
1.201215 2.6845 1.49301
0.4717325 0.08753795 0.01458967
0 0 0
0 0 0
0 0.0243161 0.5835865
9.634035 4.27477 0.00486322
0 0 0
0 0 0
0.4328265 0.812158 1.386015
0.223708 0.00972645 0
0 0.03404255 0.9823705
3.55015 1.61459 0.403647
1.206075 1.94529 2.0231
1.44438 0.8656535 0.2480245
0.0243161 0 0
0 0 0
0.03890577 0.0583585 0.1750759
1.5465065 1.1525855 0.01458965
0 0 0
0 0 0
0.812158 0.28693 0.2723405
0.306383 0.194529 0.126444
0.1313072 0.4085105 0.933739
0.4522795 0.1069907 0.3355625
0.9240125 0.8462005 1.11854
1.682675 1.668085 1.32766
0.583587 0.15075975 0.0826746
0.07781155 0.05349545 0.2237085
0.457143 0.1993919 0.08753822
0.33069895 0.175076 0
0 0 0
0 0 0
1.6924 0.9531895 0.5009115
0.350152 0.3209725 0.257751
0.243161 0.1993925 0.09240125
0.1118542 0.306383 0.539818
0.60304 0.73921 1.18176
1.25471 1.244985 1.531915
1.682675 1.52219 1.429785
0.5398175 0.2042555 0.885107
0.753799 0.4717325 1.2936185
0.865652 0.0534955 0
0 0 0
0 0 0
0.9142855 1.49301 1.45897
1.62918 1.716715 1.658355
0.967781 0.617629 0.442553
0.4474165 0.6711245 0.6516715
0.9288745 0.958055 0.851064
0.7732525 0.7294835 1.142855
1.76535 2.56778 2.402435
0.43769 0.1410335 0.5155015
1.157445 2.41216 4.128875
0.3647415 0 0
0 0 0
0 0 0
0.666261 0.8462005 1.089365
1.42006 2.19331 2.87903
2.635865 1.62918 1.152585
1.0164135 0.9483285 0.9094225
0.928874 0.758663 0.6419455
0.705167 0.6224925 0.661398
1.54164 2.961705 2.441335
0.413374 0.02917935 0.09726455
1.259573 9.07964 2.796355
0 0 0
0 0 0
0 0 0
0.962918 1.332525 1.196355
0.8121585 0.831611 1.259575
1.653495 1.79939 1.371425
1.483285 1.54164 1.1769
0.768389 0.568997 0.549544
0.6905775 0.6759875 0.549544
1.11854 2.74286 2.285715
0.3841945 0.03890575 0.03404255
0.2966565 3.0054695 0.2480245
0 0 0
0 0 0
0 0 0
1.1331285 1.55137 2.013375
1.424925 1.108815 0.807295
0.700304 0.909421 1.050456
1.15745 1.653495 1.322795
0.8607905 0.627356 0.7781155
0.671125 0.486322 0.3841945
0.7294835 1.88207 2.100915
0.617629 0.1215805 0.0243161
0.106991 0.08753785 0
0 0 0
0 0 0
0 0 0
0.0194529 0 0.05349545
0.2674775 1.0747705 2.144685
1.862615 0.7489365 0.7294835
0.72462 1.293615 1.46383
1.11368 0.7100305 0.943465
0.8607905 0.758663 0.462006
0.491185 1.0261395 1.71672
0.7586625 0.194529 0.0583587
0.09726425 0.08753805 0
0 0 0
0 0 0
0 0 0
0 0 0
0 0 0.1410335
1.288755 1.82371 1.031002
0.539818 0.894833 1.444375
1.123405 0.8948325 0.899696
1.19149 1.244985 0.782979
0.72462 0.680851 0.962916
0.9142855 0.43769 0.179939
0.2528875 0.18480225 0
0 0 0
0 0 0
0 0 0
0 0 0
0 0 0
0 0.393921 2.2614
0.714894 0.457143 1.13313
1.18663 0.9483265 0.8996965
1.172035 1.303345 1.322795
0.9629165 0.6662615 0.5641335
0.7781155 0.6419455 0.5106385
0.4279635 0.496049 0.01945287
0 0 0
0 0 0
0 0 0
0 0 0
0 0 0
0 0 0.8607905
1.5076 0.262614 0.9045595
1.293615 1.02614 0.831611
0.8462005 1.317935 1.3617
1.22067 0.748936 0.4960485
0.462006 0.9337385 0.909423
0.8024315 0.8218855 0.30152
0 0 0
0 0 0
0 0 0
0 0 0
0 0 0
0 0 0.0729483
1.55137 0.355015 0.8121585
1.395745 1.0844975 0.719757
0.73921 1.074772 1.49787
1.20608 0.8413375 0.4231005
0.4474165 0.8364745 0.9386035
0.5349545 0.4036475 0.899698
0.2334345 0 0
0 0 0
0 0 0
0 0 0
0 0 0
0 0 0.00486322
1.035865 0.306383 0.98237
1.78967 1.269305 0.8851065
0.8413375 1.201215 1.497875
1.52219 1.0164145 0.5300915
0.5349545 0.5835865 0.7975685
0.3987845 0.05835865 0.1750759
0.320973 0.1410335 0.00486322
0 0 0
0 0 0
0 0 0
0 0 0
0 0 0
0 0 0
0 0 0
0 0 0
0 0 0
0 0 0
0 0 0
0 0 0
0 0 0.389058
4.08997 7.13921 8.019455
0 0 0
0 0 0
0 0 0
0 0 0
0 0 0
0 0 0
0 0 0
0 0 0
0 0 0
0 0 0
0 0.0680851 3.238905
10.5629 5.052885 1.517325
0 0 0
0 0 0
0 0 0
0 0 0
0 0 0
0 0 0
0 0 0
0 0 0
0 0 0
0 0 0
0.00972645 0.43769 3.895445
6.609115 1.089365 0.05835865
0 0 0
0 0 0
0 0 0
0 0 0
0 0 0
0 0 0
0 0 0
0 0 0
0 0 0
0.2431615 0.06322185 0.00972645
0.02917935 0.15076 0.520365
0.525228 0.0972644 0
0 0 0
0 0 0
0 0 0
0 0 0
0 0 0
0 0 0
0 0 0
0 0 0
0 0 0.07781155
1.103955 0.243161 0.00486322
0.01458967 0.01458967 0.05835865
0.1167175 0.00972645 0
0 0 0
0 0 0
0 0 0
0 0 0
0 0 0
0 0 0
0 0 0
0 0 0
0 0 0.08267465
0.194529 0.01458965 0
0 0.01945287 0.1264437
0.0291793 0 0
0.09240135 0 0
0 0 0
0 0 0
0 0 0
0 0 0
0 0 0
0 0 0
0 0 0
0 0 0.00486322
0.0389058 0.00972645 0.00486322
0 0.03404255 0.364742
0.00486322 0 0
5.76292 0.07781155 0
0 0 0
0 0 0
0 0 0
0 0 0
0 0 0
0 0 0
0 0 0
0 0 0.05349545
0.2772035 0.05349545 0.02917935
0.126444 0.9434665 0.2966565
0 0 0
22.3708 0.4036475 0
0 0 0
0 0 0
0 0 0
0 0 0
0 0.204255 0.4036475
0 0 0
0 0 0
0 0.00486322 5.90395
25.12825 3.54529 1.809115
1.90638 0.9531925 0.11671735
0 0 0
13.8748 0.1702125 0
0 0 0
0 0 0
0 0 0
0 0 0
0.0243161 1.488145 3.477205
0.01458967 0 0
0 0 0
0 0.0243161 9.852895
24.817 4.64924 6.79392
1.998785 0.1069907 0
0 0 0
4.07538 0.08753785 0
0 0 0
0 0 0
0 0 0
0 0 0
0 0 0.01945287
0 0 0
0 0 0
0 0.09240105 2.41702
1.42979 1.055317 1.011548
0.0729484 0.00486322 0
0 0 0
1.60486 0.0583587 0
0 0 0
0 0 0
0 0 0
0 0 0
0 0 0
0 0 0
0 0 0
0 0.0778115 0.525228
0.07781155 0.05349545 0.00972644
0 0 0
0 0 0
1.410335 0.0632219 0
0 0 0
0 0 0
0 0 0
0 0 0
0 0 0
0 0 0
0 0 0
0 0.00486322 0.0632219
0.05835865 0.111854 0.00486322
0 0 0
0 0 0
1.90152 0.0729483 0
0 0 0
0 0 0
0 0.0243161 0.1604865
0 0 0
0 0 0
0 0 0
0 0 0
0 0 0.155623
6.064435 6.813375 0.1264436
0 0 0
0 0 0
2.03283 0.408511 0
0 0 0
0 0 0
0 1.6 3.69605
0.01458967 0 0
0 0 0
0 0 0
0 0 0
0 0 0.2285715
11.608505 5.471125 0.04376897
0 0 0
0 0 0
1.91611 1.420065 0.00486322
0 0 0
0 0 0
0.0291793 6.725835 8.009725
0.131307 0.00972645 0
0 0 0
0 0 0
0 0 0
0 0 0.0534954
0.792705 0.1458965 0
0 0 0
0 0 0
1.021275 3.06383 0.2528875
0 0 0
0 0 0
0.5398175 10.5921 4.89726
0.88997 0.3890575 0.06322172
0 0 0
0 0 0
0 0 0
0 0 0
0.00486322 0 0
0 0 0
0 0 0
0.408511 2.081455 1.66322
0.0680851 0 0
0 0 0.08753785
2.85471 5.66079 1.29848
1.6535 1.959875 1.108815
0.4036475 0.0729483 0
0 0 0
0 0 0
0 0 0
0 0 0
0 0 0
0 0 0
1.34225 0.617629 1.458965
0.787842 0.1604865 0.05835865
0.01945287 0.155623 0.86079
1.531915 0.5787235 0.57386
0.899696 1.366565 1.72158
1.6535 0.748936 0.1604865
0.01945287 0.00486322 0
0 0 0.01458967
0.00972645 0 0
0 0 0
0 0 0
0 0 0
1.47356 1.259575 0.8899695
0.9337385 1.07964 0.938602
0.729483 0.374468 0.2042555
0.126444 0.218845 0.3647415
0.5155015 1.14772 1.73617
2.120365 1.347115 1.29848
1.230395 0.6613985 0.3890575
0.10212775 0.13130675 0.462006
0.1993919 0 0
0 0 0
0 0 0
0 0 0
0.9094225 1.05532 1.279025
1.390885 1.493005 1.172035
0.700304 0.3598785 0.257751
0.3161095 0.413374 0.549544
0.919149 1.274165 1.415195
1.20608 0.9240125 1.638905
3.4383 3.963525 2.20304
0.2528875 0.2917935 1.70213
1.293618 0.2334347 0.0243161
0 0 0
0 0 0
0 0 0
1.050455 1.22553 0.8851065
1.0212755 1.332525 1.653495
1.08936 0.8851065 0.5398175
0.58845 0.72462 0.8121585
0.9240125 0.9337375 0.9483285
0.7732525 0.6954405 1.050455
2.88875 4.697875 2.373255
0.223708 0.0583587 1.225534
5.26201 11.02005 1.108817
0 0 0
0 0 0
0 0 0
3.073555 3.598785 2.83526
1.483285 1.19635 1.53678
1.47842 1.147725 1.094225
1.381155 1.230395 1.011549
0.607903 0.466869 0.564134
0.7148935 0.656535 0.8267475
1.9307 3.20973 1.818845
0.1021276 0.01945287 0.06808515
2.2468065 20.731925 1.731305
0 0 0
0 0 0
0 0 0
1.72158 2.781765 3.627965
2.88389 1.896655 1.1769
0.9240125 0.996961 1.0845
1.49787 1.67781 1.19635
0.675988 0.4474165 0.525228
0.6224925 0.3696045 0.500912
1.1234035 2.572645 1.60973
0.3355625 0.04863225 0.0194529
0.07781165 0.919148 0.06322185
0 0 0
0 0 0
0 0 0
0 0 0.08267475
0.4960485 1.21581 2.33435
1.852885 1.016414 0.6954405
0.880243 1.39088 1.517325
0.9580565 0.768389 0.7148935
0.675988 0.6176295 0.3209725
0.4668695 1.575685 1.73131
0.544681 0.12158055 0.02917932
0.00972645 0.02431612 0.00486322
0 0 0
0 0 0
0 0 0
0 0 0
0 0 0.28693
2.003645 4.002435 1.40547
0.5300915 0.880243 1.31307
1.16231 0.962918 1.00182
1.19149 0.9094225 0.6468085
0.525228 0.982373 1.619455
0.8510625 0.262614 0.1410335
0.087538 0.2139815 0.00486322
0 0 0
0 0 0
0 0 0
0 0 0
0 0 0.00486322
0.01945287 1.76535 4.78541
0.812158 0.525228 1.065044
1.19149 0.933738 0.962918
1.269305 1.46869 1.28389
0.8218845 0.899696 1.108817
0.967783 0.637082 0.4717325
0.28693 0.564134 0.17993925
0 0 0
0 0 0
0 0 0
0 0 0
0 0 0
0 0.03890577 2.93252
2.00365 0.3404255 0.855927
1.157445 0.9386015 0.8899695
0.894835 1.332525 1.390885
0.996961 0.8170215 0.705167
0.8607905 1.18663 0.9872335
0.4571425 0.393921 0.4133735
0.0389058 0 0
0 0 0
0 0 0.01458967
0 0 0
0 0 0
0 0 0.5884495
2.66991 0.3404255 0.7683895
1.22553 1.094225 0.7781155
0.797568 1.31307 1.30821
1.0407315 0.8170215 0.6419455
0.826748 1.61459 1.006687
0.3355625 0.1264437 0.355015
0.3209725 0.03890575 0
0.00972645 0 0
0 0 0.01945287
0 0 0
0 0 0
0 0 0.1215805
1.984195 0.3404255 0.826748
1.42006 1.16231 0.8170215
0.671125 1.04073 1.347115
1.29848 0.787842 0.6079025
0.6370825 1.235255 1.09909
0.155623 0.0243161 0.05349545
0.1604865 0.08267485 0.03404257
0.043769 0 0
0 0 0
0 0 0
0 0 0
0 0 0
0 0 0
0 0 0
0 0 0
0 0 0
0 0 0
0 0 0
0 0 0
0 0 0.3987845
1.872345 1.877205 1.458965
0 0 0
0 0 0
0 0 0
0 0 0
0 0 0
0 0 0
0 0 0
0 0 0
0 0 0
0 0 0
0 0.03404255 0.500912
0.393921 0.02917935 0.00972644
0 0 0
0 0 0
0 0 0
0 0 0
0 0 0
0 0 0
0 0 0
0 0 0
0 0 0
0.369605 0.1167175 0.00972645
0.00486322 0.043769 0.106991
0.0194529 0 0
0 0 0
0 0 0
0 0 0
0 0 0
0 0 0
0 0 0
0 0 0
0 0 0
0 0 0.666261
72.2869 5.617025 0.0632219
0 0 0
0 0 0
0 0 0
0 0 0
0 0 0
0 0 0
0 0 0
0 0 0
0 0 0
0 0 0
0 0 4.62979
49.245 1.75076 0
0 0 0
0 0 0
0 0 0
0 0 0
0 0 0
0 0 0
0 0 0
0 0 0
0 0 0
0 0 0
0 0 1.074774
3.039515 0.145897 0
0 0 0
0 0 0
0.08267475 0 0
0 0 0
0 0 0
0 0 0
0 0 0
0 0 0
0 0 0
0 0 0
0 0 0.043769
0.598176 0.131307 0.00486322
0 0 0.02917932
0 0 0
2.74772 0.01458967 0
0 0 0
0 0 0
0 0 0
0 0 0
0 0 0
0 0 0
0 0 0
0 0 0.00972645
0.549544 0.282067 0.00486322
0.00486322 0.238298 0.262614
0 0 0
7.158665 0.0291793 0
0 0 0
0 0 0
0 0 0
0 0 0
0 0 0
0 0 0
0 0 0
0 0 0.1702125
4.52766 1.11368 0.330699
0.5252275 2.801215 1.512465
0 0 0
1.920975 0 0
0 0 0
0 0 0
0 0 0
0 0 0
0 0 0
0 0 0
0 0 0
0 0 0.311246
3.77386 1.35198 1.332525
2.03769 6.83769 2.50456
0.00972645 0 0
0.170213 0 0
0 0 0
0 0 0
0 0 0
0 0 0
0 0 0
0 0 0
0 0 0
0 0 0.4279635
0.6127655 0.2772035 0.3598785
0.345289 2.05228 1.244985
0 0 0
0.0778115 0 0
0 0 0
0 0 0
0 0 0
0 0 0
0 0 0
0 0 0
0 0 0
0 0.00972644 0.719757
0.413374 0.0534954 0.02431612
0.03890575 0.05349545 0.043769
0 0 0
0.1215805 0 0
0 0 0
0 0 0
0 0 0
0 0 0
0 0 0
0 0 0
0 0 0
0 0.01458965 0.744073
0.73921 0.08267475 0.0680851
0.0680851 0.0243161 0
0 0 0
0.4717325 0 0
0 0 0
0 0 0
0 0 0
0 0 0
0 0 0
0 0 0
0 0 0
0 0 0.593313
1.3325245 2.91793 0.57386
0.0875379 0 0
0 0 0
0.7732525 0.00486322 0
0 0 0
0 0 0
0 0.00486322 0
0 0 0
0 0 0
0 0 0
0 0 0
0 0 0.03404255
0.3696051 0.685715 0.0243161
0 0 0
0 0 0
1.05532 0.0486322 0
0 0 0
0 0 0
0 0.243161 0.2674775
0 0 0
0 0 0
0 0 0
0 0 0
0 0 0
0 0 0
0 0 0
0 0 0
1.18176 1.11854 0.00972644
0 0 0
0 0 0
0.0729483 4.26018 2.679635
0.09240125 0 0
0 0 0
0 0 0
0 0 0
0 0 0
0 0 0
0 0 0
0 0 0
0.8899695 2.88389 0.8899695
0 0 0
0 0 0.00486322
1.29848 7.78602 2.28085
0.8364745 0.432827 0.1118542
0 0 0
0 0 0
0 0 0
0 0 0
0 0 0
0 0 0
0 0 0
1.0553175 1.580545 3.04924
1.13313 0.106991 0.00486322
0.00486322 0.05349545 0.744073
2.77204 1.809115 0.57386
0.773252 1.46383 1.361705
0.583587 0.1118542 0.00486322
0 0 0
0 0 0
0 0 0
0 0 0
0 0 0
0 0 0
0.763526 0.962916 1.429785
2.533735 2.742855 2.397565
1.702125 1.206075 0.919151
0.4474165 0.306383 0.3404255
0.7100305 1.72158 2.73313
2.616415 1.32766 0.568997
0.330699 0.0632219 0.01945287
0 0.01458965 0.0243161
0 0 0
0 0 0
0 0 0
0 0 0
0.700304 0.7100305 0.700304
0.9288755 1.152585 1.35198
0.817021 0.4474165 0.2334345
0.218845 0.330699 0.5155015
0.8218845 1.444375 2.305165
2.12523 1.653495 2.412155
4.182375 2.455925 0.7197565
0.08267475 0.500912 1.366565
0.15075965 0.00486322 0
0 0 0
0 0 0
0 0 0
1.07477 1.20608 1.011549
0.8024315 0.817021 0.656535
0.505775 0.4085105 0.442553
0.403647 0.510638 0.6322185
0.7829785 1.0310045 1.001824
1.060185 0.928874 2.00851
4.834045 4.08997 1.619455
0.1313072 0.778117 6.99818
4.74164 0.9580545 0.01458965
0 0 0
0 0 0
0 0 0
2.606685 2.859575 1.85775
1.731305 1.32766 0.894833
0.7975685 0.9386015 0.8170215
0.8121585 0.919149 0.831611
0.57386 0.5981765 0.7489365
0.7148935 0.632219 1.094225
2.9228 2.57264 0.899695
0.155623 0.08753795 1.6389055
7.601215 11.983 0.817019
0 0 0
0 0 0
0 0 0
1.001826 1.682675 2.58237
1.67781 1.56596 0.9775095
0.6662615 0.714894 1.0310045
1.604865 1.561095 0.8462005
0.510638 0.3647415 0.4911855
0.4765955 0.4231005 0.486322
1.82857 1.745895 0.7100305
0.155623 0.0243161 0.05835865
0.510638 2.61641 0.4522795
0 0 0
0 0 0
0 0 0
0 0 0.0680851
0.4085105 0.7781155 1.46383
1.39088 0.7927055 0.598176
0.914286 1.37629 1.32766
0.7246205 0.6030395 0.5544075
0.612766 0.500912 0.4960485
1.123406 1.49301 0.9337385
0.3258355 0.0486322 0.0194529
0.02917935 0.07781165 0.06808515
0 0 0
0 0 0
0 0 0
0 0 0
0 0.0486322 0.7732525
3.705775 3.77872 0.899696
0.5592705 1.07477 1.172035
0.9580545 0.792705 0.962918
0.9920955 0.933737 0.5592705
0.6273555 1.240122 1.220668
0.539818 0.233435 0.04863225
0.03404255 0.1458965 0.4036475
0.00972645 0 0
0 0 0
0 0 0
0 0 0
0 0 0.00972644
0.656535 6.05957 4.54711
0.554407 0.5884495 0.9775095
1.094225 1.079634 1.0018235
1.244985 1.43465 1.050458
0.72462 0.8656535 1.366565
1.332525 0.9531915 0.6127655
0.243161 0.364742 1.789665
0.831611 0 0
0 0 0
0 0 0
0 0 0
0 0 0
0 0.894833 6.8231
1.38602 0.374468 0.899696
1.079635 1.021276 0.8413375
0.996959 1.25471 1.215805
0.958054 0.94833 1.3860195
2.00851 2.387845 1.95015
0.583587 0.223708 0.9386015
2.382975 2.499697 0.1945287
0 0 0
0.00972644 0.00972644 0.05835865
0 0 0
0 0 0
0 0.03890575 4.124015
2.981155 0.3793315 0.7343465
1.186625 0.8218845 0.72462
0.855927 1.021276 1.259575
0.889967 0.7975685 0.992098
1.984195 2.655315 1.454103
0.296657 0.09240105 0.189666
1.055318 8.423115 9.886925
3.75927 1.0261395 0.32583605
0.199392 0.13617 0.106991
0 0 0
0 0 0
0 0 2.25167
3.24377 0.374468 0.6857145
1.259575 1.021279 0.7781155
0.6419455 0.9629205 1.1428575
1.0990895 0.622492 0.904559
1.531915 2.105775 1.206081
0.1458967 0.00972644 0.00972645
0.08267495 0.481459 2.09605
3.02979 1.556229 0.38419455
0.1167174 0.00486322 0.02431612
0 0 0
0 0 0
0 0 0
0 0 0
0 0 0
0 0 0
0 0 0
0 0 0
0 0 0
0 0 0
0 0.01458967 0.0632219
0.07781155 0.04863225 0.0243161
0 0 0
0 0 0
0 0 0
0 0 0
0 0 0
0 0 0
0 0 0
0 0 0
0 0 0
0 0 0
0 0 0.01458967
0 0 0
0 0 0
0 0 0
0 0 0
0 0 0
0 0 0
0 0 0
0 0 0
0 0 0
0 0 0
0.996961 0.1458965 0.01458967
0 0 0
0 0 0
0 0 0
0 0 0
0 0 0
0 0 0
0 0 0
0 0 0
0 0 0
0 0 0
0 0 1.0115495
47.2608 1.128265 0.00486322
0 0 0
0 0 0
0 0 0
0 0 0
0 0 0
0 0 0
0 0 0
0 0 0
0 0 0
0 0 0
0 0 8.549545
32.8511 0.243161 0
0 0 0
0 0 0
0.0194529 0 0
0 0 0
0 0 0
0 0 0
0 0 0
0 0 0
0 0 0
0 0 0
0 0 1.87234
2.966565 0.05349545 0
0 0 0
0 0 0
0.4425535 0.01458965 0
0 0 0
0 0 0
0 0 0
0 0 0
0 0 0
0 0 0
0 0 0
0 0 0.043769
0.787842 0.14103335 0
0 0 0
0 0 0
3.010335 0 0
0 0 0
0 0 0
0 0 0
0 0 0
0 0 0
0 0 0
0 0 0
0 0 0
0.199392 0.1604865 0
0 0 0.0194529
0 0 0
0.5884495 0 0
0 0 0
0 0 0
0 0 0
0 0 0
0 0 0
0 0 0
0 0 0
0 0 0
0.218845 1.040728 0.4668695
0.06322185 0.2237085 0.28693
0.00486322 0 0
0 0 0
0 0 0
0 0 0
0 0 0
0 0 0
0 0 0
0 0 0
0 0 0
0 0 0.00486322
0.1653495 1.731305 2.3538
0.481459 3.370215 2.73313
0.02431612 0 0
0 0 0
0 0 0
0 0 0
0 0 0
0 0 0
0 0 0
0 0 0
0 0 0
0 0 0
0.043769 0.296657 0.880243
1.0066885 5.835865 10.69911
0.6176295 0 0
0 0 0
0 0 0
0 0 0
0 0 0
0 0 0
0 0 0
0 0 0
0 0 0
0 0 0.02917932
0.1410335 0.223708 0.481459
1.502735 3.384805 4.590885
0.807295 0.00486322 0
0 0 0
0 0 0
0 0 0
0 0 0
0 0 0
0 0 0
0 0 0
0 0 0
0 0 1.3276585
11.65715 3.50152 1.283892
1.73617 1.760485 0.3793315
0 0 0
0.00486322 0 0
0 0 0
0 0 0
0 0 0
0 0 0
0 0 0
0 0 0
0 0 0
0 0 1.88693
13.787255 1.4006075 0.07781155
0.02431612 0 0
0 0 0
0.08267475 0 0
0 0 0
0 0 0
0 0 0
0 0 0
0 0 0
0 0 0
0 0 0
0 0 0.00486322
0 0 0
0 0 0
0 0 0
0.5106385 0.00972644 0
0 0 0
0 0 0
0 0 0
0 0 0
0 0 0
0 0 0
0 0 0
0 0 0
0 0 0
0 0 0
0 0 0
0.977509 0.2285715 0
0 0 0
0 0 0
0.00972645 0.4425535 0.213982
0 0 0
0 0 0
0 0 0
0 0 0
0 0 0
0 0 0
0 0 0
0 0 0
1.05532 2.84012 0.5155015
0 0 0
0 0 0.00486322
1.0747705 5.99149 1.201215
0.06322185 0.02917932 0
0 0 0
0 0 0
0 0 0
0 0 0
0 0 0
0 0 0
0 0 0
0.680851 2.577505 5.203645
1.98906 0.2723405 0.01458967
0.01458965 0.05349545 1.09909
5.120975 3.41398 0.617629
0.598176 0.7489365 0.442553
0.05349545 0.00972645 0
0 0 0
0 0 0
0 0 0
0 0 0
0 0 0
0 0 0
0.5884495 0.8024315 2.256535
4.853495 5.70456 4.54225
3.686325 3.33617 3.12705
1.38602 0.4522795 0.45228
1.21094 2.22736 3.029785
2.18845 0.6030395 0.1361705
0.01458967 0 0
0 0 0
0 0 0
0 0 0
0 0 0
0 0 0
0.7489365 0.8705165 0.72462
0.812158 1.230395 1.575685
1.26444 0.705167 0.3598785
0.213982 0.393921 0.6370825
1.050454 2.08146 3.36535
3.21459 1.99392 2.70395
2.91793 0.6224925 0.0778115
0 0.1653495 0.175076
0 0 0
0 0 0
0 0 0
0 0 0
0.7732525 0.826748 0.8413375
0.7537995 0.5787235 0.4814585
0.311246 0.2723405 0.243161
0.369605 0.58845 0.5835865
0.7343465 1.28389 1.6924
1.531915 1.25471 2.981155
5.51976 2.587235 1.011548
0.13617 2.407295 12.0948
1.979329 0.01458965 0
0 0 0
0 0 0
0 0 0
1.429785 0.7975685 0.73921
0.7975685 0.831611 0.719757
0.520365 0.5155015 0.5835865
0.5155015 0.675988 0.637082
0.58845 0.7051675 0.8559275
0.8024315 0.617629 1.663225
2.88389 1.770215 0.9726425
0.1848025 0.656535 10.791495
14.08385 1.449239 0.0194529
0 0 0
0 0 0
0 0 0
0.9337385 1.288755 1.55137
0.637082 0.534954 0.7975685
0.534954 0.7100305 1.1769
1.44924 1.11854 0.855927
0.5252275 0.3404255 0.530091
0.656535 0.520365 0.773252
1.68754 0.962918 0.525228
0.13130675 0.05835865 0.398784
2.84985 2.1154995 0.0778115
0 0 0
0 0 0
0 0 0
0 0.0243161 0.3841945
0.768389 0.520365 0.568997
0.7927055 0.675988 0.8364745
1.28389 1.24012 1.040731
0.612766 0.462006 0.58845
0.6468085 0.530091 0.5155015
1.157445 0.8607905 0.4668695
0.228571 0.06322185 0.03404255
0.13130705 0.22370835 0.1556229
0.00972645 0 0
0 0 0
0 0 0
0 0 0
0.01945287 0.15076 1.244985
2.694225 1.43465 0.6176295
0.719757 1.07477 1.254715
1.079635 0.831611 0.8024315
0.9823695 0.58845 0.4960485
0.792705 1.15745 0.4863225
0.233435 0.1410335 0.1021277
0.06808495 0.13617035 1.249847
1.1039505 0.00486322 0
0 0 0
0 0 0.0194529
0 0 0
0 0 0.204255
3.467475 5.02857 1.254715
0.398784 0.6857145 0.924012
1.137995 1.157445 1.06991
1.18176 1.1088135 0.938604
0.855927 1.0164155 0.855927
0.598176 0.612766 0.4231005
0.1848025 0.2528875 5.874775
24.24805 1.3568415 0
0 0 0
0 0.09240122 3.7592705
0 0 0
0 0 0
0.505775 5.038295 3.754405
0.462006 0.5155015 0.909423
1.137995 1.16231 0.938602
1.09909 1.1817625 1.215806
0.9726445 0.958056 1.483285
2.13009 2.72827 2.20304
0.5398175 0.282067 1.77994
24.35015 25.5368 1.103949
0 0 0
0.00972645 0.593312 4.376897
0 0 0
0 0 0
0.00486322 2.032825 6.662615
0.8996945 0.442553 0.8218845
1.1769 0.933741 0.7100305
0.807295 0.9531895 0.933739
0.9386035 0.992096 1.5854125
2.290575 3.584195 2.859575
0.6176295 0.1215805 0.199392
3.778725 34.09115 26.6699
4.75623 0.60304 0.3015197
0.719757 1.069905 0.306383
0 0 0
0 0 0
0 0.9094225 6.589665
1.254715 0.3598785 0.729483
1.13313 1.006686 0.7537995
0.8899695 0.797568 0.948327
0.9142865 0.7975685 1.32766
2.03769 2.95684 1.9501515
0.3647415 0.043769 0.03404255
0.08753822 1.527053 5.393315
5.61216 4.308815 4.201825
2.621275 0.462006 0.0243161
0 0 0
0 0 0
0 0 0
0 0 0
0 0 0
0 0 0
0 0 0
0 0 0
0 0 0
0 0 0
0 0 0
0 0 0
0 0 0
0 0 0
0 0 0
0 0 0
0 0 0
0 0 0
0 0 0
0 0 0
0 0 0
0 0 0
0 0 0
0 0 0
0 0 0
0 0 0
0 0 0
0 0 0
0 0 0
0 0 0
0 0 0
0 0 0
0 0 0
0 0 0
0 0 0
0 0 0
0 0 0
0 0 0
0 0 0
0 0 0
0 0 0
0 0 0
0 0 0
0 0 0
0 0 0
0 0 0
0 0 0
0 0 0.2237085
0.0486322 0 0
0 0 0
0 0 0
0 0 0
0 0 0
0 0 0
0 0 0
0 0 0
0 0 0.2139815
0.194529 0 0
0 0 0
0 0.01458967 0.967782
0.379331 0.00486322 0
0 0 0
0 0 0
0 0 0
0 0 0
0 0 0
0 0 0
0 0 0
0 0 0.4133735
0.5592705 0.01458965 0
0 0 0
0 0 0
2.426745 0.05835865 0
0 0 0
0 0 0
0 0 0
0 0 0
0 0 0
0 0 0
0 0 0
0 0 0.0194529
0.1896655 0.01458965 0
0 0 0
0 0 0
2.509425 0 0
0 0 0
0 0 0
0 0 0
0 0 0
0 0 0
0 0 0
0 0 0
0 0 0
0.01945287 0.03890577 0.00486322
0 0 0
0 0 0
0.01945287 0 0
0 0 0
0 0 0
0 0 0
0 0 0
0 0 0
0 0 0
0 0 0
0 0 0
0 0.763526 2.11064
0.08267485 0 0
0 0 0
0 0 0
0 0 0
0 0 0
0 0 0
0 0 0
0 0 0
0 0 0
0 0 0
0 0 0
0 0.4717325 7.41155
1.2449855 0.0389058 0.00486322
0 0 0
0 0 0
0 0 0
0 0 0
0 0 0
0 0 0
0 0 0
0 0 0
0 0 0
0 0 0
0 0.0291793 2.421885
2.44134 0.335562 0.2285715
0.01945287 0 0
0 0 0
0 0 0
0 0 0
0 0 0
0 0 0
0 0 0
0 0 0
0 0 0
0 0 0
0 0.06322185 9.44924
14.02553 2.528875 0.5787235
0.1069907 0 0
0 0 0
0 0 0
0 0 0
0 0 0
0 0 0
0 0 0
0 0 0
0 0 0
0 0 0
0.943467 2.767175 14.0693
20.0851 2.31003 0.1507599
0.00486322 0 0
0 0 0
0 0 0
0 0 0
0 0 0
0 0 0
0 0 0
0 0 0
0 0 0
0 0 0.00486322
1.823706 1.162308 0.1264436
0.0291793 0 0
0 0 0
0.00486322 0 0
0 0 0
0 0 0
0 0 0
0 0 0
0 0 0
0 0 0
0 0 0
0 0 0
0 0 0
0 0 0
0 0 0
0.2528875 0 0
0 0 0
0 0 0
0 0 0
0 0 0
0 0 0
0 0 0
0 0 0
0 0 0
0 0 0
0 0 0
0 0 0
0.8024315 0.126444 0.00486322
0 0 0
0 0 0
0 0.01458967 0
0 0 0
0 0 0
0 0 0
0 0 0
0 0 0
0 0 0
0 0 0
0 0 0
0.894833 2.17386 0.568997
0.00486322 0 0
0 0 0.00486322
1.337385 2.407295 0.1410335
0 0 0
0 0 0
0 0 0
0 0 0
0 0 0
0 0 0
0 0 0
0 0 0
0.5738605 2.62128 6.541035
3.32158 0.4960485 0.0632219
0.01458965 0.2577505 2.105775
7.178115 3.65228 0.500912
0.3161095 0.175076 0.0632219
0 0 0
0 0 0
0 0 0
0 0 0
0 0 0
0 0 0
0 0 0
0.851064 0.9872345 2.023105
5.500305 6.84255 5.743465
5.159875 5.247415 4.60547
1.96474 0.7537995 0.812158
1.561095 2.49483 2.09605
0.7294835 0.0632219 0.01945287
0.00486322 0 0
0 0 0
0 0 0
0 0 0
0 0 0
0 0 0
0.9045595 1.050456 0.9726445
0.763526 0.7975685 1.249845
1.016415 0.8656535 0.45228
0.3404255 0.4036475 0.8024315
1.61459 3.35562 4.673555
3.161095 1.3033435 1.34225
0.9288755 0.09240125 0.00486322
0 0.00486322 0
0 0 0
0 0 0
0 0 0
0 0 0
0.5155015 0.549544 0.6808515
0.7586625 0.627356 0.389058
0.2042555 0.2480245 0.393921
0.481459 0.500912 0.4863225
0.9969615 1.935565 2.572645
1.82371 1.4297895 2.9617
4.47416 1.42006 0.267477
0.09240135 1.366565 4.44012
0.2966566 0 0
0 0 0
0 0 0
0 0 0
0.5544075 0.2966565 0.282067
0.306383 0.6516715 0.919149
0.4717325 0.2966565 0.3404255
0.530091 0.578723 0.6273555
0.7537995 1.089363 1.0942255
0.855927 0.7781155 1.91611
3.204865 1.201215 0.5544075
0.2723405 1.366565 20.0219
13.19392 0.17021272 0
0 0 0
0 0 0
0 0 0
1.230395 1.634045 1.38602
0.282067 0.1118542 0.510638
0.7781155 0.768389 0.773252
0.9045595 0.9045595 0.787842
0.525228 0.4522795 0.57386
0.6662615 0.685714 1.05046
1.56596 0.549544 0.325836
0.262614 0.2285715 2.2614
6.361095 1.07477255 0
0 0 0
0 0 0
0 0 0
0.0243161 0.364742 1.867475
2.149545 0.539818 0.2528875
0.8218845 1.045595 1.172035
1.23526 1.16231 0.763526
0.4911855 0.486322 0.5835865
0.525228 0.5689965 0.700304
1.045592 0.481459 0.2334345
0.2139815 0.1507595 0.111854
0.389058 0.27720365 0.01458965
0 0 0
0 0 0
0 0 0
0 0 0.043769
0.637082 0.8462005 0.6176295
0.7927055 0.768389 0.4911855
0.7683895 0.938602 1.069911
0.962918 0.680851 0.7732525
0.6468085 0.714894 0.7732525
0.7294835 0.5300915 0.170213
0.160486 0.170213 0.131307
0.1021276 0.2091185 0.19452872
0.0534955 0 0
0 0 0
0 0.00972645 1.940425
0 0 0
0.00486322 0.1410335 0.7975685
1.911245 1.016411 0.43769
0.4765955 0.748936 1.22067
1.264435 1.22553 1.128265
1.074772 1.11368 1.133132
1.031004 0.826748 0.3404255
0.175076 0.2237085 0.28693
0.189666 0.3404255 1.911248
1.9355605 0.068085 0
0 0 0
0 0.38419472 25.527065
0 0 0
0 0.00486322 0.218845
2.713675 3.14164 0.714894
0.345289 0.744073 0.9726425
1.050455 1.09909 1.065047
1.186626 1.28389 1.37143
1.225533 1.118543 1.0650435
1.0115505 0.8948335 0.7392105
0.28693 0.3404255 2.057145
3.418845 0.481459 0.00486322
0 0 0
0 1.98905645 41.1039605
0 0 0
0 0 0.00486322
1.483285 4.82918 1.575685
0.3890575 0.5787235 0.802432
1.327655 0.9434655 0.7781155
0.826748 0.8364725 1.065046
1.001823 1.3179345 1.7021255
2.237085 3.263225 2.6164135
0.656535 0.155623 0.4522795
1.449238 0.919149 0.1118539
0 0 0
0.01458967 1.201217 5.548938
0 0 0
0 0 0
0.9386015 5.456535 2.40243
0.374468 0.5106385 0.9045595
1.24985 1.0455935 0.719757
0.846201 0.889968 0.855925
0.894833 1.0747745 1.862615
1.92097 3.4383 3.1513665
0.710028 0.08753785 0.05349545
0.29665635 0.4911855 0.369605
0.179939 0.262614 0.2577505
0.530091 0.505775 0.1215804
0 0 0
0 0 0
0 0 0
0 0 0
0 0 0
0 0 0
0 0 0
0 0 0
0 0 0
0 0 0
0 0 0
0 0 0
0 0 0
0 0 0
0 0 0
0 0 0
0 0 0
0 0 0
0 0 0
0 0 0
0 0 0
0 0 0
0 0 0
0 0 0
0 0 0
0 0 0
0 0 0
0 0 0
0 0 0
0 0 0
0 0 0
0 0 0
0 0 0
0 0 0
0 0 0
0 0 0.02917935
0 0 0
0 0 0
0 0 0
0 0 0
0 0 0
0 0 0
0 0 0
0 0 0
0 0 0
0 0 0
0 0 0
0 0 27.48695
0.238298 0 0
0 0 0
0 0 0
0 0 0
0 0 0
0 0 0
0 0 0
0 0 0
0 0 0
0 0 0
0 0 0
0 0.01945287 75.20485
1.32766 0.0680851 0
0 0 0
0 0 0
0 0 0
0 0 0
0 0 0
0 0 0
0 0 0
0 0 0.01458967
0.05349545 0 0
0.00486322 0.01458967 0
0 0.01945287 0.6711245
9.186625 0.8364745 0
0 0 0
0 0 0
0 0 0
0 0 0
0 0 0
0 0 0
0 0 0
0 0 0
0.0194529 0.00486322 0
0.00486322 0.00972645 0
0 0 0
2.48024 0.03404255 0
0 0 0
0 0 0
0 0 0
0 0 0
0 0 0
0 0 0
0 0 0
0 0 0
0 0 0
0 0 0
0 0.00486322 0
0 0 0
0 0 0
0 0 0
0 0 0
0 0 0
0 0 0
0 0 0
0 0 0
0 0 0
0 0.00486322 0.12644385
0.00486322 0 0
0 0 0
0 0 0
0 0 0
0 0 0
0 0 0
0 0 0
0 0 0
0 0 0
0 0 0
0 0 0
0 0.00486322 0.5398175
0.1653497 0 0
0 0 0
0 0 0
0 0 0
0 0 0
0 0 0
0 0 0
0 0 0
0 0 0
0 0 0
0 0 0
0 0 0.4328265
1.0018255 0 0
0 0 0
0 0 0
0 0 0
0 0 0
0 0 0
0 0 0
0 0 0
0 0 0
0 0 0
0 0 0
0 0 4.69787
16.61765 0.4231005 0.00486322
0 0 0
0 0 0
0 0 0
0 0 0
0 0 0
0 0 0
0 0 0
0 0 0
0 0 0
0 0 0
0 0.00486322 8.12158
22.75505 0.9726425 0
0 0 0
0 0 0
0 0 0
0 0 0
0 0 0
0 0 0
0 0 0
0 0 0
0 0 0
0 0 0
0 0.00486322 0.01458965
0.00972644 0 0
0 0 0
0.00486322 0 0
0 0 0
0 0 0
0 0 0
0 0 0
0 0 0
0 0 0
0 0 0
0 0 0
0 0 0
0 0 0
0 0 0
0.277204 0 0
0 0 0
0 0 0
0 0 0
0 0 0
0 0 0
0 0 0
0 0 0
0 0 0
0 0 0
0 0 0
0 0 0
0.8364745 0.0680851 0
0 0 0
0 0 0
0 0 0
0 0 0
0 0 0
0 0 0
0 0 0
0 0 0
0 0 0
0 0 0
0 0 0
0.5592705 0.9823725 0.2966565
0.00972645 0 0
0 0 0.00972645
1.91611 1.288755 0.00486322
0 0 0
0 0 0
0 0 0
0 0 0
0 0 0
0 0 0
0 0 0
0 0 0
0.72462 1.682675 3.64742
2.168995 0.4231005 0.05835865
0.09240125 0.5009115 4.386625
11.1514 3.866265 0.374468
0.05349545 0.01945287 0.00486322
0 0 0
0 0 0
0 0 0
0 0 0
0 0 0
0 0 0
0 0 0
1.5076 1.473555 1.726445
2.88389 3.457755 2.95684
3.268085 4.58602 4.508205
2.6845 1.42006 1.0601815
1.09909 1.2449845 0.5835865
0.0632219 0 0
0 0 0
0 0 0
0 0 0
0 0 0
0 0 0
0 0 0
1.191485 1.5076 1.52705
0.812158 0.4960485 0.486322
0.5933135 0.6322185 0.3550155
0.355015 0.481459 0.962918
1.906385 3.77386 3.73009
1.823705 0.393921 0.262614
0.0826746 0 0
0 0 0
0 0 0
0 0 0
0 0 0
0 0 0
0.5641335 0.6224925 0.646809
0.73921 0.748936 0.45228
0.1604865 0.238298 0.218845
0.369605 0.481459 0.714894
1.47842 3.136775 3.117325
1.84316 1.351975 2.062005
2.305165 0.442553 0.01945287
0.00486322 0.0826749 0.2820665
0.01458965 0 0
0 0 0
0 0 0
0 0 0
0.1993925 0.1167175 0.09726455
0.175076 0.413374 0.855927
0.6322185 0.306383 0.3550155
0.4085105 0.6857145 0.6857145
1.1282655 1.444375 1.264435
1.026141 1.142855 2.417025
3.525835 1.045592 0.311246
0.238298 0.943466 9.940425
5.28146 0.00972645 0
0 0 0
0 0 0
0 0 0
0.6711245 0.6662615 0.369605
0.043769 0.0486322 0.2917935
1.021275 0.700304 0.5203645
0.787842 0.8462005 0.836474
0.7148935 0.6905775 0.695441
0.748936 0.9823705 1.259575
1.8480255 0.680851 0.257751
0.2917935 0.5835865 3.9538
5.514895 0.043769 0
0 0 0
0 0 0
0 0 0
0.58845 0.9240125 1.91611
1.215805 0.175076 0.262614
0.8413375 1.731305 1.031005
0.962918 0.851064 0.807295
0.6370825 0.505775 0.593313
0.530091 0.719757 0.9240145
1.035865 0.3793315 0.189666
0.213982 0.2772035 0.9386005
0.967781 0.10699095 0
0 0 0
0 0 0
0 0 0.0243161
0.0680851 0.1167172 0.5252275
1.969605 0.8851065 0.3209725
0.418237 1.24985 0.8802435
0.894833 0.928875 1.23526
0.9531915 0.6176295 0.564134
0.632219 0.938601 0.82675
0.7148935 0.311246 0.1021275
0.155623 0.15076 0.3015195
0.549544 0.1313071 0
0 0 0
0 0 0
0 0 1.7167161
0 0.00486322 0.01458967
0.369605 0.671125 0.43769
0.4717325 0.5787235 0.4231005
0.442553 0.8656535 1.31307
1.54164 1.055315 0.9920965
0.9629165 1.240122 1.2401225
0.924012 0.4085105 0.1458965
0.0972644 0.1215805 0.1604865
0.359878 0.379331 0.18480222
0 0 0
0 0 0
0 0 1.332525
0 0 0.00486322
0.01945287 0.257751 0.627356
0.860789 0.6224925 0.457143
0.3161095 0.7732525 1.137995
1.415195 1.19149 1.045595
1.24985 1.44924 1.6048635
1.361705 0.880243 0.496049
0.2820665 0.1848025 0.194529
0.296657 0.9386005 1.20608
0.092401 0 0
0 0 0
0 0.082675 5.928291
0 0 0
0 0.0243161 0.413374
1.87234 1.1769 0.476596
0.306383 0.6224925 0.992097
1.317935 1.293615 1.0455945
1.103954 1.1185435 1.303345
1.507601 1.536775 1.2644355
0.9677825 0.967783 1.0844965
0.3987845 0.6273565 1.1525825
0.330699 0.00486322 0
0 0 0
0 0.2966565 6.2006161
0 0 0
0 0 0.2674775
2.68936 1.82371 0.3404255
0.3404255 0.675988 0.904559
1.103955 1.050455 0.987232
0.782979 0.78784 0.8656535
1.103952 1.3908825 1.536775
1.322795 1.833433 2.528877
0.9531925 0.330699 0.2966567
0.379331 0.07294835 0.00486322
0 0 0
0.00486322 0.4085106 0.5495461
0 0 0
0 0 0
0 0 0
0 0 0
0 0 0
0 0 0
0 0 0
0 0 0
0 0 0
0 0 0
0 0 0
0 0 0
0 0 0
0 0 0
0 0 0
0 0 0
0 0 0
0 0 0
0 0 0
0 0 0
0 0 0
0 0 0
0 0 0
0 0 0
0 0 0
0 0 0
0 0 0
0 0 0
0 0 0
0 0 0
0 0 0
0 0 0
0 0 0
0 0 0
0.9191475 1.118541 0
0 0 0.01458967
0 0 0
0 0 0
0 0 0
0 0 0
0 0 0
0 0 0
0 0 0
0 0 0
0 0 0
0 0 0
11.8079 4.221275 0
0 0 0.08267475
0.0194529 0 0
0 0 0
0 0 0
0 0 0
0 0 0
0 0 0
0 0 0
0 0 0
0 0 0
0 0 0.02917935
19.45775 1.09909 0
0 0 0.0389058
0.4765955 0.0729483 0
0 0 0
0 0 0
0 0 0
0 0 0
0 0 0
0 0 0
0 0 0
0 0 0
0.00486322 0 0.08753785
15.50395 1.0796345 0
0 0 0
14.31735 2.66991 0
0 0 0
0 0 0
0 0 0
0 0 0
0 0 0
0 0 0
0 0 0
0 0 0
0.00486322 0 0.00972645
2.018235 0.2334345 0
0 0 0
4.49848 0.1556235 0
0 0 0
0 0 0
0 0 0
0 0 0
0 0 0
0 0 0
0 0 0
0 0 0
0 0 0
0 0 0.00972645
0.67112435 0.44255335 0
0.00486322 0 0
0 0 0
0 0 0
0 0 0
0 0 0
0 0 0
0 0 0
0 0 0
0 0 0
0 0 0
0 0 0.01458967
0.6273545 0.46200605 0
0 0 0
0 0 0
0 0 0
0 0 0
0 0 0
0 0 0
0 0 0
0 0 0
0 0 0
0 0 0
0 0 0
0 0 0
0 0 0
0 0 0
0 0 0
0 0 0
0 0 0
0 0 0
0 0 0
0 0 0
0 0 0
0 0 0.00486322
0.01458967 0 0
0 0 0
0 0 0
0 0 0
0 0 0
0 0 0
0 0 0
0 0 0
0 0 0
0 0 0
0 0 0
0 0 0.1410335
4.84377 0.08753785 0
0 0 0
0 0 0
0 0 0
0 0 0
0 0 0
0 0 0
0 0 0
0 0 0
0 0 0
0 0 0
0 0 1.16231
24.6419 0.6954405 0
0 0 0
0 0 0
0 0 0
0 0 0
0 0 0
0 0 0
0 0 0
0 0 0
0 0 0
0 0 0
0 0 0.00972645
0.00486322 0 0
0 0 0
0.00486322 0 0
0 0 0
0 0 0
0 0 0
0 0 0
0 0 0
0 0 0
0 0 0
0 0 0
0 0 0
0 0 0
0 0 0
0.4960485 0 0
0 0 0
0 0 0
0 0 0
0 0 0
0 0 0
0 0 0
0 0 0
0 0 0
0 0 0
0 0 0
0 0 0
1.288755 0.0924012 0
0 0 0
0 0 0
0 0 0
0 0 0
0 0 0
0 0 0
0 0 0
0 0 0
0 0 0
0 0 0
0 0 0
0.4425535 0.5592705 0.160486
0 0 0
0 0 0.00486322
0.07781155 0.02431612 0
0 0 0
0 0 0
0 0 0
0 0 0
0 0 0
0 0 0
0 0 0
0 0 0
0.8462005 1.142855 1.4541
0.680851 0.194529 0.0486322
0.08267475 0.5884495 2.995745
4.595745 1.259575 0.1361705
0.00486322 0 0
0 0 0
0 0 0
0 0 0
0 0 0
0 0 0
0 0 0
0 0 0
2.44134 2.314895 1.595135
1.244985 1.0261405 1.167175
2.285715 5.82614 7.89301
4.897265 2.39757 1.09909
0.442553 0.218845 0.0486322
0 0 0
0 0 0
0 0 0
0 0 0
0 0 0
0 0 0
0 0 0
2.027965 1.88693 1.726445
0.9531905 0.3452885 0.238298
0.316109 0.4960485 0.656535
0.714894 0.8218845 1.240125
1.964745 3.331305 2.120365
0.4522795 0.09726455 0.00486322
0.00486322 0 0
0 0 0
0 0 0
0 0 0
0 0 0
0 0 0
0.763526 0.539818 0.7100305
0.763526 0.6030395 0.3161095
0.155623 0.1215805 0.2091185
0.4133735 0.564134 1.13313
2.110635 3.885715 3.093005
1.410335 1.0699075 0.982369
0.530091 0.0243161 0.00972645
0 0 0.00972645
0 0 0
0 0 0
0 0 0
0 0 0
0.1118542 0.0778115 0.05835865
0.1069907 0.3404255 0.719757
0.6176295 0.3890575 0.393921
0.525228 0.6468085 0.8656535
1.42979 1.72158 1.210944
1.1477205 1.34225 2.149545
2.59696 0.5641335 0.1507599
0.0972646 0.19939225 4.18237
1.8674755 0 0
0 0 0
0 0 0
0 0 0
0.145897 0.0826746 0.043769
0.0194529 0.09726455 0.393921
1.123405 0.982371 0.5981765
0.870517 0.9823705 0.8170215
0.7197565 0.744073 0.656535
0.894833 1.1817625 1.53678
2.2614005 0.7489345 0.24316125
0.2431615 1.249849 12.55682
4.38176 0 0
0 0 0
0 0 0
0 0 0
10.71855 3.253495 0.2577505
0.0972644 0.106991 0.4085105
1.065047 1.99392 1.045595
1.0261405 1.13313 0.855927
0.5884495 0.457143 0.5203645
0.6857145 0.9386015 1.0407275
1.2255305 0.42310025 0.15076005
0.238298 1.15258 8.719755
2.378117 0 0
0 0 0
0 0 0
0 0 0.00486322
10.48995 27.2486 7.42614
0.58845 0.194529 0.28693
0.943467 1.75562 1.12827
0.855927 1.079635 1.128267
0.826748 0.4960485 0.5300915
0.7246205 0.958057 0.8024315
0.7683895 0.21884485 0.0826749
0.07781155 0.4231 2.840125
1.7799385 0.01458967 0
0 0 0
0 0 0
0 0 0.02431612
0.01945287 6.52158 24.6468
2.329485 0.398784 0.243161
0.6273555 0.9775075 0.8170215
0.5398175 1.084495 1.697265
1.551365 0.9191495 0.996963
1.0115505 1.473558 0.9483305
0.6711245 0.2382979 0.10212765
0.04863225 0.1021279 0.6613985
1.235259 0.175076 0
0 0 0
0 0 0
0 0 0.0194529
0 0.0632219 8.79757
3.452885 0.637082 0.389058
0.5349545 0.9045595 0.637082
0.4765955 0.899696 1.47842
1.41033 1.37629 1.249845
1.244985 1.697265 1.711855
1.0845 0.500912 0.199392
0.0729483 0.06322185 0.2139816
0.841336 1.0310055 0.23343465
0 0 0
0 0 0
0 0 0.06808515
0 0 0.2528875
0.442553 0.481459 0.6224925
0.6711245 0.768389 0.5398175
0.418237 0.661398 1.366565
1.454105 1.235255 1.0747745
1.079635 1.527055 1.682675
1.400605 1.215805 0.8218845
0.3550155 0.374468 0.544681
1.44924 3.482068 2.46079
0.2042555 0.00486322 0
0 0 0
0 0.00486322 0.55926822
0 0 0
0 0.1556235 0.8462005
1.196355 0.9386025 0.5155015
0.4474165 0.73921 1.14772
1.28389 1.142855 0.996959
1.0504545 1.045595 1.196355
1.3082085 1.337387 1.26444
0.666261 0.549544 1.288755
2.89362 6.1957495 4.1240125
1.230393 0.1410334 0
0 0 0
0 0.14589672 0.41337365
0 0 0
0 0 0
0 0 0
0 0 0
0 0 0
0 0 0
0 0 0
0 0 0
0 0 0
0 0 0
0 0 0
0 0 0
0 0 0
0 0 0
0 0 0
0 0 0
0 0 0
0 0 0
0 0 0
0 0 0
0 0 0
0 0 0
0.00486322 0.00486322 0
0 0 0
0 0 0
0 0 0
0 0 0
0 0 0
0 0 0
0 0 0
0 0 0
0 0 0
0 0 0
0 0 0
8.04377 5.71915 0
0 0 0
0 0 0
0 0 0
0 0 0
0 0 0
0 0 0
0 0 0
0 0 0
0 0 0
0 0 0
0 0 0
76.7903 12.4547 0
0 0 0
0 0 0
0 0 0
0 0 0
0 0 0
0 0 0
0 0 0
0 0 0
0 0 0
0 0 0
0 0 0.1556232
57.0018 0.8948315 0
0 0 0
0.00972645 0.00486322 0
0 0 0
0 0 0
0 0 0
0 0 0
0 0 0
0 0 0
0 0 0
0 0 0
0 0 0.3987845
21.58785 0.0632219 0
0 0 0
9.39088 4.017025 0
0 0 0
0 0 0
0 0 0
0 0 0
0 0 0
0 0 0
0 0 0
0 0 0
0 0 0.07781155
2.30517 0.01945287 0
0 0 0
12.55685 2.38784 0
0 0 0
0 0 0
0 0 0
0 0 0
0 0 0
0 0 0
0 0 0
0 0 0
0 0 0.00486322
0.01458967 0 0.2139817
2.256534 0.505775 0
0.05835865 0 0
0 0 0
0 0 0
0 0 0
0 0 0
0 0 0
0 0 0
0 0 0
0 0 0
0 0 0
0 0 1.94529
80.1994 24.89485 0.00486322
0 0 0
0 0 0
0 0 0
0 0 0
0 0 0
0 0 0
0 0 0
0 0 0
0 0 0
0 0 0
0 0 0.01458967
3.30699 3.885715 0.00486322
0 0 0
0 0 0
0 0 0
0 0 0
0 0 0
0 0 0
0 0 0
0 0 0
0 0 0
0 0 0
0 0 0
0 0 0
0 0 0
0 0 0
0 0 0
0 0 0
0 0 0
0 0 0
0 0 0
0 0 0
0 0 0
0 0 0.00486322
0.4085105 0.05349545 0
0 0 0
0 0 0
0 0 0
0 0 0
0 0 0
0 0 0
0 0 0
0 0 0
0 0 0
0 0 0
0 0 0.00972645
5.51003 0.525228 0
0 0 0
0 0 0
0 0 0
0 0 0
0 0 0
0 0 0
0 0 0
0 0 0
0 0 0
0 0 0
0 0 0
0.00486322 0 0
0 0 0
0.01458967 0 0
0 0 0
0 0 0
0 0 0
0 0 0
0 0 0
0 0 0
0 0 0
0 0 0
0 0 0
0 0 0
0 0 0
1.73617 0.01458967 0
0 0 0
0 0 0
0 0 0
0 0 0
0 0 0
0 0 0
0 0 0
0 0 0
0 0 0
0 0 0
0 0 0
1.828575 0.2577505 0
0 0 0
0 0 0
0 0 0
0 0 0
0 0 0
0 0 0
0 0 0
0 0 0
0 0 0
0 0 0
0 0 0
0.5641335 0.617629 0.194529
0 0 0
0 0 0
0 0 0
0 0 0
0 0 0
0 0 0
0 0 0
0 0 0
0 0 0
0 0 0
0 0 0
1.113675 1.08936 1.11368
0.6079025 0.1799395 0.087538
0.0243161 0.1021275 0.1604865
0.043769 0.00486322 0
0 0 0
0 0 0
0 0 0
0 0 0
0 0 0
0 0 0
0 0 0
0 0 0
3.029785 2.742855 2.0231
0.899696 0.894833 1.44924
3.438295 7.51368 6.45836
2.154405 0.72462 0.189666
0.0680851 0.00972645 0
0 0 0
0 0 0
0 0 0
0 0 0
0 0 0
0 0 0
0 0 0
2.42675 2.42675 1.726445
0.943465 0.3890575 0.2285715
0.6613985 1.48815 2.26626
2.120365 1.322795 1.28389
1.906385 2.300305 1.069911
0.155623 0.00972645 0
0 0 0
0 0 0
0 0 0
0 0 0
0 0 0
0 0 0
0.8607905 0.7586625 0.7489365
0.744073 0.6759875 0.369605
0.199392 0.15076 0.243161
0.418237 0.8170215 1.53678
2.89848 4.065655 2.95684
1.53678 0.99696 0.325836
0.05835865 0.00486322 0
0 0 0
0 0 0
0 0 0
0 0 0
0 0 0
0.175076 0.07781155 0.0924012
0.111854 0.3841945 0.8462005
0.744073 0.2917935 0.3112465
0.4036475 0.734347 1.24498
1.804255 1.818845 1.497875
1.595135 1.672945 1.668085
1.872342 0.3550155 0.06322172
0.01458967 0.043769 0.457143
0.06808522 0 0
0 0 0
0 0 0
0 0 0
0.2966565 0.0729483 0.01945287
0.03404257 0.0778115 0.5592705
1.53678 1.137995 0.632219
0.8607905 1.021277 0.9337385
0.8024315 0.7294835 0.812158
1.094225 1.332524 1.70213
2.533736 0.914286 0.2966565
0.76839 3.807905 8.841325
0.3161095 0 0
0 0 0
0 0 0
0 0 0
1.81398 1.429785 0.2480245
0.05835865 0.0778115 0.476596
1.410335 2.256535 1.118545
0.992098 1.011551 0.748936
0.57386 0.442553 0.481459
0.768388 0.8996975 1.0601825
1.356841 0.56413435 0.3550155
2.382977 8.282065 11.545285
0.3793312 0 0
0 0 0
0 0 0
0 0 0
1.0845 9.483285 6.14225
0.369605 0.08753795 0.447416
1.376295 2.37812 1.21094
0.8267475 1.123405 1.035865
0.6857145 0.5349545 0.43769
0.739208 0.719756 0.7148935
0.841335 0.32097272 0.2577505
1.56595935 4.1288775 5.53921
0.61762822 0 0
0 0 0
0 0 0
0 0 0
0.01458967 3.30213 28.5374
3.78359 0.15076 0.3112465
1.0115485 1.682675 1.09909
0.700304 1.34711 1.52219
1.25471 0.9483285 0.889968
1.191488 1.3373865 0.7100305
0.739212 0.26261395 0.10699105
0.5057749 1.2206672 1.760485
1.15258435 0.00972645 0
0 0 0
0 0 0
0 0 0.00972645
0 0.0778115 19.16595
10.7769 0.442553 0.45228
0.8899695 1.527055 0.996963
0.4668695 1.031005 1.52219
1.49301 1.288755 1.0942225
1.342245 1.823705 1.0553205
0.865654 0.393921 0.12644385
0.12158065 0.3793314 0.6176295
1.570823 0.30151995 0
0 0 0
0 0 0
0 0 0.00486322
0 0 0.8607905
1.81398 0.320973 0.651672
1.07477 1.381155 0.992096
0.5300915 0.855927 1.50274
1.5076 1.259575 1.137996
1.1769 1.71672 1.755625
1.26444 0.9629175 0.3841945
0.08267485 0.248024 0.763524
1.1331305 1.1914875 0.175076
0.00972645 0 0
0 0 0
0 0.00486322 0.0194529
0 0 0
0.01458967 0.08267475 0.8802435
1.565955 1.42979 0.632219
0.4522795 0.6808515 1.1088155
1.259575 1.1136785 1.14772
1.137994 1.201215 1.2790255
1.2060805 1.196355 1.0115505
0.3404255 0.330699 1.327661
6.2589695 4.785411 1.133129
0.223708 0.01458967 0
0 0 0
0 0.02917935 0.09726422
0 0 0
0 0 0
0 0 0
0 0 0
0 0 0
0 0 0
0 0 0
0 0 0
0 0 0
0 0 0
0 0 0.330699
1.794525 0.3987845 0.02917935
0 0 0
0 0 0
0 0 0
0 0 0
0 0 0
0 0 0
0 0 0
0 0 0
0 0 0
0 0 0
0 0 1.55137
2.689365 0.09240125 0
0 0 0
0 0 0
0 0 0
0 0 0
0 0 0
0 0 0
0 0 0
0 0 0
0 0 0
0 0 0
0 0 0
0 0 0
0 0 0
0 0 0
0 0 0
0 0 0
0 0 0
0 0 0
0 0 0
0 0 0
0 0 0
0 0 0
0 0 0
0 0 0
0 0 0
0 0 0
0 0 0
0 0 0
0 0 0
0 0 0
0 0 0
0 0 0
0 0 0
0 0 0
0 0 0
0 0 0
0 0 0
0 0 0
0 0 0
0 0 0
0 0 0
0 0 0
0 0 0
0 0 0
0 0 0
0 0 0
0 0 0
0 0 0
1.799395 1.49301 0.00972644
0 0 0
0 0 0
0 0 0
0 0 0
0 0 0
0 0 0
0 0 0
0 0 0
0 0 0
0 0 0
0 0 0
33.5173 9.43465 0.01458967
0 0 0
0 0 0
0 0 0
0 0 0
0 0 0
0 0 0
0 0 0
0 0 0
0 0 0
0 0 0
0.0291793 0 0
5.665655 0.2917935 0
0 0 0
0 0 0
0 0 0
0 0 0
0 0 0
0 0 0
0 0 0
0 0 0
0 0 0
0 0 0.5106385
42.8985 22.48755 0
0.01458967 0 0
0 0 0
0 0 0
0 0 0
0 0 0
0 0 0
0 0 0
0 0 0
0 0 0
0 0 0
0 0 0.0243161
16.6517 33.2255 0.01458967
0 0 0
0 0 0
0 0 0
0 0 0
0 0 0
0 0 0
0 0 0
0 0 0
0 0 0
0 0 0
0 0 0
0 0.00486322 0
0 0 0
0 0 0
0 0 0
0 0 0
0 0 0
0 0 0
0 0 0
0 0 0
0 0 0
0 0 0
0.00972645 0.04376897 0
0 0 0
0 0 0
0 0 0
0 0 0
0 0 0
0 0 0
0 0 0
0 0 0
0 0 0
0 0 0
0 0 0
0.19452895 0.47173255 0.3744681
0.03404255 0.00486322 0
0.01945287 0 0
0 0 0
0 0 0
0 0 0
0 0 0
0 0 0
0 0 0
0 0 0
0 0 0
0 0 0
0 0 0.01458965
0.00972645 0.00486322 0
1.400605 0 0
0 0 0
0 0 0
0 0 0
0 0 0
0 0 0
0 0 0
0 0 0
0 0 0
0 0 0
0 0 0
0 0 0
4.06079 0.08267475 0
0 0 0
0 0 0
0 0 0
0 0 0
0 0 0
0 0 0
0 0 0
0 0 0
0 0 0
0 0 0
0 0 0
1.784805 0.5787235 0.00972645
0 0 0
0 0 0
0 0 0
0 0 0
0 0 0
0 0 0
0 0 0
0 0 0
0 0 0
0 0 0
0 0 0
0.5155015 0.831611 0.3987845
0.01458967 0 0
0 0 0
0 0 0
0 0 0
0 0 0
0 0 0
0 0 0
0 0 0
0 0 0
0 0 0
0 0 0
1.00182 1.0212785 1.215805
1.167175 0.5835865 0.08753805
0.01458965 0 0
0 0 0
0 0 0
0 0 0
0 0 0
0 0 0
0 0 0
0 0 0
0 0 0
0 0 0
2.2079 2.45106 1.741035
1.274165 1.838295 3.448025
6.70152 6.545895 1.473555
0.1215805 0.01458967 0.00486322
0 0.00486322 0
0 0 0
0 0 0
0 0 0
0 0 0
0 0 0
0 0 0
0 0 0
2.4462 2.378115 2.13009
1.390885 0.7100305 0.7100305
1.745895 4.11915 3.87112
1.852885 1.0844965 0.719757
0.8559275 1.094225 0.4717325
0.160486 0.00972645 0
0 0 0
0 0 0
0 0 0
0 0 0
0 0 0
0 0 0
1.1088125 0.87538 0.8899695
1.19635 1.10395 0.6954405
0.2528875 0.238298 0.4717325
0.943467 1.395745 1.68754
3.107595 4.14347 2.874165
2.3538 1.264436 0.2674775
0.043769 0 0
0 0 0
0 0 0
0 0 0
0 0 0
0 0 0
0.4911855 0.1458965 0.0729483
0.170213 0.656535 1.351975
1.0310055 0.3598785 0.306383
0.6030395 1.11368 1.65836
1.891795 1.88693 1.72158
2.290575 2.008515 1.60973
1.283888 0.24802435 0.04376897
0.00486322 0.01945287 0.00972645
0 0 0
0 0 0
0 0 0
0 0 0
0.7392095 0.4279635 0.10212755
0.02917935 0.106991 0.7975685
2.013375 1.32766 0.4668695
0.6468085 1.0261405 1.108815
0.894833 0.675988 0.7975685
1.4784175 1.337387 1.677815
2.4462005 1.1671745 2.105775
5.544082 4.055925 0.9823695
0 0 0
0 0 0
0 0 0
0 0 0
0.05349545 0.243161 0.4717325
0.08267485 0.0632219 0.6224925
2.06687 2.587235 1.0601845
0.6662615 0.8218845 0.7148935
0.486322 0.4474165 0.6273555
0.9094215 0.666261 1.0164125
1.804257 1.060183 6.8231065
14.2832715 8.49605 3.379941
0 0 0
0 0 0
0 0 0
0 0 0
0 0.01458967 0.4571425
0.6176295 0.09726425 0.568997
1.77508 2.903345 1.32766
0.8218845 0.8656535 0.87538
0.680851 0.4668695 0.4863225
0.612766 0.5981765 0.6516715
0.92401465 0.67598755 2.937388
5.762938 3.07842 3.3118529
0.00972645 0 0
0 0 0
0 0 0
0 0 0
0 0 0.1848025
1.59514 0.3550155 0.374468
1.366565 2.212765 1.31307
0.7294835 0.9386 1.137995
1.09909 0.773252 0.7100305
0.9969585 0.710032 0.598176
0.67112575 0.39878422 0.593313
1.31306965 0.632219 1.590275
0.1896655 0 0
0 0 0
0 0 0
0 0 0
0 0 0.0389058
2.071735 1.0212775 0.505775
1.488145 1.90638 1.137995
0.6857145 1.021278 1.351975
1.46383 1.20608 1.201215
1.536775 1.512465 0.9337385
0.7392085 0.41823715 0.28693
0.4279635 0.17021255 0.63221965
1.40547 0.111854 0
0 0 0
0 0 0
0 0 0
0 0 0
0.3793315 0.637082 0.72462
1.44924 1.969605 0.826748
0.544681 0.9288755 1.410335
1.40547 1.1039515 1.084497
1.488145 1.823705 1.31307
0.987232 0.7635255 0.330699
0.3647415 0.369605 0.2091185
1.58541145 1.862615 0.1896655
0 0 0
0 0 0
0 0 0.00972645
0 0 0
0.00486322 0.09240115 0.8364745
1.940425 1.813985 0.802432
0.607903 0.7732525 1.22067
1.23526 1.079635 0.987233
1.18176 1.37629 1.118541
1.0650435 1.1769005 0.831613
0.593313 0.899695 0.812159
0.865654 1.998785 1.35684
0.2772035 0.0243161 0
0 0 0
0 0.03890575 0.1313069
0 0 0
0 0 0
0 0 0
0 0 0
0 0 0
0 0 0
0 0 0
0 0 0
0 0 0
0 0 0
0 0 1.103951
35.3362 40.7003 3.613375
0 0 0
0 0 0
0 0 0
0 0 0
0 0 0
0 0 0
0 0 0
0 0 0
0 0 0
0 0 0
0 0 3.555015
24.91915 10.6456 0.607903
0 0 0
0 0 0
0 0 0
0 0 0
0 0 0
0 0 0
0 0 0
0 0 0
0 0 0
0 0 0
0 0 0
0 0 0
0 0 0
0 0 0
0 0 0
0 0 0
0 0 0
0 0 0
0 0 0
0 0 0
0 0 0
0 0 0
0 0 0
0 0 0
0 0 0
0 0 0
0 0 0
0 0 0
0 0 0
0 0 0
0 0 0
0 0 0
0 0 0
0 0 0
0 0 0
0 0 0
0 0 0
0 0 0
0 0 0
0 0 0
0 0 0
0 0 0
0 0 0
0 0 0
0 0 0
0 0 0
0 0 0
0 0 0
0.043769 0.00486322 0
0 0 0
0 0 0
0 0 0
0 0 0
0 0 0
0 0 0
0 0 0
0 0 0
0 0 0
0 0 0
0 0 0
12.35255 1.137995 0
0 0 0
0 0 0
0 0 0
0 0 0
0 0 0
0 0 0
0 0 0
0 0 0
0 0 0
0 0 0
0 0 0
21.1453 0.7829785 0
0 0 0
0 0 0
0 0 0
0 0 0
0 0 0
0 0 0
0 0 0
0 0 0
0 0 0
0 0 0
0.1896655 0.355015 0
3.827355 0.1264435 0
0 0 0
0 0 0
0 0 0
0 0 0
0 0 0
0 0 0
0 0 0
0 0 0
0 0 0
0 0 0
1.14772 6.137385 0.01458967
0.325836 0 0
0 0 0
0 0 0
0 0 0
0 0 0
0 0 0
0 0 0
0 0 0
0 0 0
0 0 0
0 0 0
0 0.00486322 0
0.087538 0 0
0 0 0
0 0 0
0 0 0
0 0 0
0 0 0
0 0 0
0 0 0
0 0 0
0 0 0
0 0.0194529 0.00972644
0 0 0
0.3550155 0 0
0 0 0
0 0 0
0 0 0
0 0 0
0 0 0
0 0 0
0 0 0
0 0 0
0 0 0
0.00972645 1.254709 5.56839
1.9161085 0.2334345 0.14103322
2.60182 0 0
0 0 0
0 0 0
0 0 0
0 0 0
0 0 0
0 0 0
0 0 0
0 0 0
0 0 0
0 0.2091185 4.717325
6.648025 2.9519775 1.006685
9.42979 0.0389058 0
0 0 0
0 0 0
0 0 0
0 0 0
0 0 0
0 0 0
0 0 0
0 0 0
0 0 0
0 0 0
0.14103355 0.6419435 0.2820665
5.63161 0.3258355 0
0 0 0
0 0 0
0 0 0
0 0 0
0 0 0
0 0 0
0 0 0
0 0 0
0 0 0
0 0 0
0 0 0.00486322
1.26444 0.656535 0.01945287
0 0 0
0 0 0
0 0 0
0 0 0
0 0 0
0 0 0
0 0 0
0 0 0
0 0 0
0 0 0
0 0 0
0.744073 0.880243 0.6079025
0.08753795 0 0
0 0 0
0 0 0
0 0 0
0 0 0
0 0 0
0 0 0
0 0 0
0 0 0
0 0 0
0 0 0
0.8996965 1.021276 1.439515
1.95988 1.857755 0.675988
0.05835865 0 0
0 0 0
0 0 0
0 0 0
0 0 0
0 0 0
0 0 0
0 0 0
0 0 0
0 0 0
1.395745 1.517325 1.38602
1.65836 3.404255 6.89605
9.21094 3.024925 0.1069907
0.00486322 0 0
0 0 0
0 0 0
0 0 0
0 0 0
0 0 0
0 0 0
0 0 0
0 0 0
1.527055 2.06687 2.00851
1.31793 1.0310015 1.274165
2.97629 5.15015 2.55319
0.807295 0.2577505 0.2042555
0.175076 0.199392 0.194529
0.15076 0.00972645 0
0 0 0
0 0 0
0 0 0
0 0 0
0 0 0
0 0 0
1.006687 1.006687 1.157445
1.51246 1.52705 0.7392095
0.350152 0.4668695 0.851064
1.152585 1.51246 2.0231
2.71854 2.83526 2.737995
3.662005 2.59696 0.505775
0.043769 0.00486322 0
0 0 0
0 0 0
0 0 0
0 0 0
0 0 0
1.775075 0.3841945 0.189666
0.418237 1.113675 1.5076
0.851064 0.3404255 0.4036475
0.8559275 1.507595 1.906385
1.989055 1.72158 1.940425
3.06383 2.7769 2.183585
1.4346495 0.4668695 0.0826749
0.03404257 0.00486322 0
0 0 0
0 0 0
0 0 0
0 0 0
0.9045595 1.040727 0.4182375
0.02431612 0.2723405 1.5076
1.935565 0.8218845 0.4765955
0.641945 1.113678 1.29362
0.9677815 0.6954405 0.9580535
1.4492395 1.181765 1.3908835
2.53374 2.20304 8.077834
3.462615 0.9045585 0.1215805
0 0 0
0 0 0
0 0 0
0 0 0
0 0.043769 0.500912
0.2528875 0.1069907 0.851064
2.84012 1.862615 0.656535
0.5835865 0.753799 0.7586625
0.58845 0.5349545 0.564134
0.7440705 0.7392095 0.8121575
1.531915 2.11064 11.6668485
3.4577495 3.9537979 0.62249
0 0 0
0 0 0
0 0 0
0 0 0
0 0 0.03404255
0.719757 0.218845 0.651672
2.713675 2.94711 1.031
0.5398175 0.607903 0.8170215
0.831611 0.5349545 0.4668695
0.7003025 0.486322 0.5592705
0.92401255 1.366565 2.723404
0.4620065 2.227355 1.167175
0 0 0
0 0 0
0 0 0
0 0 0
0 0 0.00486322
0.8607905 0.86079 0.4668695
1.804255 2.70395 1.094227
0.6419455 0.758663 1.074772
1.0845 0.8024315 0.6468085
0.807297 0.661398 0.6176275
0.67598965 0.8121555 0.7829795
0.1167172 0.4911855 1.32766
0.0194529 0 0
0 0 0
0 0 0
0 0 0
0 0 0
0.943465 2.09605 0.4668695
1.49787 2.178725 1.16231
0.6030395 1.0504535 1.28389
1.17204 1.142855 1.099085
1.308205 1.3179335 0.802434
0.739209 0.6614005 0.564134
0.155623 0.063222 1.24012
0.78784 0.01458965 0
0 0 0
0 0 0
0 0 0.00486322
0 0 0
0.1945285 1.862615 0.700304
1.73617 1.877205 0.9823705
0.6905775 0.992096 1.29848
1.34225 1.128265 1.108815
1.44924 1.6 1.1769
0.719755 0.8607905 0.753799
0.5787235 0.1264437 0.398784
2.70395 2.786625 0.243161
0.00486322 0 0
0 0 0
0 0.00486322 0.02917935
0 0 0
0 0.2237085 0.729483
1.8383 1.77994 0.914286
0.7197565 0.938602 1.30334
1.181765 1.186625 1.210945
1.1331325 1.34711 0.9726435
0.933738 1.0942235 1.21094
2.4218855 1.152584 0.4522795
1.38602 4.265045 2.7769
0.744075 0.1604865 0.03890575
0 0.0194529 0.06322172
0.13617022 0.408511 1.42492255
0 0 0
0 0 0
0 0 0
0 0 0
0 0 0
0 0 0
0 0 0
0 0 0
0 0 0
0 0 0
0 0 0.00486322
3.851675 77.3447 7.810335
0 0 0
0 0 0
0 0 0
0 0 0
0 0 0
0 0 0
0 0 0
0 0 0
0 0 0
0 0 0
0 0 0
1.337385 22.0936 2.081455
0 0 0
0 0 0
0 0 0
0 0 0
0 0 0
0 0 0
0 0 0
0 0 0
0 0 0
0 0 0
0 0 0
0 0 0
0 0 0
0 0 0
0 0 0
0 0 0
0 0 0
0 0 0
0 0 0
0 0 0
0 0 0
0 0 0
0 0 0
0 0 0
0 0 0
0 0 0
0 0 0
0 0 0
0 0 0
0 0 0
0 0 0
0 0 0
0 0 0
0 0 0
0 0 0
0 0 0
0 0 0
0 0 0
0 0 0
0 0 0
0 0 0
0 0 0
0 0 0
0 0 0
0 0 0
0 0 0
0 0 0
0 0 0
0 0 0
0 0 0
0 0 0
0 0 0
0 0 0
0 0 0
0 0 0
0 0 0
0 0 0
0 0 0
0 0 0
0 0 0
0.087538 0 0
0 0 0
0 0 0
0 0 0
0 0 0
0 0 0
0 0 0
0 0 0
0 0 0
0 0 0
0 0 0
0 0 0
2.12523 0.0486322 0
0 0 0
0 0 0
0 0 0
0 0 0
0 0 0
0 0 0
0 0 0
0 0 0
0 0 0
0 0 0
0 0 0
6.147115 0.3987845 0
0 0 0
0 0 0
0 0 0
0 0 0
0 0 0
0 0 0
0 0 0
0 0 0
0 0 0
0 0 0
0 0 0
5.45167 0.291793 0
0 0 0
0 0 0
0 0 0
0 0 0
0 0 0
0 0 0
0 0 0
0 0 0
0 0 0
0 0 0
0 0 0
2.772035 0.01458967 0
0 0 0
0 0 0
0 0 0
0 0 0
0 0 0
0 0 0
0 0 0
0 0 0
0 0 0
0 0.0243161 0.00972644
0.00486322 0 0.0243161
1.658355 0 0
0 0 0
0 0 0
0 0 0
0 0 0
0 0 0
0 0 0
0 0 0
0 0 0
0 0 0
0 4.41094 19.1903
3.871125 0.2091185 0.12644372
3.06383 0.00486322 0
0 0 0
0 0 0
0 0 0
0 0 0
0 0 0
0 0 0
0 0 0
0 0 0
0 0 0
0 3.127053 39.93195
34.04255 9.68752 1.629181
4.24073 0.0194529 0
0 0 0
0 0 0
0 0 0
0 0 0
0 0 0
0 0 0
0 0 0
0 0 0
0 0 0
0 0 0.0680851
4.731915 11.924625 2.03769
2.33921 0.2480245 0
0 0 0
0 0 0
0 0 0
0 0 0
0 0 0
0 0 0
0 0 0
0 0 0
0 0 0
0 0 0
0.17507615 4.984805 1.0310015
1.502735 0.5252275 0.0534954
0 0 0
0 0 0
0 0 0
0 0 0
0 0 0
0 0 0
0 0 0
0 0 0
0 0 0
0 0 0
0.01458965 0.65653322 0.15076
0.8851065 0.773252 0.6516715
0.252888 0.02431612 0
0 0 0
0 0 0
0 0 0
0 0 0
0 0 0
0 0 0
0 0 0
0 0 0
0 0 0
0 0.00972644 0.10699072
0.7392095 1.079635 1.46383
2.32462 3.06383 2.1155
0.170213 0 0
0 0 0
0 0 0
0 0 0
0 0 0
0 0 0
0 0 0
0 0 0
0 0 0
0 0 0.0486322
0.9434655 1.25471 1.33252
1.702125 3.53556 8.252885
6.793925 1.099085 0.00486322
0 0 0
0 0 0
0 0 0
0 0 0
0 0 0
0 0 0
0 0 0
0 0 0
0 0 0
0.894833 1.045592 1.0164155
1.0018225 1.07477 1.20608
2.864435 2.854715 1.1185385
0.2042555 0.0486322 0.05349545
0.01945287 0.02917932 0.03404257
0.07294835 0.0486322 0
0 0 0
0 0 0
0 0 0
0 0 0
0 0 0
0 0 0
1.0796335 0.817021 1.026141
1.118542 0.734347 0.646809
0.4960485 0.641945 0.96778
1.29848 1.595135 1.9307
2.207905 1.59027 2.13009
3.822495 4.503345 1.254709
0.16534975 0 0
0 0 0
0 0 0
0 0 0
0 0 0
0 0 0
2.32462 0.7343465 0.3452885
0.632219 1.1379925 0.782979
0.4279635 0.442553 0.549544
1.0212755 1.697265 2.558055
1.891795 1.955015 2.48997
3.03465 3.170825 2.951975
1.799393 0.7246185 0.257751
0.00972645 0 0
0 0 0
0 0 0
0 0 0
0 0 0
0.393921 0.8899695 0.413374
0.1604865 0.8218845 1.63404
1.172035 0.5203645 0.43769
0.7975685 1.332525 1.478415
0.948327 0.7975685 0.962918
1.34225 1.1331295 1.1914905
1.8577505 2.97629 3.54529
0.199392 0.393921 0.03404255
0 0 0
0 0 0
0 0 0
0 0 0
0 0.00486322 0.3161095
0.2917935 0.30152 1.85289
2.56292 1.123405 0.6079025
0.651672 0.8607905 1.011549
0.72462 0.6273555 0.5641335
0.748936 0.632219 0.7343485
1.1817605 3.073555 1.653495
0.27720372 1.52705 0.1410335
0 0 0
0 0 0
0 0 0
0 0 0
0 0 0.01458967
0.5787235 0.398784 1.137995
3.613375 2.319755 0.807295
0.5884495 0.7537995 0.8851065
0.641945 0.481459 0.4036475
0.627356 0.4279635 0.520365
0.904559 1.668085 0.5981765
0.1410335 0.821885 0.2285715
0 0 0
0 0 0
0 0 0
0 0 0
0 0 0
0.350152 0.938602 0.57386
2.168995 2.587235 0.8656535
0.637082 0.802432 1.0845
0.9288755 0.719757 0.72462
0.782979 0.5835865 0.5155015
0.9191475 1.1282685 0.48145905
0.1215805 0.5155 0.841335
0.00972645 0 0
0 0 0
0 0 0
0 0 0.00972645
0 0 0
0.3161095 2.407295 0.4863225
1.658355 1.92097 0.972645
0.7148935 1.026142 1.152585
1.206075 1.123405 0.982373
1.172037 1.1136755 0.802432
0.7781165 1.201215 0.45228
0.1848025 0.15076 1.882065
0.744075 0.00972645 0
0 0 0
0 0 0
0 0 0.0729485
0 0 0
0.238298 2.88389 0.6857145
1.429785 1.54164 0.851064
0.744073 1.15258 1.53678
1.351975 1.201215 1.089365
1.5076 1.61459 1.069905
0.8072965 1.405472 1.47842
0.28693 0.170213 0.744075
3.871125 3.24863 0.311246
0.00486322 0 0
0 0 0
0 0.03404255 0.087538
0 0 0
0.0680851 1.206075 0.807295
1.31307 1.1428585 0.962918
0.72462 1.12827 1.210945
1.23526 1.099089 0.9920985
1.31793 1.3617005 0.807295
0.583587 1.108813 3.535565
4.294224 0.5641335 0.4231005
1.575685 4.63465 3.00547
1.172035 0.3841945 0.15076
0.3647415 1.48328145 2.421885
0.6224925 0.3598785 1.473554
0 0 0
0 0 0
0 0 0
0 0 0
0 0 0
0 0 0
0 0 0
0 0 0
0 0 0
0 0 0
0 0 0
0 0.797568 0.0534954
0 0 0
0 0 0
0 0 0
0 0 0
0 0 0
0 0 0
0 0 0
0 0 0
0 0 0
0 0 0
0 0 0
0 0.3696045 0.01945287
0 0 0
0 0 0
0 0 0
0 0 0
0 0 0
0 0 0
0 0 0
0 0 0
0 0 0
0 0 0
0 0 0
0 0 0
0 0 0
0 0 0
0 0 0
0 0 0
0 0 0
0 0 0
0 0 0
0 0 0
0 0 0
0 0 0
0 0 0
0 0 0
0 0 0
0 0 0
0 0 0
0 0 0
0 0 0
0 0 0
0 0 0
0 0 0
0 0 0
0 0 0
0 0 0
0 0 0
0 0 0
0 0 0
0 0 0
0 0 0
0 0 0
0 0 0
0 0 0
0 0 0
0 0 0
0 0 0
0 0 0
0 0 0
0 0 0
0 0 0
0 0 0
0 0 0
0 0 0
0 0 0
0 0 0
0 0 0
0 0 0
0 0 0
0 0 0
0 0 0
0 0 0
0 0 0
0 0 0
0 0 0
0 0 0
0 0 0
0 0 0
0 0 0
0 0 0
0 0 0
0 0 0
0 0 0
0.00972645 0 0
0 0 0
0 0 0
0 0 0
0 0 0
0 0 0
0 0 0
0 0 0
0 0 0
0 0 0
0 0 0
0 0 0
0.282067 0.02917935 0
0 0 0
0 0 0
0 0 0
0 0 0
0 0 0
0 0 0
0 0 0
0 0 0
0 0 0
0 0 0
0 0 0
1.05532 0.1069907 0
0 0 0
0 0 0
0 0 0
0 0 0
0 0 0
0 0 0
0 0 0
0 0 0
0 0 0
0 0 0
0 0 0
0.651672 0.0243161 0
0 0 0
0 0 0
0 0 0
0 0 0
0 0 0
0 0 0
0 0 0
0 0 0
0 0 0
0 0.00972644 0.06808515
0.0680851 0.0291793 0.043769
0.1215805 0.00486322 0
0 0 0
0 0 0
0 0 0
0 0 0
0 0 0
0 0 0
0 0 0
0 0 0
0 0 0
0 1.896655 5.78237
0.807295 0.11671722 0.05835872
0.0924012 0 0
0 0 0
0 0 0
0 0 0
0 0 0
0 0 0
0 0 0
0 0 0
0 0 0
0 0 0
0 2.737992 14.575075
6.59939 1.0893605 0.160486
0.3355625 0 0
0 0 0
0 0 0
0 0 0
0 0 0
0 0 0
0 0 0
0 0 0
0 0 0
0 0 0
0 0.00486322 0.1458965
2.674773 2.801214 0.2480245
1.011552 0.0583587 0
0 0 0
0 0 0
0 0 0
0 0 0
0 0 0
0 0 0
0 0 0
0 0 0
0 0 0
0 0 0
0.5495445 5.24742 0.719757
1.70699 0.5835865 0.0729483
0 0 0
0 0 0
0 0 0
0 0 0
0 0 0
0 0 0
0 0 0
0 0 0
0 0 0
0 0 0
1.04559255 8.85107 1.2401215
1.575685 0.919149 0.4717325
0.184802 0.0632219 0.00486322
0 0 0
0 0 0
0 0 0
0 0 0
0 0 0
0 0 0
0 0 0
0 0 0
0 0 0
0.0291793 2.105773 4.3379929
0.987234 1.14772 1.201215
1.575685 2.455925 1.84316
0.15076 0 0
0 0 0
0 0 0
0 0 0
0 0 0
0 0 0
0 0 0
0 0 0
0 0 0
0 0.520365 6.72095
0.7100305 0.9823715 1.31307
1.73617 2.55319 4.600605
3.540425 0.4279635 0.00486322
0 0 0
0 0 0
0 0 0
0 0 0
0 0 0
0 0 0
0 0 0
0 0 0
0 0 0.81702
0.612766 0.680851 0.870517
0.875378 1.06991 1.215805
1.86261 1.877205 0.8267475
0.213982 0.106991 0.0680851
0.02917935 0.00486322 0.00486322
0.043769 0.199392 0.03890575
0.00486322 0 0
0 0 0
0 0 0
0 0 0
0 0 0
0 0 0
0.792705 0.6905775 0.729483
0.7100305 0.671125 0.4863225
0.5787235 0.7975685 1.20608
1.84316 2.11064 2.31489
1.454105 1.172037 1.34225
2.6845 5.996355 3.24377
0.598176 0.068085 0
0 0 0
0 0 0
0 0 0
0 0 0
0 0 0
3.316715 1.337385 0.462006
0.5592705 0.58845 0.505775
0.43769 0.442553 0.73921
1.52219 2.68936 2.601825
2.11064 1.891795 1.95988
2.392705 2.942245 2.426745
2.1252295 1.142857 0.2966565
0 0.00486322 0
0 0 0
0 0 0
0 0 0
0 0 0
0.5592705 0.919149 0.5738605
0.4085105 0.943465 0.836474
0.6419455 0.486322 0.6419455
1.133135 1.31307 1.716715
1.0845 0.904559 0.787842
0.992099 1.2595745 0.9726455
1.38602 2.723405 1.0699095
0.1410335 0.53982 0.1896655
0 0 0
0 0 0
0 0 0
0 0 0
0 0 0.1896655
0.3598785 0.8510635 1.775075
1.619455 0.773252 0.661398
0.7100305 0.928877 1.1769
0.9288755 0.7148935 0.637082
0.5592705 0.6711245 0.5835865
1.1088135 1.775075 0.7732511
0.28693 0.748935 0.155623
0 0 0
0 0 0
0 0 0
0 0 0
0 0 0
0.3404255 0.398784 1.6924
2.013375 1.220665 0.6419455
0.530091 0.7537995 0.7975685
0.8462005 0.748936 0.5398175
0.593313 0.525228 0.369605
1.0747745 1.13799 0.578725
0.282067 0.3647415 0.179939
0 0 0
0 0 0
0 0 0
0 0 0.00486322
0 0 0
0.2917935 0.8802435 0.7100305
1.79453 1.59027 0.914286
0.763526 0.7343465 0.987236
0.9240145 0.680851 0.8462025
0.787842 0.607903 0.525228
0.977508 1.1234055 0.49604872
0.218845 0.2772035 0.568995
0.01458965 0 0
0 0 0
0 0 0
0 0 0.612765
0 0 0
0.2674775 2.032825 0.486322
1.099089 1.44438 0.9775095
0.744073 1.04559 1.42492
1.11854 1.103953 1.02614
1.27416 1.215805 0.700304
0.7683905 1.541645 0.69543935
0.2917935 0.2917935 1.244985
0.821885 0.02917935 0
0 0 0
0 0 0
0 0.03404255 1.293615
0 0 0
0.7148935 4.235865 0.5592705
0.919149 1.118545 0.87538
1.0164125 1.429785 1.308205
1.24985 0.9531915 1.1088135
1.46383 1.517325 0.962919
0.7294835 1.984195 1.244985
0.39878422 0.243161 0.71003
2.543465 2.665045 0.91915
0.0534955 0.00486322 0
0.00486322 0 0.00972645
0.0778115 0.223708 0.345289
0 0 0
1.210945 4.192095 0.593313
0.7148935 0.8802435 0.855927
0.8462005 1.19635 1.279025
1.10395 1.079635 1.050455
1.24985 1.26444 0.8656525
0.549544 1.502735 5.393315
2.4899675 0.4328269 0.4522795
1.08936 1.911245 2.329485
1.035865 0.345289 0.2285715
1.575685 1.94042465 4.080245
1.5902729 0.330699 0.12158055
0 0 0
0 0 0
0 0 0
0 0 0
0 0 0
0 0 0
0 0 0
0 0 0
0 0 0
0 0 0
0 0 0
0 0 0
0 0 0
0 0 0
0 0 0
0 0 0
0 0 0
0 0 0
0 0 0
0 0 0
0 0 0
0 0 0
0 0 0
0 0 0
0 0 0
0 0 0
0 0 0
0 0 0
0 0 0
0 0 0
0 0 0
0 0 0
0 0 0
0 0 0
0 0 0
0 0 0
0 0 0
0 0 0
0 0 0
0 0 0
0 0 0
0 0 0
0 0 0
0 0 0
0 0 0
0 0 0
0 0 0
0 0 0
0 0 0
0 0 0
0 0 0
0 0 0
0 0 0
0 0 0
0 0 0
0 0 0
0 0 0
0 0 0
0 0 0
0 0 0
0 0 0
0 0 0
0 0 0
0 0 0
0 0 0
0 0 0
0 0 0
0 0 0
0 0 0
0 0 0
0 0 0
0 0 0
0 0 0
0 0 0
0 0 0
0 0 0
0 0 0
0 0 0
0 0 0
0 0 0
0 0 0
0 0 0
0 0 0
0 0 0
0 0 0
0 0 0
0 0 0
0 0 0
0 0 0
0 0 0
0 0 0
0 0 0
0 0 0
0 0 0
0 0 0
0 0 0
0 0 0
0 0 0
0 0 0
0 0 0
0 0 0
0 0 0
0 0 0
0 0 0
0 0 0
0 0 0
0 0 0
0 0 0
0.374468 0 0
0 0 0
0 0 0
0 0 0
0 0 0
0 0 0
0 0 0
0 0 0
0 0 0
0 0 0
0 0 0
0 0 0
4.216415 0.03404255 0
0 0 0
0 0 0
0 0 0
0 0 0
0 0 0
0 0 0
0 0 0
0 0 0
0 0 0
0 0 0.03890575
0.0972645 0.0680851 0.00486322
4.342855 0.043769 0
0 0 0
0 0 0
0 0 0
0 0 0
0 0 0
0 0 0
0 0 0
0 0 0
0 0 0
0 0.106991 0.9872325
0.958053 0.282067 0.0243161
0.8462005 0 0
0 0 0
0 0 0
0 0 0
0 0 0
0 0 0
0 0 0
0 0 0
0 0 0
0 0 0
0 0.0972645 0.651672
0.43769 0.1556229 0.02431612
0.0389058 0 0
0 0 0
0 0 0
0 0 0
0 0 0
0 0 0
0 0 0
0 0 0
0 0 0
0 0 0
0 0.10212755 0.389058
0.18480265 0.09240122 0.03890577
0.06322185 0 0
0 0 0
0 0 0
0 0 0
0 0 0
0 0 0
0 0 0
0 0 0
0 0 0
0 0 0
0.00486322 0.02431612 0.03890577
0.0729485 0.04376897 0.01945287
0.5106385 0.043769 0
0 0 0
0 0 0
0 0 0
0 0 0
0 0 0
0 0 0
0 0 0
0 0 0
0 0 0
0 0.00972645 0
0.10212775 0.1945285 0.20911865
1.8772 0.6905775 0.05835865
0.00486322 0 0
0 0 0
0 0 0
0 0 0
0 0 0
0 0 0
0 0 0
0 0 0
0 0 0
0 0.00486322 0.243161
1.512462 2.9228 6.949558
2.03769 1.52705 0.656535
0.2772035 0.1069907 0
0 0 0
0 0 0
0 0 0
0 0 0
0 0 0
0 0 0
0 0 0
0 0 0
0 0 0.01458965
0.5544061 2.9471135 2.820665
0.9580565 1.186625 1.25471
1.274165 1.347115 1.01155
0.0972645 0 0
0 0 0
0 0 0
0 0 0
0 0 0
0 0 0
0 0 0
0.0194529 0.06322195 0.01458965
0 0.00486322 0.03890575
0.199392 1.006685 5.4906
0.7343465 1.11854 1.34225
1.64377 1.804255 2.363525
2.19818 0.5203645 0.0389058
0 0 0
0 0 0
0 0 0
0 0 0
0 0 0
0 0 0
0.04863222 0.0583585 0.00972645
0 0 0
0 0 1.575685
0.510638 0.7586625 0.9629195
1.259575 1.35684 1.167175
1.527055 1.85775 1.46383
0.6516715 0.350152 0.145897
0.0243161 0.00486322 0
0.02917935 0.719757 1.517325
0.1799395 0.00486322 0
0 0 0
0 0 0
0 0 0
0 0 0
0 0 0
0.578723 0.500912 0.637082
0.87538 0.8413375 0.7343465
0.8024315 1.0553175 1.454105
2.285715 3.097875 2.801215
1.48328 0.9142875 0.880245
1.775075 5.514895 6.11307
2.207905 0.3452886 0.03890575
0 0 0
0 0 0
0 0 0
0 0 0
0 0 0
4.114285 1.561095 0.632219
0.6711245 0.612766 0.632219
0.500912 0.607903 0.870517
1.61459 2.79149 2.91793
2.13495 1.94529 1.84802
1.804255 2.227355 1.775075
1.5221875 1.444375 0.4765955
0.06322185 0.131307 0.418237
0.03404255 0 0
0 0 0
0 0 0
0 0 0
2.41702 2.917935 1.20608
0.6030395 0.6079025 0.685714
0.8462005 0.787842 0.6468085
0.9969605 1.40547 1.638905
1.468695 1.0699085 1.0310035
0.8559275 0.8899675 0.8413375
0.987236 1.925835 0.4960485
0.2091185 1.016415 1.638905
0.01458965 0 0
0 0 0
0 0 0
0 0 0
0.00486322 0.1215805 0.787842
0.787842 0.7489365 1.02614
1.2693 1.011551 0.6468085
0.6419455 0.8607885 1.011551
1.09909 0.700304 0.583587
0.6468085 0.5106385 0.5398175
1.1282655 1.28389 0.61762822
0.282067 0.671125 0.52523
0 0 0
0 0 0
0 0 0
0 0 0
0 0 0.0243161
0.7100305 0.5738605 0.914286
1.40061 1.249845 0.836474
0.6224925 0.6516715 0.855927
0.919149 0.6857145 0.6954405
0.598176 0.520365 0.486322
1.22067 0.928877 0.656535
0.3841945 0.30152 0.3355625
0.00486322 0 0
0 0 0
0 0 0
0 0 0.2285715
0 0 0
0.787842 0.914286 0.4911855
1.137995 1.44924 0.894833
0.8121585 1.079635 0.9094225
0.919148 0.812158 0.919148
1.011551 0.744073 0.5738605
1.5076 1.259575 0.57386
0.4668695 0.30152 0.393921
0.03404255 0 0
0 0 0
0 0 0
0 0.03890575 5.18905
0 0 0
1.060184 2.38784 0.3355625
0.7781155 1.186625 1.157445
0.938602 1.14772 1.14772
0.987233 0.958053 1.108815
1.308205 1.288755 0.8656535
1.137995 1.86261 0.705165
0.4522795 0.389058 0.476596
0.486322 0.213982 0.00486322
0 0.00486322 0.00486322
0 0 0
0.00972645 0.262614 3.98784
0 0 0
2.864435 4.47903 0.466869
0.476596 0.943465 1.006687
1.09909 1.215805 1.19635
1.0990885 1.0601835 1.123405
1.42492 1.488145 0.7732525
0.6711245 2.319755 1.1428585
0.66626 0.350152 0.418237
0.792705 1.68754 1.1769
0.2917935 0.199392 0.554405
0.0583585 0 0.03404255
0.199392 0.267477 0.4231005
0 0 0.05349545
8.67599 5.28146 0.4911855
0.4474165 0.8364745 0.831611
1.016416 1.405475 1.26444
0.992098 0.958055 0.8996965
1.33739 1.26444 0.7197565
0.5787235 1.522185 3.919755
1.25471 0.374468 0.4279635
0.52523 0.607905 0.851065
0.700305 0.238298 0.4085105
0.95319 0.11185422 1.42006322
1.274165 0.106991 0.04376897
0 0 0
0 0 0
0 0 0
0 0 0
0 0 0
0 0 0
0 0 0
0 0 0
0 0 0
0 0 0
0 0 0
0 0 0
0 0 0
0 0 0
0 0 0
0 0 0
0 0 0
0 0 0
0 0 0
0 0 0
0 0 0
0 0 0
0 0 0
0 0 0
0 0 0
0 0 0
0 0 0
0 0 0
0 0 0
0 0 0
0 0 0
0 0 0
0 0 0
0 0 0
0 0 0
0 0 0
0 0 0
0 0 0
0 0 0
0 0 0
0 0 0
0 0 0
0 0 0
0 0 0
0 0 0
0 0 0
0 0 0
0 0 0
0 0 0
0 0 0
0 0 0
0 0 0
0 0 0
0 0 0
0 0 0
0 0 0
0 0 0
0 0 0
0 0 0
0 0 0
0 0 0
0 0 0
0 0 0
0 0 0
0 0 0
0 0 0
0 0 0
0 0 0
0 0 0
0 0 0
0 0 0
0 0 0
0 0 0
0 0 0
0 0 0
0 0 0
0 0 0
0 0 0
0 0 0
0 0 0
0 0 0
0 0 0
0 0 0
0 0 0
0 0 0
0 0 0
0 0 0
0 0 0
0 0 0
0 0 0
0 0 0
0 0 0
0 0 0
0 0 0
0 0 0
0 0 0
0 0 0
0 0 0
0 0 0
0 0 0
0 0 0
0 0 0
0 0 0
0 0 0
0 0 0
0 0 0
0 0 0
0 0 0
0 0 0
0 0 0
0 0 0
0 0 0
0 0 0
0 0 0
0 0 0
0 0 0
0 0 0
0 0 0
0 0 0
0.00486322 0.00486322 0.00486322
1.634045 0.1264437 0
0 0 0
0 0 0
0 0 0
0 0 0
0 0 0
0 0 0
0 0 0
0 0 0
0 0 0
0 0.00486322 1.1525835
2.48997 1.0601835 0.0778116
10.9763 1.561095 0
0 0 0
0 0 0
0 0 0
0 0 0
0 0 0
0 0 0
0 0 0
0 0 0
0 0 0
0 0.0778114 4.81459
9.53676 4.313675 0.1848024
8.933735 0.4036475 0
0 0 0
0 0 0
0 0 0
0 0 0
0 0 0
0 0 0
0 0 0
0 0 0
0 0 0
0 0.02917935 1.0650445
1.575685 0.787843 0.03890575
2.198175 0.00972644 0
0 0 0
0 0 0
0 0 0
0 0 0
0 0 0
0 0 0
0 0 0
0 0 0
0 0 0
0 0.00486322 0.0632219
0.06322195 0.02917935 0
0.199392 0 0
0 0 0
0 0 0
0 0 0
0 0 0
0 0 0
0 0 0
0 0 0
0 0 0
0 0 0
0.00972645 0.00972645 0.00486322
0 0.00486322 0.00486322
0.267477 0.08753795 0
0 0 0
0 0 0
0 0 0
0 0 0
0 0 0
0 0 0
0 0 0
0 0 0
0 0 0.111854
0.35987822 0.0924014 0.03404257
0.00486322 0.0486322 0.54467965
1.094225 0.914286 0.262614
0.02917935 0 0
0 0 0
0 0 0
0 0 0
0 0 0
0 0 0
0 0 0
0 0 0
0 0.14589672 1.7799395
1.137993 0.700303 0.32097285
0.1118541 2.0279615 40.778101
1.721585 1.711855 1.142855
0.583587 0.1118542 0
0 0 0
0 0 0
0 0 0
0 0 0
0 0 0
0 0 0
0 0 0
0.03404255 4.81459 24.49119
4.780545 0.6711245 0.16534935
0.194529 0.705169 6.443765
0.9726465 1.293615 1.517325
1.64863 1.0650475 0.45228
0.09240105 0 0
0 0 0
0 0 0
0 0 0
0 0 0
0 0 0
0 0 0
0.57872255 29.00915 47.9611
14.6577285 6.67235 0.928875
0.28693 0.4960485 0.79757
0.87538 1.23526 1.31307
1.619455 1.702125 1.789665
1.78967 0.6954405 0.175076
0.043769 0.00486322 0
0 0 0
0 0.01945287 0.5155015
0.2869305 0.01458965 0
0 0 0
0 0 0.00486322
0.8948305 13.72889 11.12217
3.4383 0.60304 0.02917935
0.01458965 0.068085 0.57386
0.5155015 0.7781155 1.26444
1.668085 1.65836 1.31307
1.697265 2.086325 2.00851
1.59027 1.074775 0.500912
0.07781155 0.00972644 0.00972644
0.0583587 1.42006 7.04195
3.93921 0.5300912 0.0194529
0 0.00972645 0.00486322
0.01458965 0.39878422 0.194529
0.043769 0.14103365 0.02917935
0 0 0
0 0 0.1021275
0.4036475 0.4474165 0.812158
1.28389 1.274165 1.0942245
0.919149 1.186625 1.85775
2.509425 3.122185 2.776895
1.668085 1.040732 0.841336
1.123405 2.71854 4.16778
2.558055 0.7927035 0.481459
0.61276645 0.23343445 0.27234055
6.12281322 8.86566322 0.3355625
0 0 0
0 0 0
0 0 0.00486322
1.75076 0.6662615 0.43769
0.7343465 0.836474 0.9337385
0.8656535 0.831611 1.09909
1.483285 1.97447 2.533735
2.154405 1.745895 1.53678
1.20608 1.395746 1.026142
0.8316105 0.953189 0.9483265
0.3209725 0.35015215 4.55684
10.51915 2.38298 0.0243161
0 0 0
0 0 0
0 0 0
5.651065 3.579335 0.9094225
0.466869 0.787842 1.244985
1.123405 0.8218845 0.729483
0.768389 1.074775 1.410335
1.429785 1.230395 0.9094245
0.7781155 0.680851 0.700304
0.6273555 1.011549 0.4231002
0.111854 0.4717325 3.00061
0.86079 0.00972645 0
0 0 0
0 0 0
0 0 0.00486322
0.355015 1.52705 1.964745
0.43769 0.656535 1.074775
1.259575 0.8899695 0.5787235
0.486322 0.675988 0.9775075
1.08936 0.9337385 0.851064
0.700304 0.632219 0.6516715
1.0504535 1.07477 0.53982
0.2917935 0.175076 0.481459
0.092401 0 0
0 0 0
0 0 0
0 0 0.0534955
0 0.01945287 0.7975685
1.108815 0.3890575 0.7343465
1.60973 1.1769 0.87538
0.641945 0.719757 0.7781155
0.9580545 0.9142855 0.870515
0.8267475 0.744073 0.457143
1.517326 1.079635 0.578725
0.4085105 0.2042555 0.13617
0.043769 0 0
0 0 0
0 0 0
0 0.00486322 0.73921
0 0 0.204255
1.755625 0.5689965 0.5106385
1.079635 1.56596 1.22067
1.001825 1.031004 0.919149
0.9045595 1.0018245 0.943463
1.1769 1.055321 0.8656535
1.8188435 1.66322 0.60304
0.593315 0.355015 0.13617
0.111854 0.00972645 0
0 0.00972645 0.0194529
0 0 0
0.0194529 0.106991 2.62614
0 0 0.08267475
3.2 1.279025 0.3161095
0.778116 1.3617 1.19635
1.084495 1.230395 1.123405
0.836474 0.9531915 1.060185
1.337385 1.351975 0.7829785
1.137995 1.775075 0.73920822
0.714895 0.520365 0.262614
0.1848025 0.3404255 0.262614
0.0778115 2.06687 2.937385
0 0 0.01458965
0.082675 0.2334345 0.9386
0 0 0.355015
7.333735 2.076595 0.3015195
0.539818 0.8996965 0.958055
1.006686 1.201215 1.24012
0.86079 1.0455905 1.0164115
1.303345 1.28389 0.763526
0.593313 2.013375 1.235258
0.758665 0.481459 0.4036475
0.2042555 0.4279635 0.69544
0.481459 1.531915 3.73982
0.2042555 0 0.0778115
0.194529 0.092401 0.13617
0 0 3.19514
15.2073 2.164135 0.3015195
0.481459 0.656535 0.851064
1.0699085 1.176895 1.137995
1.065045 0.9386015 1.0066875
1.3276585 1.094227 0.763526
0.45227955 0.943467 2.723405
1.133131 0.41337395 0.398784
0.3209725 0.267477 0.155623
0.1215805 0.092401 0.52523
1.575685 0.17993945 0.93374
0.72462 0.0729485 0.17507622
0 0 0
0 0 0
0 0 0
0 0 0
0 0 0
0 0 0
0 0 0
0 0 0
0 0 0
0 0 0
0 0 0
0 0 0
0 0 0
0 0 0
0 0 0
0 0 0
0 0 0
0 0 0
0 0 0
0 0 0
0 0 0
0 0 0
0 0 0
0 0 0
0 0 0
0 0 0
0 0 0
0 0 0
0 0 0
0 0 0
0 0 0
0 0 0
0 0 0
0 0 0
0 0 0
0 0 0
0 0 0
0 0 0
0 0 0
0 0 0
0 0 0
0 0 0
0 0 0
0 0 0
0 0 0
0 0 0
0 0 0
0 0 0
0 0 0
0 0 0
0 0 0
0 0 0
0 0 0
0 0 0
0 0 0
0 0 0
0 0 0
0 0 0
0 0 0
0 0 0
0 0 0
0 0 0
0 0 0
0 0 0
0 0 0
0 0 0
0 0 0
0 0 0
0 0 0
0 0 0
0 0 0
0 0 0
0 0 0
0 0 0
0 0 0
0 0 0
0 0 0
0 0 0
0 0 0
0 0 0
0 0 0
0 0 0
0 0 0
0 0 0
0 0 0
0 0 0
0 0 0
0 0 0
0 0 0
0 0 0
0 0 0
0 0 0
0 0 0
0 0 0
0 0 0
0 0 0
0 0 0
0 0 0
0 0 0
0 0 0
0 0 0
0 0 0
0 0 0
0 0 0
0 0 0
0 0 0
0 0 0
0 0 0.00486322
0 0 0
0 0 0
0 0 0
0 0 0
0 0 0
0 0 0
0 0 0
0 0 0
0 0 0
0 0 0
0 0 0
0.0534954 0.4328265 0.1167174
0 0.00486322 0
0 0 0
0 0 0
0 0 0
0 0 0
0 0 0
0 0 0
0 0 0
0 0 0
0 0 0
0 0 0.432827
2.4364755 4.109425 0.807295
0.675988 1.502735 0
0 0 0
0 0 0
0 0 0
0 0 0
0 0 0
0 0 0
0 0 0
0 0 0
0 0 0
0 0.00972645 0.58845
2.650455 6.17143 1.98906
6.618845 7.134345 0.01458967
0 0 0
0 0 0
0 0 0
0 0 0
0 0 0
0 0 0
0 0 0
0 0 0
0 0 0
0 0 0.05349545
0.355015 0.8851045 0.4571425
14.1714 4.03161 0.01458967
0 0 0
0 0 0
0 0 0
0 0 0
0 0 0
0 0 0
0 0 0
0 0 0
0 0 0
0 0 0.07294815
0.656535 1.4395161 0.34042545
4.070515 0.355015 0.01458967
0 0 0
0 0 0
0 0 0
0 0 0
0 0 0
0 0 0
0 0 0
0 0 0
0 0 0
0 0.00486322 0.13617045
0.8170229 1.2936179 0.18966572
0.3112465 0.379331 0.131307
0.0194529 0 0
0 0 0
0 0 0
0 0 0
0 0 0
0 0 0
0 0 0
0 0 0
0 0 0
0.01458965 0.0194529 0.03890575
0.08267472 0.08753785 0.0389058
0.6954405 0.919149 0.637082
0.2917935 0.00972644 0
0 0 0
0 0 0
0 0 0
0 0 0
0.01458967 0 0
0 0 0
0 0 0
0 0.00486322 0.637082
0.714891 0.08753815 0.01458965
0.06808495 0.59331075 9.03099255
1.04073 1.249845 1.2693
1.14772 0.554407 0.043769
0 0 0
0 0 0
0 0 0
0 0 0.1167175
0.28693 0.03404255 0
0 0 0
0 0 0
0 1.0747715 13.510015
4.31854 0.41337365 0.0194529
0.03890575 0.20425535 3.122191
0.8851065 1.32766 1.6
2.062005 1.58541 0.778116
0.10212755 0.01458967 0
0.00972644 0.00486322 0
0 0 0
0 0.01458965 1.19149
4.299085 1.6875365 0.03404255
0 0 0
0 0 0
0.02917935 7.294835 23.29482
7.0662685 2.917935 0.1021275
0.068085 0.1653495 0.1215805
0.87538 1.293615 1.54164
1.410335 1.536775 1.79939
1.604865 1.031005 0.695441
0.481459 0.1896655 0.0680851
0 0 0
0 0.1361702 5.694835
9.848015 2.6845 0.17507622
0 0 0
0.01458967 0.01458965 0.00972644
0.22370805 3.20486 4.1580525
2.314895 0.51064 0.043769
0.03890575 0.0972645 0.1458965
0.4717325 0.826748 1.40061
1.67781 1.653495 1.726445
1.88693 1.9307 2.314895
2.46079 1.950155 1.02614
0.496049 0.1653495 0.0486322
0.09240125 1.0601845 5.23283
6.19088 1.7313065 0.24802445
0.355015 2.0960511 8.666257
10.125235 3.973255 0.9969615
0.218845 0.30152 0.2917935
0.0243161 0.00486322 0
0.00972645 0.00972645 0.0583585
0.2917935 0.534954 1.0066885
1.43951 1.648635 1.137995
1.332525 1.565955 1.77994
1.882065 2.06687 2.076595
1.799395 1.3617 0.792707
0.661398 1.356838 1.473554
1.381155 0.938601 0.7343465
7.4747495 20.114304 16.82677
15.776275 28.872972 3.27295
0.111854 0.02917935 0
0.02917935 0.00972645 0
0 0.00486322 0.0194529
0.462006 0.3987845 0.6176295
1.035867 1.230395 1.09909
0.9677815 0.9969595 1.021278
1.11368 1.201215 1.55623
1.84316 1.72644 1.1671735
0.894835 0.768389 0.7100305
0.57386 0.6905755 0.880243
1.31307 0.6954395 1.01155145
7.59635 7.91245 0.870515
0.043769 0.0243161 0
0 0 0
0 0 0.0486322
3.010335 1.099089 0.398784
0.525228 0.8899695 1.157445
0.928874 0.831611 0.6419455
0.7294835 0.855929 1.128265
1.235255 1.264435 0.9775075
0.7781155 0.768389 0.5738605
0.486322 0.768391 0.544681
0.1215805 0.0583585 0.306383
0.714895 0.306383 0.02917935
0.00972645 0.01458965 0
0 0 0.00486322
0.00486322 0 0.15076
3.598785 2.86444 0.763526
0.393921 0.7732525 1.215805
1.264435 0.836474 0.612766
0.632219 0.5981765 0.700304
0.987233 1.167175 1.167175
0.7781155 0.744073 0.530091
0.6905775 1.38602 0.8072929
0.306383 0.0778115 0.03890575
0.15076 0.082675 0.00486322
0.01458965 0.03404255 0
0 0 0
0.126444 0.03404255 0.311246
0.2723405 1.07477 1.283895
0.4279635 0.393921 1.108815
1.575685 1.332525 0.8267475
0.7683895 0.598176 0.7781155
0.855927 1.021279 1.1525825
0.9677835 0.8802415 0.612766
1.2449875 2.23222 0.93374
0.851065 0.2480245 0.03404255
0.0486322 0.03404255 0.03890575
0.00486322 0.481459 0.1896655
0 0 0
0.50091 0.15076 0.262614
0.00972644 0.2528875 1.609725
0.95319 0.223708 0.5544075
1.32766 1.49301 1.40547
1.0310035 1.006686 0.855927
0.899696 1.0310055 1.0650435
1.225535 1.31793 0.7975685
1.2449865 2.665047 0.6905761
0.851065 0.583585 0.13617
0.02917935 0.0583585 0.0583585
0.0972645 8.24315 9.3617
0 0 0
0.393921 0.106991 0.175076
0 0.1215805 2.70395
2.50456 0.218845 0.306383
0.846201 1.22067 1.1769
1.186625 1.215805 1.079635
1.05532 0.987236 1.172035
1.283895 1.288755 0.9191465
0.6759875 2.3975705 0.7878435
0.778115 0.68085 0.3598785
0.1215805 0.131307 0.194529
0.282067 11.58905 18.86445
0.063222 0 0.01458965
0.30152 0.063222 0.02917935
0 0.374468 5.602435
4.795135 0.393921 0.1848025
0.4911855 0.87538 0.9872345
1.11854 1.215805 1.133132
1.094225 0.9629195 1.006687
1.244985 1.21094 0.7635265
0.57386 1.386018 1.624315
0.83161145 0.583585 0.4960485
0.223708 0.1215805 0.087538
0.1167175 0.57386 2.38298
0.2334345 0 0.2480245
0.389058 0.082675 0.194529
0.00486322 1.11368 9.89666
5.296045 0.364742 0.262614
0.4911855 0.5835865 0.7683895
0.9580535 1.32766 1.12827
1.035865 0.8656535 1.0164155
1.147722 1.308205 0.8024305
0.505775 0.5398175 1.76049
1.458965 0.5981785 0.4911855
0.5155 0.267477 0.0534955
0.03404255 0.0486322 0.2966565
1.51246 0.418237 2.13495645
0.607905 0.1848025 0.44255345
0 0 0
0 0 0
0 0 0
0 0 0
0 0 0
0 0 0
0 0 0
0 0 0
0 0 0
0 0 0
0 0 0
0 0 0
0 0 0
0 0 0
0 0 0
0 0 0
0 0 0
0 0 0
0 0 0
0 0 0
0 0 0
0 0 0
0 0 0
0 0 0
0 0 0
0 0 0
0 0 0
0 0 0
0 0 0
0 0 0
0 0 0
0 0 0
0 0 0
0 0 0
0 0 0
0 0 0
0 0 0
0 0 0
0 0 0
0 0 0
0 0 0
0 0 0
0 0 0
0 0 0
0 0 0
0 0 0
0 0 0
0 0 0
0 0 0
0 0 0
0 0 0
0 0 0
0 0 0
0 0 0
0 0 0
0 0 0
0 0 0
0 0 0
0 0 0
0 0 0
0 0 0
0 0 0
0 0 0
0 0 0
0 0 0
0 0 0
0 0 0
0 0 0
0 0 0
0 0 0
0 0 0
0 0 0
0 0 0
0 0 0
0 0 0
0 0 0
0 0 0
0 0 0
0 0 0
0 0 0
0 0 0
0 0 0
0 0 0
0 0 0
0 0 0
0 0 0
0 0 0
0 0 0
0 0 0
0 0.043769 0.243161
0 0 0
0 0 0
0 0 0
0 0 0
0 0 0
0 0 0
0 0 0
0 0 0
0 0 0
0 0 0
0 0 0
0 0.851064 1.293615
0 0 0
0 0 0
0 0 0
0 0 0
0 0 0
0 0.03404255 0.0243161
0 0 0
0 0 0
0 0 0
0 0 0
0 0 0
0 0.00972645 0.00972645
0 0 0
0 0 0
0 0 0
0 0 0
0 0 0
0.00486322 0.393921 0.155623
0 0 0
0 0 0
0 0 0
0 0 0
0 0 0
0 0 0
0 0 0
0 0 0
0 0 0
0 0 0
0 0 0
0 0.4522795 0.637082
0 0.0729483 0.01458965
0 0 0
0 0 0
0 0 0
0 0 0
0 0 0
0 0 0
0 0 0
0 0 0
0 0 0
0 0 0
0 0.1945285 2.52401
0.4522795 8.928875 1.04073
0 0 0
0 0 0
0 0 0
0 0 0
0 0 0
0 0 0
0 0 0
0 0 0
0 0 0
0 0 0
0 0.16048655 3.91003
10.94225 18.4997 1.18176
0.00486322 0 0
0 0 0
0 0 0
0 0 0
0 0 0
0 0 0
0 0 0
0 0 0
0 0 0
0 0 0
0.1215805 2.0376879 5.7142905
10.9909 3.30213 0.374468
0.07294835 0 0
0 0 0
0 0 0
0 0 0
0 0 0
0 0 0
0 0 0
0 0 0
0 0 0
0 0 0.0486322
1.40547322 10.62127935 4.99453075
0.7148935 0.700304 0.719757
0.4279635 0.00972644 0
0 0 0
0 0 0
0 0 0
0 0 0
0 0 0
0 0 0
0 0 0
0 0 0
0 0 0.1410335
1.56595822 2.68935935 0.42796372
0.4522795 0.870517 1.1088125
1.28389 0.4668695 0.00486322
0 0 0
0 0 0
0 0 0
0 0 0.02917935
0.306383 0 0
0 0 0
0 0 0
0 0 0
0 0 0.0972645
0.40851065 0.1507601 0.1604861
0.530091 0.680851 1.20608
2.120365 1.94529 0.1896655
0 0 0
0 0 0
0 0 0
0 0 1.76535
3.97325 0.06808515 0
0 0 0
0 0 0
0 0 0.01945287
0.01458967 0 0.03404255
0.2042555 0.20911872 0.3355625
0.831611 0.8607905 1.42979
2.290575 2.212765 1.123405
0.3598785 0.0778116 0.03404255
0.043769 0.106991 0.043769
0.00486322 0 0
0 0.282067 5.77751
11.77385 2.7769 0.0243161
0 0 0
0 0 0
0 0.03404255 0.043769
0.00486322 0 0.00972645
0.0243161 0.0729485 0.1167175
0.72462 1.308205 1.254715
1.40547 1.259575 1.43951
1.672945 1.410335 1.10395
1.279025 1.551365 1.551365
0.57386 0.1702125 0.0729484
0.0680851 0.904557 5.179335
7.751975 2.76231 0.57872255
0.07294822 0 0.03404257
0.1118539 0.0729483 0.03890575
0.063222 0.15562325 0.06322185
0.00972645 0 0
0.03404255 0.0583585 0.068085
0.45228 0.7537995 1.191485
1.468695 1.34225 1.42006
1.55623 1.697265 1.726445
1.638905 1.6924 1.99392
1.517325 0.831611 0.2042555
0.1848025 0.821884 1.90152
2.251675 1.2547095 0.724619
0.306383 1.074772 6.8668505
9.81398 2.290577 0.47173255
0.29179345 0.27720365 0.194529
0.199392 0.0972645 0.02917935
0.0583585 0.0972645 0.00486322
0.267477 0.486322 1.0845
1.35198 1.381155 1.094225
1.065045 1.220665 1.303345
1.19149 1.1769 1.42006
1.82857 1.653495 0.714894
0.2723405 0.593313 0.9142855
0.787842 0.958054 0.5009121
1.3665665 7.3483455 11.05896
5.2717305 1.20608 0.2772034
0.05835872 0.0194529 0.03404255
0.66626 4.75623 2.98602
0.082675 0.0534955 0.0243161
0.2772035 0.374468 0.768389
1.16231 1.26444 1.13313
1.006688 0.8851065 0.7781155
0.899696 0.773252 1.0553175
1.604865 1.43465 1.27416
0.7294835 0.5155015 0.525228
0.3793315 0.66626255 0.6273575
0.889972 0.7489372 0.07294815
0.063222 0.345289 0.3793315
0.106991 0.155623 0
0.01458965 2.51915 9.5368
1.123405 0.092401 0.0972645
0.481459 0.325836 0.578723
0.782979 1.279025 1.20608
0.8899695 0.748936 0.6030395
0.607903 0.632219 0.744073
1.031001 1.454105 1.11854
0.933737 0.889968 0.549544
0.4717325 0.860788 1.060185
0.3452885 0.05349542 0.00972645
0.03890575 0.068085 0.087538
0.218845 1.429785 0.043769
0 0 3.657145
5.0772 0.1458965 0.111854
2.52401 0.7489365 0.291793
0.5300915 0.938602 1.40061
1.2693 0.831611 0.7148935
0.607903 0.695441 0.841337
0.855927 1.201215 1.08936
1.065048 0.96292 0.656535
0.5106385 1.551365 1.5075975
0.729485 0.155623 0.0194529
0.01458965 0.0486322 0.0486322
0.30152 4.45471 0.763525
0 0 0.87538
7.8687 0.282067 0.0729485
2.79149 1.522185 0.3355625
0.330699 0.71003 1.590275
1.44924 1.366565 1.103955
0.8705165 0.7537995 0.826748
0.933737 0.924012 1.128265
1.14772 1.147719 0.744073
0.607903 3.272946 1.61459
1.24012 0.53982 0.082675
0.00486322 0.00972645 0.063222
0.194529 4.503345 3.27781
0 0 0.126444
2.81094 0.194529 0.0194529
1.706995 1.95988 0.8024315
0.2237085 0.27234 0.719757
1.444375 1.46869 1.38602
1.322795 1.24012 1.1769
0.8851065 0.9677815 1.0455905
1.29362 1.28389 0.9775075
0.7586625 3.2826735 1.818845
1.04073 1.181765 0.413374
0.063222 0.0194529 0.02917935
0.082675 6.52645 11.28265
0.0243161 0 0.0243161
0.641945 0.063222 0.00972645
1.16231 2.94225 1.969605
0.296657 0.189666 0.3841945
0.8705165 1.11854 1.25957
1.14772 1.09909 1.32766
1.1039505 1.045595 1.18176
1.235255 1.0845 0.744073
0.500912 2.154408 2.519148
0.6419455 0.6614 0.763525
0.179939 0.063222 0.0243161
0.0194529 1.351975 3.82249
0.1167175 0 0.131307
0.62249 0.068085 0.068085
0.841337 4.57143 3.63769
0.500912 0.1799395 0.2917935
0.5349545 0.8218845 1.031005
1.069905 1.20608 1.118545
0.9969605 0.992098 0.924012
1.21094 1.17204 0.7732505
0.500912 0.72462 2.358661
1.293615 0.641945 0.885105
0.389058 0.111854 0.0194529
0 0.03890575 0.462006
0.2723405 0.04863222 2.494835
1.43465 0.13617 0.476596
0.578723 4.54225 3.326445
0.413374 0.2334345 0.2966565
0.4231 0.656535 0.86079
1.108815 1.016411 1.123405
1.045595 0.8802435 1.0018225
1.20608 1.152585 0.924011
0.641943 0.45714285 1.021276
1.95988 1.0066865 0.59331145
0.880245 0.330699 0.087538
0.0583585 0.0583585 0.082675
0.505775 1.361701 4.87781255
0.80243145 0.54954465 0.9045615
0 0 0
0 0 0
0 0 0
0 0 0
0 0 0
0 0 0
0 0 0
0 0 0
0 0 0
0 0 0
0 0 0
0 0 0
0 0 0
0 0 0
0 0 0
0 0 0
0 0 0
0 0 0
0 0 0
0 0 0
0 0 0
0 0 0
0 0 0
0 0 0
0 0 0
0 0 0
0 0 0
0 0 0
0 0 0
0 0 0
0 0 0
0 0 0
0 0 0
0 0 0
0 0 0
0 0 0
0 0 0
0 0 0
0 0 0
0 0 0
0 0 0
0 0 0
0 0 0
0 0 0
0 0 0
0 0 0
0 0 0
0 0 0
0 0 0
0 0 0
0 0 0
0 0 0
0 0 0
0 0 0
0 0 0
0 0 0
0 0 0
0 0 0
0 0 0
0 0 0.00972644
0 0 0
0 0 0
0 0 0
0 0 0
0 0 0
0 0 0
0 0 0
0 0 0
0 0 0
0 0 0
0 0 0
0 0 0.09240125
0 0 0
0 0 0
0 0 0
0 0 0
0 0 0
0 0 0
0 0 0
0 0 0
0 0 0
0 0 0
0 0 0
0 0.28693 0.28693
0 0 0
0 0 0
0 0 0
0 0 0
0 0 0
0 0.335562 2.922795
0.0291793 0 0
0 0 0
0 0 0
0 0 0
0 0 0
0.06808515 5.364135 0.8948325
0 0 0
0 0 0
0 0 0
0 0 0
0 0 0
0.00972644 41.22555 56.17995
0.03890575 0 0
0 0 0
0 0 0
0 0 0
0 0 0
0.00972644 0.5738605 0.175076
0 0 0
0 0 0
0 0 0
0 0 0
0 0 0
0.00486322 5.816415 3.404255
0 0 0
0 0 0
0 0 0
0 0 0
0 0 0
0 0.03890575 0.02917935
0 0 0
0 0 0
0 0 0
0 0 0
0 0 0
0 0 0
0 0 0
0 0 0
0 0 0
0 0 0
0 0 0
0 0 0.00972645
0 0.00486322 0.01458965
0 0 0
0 0 0
0 0 0
0 0 0
0 0 0
0 0 0
0 0 0
0 0 0
0 0 0
0 0 0
0 0 0.03404255
0 1.10395 2.8693
0.2528875 0 0
0 0 0
0 0 0
0 0 0
0 0 0
0 0 0
0 0 0
0 0 0
0 0 0
0 0 0
0 0 0.481459
1.079637 7.42614 4.337995
1.51246 0.505775 0.00486322
0 0 0
0 0 0
0 0 0
0 0 0
0 0 0
0 0 0
0 0 0
0 0 0
0 0 0
0 0.03890575 3.2680845
4.970215 3.443165 1.458965
1.663225 0.549544 0.00972645
0 0 0
0 0 0
0 0 0
0 0 0
0 0 0
0 0 0
0 0 0
0 0 0
0 0 0
0.00972645 1.33738645 8.199394
0.831611 0.8218845 1.47842
2.027965 0.87538 0
0 0 0
0 0 0
0 0 0
0 0 0
0 0 0
0 0 0
0 0 0
0 0 0
0 0 0
0.505775 3.84194322 3.93434645
0.306383 0.7537995 1.20608
2.12523 2.03283 0.209119
0 0 0
0 0 0
0 0 0
0 0 0.01458965
0.02917932 0 0
0 0 0
0 0 0
0 0 0
0 0 0.043769
0.64194645 1.021277 0.583587
0.457143 0.549544 0.919149
1.88693 2.97143 0.9920975
0.043769 0.0194529 0
0.0194529 0.05349545 0
0 0 0
0 0.0291793 2.74772
1.25471 0 0
0 0 0
0 0 0
0 0 0
0 0 0.068085
0.35501545 0.3987845 0.768389
0.72462 0.9531915 1.20608
1.551365 1.73617 1.21094
0.812158 0.5106385 0.4328265
0.744073 2.06687 0.7927055
0.189666 0.03404255 0.0243161
0.05349545 1.33739 7.338605
3.627965 0.0972644 0
0 0 0
0 0 0
0 0.00486322 0
0 0 0.0534955
0.2091185 0.4911855 0.821885
1.191485 1.230395 1.128265
1.181765 1.142855 1.28389
1.488145 1.556235 1.38602
1.70213 3.14164 4.323405
3.520975 1.85775 0.943463
0.894832 1.998785 4.099695
3.754405 1.201215 0.26261405
0.0243161 0 0.00972645
0.092401 0.18966555 0.16534975
0.07294845 0.10699105 0.0194529
0 0 0.0194529
0.126444 0.28693 0.83161
0.607903 0.812158 0.9142855
0.8899695 0.958055 0.987233
1.11854 1.13799 1.14772
1.37629 1.33739 1.940425
2.51429 1.653495 0.617629
0.2966565 0.4960485 1.02614
1.595138 1.0845005 0.7732511
0.15562322 0.00972644 0.189666
1.1866265 1.73617 3.7592725
2.9908811 0.5155016 0.09726422
0.00486322 0.00972645 0.0243161
0.0778115 0.179939 0.4085105
0.491185 0.6030395 0.831611
1.065045 0.982371 0.9094225
0.8218845 0.846201 0.904558
0.753799 0.8851065 0.9191475
1.61459 1.648635 0.700304
0.2528875 0.28693 0.6030395
0.7343445 0.753798 0.71489435
0.1556229 0.092401 0.24802455
0.4425535 0.6224925 0.773254
0.48145885 0.08753815 0.0243161
0.111854 1.79939 1.410335
0.2091185 0.1848025 0.325836
0.3647415 0.6030395 0.8802435
1.021277 1.0261415 0.9483285
0.9045595 0.7537995 0.8267475
0.6711245 0.744073 0.8413375
1.06018 1.454105 1.011548
0.6468085 0.5349545 0.432827
0.43769 0.6808535 1.2644361
0.413374 0.2382981 0.06808522
0.01945287 0.02917932 0.03890575
0.0194529 0.02917935 0.00972645
0 2.10091 10.66505
1.66322 0.1410335 0.1167175
0.350152 0.505775 0.6516715
1.094225 1.25471 1.031005
0.9288755 0.8607905 0.7732525
0.700304 0.7343465 0.802432
0.7732525 1.259575 1.27903
1.094226 0.8802435 0.637082
0.4571425 0.80729255 2.047415
0.9142865 0.14103355 0.00486322
0 0 0
0.02917935 0.393921 0.267477
0 0.00972645 8.2626
7.35805 0.1458965 0.01458965
0.267477 0.345289 0.6176295
1.11368 1.502735 1.361705
1.157445 1.060184 0.8851065
0.8462005 0.7975685 0.870517
0.8024315 0.928876 1.230395
1.381155 1.0893595 0.831611
0.554407 1.016415 2.50942
1.6875375 0.35015195 0.02917935
0.00486322 0 0
0.02917935 1.366565 1.624315
0.0194529 0 2.11064
8.107 0.131307 0
0.943465 0.238298 0.2528875
0.510638 1.152585 1.46383
1.546505 1.44438 0.928875
0.953193 1.0164145 0.9969605
0.855927 0.899696 1.133131
1.215805 1.259575 0.855927
0.593313 1.3422475 3.389665
1.668084 1.03586645 0.3161095
0.03890575 0.00486322 0
0.01458965 0.63708 3.0152
0.3161095 0 0.3647415
3.6231 0.126444 0
1.82371 0.5155015 0.15076
0.3258355 0.58845 1.22553
1.34225 1.35684 1.0553185
1.24985 1.24985 1.274165
1.0990885 1.089365 1.0261395
1.084496 1.308205 0.787842
0.57386 1.308207 4.658966
2.120365 1.2498485 1.035865
0.325836 0.02917935 0.01458965
0.0194529 0.28693 2.451065
0.393921 0 0.345289
2.10091 0.082675 0.00486322
3.112465 0.87538 0.1799395
0.1507597 0.28693 0.544681
1.142855 1.30334 1.094225
1.167175 1.137994 1.11854
1.05532 1.0358655 1.10395
1.19149 1.22553 0.870519
0.5155015 0.6030395 4.0948315
3.593921 1.0601825 1.1769
0.505775 0.087538 0.02917935
0.00972645 0.0243161 0.476596
0.218845 0.01458967 1.8383
2.378115 0.106991 0.1458965
2.84985 1.551365 0.233435
0.175076 0.257751 0.3647415
0.598176 1.065045 1.15258
1.00182 1.05532 1.035865
1.050457 0.967783 0.9483285
1.332525 1.19635 0.831612
0.5835865 0.4911855 1.2887545
3.4674795 2.032825 1.0650435
0.855925 0.223708 0.063222
0.00972645 0 0.043769
0.131307 0.6857135 8.01461322
2.54833 0.4717324 1.28389
1.58541 1.04559 0.2042555
0.2042555 0.267477 0.466869
0.5544075 1.031004 1.123405
0.982373 1.12827 0.919149
0.948327 0.9288755 0.943465
1.113676 1.220665 1.0212775
0.734348 0.530091 0.486322
1.079633 1.779938 1.0893625
1.44924145 0.63708 0.199392
0.0778115 0.01458965 0.0486322
0.393921 4.1580525 5.179313
1.1331305 1.76049 2.33921
0 0 0
0 0 0
0 0 0
0 0 0
0 0 0
0 0 0
0 0 0
0 0 0
0 0 0
0 0 0
0 0 0
0 0.00972644 0.00486322
0 0 0
0 0 0
0 0 0
0 0 0
0 0 0
0 0 0
0 0 0
0 0 0
0 0 0
0 0 0
0 0 0
0 0.03890577 0.00972644
0 0 0
0 0 0
0 0 0
0 0 0
0 0 0
0 0 0
0 0 0
0 0 0
0 0 0
0 0 0
0 0 0
0 0 0
0 0 0
0 0 0
0 0 0
0 0 0
0 0 0
0 0 0
0 0 0
0 0 0
0 0 0
0 0 0
0 0 0
0 0 0
0 0 0
0 0 0
0 0 0
0 0 0
0 0 0
0 0 0
0 0 0
0 0 0
0 0 0
0 0 0
0 0 0
0 0 0.00486322
0 0 0
0 0 0
0 0 0
0 0 0
0 0 0
0 0 0
0 0 0
0 0 0
0 0 0
0 0 0
0 0 0
0 0.00486322 0.0875379
0 0 0
0 0 0
0 0 0
0 0 0
0 0 0
0 0 0
0.00486322 0 0
0 0 0
0 0 0
0 0 0
0 0 0
1.225532 11.81765 1.775075
0 0 0
0 0 0
0 0 0
0 0 0
0 0 0
0 0.0632219 2.41216
0.6468085 0 0
0 0 0
0 0 0
0 0 0
0 0 0
4.693005 58.0766 5.62675
0 0 0
0 0 0
0 0 0
0 0 0
0 0 0
0.155623 28.5228 42.24195
0.3404255 0 0
0 0 0
0 0 0
0 0 0
0 0 0
0.01945287 0.496049 0.369605
0 0 0
0 0 0
0 0 0
0 0 0
0 0 0
0.3452885 14.74045 7.951365
0.02431612 0 0
0 0 0
0 0 0
0 0 0
0 0 0
0 0 0.00972645
0 0 0
0 0 0
0 0 0
0 0 0
0 0 0
0.00486322 0.10699105 0.0729483
0 0 0
0 0 0
0 0 0
0 0 0
0 0 0
0 0 0
0 0 0
0.00972645 0 0
0 0 0
0 0 0
0 0 0
0 0 0
0 0 0
0 0 0
0 0 0
0 0 0
0 0 0
0 0 0
0 0.06322185 2.05714
1.274165 0.2674775 0.043769
0.00972645 0 0
0 0 0
0 0 0
0 0 0
0 0 0
0 0 0
0 0 0
0 0 0
0 0 0
0 0 0.00972645
0.0972645 1.29848 3.360485
3.89544 3.491795 0.9337385
0.03890575 0 0
0 0 0
0 0 0
0 0 0
0 0 0
0 0 0
0 0 0
0 0 0
0 0 0
0 0 0.1264435
1.716715 1.668085 1.21094
2.874165 4.751365 2.027965
0.05349545 0 0
0 0 0
0 0 0
0 0 0
0 0 0
0 0 0
0 0 0
0 0 0
0 0 0
0 0 1.434652
0.5981765 0.43769 1.021275
1.76535 2.514285 0.982371
0.043769 0 0
0 0 0
0 0 0
0 0 0
0 0 0
0 0 0
0 0 0
0 0 0
0 0 0
0 0.51063645 3.6085125
0.3015195 0.515501 1.006687
1.88693 2.71854 1.468695
0.1313072 0 0.00486322
0.00972644 0.00486322 0
0 0 0
0 0 0.0534954
0 0 0
0 0 0
0 0 0
0 0 0
0 0 0
0.16048622 1.497874 1.7848015
0.4668695 0.598176 1.001826
1.68754 2.58237 1.629175
0.43769 0.179939 0.2091185
0.8656535 0.914288 0.1069907
0 0 0
0 0.2139815 2.97143
0.2139815 0 0
0 0 0
0 0 0
0 0 0
0 0 0.09726422
0.37446835 0.60304 0.6419455
0.9531915 0.899696 1.031
1.2693 1.065045 0.982373
1.244985 1.099085 1.21094
1.95015 4.06079 2.63587
0.9386015 0.4279635 0.4571425
0.8899675 3.1076 6.03526
1.741035 0.02917935 0
0 0 0
0 0 0.00486322
0.00486322 0 0.00486322
0.00486322 0.02917935 0.2285715
0.311246 0.39878445 0.79756935
1.2693 1.157445 0.851064
0.9775075 0.9677795 1.16717
1.308205 1.48815 1.512465
1.395745 2.65532 4.493615
4.90213 4.279635 3.389665
2.46079 1.984195 2.553195
3.06383 0.928876 0.05349545
0 0.00486322 0.00486322
0.17993945 2.217631 1.2449855
0.12158075 0.03890577 0.155623
0.00486322 0 0.087538
0.175076 0.4522795 1.969605
1.259575 0.841337 0.8996965
0.836474 0.851064 0.8851065
1.031005 1.0310025 0.938602
0.899696 0.9288755 1.44438
1.76535 1.91611 0.943464
0.5203645 0.355015 0.734345
1.351978 1.14286 0.748938
0.243161 0.02917932 0.03890575
0.6711222 2.922798 6.54592
8.6711465 1.7848005 0.131307
0.00972645 0.0194529 0.01458965
0.0486322 0.2480245 1.53678
0.875378 1.031 1.04073
0.8607905 0.8656535 0.7781155
0.744073 0.8170215 0.807295
0.7051675 0.5787235 0.7294835
1.035867 1.24985 0.8851065
0.432827 0.2091185 0.3355625
0.656535 0.8462025 0.943465
0.65653322 0.0778115 0.01458965
0.09240125 0.846201 4.819455
7.469892 2.470515 0.413374
0.21398172 0.2285715 0.068085
0.0194529 0.1604865 0.685715
0.7927055 1.201215 1.332525
1.28389 1.099085 0.8121585
0.792705 0.807295 0.846201
0.6662615 0.700304 0.7148935
0.7781155 1.04073 0.914288
0.637082 0.4911855 0.4279635
0.481459 0.695439 1.692399
1.20608145 0.16534945 0.01945287
0.0194529 0.05349545 0.05349545
0.07294845 0.33069922 0.97750645
0.223708 0.4668695 0.714895
0.1167175 0.063222 0.087538
0.5300915 0.7100305 1.050458
1.468695 1.351975 1.021275
0.8413375 0.8851065 0.632219
0.928877 0.73921 0.695441
0.7294835 0.992099 1.055315
1.050455 0.98237 0.763526
0.607903 0.6468085 1.66808435
1.765349 0.398784 0.05349545
0 0.00486322 0
0.00972645 0.763525 4.60061
0.43769022 0.12158072 2.26626
0.972645 0.03890575 0.02917935
0.330699 0.525228 0.9629165
1.186625 1.64863 1.61459
1.035865 1.113675 0.982369
0.9483285 0.787842 0.9920965
0.8802415 0.977506 1.04073
1.191487 1.1428555 0.909422
0.6662615 0.607903 1.1185395
1.70213 1.1379935 0.28693015
0.0534955 0.00486322 0
0.00972645 0.3598785 3.360485
0.77325 0.00972644 1.79453
2.801215 0.0729485 0.01458965
0.364742 0.3598785 0.5349545
0.9337385 1.531915 1.52219
1.308205 1.108815 1.123405
0.992097 1.28389 1.16717
1.0115505 0.9483285 1.035865
1.167175 1.29848 1.021278
0.637082 0.4279635 1.240121
2.733135 2.40243 1.02614
0.355015 0.106991 0.0534955
0.0243161 0.1410335 1.429785
1.72158 0.15076 1.30820822
2.480245 0.063222 0.02917932
0.4814585 0.2723405 0.3161095
0.700304 0.9969585 1.279025
1.42006 1.22067 1.021277
1.16717 1.108815 1.14772
1.18663 0.9920975 1.113675
1.201215 1.33252 0.9580545
0.4571425 0.4668695 1.541643
5.96229 6.29299 2.18845
0.9677829 0.2917935 0.043769
0.0194529 0.068085 0.30152
0.71003 0.0778115 1.23039465
1.67781 0.1021277 0.4474165
0.7294835 0.282067 0.189666
0.4231005 0.651672 1.16231
1.361705 1.17204 0.982372
0.9726445 1.0212785 1.1769
1.074775 1.001824 1.079635
1.118545 1.137995 0.9920995
0.564134 0.3841945 0.9969595
4.73678 7.771405 2.97143
1.2595735 0.350152 0.0583585
0.01458965 0.01458965 0.0243161
0.111854 0.15562335 2.56291755
1.38602 0.4765955 2.7914885
0.7829785 0.2820665 0.248024
0.30152 0.4231005 0.821885
1.16717 1.1769 0.9823705
1.108815 0.9337385 0.9288755
1.17204 0.943465 0.967783
1.040727 1.29362 0.992095
0.748936 0.627358 0.4571425
1.439516 3.477204 2.46565
1.5659565 0.65166935 0.1604865
0.0243161 0.02917935 0.01945287
0.10212765 1.4395122 3.204865
0.782977 1.439515 6.41943
0.6224925 0.243161 0.194529
0.2869305 0.612766 0.7343465
1.225535 1.31307 1.11368
1.0845 1.0310045 0.9337385
1.0261395 1.0115485 0.8948325
1.0455905 1.1525855 1.099085
0.826747 0.6079045 0.5203645
0.544681 0.8364725 1.147719
1.405472 1.507598 0.700304
0.3015195 0.243161 0.6516729
2.1592722 2.8498485 0.977506
0.8705165 2.300305 2.013375
0 0 0
0 0 0
0 0 0
0 0 0
0 0 0
0 0 0
0 0 0
0 0 0
0 0 0
0 0 0
0 0 0
0 0.3404255 0.01458967
0 0 0
0 0 0
0 0 0
0 0 0
0 0 0
0 0 0
0 0 0
0 0 0
0 0 0
0 0 0
0 0 0
0.1167172 17.3909 0.155623
0 0 0
0 0 0
0 0 0
0 0 0
0 0 0
0 0 0
0 0 0
0 0 0
0 0 0
0 0 0
0 0 0
0.179939 6.147115 0.01458967
0 0 0
0 0 0
0 0 0
0 0 0
0 0 0
0 0 0
0 0 0
0 0 0
0 0 0
0 0 0
0 0 0
0 0.01458967 0
0 0 0
0 0 0
0 0 0
0 0 0
0 0 0
0 0 0
0 0 0
0 0 0
0 0 0
0 0 0
0 0 0
0 0 0
0 0 0
0 0 0
0 0 0
0 0 0
0 0 0
0 0 0
0 0 0
0 0 0
0 0 0
0 0 0
0 0 0
0 0.00972645 0.0194529
0 0 0
0 0 0
0 0 0
0 0 0
0 0 0
0 0 0.00486322
0.3452885 0.07781155 0
0 0 0
0 0 0
0 0 0
0 0 0
9.303325 29.93315 2.47052
0 0 0
0 0 0
0 0 0
0 0 0
0 0 0
0 0.01458967 1.77021
4.97021 0.08267475 0
0 0 0
0 0 0
0 0 0
0 0 0.00486322
8.661395 46.6626 5.563525
0 0 0
0 0 0
0 0 0
0 0 0
0 0 0
0.1021275 1.44924 4.07052
0.899696 0 0
0 0 0
0 0 0
0 0 0
0 0 0
0 0.0243161 0.0729484
0 0 0
0 0 0
0 0 0
0 0 0
0 0 0.00972645
0.398784 1.99878 0.9386035
0.02917935 0 0
0 0 0
0 0 0
0 0 0
0 0 0
0 0 0
0 0 0
0 0 0.00972644
0 0 0
0 0 0
0 0 0
0.0389058 0.413374 0.2091185
0.00486322 0 0
0 0 0
0 0 0
0 0 0
0 0 0
0 0 0
0 0 0.00486322
0.0243161 0.00972645 0.02917935
0.01945287 0 0
0 0 0
0 0 0
0 0.01458967 0.0632219
0.00486322 0 0
0 0 0
0 0 0
0 0 0
0 0 0
0 0 0
0 0.00486322 0.413374
0.8072945 0.209119 0.0972645
0.13617 0.03890575 0
0 0 0
0 0 0
0 0 0.05835865
0.00972644 0 0
0 0 0
0 0 0
0 0 0
0 0 0
0 0 0
0.01945287 0.1604865 1.0747735
1.799395 2.674775 2.256535
0.792705 0.5738605 0.3841945
0.0194529 0 0
0 0 0
0 0 0.01458965
0.00486322 0 0
0 0 0
0 0 0
0 0 0
0 0 0
0 0 0.00486322
0.510638 0.5592705 0.7294835
2.105775 6.61398 9.439505
3.433435 1.084496 0.9288755
0.325836 0.00972645 0
0 0 0
0 0 0.00486322
0 0 0
0 0 0
0 0 0
0 0 0
0 0 0
0 0 0.243161
0.3452885 0.262614 0.675988
1.45897 3.21459 3.929485
1.66322 0.4765955 0.481459
0.4036475 0.0389058 0
0 0 0
0 0 0.03404257
0 0 0
0 0 0
0 0 0
0 0 0
0 0 0
0 0 0.8218855
0.2285715 0.393921 0.9337385
1.84316 1.935565 1.53678
0.6468085 0.389058 0.393921
0.8218845 0.408511 0
0 0 0
0 0.02917935 0.612766
0.00486322 0 0
0 0 0
0 0 0
0 0 0
0 0 0
0.00486322 0.1264439 0.5933135
0.6808515 0.744073 1.0261385
1.31307 1.73131 1.21094
0.768389 0.6273555 1.02614
2.0766 2.470515 0.5398175
0.0632219 0.00972644 0.00486322
0.13617 1.444375 4.114285
0.1410335 0 0
0 0 0
0 0 0
0 0 0
0 0 0
0.18966585 0.4231005 0.257751
1.0990895 0.787842 0.763526
1.0018215 0.996959 0.962918
0.992098 1.1282655 1.293615
1.935565 3.015195 3.0541
1.9307 1.5076 2.09605
3.428575 4.668695 3.613375
1.181765 0.01458967 0
0 0 0
0 0.01458965 0.17507585
0.0534954 0.00972644 0.00972645
0.00972645 0.12644395 0.53495645
0.685715 0.4036475 0.2285715
1.0164145 0.982371 0.855927
0.9240105 1.0212745 1.14772
1.395745 1.47842 1.429785
1.264435 1.47842 1.979335
2.8693 3.34103 3.297265
2.46079 1.420062 1.444375
1.935565 0.6954405 0.08753795
0 0.01458967 0.0243161
0.33556255 3.9100295 6.14709
1.108817 0.393921 0.544681
1.0018255 0.496049 0.45714265
0.218845 0.20425522 0.57872435
1.381155 1.108815 0.846201
0.7148935 0.8462005 1.215805
1.19635 1.0212785 1.06018
0.8462005 0.8267475 0.8899695
1.0893625 1.30821 1.123405
0.549544 0.369605 0.5398175
0.938603 1.210944 0.5738605
0.369605 0.32097245 0.28692995
0.505775 1.8237105 3.2
2.650455 1.06991 1.760489
2.1009122 0.16048615 0.03890575
0.082675 0.092401 0.56413145
1.32766 1.46869 1.293615
0.846199 0.787842 0.904559
0.933739 0.826748 0.7732525
0.700304 0.6030395 0.690578
0.9337385 0.8656535 0.8559275
0.6419455 0.345289 0.4182375
0.646809 0.9726465 1.313069
1.478419 0.66139935 0.111854
0.082675 0.228571 1.867479
6.604261 6.093627 3.88085
1.337387 0.12644372 0.02917935
0.03404255 0.126444 0.3647415
0.9920995 1.424925 1.58541
1.26444 0.8851065 0.8559275
0.904559 0.8364745 0.8948315
0.7829785 0.656535 0.617629
0.7148935 0.7586625 0.851064
0.7100305 0.6419455 0.719757
0.7392095 0.8607905 1.619451
1.5173255 0.7294829 0.23343472
0.0486322 0.09726435 0.33069935
0.700304 1.4735585 5.65593
3.272945 0.3890575 0.0534955
0.0243161 0.01458965 0.1604864
0.700304 1.065045 1.57082
1.61945 1.381155 1.0164145
0.8656535 0.9142855 0.87538
0.880243 0.8607905 0.8267475
0.8462005 0.7489365 0.9969605
1.031005 0.9726435 1.0990905
0.8899695 0.6905775 0.855928
1.12827 0.95318965 0.35987822
0.1069911 0.1702125 0.1361705
0.1896655 0.729485 5.53432645
4.6151955 0.593313 0.27720365
0.03404257 0.04863222 0.213982
0.578723 0.8267475 1.14772
1.848025 1.59027 1.191485
0.948328 0.9483285 1.0066885
1.13313 1.079635 1.011551
1.0115515 1.0310025 1.035865
1.12827 1.1428555 1.152586
0.8656535 0.525228 0.568997
0.958057 1.288756 0.9629165
0.525228 0.389058 0.19452872
0.374468 0.4279635 1.186625
1.68754 0.4960485 0.520365
0.1604865 0.36960485 1.2498505
0.500912 0.6857145 0.8802415
1.33739 1.79453 1.4541
1.11368 1.006686 1.0553185
1.016411 1.055315 1.152585
1.045591 0.9288765 1.0066885
1.172035 1.23526 1.240124
0.578723 0.5398175 0.5300915
1.108815 2.42675 2.97143
2.11064 0.836472 0.325836
0.3841945 0.2917935 0.3793315
0.61763 0.62735575 0.977506
2.368389 6.5070145 5.8699215
0.6079025 0.5155015 0.72462
1.05532 1.5076 1.502735
1.13313 0.9823695 0.9677815
0.9142855 1.094225 0.9580545
1.254715 0.967779 0.982369
1.1574475 1.439515 1.108815
0.7343465 0.481459 0.4279635
1.0796375 3.5987845 5.43222
4.21155 1.2303935 0.30638315
0.1167175 0.068085 0.02917935
0.111854 0.1896655 0.7586625
3.370214 8.5544155 7.4796415
0.6662615 0.6030395 0.5155015
0.870517 1.415195 1.726445
1.347115 0.9920955 0.919149
0.9337385 0.9775075 1.079635
0.996961 1.079635 0.9872325
1.21094 1.249845 1.288755
0.768389 0.57386 0.4231005
0.6030395 2.2127665 3.253497
3.33617 2.241945 0.418237
0.11671735 0.0534955 0.02431612
0.1313069 0.3112464 0.6322185
1.264436 3.234042 5.2765935
0.632219 0.462006 0.4911855
0.8899695 1.215805 1.424925
1.55623 1.06991 0.953194
0.9240105 0.992097 1.006687
0.9337385 0.972642 1.0164125
1.0261415 1.254715 1.1769
0.8705145 0.5592685 0.6079035
0.5884495 0.564134 1.142859
1.760485 2.62614 1.9307
1.2984825 0.656535 0.64194435
1.356837 1.04073075 0.369605
0.6030395 1.536775 2.21277
0.4668695 0.325836 0.4425535
0.656535 1.14286 1.47842
1.473555 1.152585 1.19149
1.0164145 1.05046 1.016416
0.9337385 0.943465 0.9337385
0.894833 1.1671745 1.279025
1.133133 0.894834 0.607903
0.6370825 0.4279635 0.530091
0.7683895 2.00365 3.07842
2.99088 2.2808515 1.9452895
1.9355625 0.7343465 0.291793
0.481459 0.9677795 0.525228
0 0 0
0 0 0
0 0 0
0 0 0
0 0 0
0 0 0
0 0 0
0 0 0
0 0 0
0 0 0
0 0 0
0.0680851 1.16231 0.00486322
0 0 0
0 0 0
0 0 0
0 0 0
0 0 0
0 0 0
0 0 0
0 0 0
0 0 0
0 0 0
0 0 0
19.64255 108.897 0.03890575
0 0 0
0 0 0
0 0 0
0 0 0
0 0 0
0 0 0
0 0 0
0 0 0
0 0 0
0 0 0
0 0 0
20.6006 48.4134 0.00486322
0 0 0
0 0 0
0 0 0
0 0 0
0 0 0
0 0 0
0 0 0
0 0 0
0 0 0
0 0 0
0 0 0
0.1848025 0.1021275 0
0 0 0
0 0 0
0 0 0
0 0 0
0 0 0
0 0 0
0 0 0
0 0 0
0 0 0
0 0 0
0 0 0
0 0 0
0 0 0
0 0 0
0 0 0
0 0 0
0 0 0
0 0 0
0.00486322 0.06322185 0.03890575
0 0 0
0 0 0
0 0 0
0 0 0
0 0.01458967 0
0 0 0
0 0 0
0 0 0
0 0 0
0 0 0
0 0 0
1.73617 2.781765 0.1215805
0.00972645 0 0
0 0 0
0 0 0
0 0 0.02431612
6.24438 15.324 1.1428565
0 0 0
0 0 0
0 0 0
0 0 0
0 0 0
0 0 0.442553
4.93131 0.851064 0
0 0 0
0 0 0
0 0 0
0 0 0
3.282675 17.84315 2.115505
0 0 0
0 0 0
0 0 0
0 0 0
0 0.01458965 0.043769
0.02431612 0.043769 0.267477
0.238298 0.01458967 0
0 0 0
0 0 0
0 0 0
0 0 0
0 0.00486322 0.00486322
0 0 0
0 0.0194529 1.624315
0.218845 0 0
0 0 0
0 0.330699 0.3696045
0.0632219 0.05835865 0.03404255
0.00486322 0 0
0 0 0
0 0 0
0 0 0
0 0 0
0 0 0
0 0 0
0 0.09726455 2.091185
1.410335 0.1021275 0
0 0 0
0.02431612 0.291793 0.1604865
0.03890575 0.087538 0.10699105
0.0243161 0 0
0 0 0
0 0 0
0 0 0
0 0 0
0 0 0
0 0 0
0.05349545 0.09726425 0.2772035
0.831611 0.218845 0.00972644
0 0 0.00486322
0.01945287 0.00486322 0
0.043769 0.10699075 0.194529
0.4474165 0.0680851 0
0 0 0
0 0 0
0 0 0
0 0 0
0 0 0
0 0 0.1118542
0.2966565 0.08753805 0.0632219
0.282067 0.1799395 0.1410335
0.11671755 0.08267475 0.00486322
0.00486322 0 0
0 0.04863225 1.6924
3.35076 0.05835865 0
0 0 0
0 0 0
0 0 0
0 0 0
0 0 0
0 0.1361705 0.549544
0.5544075 0.714894 0.554407
0.457143 1.11854 4.367175
3.73982 0.5009115 0.00486322
0 0 0
0 0.01458967 1.35198
1.09909 0 0
0 0 0
0 0 0
0 0 0
0 0 0
0 0 0
0.389058 0.612766 0.520365
1.91611 4.114285 4.751365
3.569605 4.051065 7.601215
6.827965 0.6030395 0.01458965
0 0 0
0 0.00972644 0.9386025
0.10699085 0 0
0 0 0
0 0 0
0 0 0
0 0 0
0 0 0.03404257
0.369605 0.199392 0.447416
1.420065 2.334345 2.772035
2.36839 2.241945 2.451065
2.63587 0.719757 0.01458967
0.00486322 0 0
0 0.08753795 1.71672
0.0486322 0 0
0 0 0
0 0 0
0 0 0
0 0 0
0 0 0.16535
0.213982 0.379331 0.7781155
1.157445 1.11854 0.8996965
0.894833 0.8656535 0.958057
1.745895 1.546505 0.2237085
0.02917932 0.00972644 0
0.05835865 0.914284 2.888755
0.06322195 0 0
0 0 0
0 0 0
0 0 0
0 0 0
0 0 0.1896656
0.787842 0.7586625 0.88997
0.958055 0.977508 0.782979
0.544681 0.7343465 1.181765
1.52219 2.06687 1.288755
0.5203645 0.2723405 0.481459
1.274165 3.61824 3.2924
0.3355625 0 0
0 0 0
0 0 0
0 0 0
0 0 0
0.02431612 0.131307 0.1361701
1.108815 0.7927055 0.632219
0.7343465 0.8024315 1.0990885
0.996961 1.0796375 1.34225
1.322795 1.67781 1.90152
1.867475 2.032825 2.83526
3.749545 3.06383 2.251675
0.982373 0.0729483 0
0 0 0
0.043769 0.8462 0.6905765
0.0632219 0.0194529 0.00486322
0.00486322 0.01945287 0.12644365
1.157446 2.280855 0.1945285
1.24985 1.07964 0.88997
0.763526 0.9823705 1.293615
1.483285 1.541645 1.497875
1.244985 1.040727 1.31307
1.19149 1.33252 1.531915
1.47842 1.113679 0.870516
1.060181 0.5787235 0.1604865
0.01945287 0.03890577 0.3452885
2.69909 9.371415 9.16717
2.917935 2.995745 3.263225
3.987845 3.749545 2.908205
4.7805495 2.6747735 0.549544
1.259575 1.16231 0.9726445
0.7927055 0.96292 1.108815
1.288755 1.118545 1.0018235
0.851064 0.7586625 0.6322185
0.651672 0.6905775 0.8024315
0.9045595 0.637082 0.5592705
0.7781155 1.244985 1.575685
1.2449845 0.943465 1.595139
3.486928 3.209724 1.34711
0.9094245 0.817021 2.494835
13.582975 17.619432 6.4340275
1.3130705 0.3598785 0.6176295
1.381155 1.371425 1.201215
0.9094225 0.8656535 0.8656535
0.851064 0.8705165 0.700304
0.656535 0.6322185 0.5787235
0.57386 0.7051675 0.656535
0.6662615 0.593313 0.520365
0.9775075 1.604865 2.37325
1.82371 1.18663 0.919149
0.894835 1.069909 0.564134
0.8607905 1.298479 0.656535
1.5075985 2.13008965 0.69057755
0.1458965 0.155623 0.554407
1.172035 1.75076 1.439515
1.089365 1.0261405 0.831611
0.8899695 0.938602 0.894833
0.7537995 0.855927 0.6662615
0.6419455 0.632219 0.7975685
0.855927 0.593313 0.894833
1.332522 1.561095 1.54164
1.55137 0.9240145 0.6322185
0.48145885 0.666261 1.0942225
1.65836 1.8966555 1.1768995
1.045592 0.7051655 0.28693005
0.2528875 0.3355625 0.787842
0.9288755 1.38602 1.410335
1.405475 1.035864 0.8413375
0.8510635 0.880243 0.9677815
0.987234 1.09909 1.0455925
1.040727 0.9288755 0.763526
0.919149 0.972646 1.44924
1.34225 1.157449 1.0504555
1.074775 0.972646 0.5981745
0.4717325 1.0164135 2.217625
2.271125 1.590275 0.6662615
0.885107 0.763524 0.6370811
0.75379935 1.395743 2.499697
0.8072945 0.9483265 1.274165
1.249845 1.167175 1.069909
1.060182 0.87538 1.17204
1.13313 1.191485 1.25471
1.34225 1.16231 1.157445
1.06991 1.201215 1.172037
1.2012135 0.83161 0.7100305
0.8607905 0.865654 0.768389
0.8170215 2.32462 4.19696
4.26991 2.441337 0.544681
0.16534975 0.3452885 0.57386255
1.24012255 2.130091 2.767172
0.5738605 0.7100305 0.919149
1.454105 1.1769 1.13313
0.992099 0.919149 0.9775075
0.977508 1.142855 1.15258
1.186625 1.1574475 1.0115525
1.084495 1.371425 1.264435
0.9337385 0.58845 0.4863225
0.5641335 0.6808515 0.8851065
2.042555 3.297265 3.18541
3.44316 2.621277 0.8899715
0.306383 0.2917935 0.520365
2.35866 5.281457 3.1319155
0.6224925 0.700304 0.9483285
1.386015 1.46383 1.22067
0.992099 0.8851065 0.87538
0.8607905 0.9969585 1.0261415
1.079635 1.045595 1.031
1.0747705 1.4152 1.26444
0.763524 0.6273555 0.45228
0.5155015 0.71003 0.744073
2.59696 5.043165 3.24377
1.5076 0.909423 0.525228
0.311246 0.1896655 0.2285715
1.337387 2.4462 1.429786
0.831611 0.6905775 0.9531915
1.473555 1.531915 1.356835
1.074772 0.933741 0.826748
0.889968 0.8802435 1.02614
1.123406 0.972647 0.8656535
0.9872345 1.11368 1.497875
1.045595 0.7392085 0.598176
0.612766 0.4474165 0.593313
1.44924 4.06079 5.621885
4.30395 2.626138 1.3811565
0.7732525 0.306383 0.2285715
0.3939205 0.685714 0.7440715
0.894833 0.714894 0.773252
1.225535 1.580545 1.44924
1.172035 1.14772 0.943465
0.943465 1.0164155 0.87538
0.9775075 0.9677815 0.938602
0.885108 1.172035 1.240125
0.953191 0.860792 0.6176275
0.710028 0.544681 0.4231
0.5300915 1.604865 3.87599
5.4079 3.7398165 1.9841945
1.069909 0.3793315 0.189666
0.3355625 0.3987845 0.72461965
0.8364745 0.5349545 0.812158
1.0699075 1.63891 1.58055
1.22553 1.07477 0.972644
0.996961 0.948328 0.9872325
1.001822 1.045592 0.909423
0.812158 0.977507 1.30821
1.25471 1.016411 0.885105
0.768389 0.57386 0.5398175
0.457143 0.7975705 1.31793
1.90152 1.279026 0.7732525
0.8364755 0.99696 0.5787235
0.4911855 0.5009115 0.9823722
0 0 0
0 0 0
0 0 0
0 0 0
0 0 0
0 0 0
0 0 0
0 0 0
0 0 0
0.00486322 21.34465 2.621275
0 0 0
0.01458967 0.155623 0
0 0 0
0 0 0
0 0 0
0 0 0
0 0 0
0 0 0
0 0 0
0 0 0
0 0 0
0.01458965 49.6 3.57933
0 0 0
5.4079 6.55562 0
0 0 0
0 0 0
0 0 0
0 0 0
0 0 0
0 0 0
0 0 0
0 0 0
0 0 0
0 0.3404255 0.00486322
0 0 0.00486322
5.11125 2.334345 0
0 0 0
0 0 0
0 0 0
0 0 0
0 0 0
0 0 0
0 0 0
0 0 0
0 0 0
0 0 0
0 0 0
0.00972644 0 0
0 0 0
0 0 0
0 0 0
0 0 0
0 0 0
0 0 0
0.00486322 0.462006 0.0632219
0 0.00486322 0
0 0 0
0 0 0
0 0 0
0 0 0
0 0 0
0 0 0
0 0 0
0 0 0
0 0 0
0 0 0
0.320973 10.96655 8.82675
1.702125 0.111854 0
0 0 0
0 0 0
0 0 0
0 0 0
0 0 0
0 0 0
0 0 0
0 0 0
0 0.00486322 0
0 0 0.00486322
0.58845 6.584805 7.635255
0.7635255 0.00972644 0
0 0 0
0 0 0
0 0 0
0.05349545 0.1799395 0.0291793
0 0 0
0 0 0
0 0 0
0 0 0
0 0.4571425 0.277204
0 0.00972644 0.05835865
0.194529 0.3355625 0.1021275
0.00486322 0 0
0 0 0
0 0 0
0 0 0
0.0389058 0.08267495 0.00486322
0 0 0
0 0.01458965 5.4614
1.46383 0 0
0 0 0
0.1458965 6.56535 1.609725
0.02431612 0.00486322 0.00486322
0.0291793 0.01458967 0
0 0 0
0 0 0
0 0 0
0 0 0
0 0 0
0 0 0
0 0.4911855 61.21825
26.2906 0.5349545 0
0 0 0.0243161
2.94711 14.0061 1.29848
0.00972644 0 0
0.01458967 0.01945287 0
0 0 0
0 0 0
0 0 0
0 0 0
0 0 0
0 0 0
0 0.5592705 10.105785
13.3204 4.021885 0.2674775
0.0194529 0.00972644 0.3987845
5.155015 5.23769 0.306383
0.00972644 0.03404255 0.02917932
0.199392 0.568997 0.0243161
0 0 0
0 0 0
0 0 0
0 0 0
0 0 0
0 0 0
0.08753785 0.1653495 0.28693
1.11854 1.400605 0.3841945
0.08753795 0.1993925 1.28389
1.47842 0.3355625 0.0389058
0.1653495 0.525228 0.6905775
7.53313 11.16595 0.418237
0 0 0
0 0 0
0 0 0
0 0 0
0 0 0
0 0 0.1556235
0.2382975 0.043769 0.0243161
0.0632219 0.1313072 0.1604865
0.8024315 2.801215 1.79453
0.267477 0.01458967 0.00486322
0.1361705 0.593313 5.325225
31.21705 9.42494 0.131307
0 0 0
0 0 0
0 0 0
0 0 0
0 0 0
0.01458965 0.3841945 0.8364745
0.3258355 0.175076 0.043769
0.08267485 0.1945285 1.634045
5.174465 4.459575 0.924014
0.08267475 0.00972645 0.00486322
0.01945287 0.267477 6.62857
9.274165 0.267477 0
0 0 0
0 0 0
0 0 0
0 0 0
0 0 0
1.546505 1.88693 0.855927
1.13313 1.551365 1.376295
1.410335 2.18845 4.153195
4.868085 2.48997 0.2966565
0.01458967 0 0.00486322
0.01458967 0.3209725 3.42857
1.001824 0.00972645 0
0 0 0
0 0 0
0 0 0
0 0 0
0 0 0.00972644
1.52219 0.481459 0.3404255
0.812158 1.347115 1.502735
1.57082 1.804255 1.86748
1.88693 1.347115 0.481459
0.04863225 0.00486322 0.0243161
0.1021277 0.6808515 2.64073
0.2577505 0 0
0 0 0
0 0 0
0 0 0
0 0 0
0 0 0.13617005
0.379331 0.3015195 0.355015
0.5641335 0.7586625 0.632219
0.6711245 0.6857145 0.8996965
1.07477 1.172035 0.73921
0.3209725 0.1799395 0.30152
0.8899695 1.55623 2.14468
0.2431615 0.00486322 0
0 0 0
0 0 0
0 0 0
0 0 0
0 0 0.3647415
0.792705 0.5544075 0.515501
0.5592705 0.744073 0.7100305
0.748936 0.7294835 0.899696
1.0164125 1.035865 0.9434655
0.943465 1.10395 1.54164
2.0766 2.72827 1.925835
0.530091 0.00972644 0
0 0 0
0 0 0
0 0 0
0 0 0
0 0.0389058 0.4279635
1.0115485 0.87538 0.7343465
0.6273555 0.8364745 0.9142855
1.24012 1.050455 1.2693
1.167175 1.14286 1.016411
1.293615 1.09909 1.497875
1.57082 1.90152 1.51246
1.065045 0.189666 0.00972644
0 0.00486322 0.0243161
0.7975685 3.98298 1.5367795
0.043769 0.00486322 0
0 0 0
0.1993925 0.9483285 0.1848025
1.22067 1.123405 0.9094225
1.035866 1.08936 1.381155
1.454105 1.61459 1.351975
1.201215 0.948328 0.8170215
0.782979 0.7100305 0.7343465
0.787842 0.9969615 1.172035
0.9969585 0.9483285 0.481459
0.199392 0.4717325 2.256537
5.36413 7.81031 5.874785
1.70213 1.595138 1.502736
0.6224925 0.525228 2.125225
6.356235 2.256535 0.1702127
1.06991 1.035865 1.050455
0.894833 1.13313 1.157445
1.084497 1.050455 0.9580545
0.8656535 0.768389 0.530091
0.500912 0.5300915 0.661398
0.700304 0.8218845 0.860791
1.069911 1.40547 2.062005
2.24195 2.363528 3.375075
3.18055 1.53678 0.5641335
0.3452885 0.8656525 3.058969
3.72523 6.818235 9.220645
4.26991 0.671125 0.3647415
1.050455 1.293615 1.108815
1.021275 1.001822 0.904559
1.04073 0.8462005 0.821885
0.773252 0.695441 0.593313
0.6905775 0.6905775 0.7732525
0.73921 0.661398 0.8364735
1.001823 1.531915 2.528875
2.679635 1.8966575 1.322796
1.0601835 0.875378 0.350152
0.07781155 0.05835865 0.05349545
0.2285715 0.841335 1.2401225
0.627356 0.5300915 0.5544075
0.987232 1.35684 1.11854
1.035866 0.982373 0.7294835
0.855927 0.953192 0.9094225
0.95319 1.016411 1.15258
1.0650455 0.96778 0.7489365
0.748936 0.846201 0.846201
1.32766 1.74103 2.04742
1.877205 1.517325 0.807296
0.466869 0.6662615 0.554407
0.306383 0.1945285 0.0778116
0.06322195 0.16535 0.3355625
0.534954 0.6905775 0.7732535
0.8607905 1.089365 1.12827
1.22067 0.962918 0.851064
0.924012 1.0212755 1.108815
1.157445 1.351975 1.26444
1.43465 1.172035 1.172035
1.065045 1.001824 1.167175
1.30334 1.4832825 1.0893635
1.347114 1.356841 0.7781155
0.325836 0.398784 0.8559275
1.201215 0.7781155 0.1896657
0.09240145 0.13617035 0.2723405
0.5544075 0.9142875 1.1525845
0.7781155 0.885108 1.196355
0.982373 0.992096 0.933739
1.006685 0.972642 1.035864
1.172035 1.1769 1.1282655
1.34711 1.26444 1.137995
0.9337385 1.137995 1.283895
1.162308 0.909421 0.8218845
0.9191495 1.0018245 0.690578
0.447416 0.6273555 2.08146
4.66869 3.725225 1.0844965
0.218845 0.11671735 0.393921
0.632219 1.34711 1.16717
0.719757 0.748936 1.055321
1.060181 0.9969625 0.899696
1.01155 0.9823725 1.031005
0.992097 1.031004 1.108815
1.108815 1.079636 0.914286
1.079637 1.14286 1.288755
1.196355 0.782979 0.661398
0.6711245 0.700304 0.5009115
0.6322185 0.9288775 2.57751
5.41277 6.006075 2.66991
0.6662615 0.3647415 0.5787235
0.8996945 0.899695 0.641945
0.744073 0.7343465 1.0066845
1.279025 1.09909 1.0650455
0.9045595 0.948328 0.982371
0.9823705 0.87538 0.924012
1.09909 1.152585 1.04073
0.899696 1.094225 1.27903
1.254715 0.8996945 0.58845
0.817021 0.6613985 0.564134
0.549544 1.0115505 2.280855
3.657145 3.23404 1.629175
0.612766 0.4231005 0.5349545
0.6273555 0.568997 0.5398161
0.7537995 0.6905775 1.021275
1.47842 1.32766 1.0650455
1.01155 0.8802435 0.9288755
0.836474 0.8899695 0.9337405
0.9677795 1.04073 0.9580545
0.8851065 1.123405 1.317931
1.28389 0.894834 0.734344
0.802434 0.710032 0.4668695
0.374468 0.705168 1.44924
2.71854 2.58237 1.2401235
0.5835865 0.4668695 0.3841945
0.31610935 0.3890576 0.4911854
0.753799 0.8121585 1.099085
1.40547 1.43465 1.269305
0.9775095 0.914286 1.026142
0.9045595 0.899696 0.880243
1.02614 1.0164135 1.006685
0.924012 1.001824 1.10395
1.167175 0.8656525 0.8218845
0.744072 0.5787235 0.442553
0.3647415 0.43769 0.7148945
0.9969615 0.938604 0.6468085
0.612766 0.7003045 0.418237
0.30638305 0.31610945 0.81215965
0.695441 0.695441 0.962918
1.29848 1.52219 1.22067
1.142855 0.977508 1.040728
0.967781 0.943464 0.943467
0.972643 0.96778 1.0990885
0.87538 0.894833 1.147721
1.288756 1.240125 0.865653
0.817023 0.7489365 0.496049
0.500912 0.418237 0.4328267
0.5738605 0.418237 0.413374
0.8559265 1.317931 1.0796345
0.76839 0.8607922 2.796352
0 0 0
0 0 0
0 0 0
0 0 0
0 0 0
0 0 0
0 0 0
0 0 0
0 0 0
0 72.0924 12.23585
0 0 0
0 0 0
0 0 0
0 0 0
0 0 0
0 0 0
0 0 0
0 0 0
0 0 0
0 0 0
0 0 0
0.0194529 72.8948 7.71793
0 0 0
0.00486322 0 0
0 0 0
0 0 0
0 0 0
0 0 0
0 0 0
0 0 0
0 0 0
0 0 0
0 0 0
0 0.2528875 0.00486322
0 0 0
0 0 0
0 0 0
0 0 0
0 0 0
0 0 0
0 0 0
0 0 0
0.0389058 0.1167172 0.0291793
0 0 0
0 0 0
0 0 0
0 0 0
0 0 0
0 0 0
0 0 0
0 0 0
0 0 0
0 0 0
0 0 0.00972644
2.2079 16.9337 5.99149
1.46869 0.5300915 0.0194529
0 0 0
0 0 0
0 0 0
0 0 0
0 0 0
0 0 0
0 0 0
0 0 0
0 0 0
0 0.03404255 0.248024
3.856535 23.14405 19.1611
15.57205 7.552585 0.0972644
0 0 0
0 0 0
0 0 0
0 0 0
0 0 0
0 0 0
0 0 0
0 0 0
0 0.282067 0.267477
0.1118542 0.1458965 0.3404255
1.30334 3.29726 4.654105
2.334345 0.3112465 0
0 0 0
0 0 0
0 0 0
0 0 0
0 0 0
0 0 0
0 0 0
0 0 0
0.962918 19.0152 7.839515
0.2528875 0.0632219 0.043769
0.0729483 0.233435 0.330699
0.043769 0 0
0 0 0
0 0 0
0 0 0
0 0 0
0 0 0
0 0.0291793 7.75684
5.26687 0.15076 0.00486322
0 0 0.1215805
10.51915 56.45715 7.82006
0.0632219 0.00972644 0.00972644
0.0389058 0.0924012 0.043769
0 0 0
0 0 0
0 0 0
0 0 0
0 0 0
0 0 0
0 0.58845 29.93315
33.5319 6.42918 0.447416
0.07294835 0.09726455 1.415195
16.7635 18.34405 0.95319
0.00486322 0.00486322 0.0389058
0.1069911 0.374468 0.1264435
0 0 0
0 0 0
0 0 0
0 0 0
0 0 0
0 0 0
0.0194529 0.369605 1.925835
5.558665 6.151975 1.51246
0.3598785 0.282067 1.9307
4.532525 1.37143 0.08753795
0.03890575 0.03404255 0.175076
0.4960485 2.48511 1.0261395
0.00972644 0 0
0 0 0
0 0 0
0 0 0
0 0 0
0 0 0
0.1021275 0.1215807 0.08267475
0.1848025 0.510638 0.2577505
0.131307 0.418237 1.10881
0.651672 0.15076 0.02917935
0.04863225 0.413374 0.7975685
4.0997 18.99085 6.818235
0.043769 0 0
0 0 0
0 0 0
0 0 0
0 0 0
0 0 0.374468
0.3452885 0.02917935 0.00972644
0.00972645 0.01458967 0.043769
0.695441 2.62614 1.6924
0.58845 0.2723405 0.13617
0.1993925 0.632219 1.73617
12.9848 19.14165 3.30699
0.02917935 0 0
0 0 0
0 0 0
0 0 0
0 0 0
0.00486322 0.9920955 2.874165
0.350152 0.0632219 0.01458965
0.0389058 0.1215805 0.7051675
2.50942 3.45775 1.77021
0.8899695 0.568997 0.223708
0.1556235 0.432827 1.789665
5.44681 1.989055 0.145897
0.00486322 0 0
0 0 0
0 0 0
0 0 0
0 0 0
4.143465 4.955625 1.274165
0.612766 0.7537995 0.7343465
0.8705165 1.264435 1.848025
2.10091 1.73617 1.006685
0.6030395 0.335562 0.262614
0.3355625 0.350152 1.0650465
1.27903 0.1848025 0.00486322
0 0 0
0 0 0
0 0 0
0 0 0
0 0 0
4.386625 1.19149 0.30152
0.4036475 0.7392095 0.812158
1.0310015 1.11854 0.9969595
1.0845 1.02614 0.7100305
0.4960485 0.5787235 0.6662615
0.807295 0.5203645 0.768389
0.6030395 0.0924012 0
0 0 0
0 0 0
0 0 0
0 0 0
0 0 0.2285715
0.544681 0.3209725 0.325836
0.3550155 0.6079025 0.568997
0.4960485 0.4911855 0.846201
0.787842 0.880243 0.7975685
0.700304 1.0261385 1.371425
1.30821 1.0601825 0.87538
0.549544 0.043769 0
0 0 0
0 0 0
0 0 0
0 0 0
0 0 1.629178
0.617629 0.5203645 0.520365
0.5349545 0.6516715 0.6905775
0.744073 0.7148935 0.9920975
0.8170215 0.894833 0.851064
0.943463 1.06018 1.3617
1.458965 1.473555 1.395745
0.6905775 0.131307 0.00486322
0 0 0.0243161
0.335562 0.320973 0
0 0 0
0 0 0
0 0.0194529 2.54833
0.899696 0.9677815 0.9337385
0.9094225 0.9094225 1.0261395
1.1769 1.37143 1.317935
1.303345 0.962918 1.20608
1.0115495 0.933739 0.821885
0.958057 1.001826 1.16717
1.05046 0.6468085 0.155623
0.02917932 0.0632219 0.481459
4.27477 10.04253 2.45593
0.09726435 0 0
0 0 0
0.00486322 0.8753805 2.07173
1.21094 1.04073 0.9483285
0.9872345 0.9823695 1.22553
1.215805 1.308205 1.11368
1.157445 1.152585 0.8413375
0.680851 0.6224925 0.6468085
0.6905775 0.7781155 0.817021
1.055315 1.240125 1.0845
0.6273555 0.719757 2.062008
3.238905 3.19027 3.09301
2.05228 0.6905775 0.1945291
0.0583585 0.08267472 0.4133737
2.037689 1.8091195 0.4474165
1.18663 1.157445 1.1428585
1.0504555 1.0845 0.962918
1.01641 0.855927 0.9531915
0.7489365 0.7100305 0.7343465
0.73921 0.6468085 0.695441
0.700304 0.744073 0.9288755
1.0553205 1.47842 1.77021
1.590275 1.327658 1.668085
0.831609 0.389058 0.160486
0.355015 0.792706 1.575686
3.0638322 5.3495615 6.3416505
3.219454 0.544681 0.1507597
1.230395 1.137995 1.12827
1.10395 0.948329 0.9288755
0.899696 0.8851065 0.782979
0.919149 1.07477 1.065045
0.894833 0.831611 0.787842
0.846201 0.8267475 0.958057
1.322795 1.45897 1.46383
1.813985 1.147719 0.870518
0.4085105 0.306383 0.11185425
0.04863222 0.02431612 0.11185422
0.46686945 1.62917935 1.79452645
0.8899679 0.5592705 0.3987845
1.1039535 1.094225 1.07477
1.09909 1.05532 0.8851065
1.006685 0.851064 1.0212785
1.254715 1.23526 1.3617
1.37143 1.157445 0.9142855
1.0261385 0.855927 0.977506
1.079635 1.24012 1.240123
1.531915 1.288755 0.802433
0.345289 0.2723405 0.2334345
0.1848022 0.05835865 0.08267495
0.131307 0.39392122 0.9531929
1.011552 1.186624 0.8121565
0.9580545 1.099085 1.08936
0.996961 0.928877 0.9726425
0.9677835 0.987234 1.118545
1.13313 1.1769 1.279025
1.4152 1.303345 1.26444
1.035865 0.8607905 0.9337385
1.22553 1.34711 1.1088165
1.1671745 1.35198 0.928874
0.432827 0.30152 0.330699
0.34528875 0.3161092 0.233435
0.42796335 0.77325145 1.1963511
1.599999 1.702125 1.2887525
0.7489365 0.992097 1.0066875
0.9240125 0.8462005 0.953192
0.894833 0.9580545 0.953194
1.1282655 1.113675 1.10395
1.0893635 1.22067 1.08936
0.919148 0.962916 0.94833
1.1088155 1.16717 0.9531935
1.021275 1.016413 0.924014
0.637082 0.418237 0.5009115
0.7294835 1.099087 0.865653
0.6030395 0.9191465 1.3617035
2.091185 2.115505 1.060183
0.5835865 0.8413375 1.0115505
1.0261385 0.812158 0.9483305
1.040729 1.0699085 1.006687
0.904559 0.919149 1.0358655
0.9969605 1.16231 1.05532
0.9045605 0.831611 1.167175
1.41033 1.133135 0.8851065
0.899696 0.992098 0.7781155
0.486322 0.6322185 0.7440745
0.8996985 1.317935 1.3957425
1.0261405 1.317935 1.619455
1.90638 1.3276575 0.379331
0.6030395 0.8899695 1.035865
1.108814 1.035865 1.128265
1.0699105 0.967782 0.8413375
1.045591 0.919149 0.855927
0.88997 1.201215 1.011551
0.919149 0.919149 1.230395
1.337385 1.230395 1.0066865
0.987234 0.9920965 0.821884
0.432827 0.462006 0.5981785
0.6614005 0.787844 0.7781135
0.8072945 0.987236 1.24985
0.933741 0.549544 0.20425555
0.6176295 0.8218845 1.118545
1.1769 1.1331305 0.919149
0.9677795 0.9337385 0.9920995
0.802432 0.9629205 0.962918
1.210945 0.9872325 0.9531935
0.9920975 0.8267475 1.094225
1.1671745 1.19635 0.9726425
0.9142845 0.958053 0.797568
0.4474165 0.3987842 0.49118535
0.549544 0.627358 0.7927055
0.870517 0.904561 0.7343465
0.6079025 0.4668691 0.17021272
0.695441 0.9483285 1.079635
1.10395 1.021277 1.006685
0.9240125 0.9580545 0.86079
1.0699105 0.933739 0.9580545
0.9872365 0.9969585 0.9434635
0.9726455 0.8996965 0.9337385
1.230397 1.103955 0.9969615
0.7537985 0.778116 0.7878405
0.520365 0.311246 0.350152
0.4328265 0.57386 0.675988
0.88997 1.152586 1.0018235
0.7051675 0.4814591 0.4911855
0.8705165 0.8170215 1.089365
1.21094 1.050454 1.045592
0.967782 0.8121585 0.9094225
0.8851065 0.7392095 1.001824
1.069905 1.035868 1.0115495
0.9580555 0.846201 0.8656535
1.128267 1.2547115 1.19635
0.81216 0.8024315 0.675988
0.637082 0.622492 0.568997
0.466869 0.4474165 0.6030395
1.1963505 1.6923995 1.58541
1.1623095 0.7246205 1.152586

object "density [A^-3]" class field
