# Supplementary material for: Structures of Saccharolobus solfataricus initiation complexes with leaderless mRNAs highlight archaeal features and eukaryotic proximity
Source: Nat Commun. 2025 Jan 2;16:348. doi: 10.1038/s41467-024-55718-5 (PMC11698992; doi:10.1038/s41467-024-55718-5)
Supplement: Supplementary file 3 — Supplementary Data 1 [file 41467_2024_55718_MOESM3_ESM.zip › Supplementary Data/Supplementary_MD_files/init.solvbox.pdb]

CRYST1   63.335   63.335   63.335 109.47 109.47 109.47               1
ATOM      1  P     U     1     208.225 221.405 188.178  1.00  0.00           P  
ATOM      2  OP1   U     1     208.261 222.360 187.049  1.00  0.00           O  
ATOM      3  OP2   U     1     207.759 221.845 189.512  1.00  0.00           O  
ATOM      4  O5'   U     1     207.341 220.176 187.706  1.00  0.00           O  
ATOM      5  C5'   U     1     207.658 219.467 186.522  1.00  0.00           C  
ATOM      6  H5'   U     1     208.603 219.247 186.516  1.00  0.00           H  
ATOM      7 H5''   U     1     207.493 220.030 185.750  1.00  0.00           H  
ATOM      8  C4'   U     1     206.844 218.207 186.414  1.00  0.00           C  
ATOM      9  H4'   U     1     206.947 217.952 185.484  1.00  0.00           H  
ATOM     10  O4'   U     1     207.316 217.232 187.376  1.00  0.00           O  
ATOM     11  C1'   U     1     206.234 216.455 187.842  1.00  0.00           C  
ATOM     12  H1'   U     1     206.340 215.512 187.640  1.00  0.00           H  
ATOM     13  N1    U     1     206.167 216.562 189.319  1.00  0.00           N  
ATOM     14  C6    U     1     206.823 217.565 189.982  1.00  0.00           C  
ATOM     15  H6    U     1     207.300 218.190 189.486  1.00  0.00           H  
ATOM     16  C5    U     1     206.805 217.681 191.307  1.00  0.00           C  
ATOM     17  H5    U     1     207.254 218.382 191.721  1.00  0.00           H  
ATOM     18  C4    U     1     206.092 216.723 192.086  1.00  0.00           C  
ATOM     19  O4    U     1     205.999 216.709 193.306  1.00  0.00           O  
ATOM     20  N3    U     1     205.473 215.739 191.367  1.00  0.00           N  
ATOM     21  H3    U     1     205.040 215.148 191.817  1.00  0.00           H  
ATOM     22  C2    U     1     205.473 215.598 190.017  1.00  0.00           C  
ATOM     23  O2    U     1     204.884 214.684 189.488  1.00  0.00           O  
ATOM     24  C3'   U     1     205.371 218.353 186.739  1.00  0.00           C  
ATOM     25  H3'   U     1     205.195 218.995 187.444  1.00  0.00           H  
ATOM     26  C2'   U     1     204.972 216.938 187.133  1.00  0.00           C  
ATOM     27  H2'   U     1     204.156 216.897 187.656  1.00  0.00           H  
ATOM     28  O2'   U     1     204.775 216.141 185.980  1.00  0.00           O  
ATOM     29 HO2'   U     1     204.655 216.637 185.312  1.00  0.00           H  
ATOM     30  O3'   U     1     204.620 218.883 185.663  1.00  0.00           O  
ATOM     31  P     U     2     203.401 219.882 185.947  1.00  0.00           P  
ATOM     32  OP1   U     2     202.787 220.195 184.641  1.00  0.00           O  
ATOM     33  OP2   U     2     203.856 220.970 186.834  1.00  0.00           O  
ATOM     34  O5'   U     2     202.357 218.992 186.742  1.00  0.00           O  
ATOM     35  C5'   U     2     201.698 217.915 186.099  1.00  0.00           C  
ATOM     36  H5'   U     2     202.344 217.389 185.602  1.00  0.00           H  
ATOM     37 H5''   U     2     201.060 218.262 185.457  1.00  0.00           H  
ATOM     38  C4'   U     2     200.987 217.036 187.090  1.00  0.00           C  
ATOM     39  H4'   U     2     200.558 216.378 186.521  1.00  0.00           H  
ATOM     40  O4'   U     2     201.933 216.513 188.056  1.00  0.00           O  
ATOM     41  C1'   U     2     201.292 216.331 189.301  1.00  0.00           C  
ATOM     42  H1'   U     2     201.323 215.408 189.595  1.00  0.00           H  
ATOM     43  N1    U     2     201.987 217.138 190.326  1.00  0.00           N  
ATOM     44  C6    U     2     202.753 218.220 189.994  1.00  0.00           C  
ATOM     45  H6    U     2     202.837 218.447 189.096  1.00  0.00           H  
ATOM     46  C5    U     2     203.385 218.963 190.901  1.00  0.00           C  
ATOM     47  H5    U     2     203.899 219.690 190.632  1.00  0.00           H  
ATOM     48  C4    U     2     203.271 218.642 192.281  1.00  0.00           C  
ATOM     49  O4    U     2     203.790 219.247 193.208  1.00  0.00           O  
ATOM     50  N3    U     2     202.492 217.550 192.551  1.00  0.00           N  
ATOM     51  H3    U     2     202.409 217.331 193.378  1.00  0.00           H  
ATOM     52  C2    U     2     201.833 216.772 191.643  1.00  0.00           C  
ATOM     53  O2    U     2     201.164 215.823 191.988  1.00  0.00           O  
ATOM     54  C3'   U     2     199.943 217.710 187.956  1.00  0.00           C  
ATOM     55  H3'   U     2     200.186 218.609 188.228  1.00  0.00           H  
ATOM     56  C2'   U     2     199.833 216.745 189.125  1.00  0.00           C  
ATOM     57  H2'   U     2     199.402 217.123 189.907  1.00  0.00           H  
ATOM     58  O2'   U     2     199.101 215.594 188.738  1.00  0.00           O  
ATOM     59 HO2'   U     2     198.738 215.252 189.414  1.00  0.00           H  
ATOM     60  O3'   U     2     198.719 217.946 187.281  1.00  0.00           O  
ATOM     61  P     A     3     197.897 219.296 187.556  1.00  0.00           P  
ATOM     62  OP1   A     3     196.795 219.342 186.576  1.00  0.00           O  
ATOM     63  OP2   A     3     198.851 220.419 187.653  1.00  0.00           O  
ATOM     64  O5'   A     3     197.276 219.075 189.000  1.00  0.00           O  
ATOM     65  C5'   A     3     196.613 220.116 189.693  1.00  0.00           C  
ATOM     66  H5'   A     3     195.978 220.553 189.103  1.00  0.00           H  
ATOM     67 H5''   A     3     197.253 220.790 189.968  1.00  0.00           H  
ATOM     68  C4'   A     3     195.898 219.568 190.898  1.00  0.00           C  
ATOM     69  H4'   A     3     195.613 220.355 191.387  1.00  0.00           H  
ATOM     70  O4'   A     3     194.831 218.702 190.461  1.00  0.00           O  
ATOM     71  C1'   A     3     194.675 217.627 191.356  1.00  0.00           C  
ATOM     72  H1'   A     3     193.818 217.639 191.810  1.00  0.00           H  
ATOM     73  N9    A     3     194.717 216.371 190.590  1.00  0.00           N  
ATOM     74  C8    A     3     195.029 216.231 189.267  1.00  0.00           C  
ATOM     75  H8    A     3     195.286 216.944 188.729  1.00  0.00           H  
ATOM     76  N7    A     3     194.931 215.007 188.827  1.00  0.00           N  
ATOM     77  C5    A     3     194.506 214.295 189.932  1.00  0.00           C  
ATOM     78  C6    A     3     194.220 212.938 190.126  1.00  0.00           C  
ATOM     79  N6    A     3     194.319 212.016 189.170  1.00  0.00           N  
ATOM     80  H61   A     3     194.131 211.195 189.344  1.00  0.00           H  
ATOM     81  H62   A     3     194.571 212.241 188.379  1.00  0.00           H  
ATOM     82  N1    A     3     193.824 212.555 191.351  1.00  0.00           N  
ATOM     83  C2    A     3     193.732 213.472 192.318  1.00  0.00           C  
ATOM     84  H2    A     3     193.457 213.153 193.147  1.00  0.00           H  
ATOM     85  N3    A     3     193.977 214.774 192.260  1.00  0.00           N  
ATOM     86  C4    A     3     194.364 215.123 191.024  1.00  0.00           C  
ATOM     87  C3'   A     3     196.745 218.699 191.813  1.00  0.00           C  
ATOM     88  H3'   A     3     197.444 218.216 191.346  1.00  0.00           H  
ATOM     89  C2'   A     3     195.734 217.749 192.447  1.00  0.00           C  
ATOM     90  H2'   A     3     196.133 216.912 192.731  1.00  0.00           H  
ATOM     91  O2'   A     3     195.133 218.333 193.591  1.00  0.00           O  
ATOM     92 HO2'   A     3     195.595 218.984 193.850  1.00  0.00           H  
ATOM     93  O3'   A     3     197.453 219.476 192.761  1.00  0.00           O  
ATOM     94  P     G     4     199.039 219.330 192.923  1.00  0.00           P  
ATOM     95  OP1   G     4     199.572 220.552 193.559  1.00  0.00           O  
ATOM     96  OP2   G     4     199.582 218.926 191.612  1.00  0.00           O  
ATOM     97  O5'   G     4     199.193 218.140 193.964  1.00  0.00           O  
ATOM     98  C5'   G     4     198.523 218.175 195.215  1.00  0.00           C  
ATOM     99  H5'   G     4     197.672 218.629 195.116  1.00  0.00           H  
ATOM    100 H5''   G     4     199.045 218.688 195.851  1.00  0.00           H  
ATOM    101  C4'   G     4     198.297 216.785 195.749  1.00  0.00           C  
ATOM    102  H4'   G     4     198.068 216.927 196.681  1.00  0.00           H  
ATOM    103  O4'   G     4     197.279 216.129 194.964  1.00  0.00           O  
ATOM    104  C1'   G     4     197.563 214.758 194.840  1.00  0.00           C  
ATOM    105  H1'   G     4     196.863 214.204 195.222  1.00  0.00           H  
ATOM    106  N9    G     4     197.661 214.428 193.409  1.00  0.00           N  
ATOM    107  C8    G     4     198.030 215.267 192.397  1.00  0.00           C  
ATOM    108  H8    G     4     198.267 216.156 192.530  1.00  0.00           H  
ATOM    109  N7    G     4     198.017 214.701 191.232  1.00  0.00           N  
ATOM    110  C5    G     4     197.618 213.405 191.495  1.00  0.00           C  
ATOM    111  C6    G     4     197.419 212.315 190.623  1.00  0.00           C  
ATOM    112  O6    G     4     197.567 212.270 189.402  1.00  0.00           O  
ATOM    113  N1    G     4     197.013 211.186 191.308  1.00  0.00           N  
ATOM    114  H1    G     4     196.868 210.475 190.846  1.00  0.00           H  
ATOM    115  C2    G     4     196.823 211.105 192.654  1.00  0.00           C  
ATOM    116  N2    G     4     196.428 209.916 193.112  1.00  0.00           N  
ATOM    117  H21   G     4     196.292 209.803 193.954  1.00  0.00           H  
ATOM    118  H22   G     4     196.310 209.262 192.566  1.00  0.00           H  
ATOM    119  N3    G     4     196.998 212.114 193.481  1.00  0.00           N  
ATOM    120  C4    G     4     197.399 213.221 192.836  1.00  0.00           C  
ATOM    121  C3'   G     4     199.495 215.854 195.674  1.00  0.00           C  
ATOM    122  H3'   G     4     200.072 216.029 194.914  1.00  0.00           H  
ATOM    123  C2'   G     4     198.858 214.469 195.596  1.00  0.00           C  
ATOM    124  H2'   G     4     199.441 213.810 195.187  1.00  0.00           H  
ATOM    125  O2'   G     4     198.529 213.979 196.884  1.00  0.00           O  
ATOM    126 HO2'   G     4     198.954 214.411 197.465  1.00  0.00           H  
ATOM    127  O3'   G     4     200.364 216.017 196.782  1.00  0.00           O  
ATOM    128  P     A     5     201.922 216.340 196.572  1.00  0.00           P  
ATOM    129  OP1   A     5     202.516 216.486 197.916  1.00  0.00           O  
ATOM    130  OP2   A     5     202.087 217.438 195.596  1.00  0.00           O  
ATOM    131  O5'   A     5     202.498 215.000 195.944  1.00  0.00           O  
ATOM    132  C5'   A     5     202.239 213.750 196.568  1.00  0.00           C  
ATOM    133  H5'   A     5     201.281 213.589 196.581  1.00  0.00           H  
ATOM    134 H5''   A     5     202.533 213.784 197.492  1.00  0.00           H  
ATOM    135  C4'   A     5     202.926 212.611 195.865  1.00  0.00           C  
ATOM    136  H4'   A     5     203.228 212.052 196.598  1.00  0.00           H  
ATOM    137  O4'   A     5     202.008 211.931 194.962  1.00  0.00           O  
ATOM    138  C1'   A     5     202.654 211.756 193.725  1.00  0.00           C  
ATOM    139  H1'   A     5     203.160 210.930 193.671  1.00  0.00           H  
ATOM    140  N9    A     5     201.697 211.608 192.627  1.00  0.00           N  
ATOM    141  C8    A     5     201.126 212.565 191.838  1.00  0.00           C  
ATOM    142  H8    A     5     201.269 213.477 191.956  1.00  0.00           H  
ATOM    143  N7    A     5     200.365 212.073 190.904  1.00  0.00           N  
ATOM    144  C5    A     5     200.445 210.704 191.076  1.00  0.00           C  
ATOM    145  C6    A     5     199.862 209.619 190.401  1.00  0.00           C  
ATOM    146  N6    A     5     199.036 209.736 189.365  1.00  0.00           N  
ATOM    147  H61   A     5     198.711 209.031 188.993  1.00  0.00           H  
ATOM    148  H62   A     5     198.827 210.514 189.066  1.00  0.00           H  
ATOM    149  N1    A     5     200.160 208.380 190.835  1.00  0.00           N  
ATOM    150  C2    A     5     200.993 208.248 191.870  1.00  0.00           C  
ATOM    151  H2    A     5     201.170 207.373 192.129  1.00  0.00           H  
ATOM    152  N3    A     5     201.602 209.187 192.582  1.00  0.00           N  
ATOM    153  C4    A     5     201.278 210.407 192.126  1.00  0.00           C  
ATOM    154  C3'   A     5     204.149 212.986 195.023  1.00  0.00           C  
ATOM    155  H3'   A     5     204.555 213.833 195.268  1.00  0.00           H  
ATOM    156  C2'   A     5     203.596 212.940 193.608  1.00  0.00           C  
ATOM    157  H2'   A     5     203.192 213.777 193.330  1.00  0.00           H  
ATOM    158  O2'   A     5     204.564 212.741 192.604  1.00  0.00           O  
ATOM    159 HO2'   A     5     204.181 212.588 191.872  1.00  0.00           H  
ATOM    160  O3'   A     5     205.118 211.951 195.152  1.00  0.00           O  
TER     161        A     5 
ATOM    161  P     C     6     185.351 201.424 166.694  1.00  0.00           P  
ATOM    162  OP1   C     6     184.733 202.769 166.650  1.00  0.00           O  
ATOM    163  OP2   C     6     186.013 200.875 165.488  1.00  0.00           O  
ATOM    164  O5'   C     6     186.404 201.409 167.889  1.00  0.00           O  
ATOM    165  C5'   C     6     186.071 201.918 169.193  1.00  0.00           C  
ATOM    166  H5'   C     6     185.195 201.597 169.458  1.00  0.00           H  
ATOM    167 H5''   C     6     186.025 202.886 169.166  1.00  0.00           H  
ATOM    168  C4'   C     6     187.105 201.482 170.206  1.00  0.00           C  
ATOM    169  H4'   C     6     186.785 201.865 171.038  1.00  0.00           H  
ATOM    170  O4'   C     6     187.212 200.034 170.172  1.00  0.00           O  
ATOM    171  C1'   C     6     188.554 199.648 170.409  1.00  0.00           C  
ATOM    172  H1'   C     6     188.641 199.040 171.159  1.00  0.00           H  
ATOM    173  N1    C     6     189.055 198.947 169.218  1.00  0.00           N  
ATOM    174  C6    C     6     188.352 198.964 168.046  1.00  0.00           C  
ATOM    175  H6    C     6     187.544 199.423 168.004  1.00  0.00           H  
ATOM    176  C5    C     6     188.808 198.331 166.958  1.00  0.00           C  
ATOM    177  H5    C     6     188.335 198.345 166.157  1.00  0.00           H  
ATOM    178  C4    C     6     190.046 197.635 167.074  1.00  0.00           C  
ATOM    179  N4    C     6     190.543 196.973 166.028  1.00  0.00           N  
ATOM    180  H41   C     6     190.124 196.978 165.277  1.00  0.00           H  
ATOM    181  H42   C     6     191.283 196.541 166.105  1.00  0.00           H  
ATOM    182  N3    C     6     190.731 197.599 168.219  1.00  0.00           N  
ATOM    183  C2    C     6     190.260 198.248 169.308  1.00  0.00           C  
ATOM    184  O2    C     6     190.871 198.244 170.386  1.00  0.00           O  
ATOM    185  C3'   C     6     188.529 201.968 169.975  1.00  0.00           C  
ATOM    186  H3'   C     6     188.734 202.052 169.031  1.00  0.00           H  
ATOM    187  C2'   C     6     189.344 200.918 170.721  1.00  0.00           C  
ATOM    188  H2'   C     6     190.277 200.914 170.455  1.00  0.00           H  
ATOM    189  O2'   C     6     189.363 201.126 172.117  1.00  0.00           O  
ATOM    190 HO2'   C     6     189.893 200.580 172.474  1.00  0.00           H  
ATOM    191  O3'   C     6     188.795 203.280 170.467  1.00  0.00           O  
ATOM    192  P     G     7     190.006 204.124 169.849  1.00  0.00           P  
ATOM    193  OP1   G     7     189.913 205.518 170.329  1.00  0.00           O  
ATOM    194  OP2   G     7     190.079 203.828 168.408  1.00  0.00           O  
ATOM    195  O5'   G     7     191.293 203.450 170.489  1.00  0.00           O  
ATOM    196  C5'   G     7     191.763 203.799 171.780  1.00  0.00           C  
ATOM    197  H5'   G     7     191.117 203.526 172.450  1.00  0.00           H  
ATOM    198 H5''   G     7     191.853 204.762 171.848  1.00  0.00           H  
ATOM    199  C4'   G     7     193.088 203.143 172.053  1.00  0.00           C  
ATOM    200  H4'   G     7     193.314 203.454 172.943  1.00  0.00           H  
ATOM    201  O4'   G     7     192.950 201.713 171.901  1.00  0.00           O  
ATOM    202  C1'   G     7     194.148 201.161 171.410  1.00  0.00           C  
ATOM    203  H1'   G     7     194.547 200.523 172.022  1.00  0.00           H  
ATOM    204  N9    G     7     193.846 200.434 170.169  1.00  0.00           N  
ATOM    205  C8    G     7     192.734 200.603 169.396  1.00  0.00           C  
ATOM    206  H8    G     7     192.066 201.219 169.590  1.00  0.00           H  
ATOM    207  N7    G     7     192.700 199.821 168.368  1.00  0.00           N  
ATOM    208  C5    G     7     193.854 199.075 168.468  1.00  0.00           C  
ATOM    209  C6    G     7     194.357 198.055 167.634  1.00  0.00           C  
ATOM    210  O6    G     7     193.883 197.595 166.606  1.00  0.00           O  
ATOM    211  N1    G     7     195.558 197.572 168.103  1.00  0.00           N  
ATOM    212  H1    G     7     195.936 196.948 167.646  1.00  0.00           H  
ATOM    213  C2    G     7     196.198 197.995 169.226  1.00  0.00           C  
ATOM    214  N2    G     7     197.349 197.379 169.476  1.00  0.00           N  
ATOM    215  H21   G     7     197.810 197.594 170.169  1.00  0.00           H  
ATOM    216  H22   G     7     197.632 196.765 168.944  1.00  0.00           H  
ATOM    217  N3    G     7     195.755 198.948 170.019  1.00  0.00           N  
ATOM    218  C4    G     7     194.578 199.439 169.582  1.00  0.00           C  
ATOM    219  C3'   G     7     194.219 203.499 171.106  1.00  0.00           C  
ATOM    220  H3'   G     7     193.918 203.657 170.197  1.00  0.00           H  
ATOM    221  C2'   G     7     195.145 202.299 171.224  1.00  0.00           C  
ATOM    222  H2'   G     7     195.753 202.205 170.474  1.00  0.00           H  
ATOM    223  O2'   G     7     195.932 202.393 172.402  1.00  0.00           O  
ATOM    224 HO2'   G     7     195.973 203.195 172.649  1.00  0.00           H  
ATOM    225  O3'   G     7     194.850 204.721 171.439  1.00  0.00           O  
ATOM    226  P     G     8     194.978 205.882 170.349  1.00  0.00           P  
ATOM    227  OP1   G     8     193.881 206.835 170.601  1.00  0.00           O  
ATOM    228  OP2   G     8     195.156 205.240 169.031  1.00  0.00           O  
ATOM    229  O5'   G     8     196.305 206.656 170.741  1.00  0.00           O  
ATOM    230  C5'   G     8     197.553 205.998 170.809  1.00  0.00           C  
ATOM    231  H5'   G     8     198.065 206.183 170.007  1.00  0.00           H  
ATOM    232 H5''   G     8     197.415 205.037 170.842  1.00  0.00           H  
ATOM    233  C4'   G     8     198.326 206.439 172.017  1.00  0.00           C  
ATOM    234  H4'   G     8     199.134 206.822 171.642  1.00  0.00           H  
ATOM    235  O4'   G     8     197.526 207.351 172.803  1.00  0.00           O  
ATOM    236  C1'   G     8     197.804 207.181 174.173  1.00  0.00           C  
ATOM    237  H1'   G     8     198.159 207.988 174.578  1.00  0.00           H  
ATOM    238  N9    G     8     196.550 206.864 174.879  1.00  0.00           N  
ATOM    239  C8    G     8     195.450 206.202 174.404  1.00  0.00           C  
ATOM    240  H8    G     8     195.389 205.858 173.542  1.00  0.00           H  
ATOM    241  N7    G     8     194.501 206.105 175.284  1.00  0.00           N  
ATOM    242  C5    G     8     195.001 206.750 176.401  1.00  0.00           C  
ATOM    243  C6    G     8     194.433 206.968 177.674  1.00  0.00           C  
ATOM    244  O6    G     8     193.327 206.634 178.091  1.00  0.00           O  
ATOM    245  N1    G     8     195.292 207.666 178.508  1.00  0.00           N  
ATOM    246  H1    G     8     195.016 207.842 179.303  1.00  0.00           H  
ATOM    247  C2    G     8     196.537 208.093 178.166  1.00  0.00           C  
ATOM    248  N2    G     8     197.220 208.747 179.107  1.00  0.00           N  
ATOM    249  H21   G     8     198.012 209.037 178.940  1.00  0.00           H  
ATOM    250  H22   G     8     196.868 208.879 179.881  1.00  0.00           H  
ATOM    251  N3    G     8     197.078 207.891 176.989  1.00  0.00           N  
ATOM    252  C4    G     8     196.261 207.220 176.165  1.00  0.00           C  
ATOM    253  C3'   G     8     198.701 205.340 172.989  1.00  0.00           C  
ATOM    254  H3'   G     8     198.042 204.631 173.049  1.00  0.00           H  
ATOM    255  C2'   G     8     198.859 206.087 174.306  1.00  0.00           C  
ATOM    256  H2'   G     8     198.771 205.512 175.082  1.00  0.00           H  
ATOM    257  O2'   G     8     200.130 206.708 174.383  1.00  0.00           O  
ATOM    258 HO2'   G     8     200.630 206.399 173.783  1.00  0.00           H  
ATOM    259  O3'   G     8     199.873 204.664 172.585  1.00  0.00           O  
ATOM    260  P     G     9     199.934 203.066 172.568  1.00  0.00           P  
ATOM    261  OP1   G     9     199.285 202.578 173.799  1.00  0.00           O  
ATOM    262  OP2   G     9     201.327 202.686 172.273  1.00  0.00           O  
ATOM    263  O5'   G     9     199.044 202.648 171.323  1.00  0.00           O  
ATOM    264  C5'   G     9     199.442 202.962 169.997  1.00  0.00           C  
ATOM    265  H5'   G     9     199.887 203.824 169.988  1.00  0.00           H  
ATOM    266 H5''   G     9     198.656 203.043 169.434  1.00  0.00           H  
ATOM    267  C4'   G     9     200.364 201.914 169.427  1.00  0.00           C  
ATOM    268  H4'   G     9     201.150 201.991 169.991  1.00  0.00           H  
ATOM    269  O4'   G     9     199.711 200.621 169.442  1.00  0.00           O  
ATOM    270  C1'   G     9     200.078 199.885 168.300  1.00  0.00           C  
ATOM    271  H1'   G     9     200.428 199.008 168.523  1.00  0.00           H  
ATOM    272  N9    G     9     198.883 199.725 167.467  1.00  0.00           N  
ATOM    273  C8    G     9     197.677 200.330 167.637  1.00  0.00           C  
ATOM    274  H8    G     9     197.493 200.925 168.328  1.00  0.00           H  
ATOM    275  N7    G     9     196.812 199.994 166.742  1.00  0.00           N  
ATOM    276  C5    G     9     197.497 199.124 165.919  1.00  0.00           C  
ATOM    277  C6    G     9     197.083 198.436 164.763  1.00  0.00           C  
ATOM    278  O6    G     9     195.991 198.441 164.205  1.00  0.00           O  
ATOM    279  N1    G     9     198.105 197.659 164.250  1.00  0.00           N  
ATOM    280  H1    G     9     197.933 197.195 163.547  1.00  0.00           H  
ATOM    281  C2    G     9     199.361 197.568 164.767  1.00  0.00           C  
ATOM    282  N2    G     9     200.204 196.765 164.122  1.00  0.00           N  
ATOM    283  H21   G     9     201.010 196.671 164.406  1.00  0.00           H  
ATOM    284  H22   G     9     199.942 196.341 163.421  1.00  0.00           H  
ATOM    285  N3    G     9     199.764 198.203 165.841  1.00  0.00           N  
ATOM    286  C4    G     9     198.779 198.951 166.358  1.00  0.00           C  
ATOM    287  C3'   G     9     200.779 202.096 167.978  1.00  0.00           C  
ATOM    288  H3'   G     9     200.083 202.481 167.423  1.00  0.00           H  
ATOM    289  C2'   G     9     201.146 200.681 167.570  1.00  0.00           C  
ATOM    290  H2'   G     9     201.192 200.555 166.609  1.00  0.00           H  
ATOM    291  O2'   G     9     202.407 200.311 168.097  1.00  0.00           O  
ATOM    292 HO2'   G     9     202.308 200.012 168.876  1.00  0.00           H  
ATOM    293  O3'   G     9     201.829 203.027 167.812  1.00  0.00           O  
ATOM    294  P     G    10     201.958 203.882 166.461  1.00  0.00           P  
ATOM    295  OP1   G    10     203.213 204.646 166.564  1.00  0.00           O  
ATOM    296  OP2   G    10     200.698 204.603 166.225  1.00  0.00           O  
ATOM    297  O5'   G    10     202.124 202.797 165.310  1.00  0.00           O  
ATOM    298  C5'   G    10     203.340 202.083 165.142  1.00  0.00           C  
ATOM    299  H5'   G    10     203.515 201.552 165.935  1.00  0.00           H  
ATOM    300 H5''   G    10     204.074 202.711 165.053  1.00  0.00           H  
ATOM    301  C4'   G    10     203.298 201.183 163.933  1.00  0.00           C  
ATOM    302  H4'   G    10     204.185 200.790 163.928  1.00  0.00           H  
ATOM    303  O4'   G    10     202.210 200.237 164.049  1.00  0.00           O  
ATOM    304  C1'   G    10     201.701 199.932 162.769  1.00  0.00           C  
ATOM    305  H1'   G    10     201.794 198.989 162.561  1.00  0.00           H  
ATOM    306  N9    G    10     200.268 200.256 162.735  1.00  0.00           N  
ATOM    307  C8    G    10     199.586 201.025 163.631  1.00  0.00           C  
ATOM    308  H8    G    10     199.984 201.428 164.369  1.00  0.00           H  
ATOM    309  N7    G    10     198.335 201.136 163.350  1.00  0.00           N  
ATOM    310  C5    G    10     198.185 200.397 162.199  1.00  0.00           C  
ATOM    311  C6    G    10     197.036 200.159 161.432  1.00  0.00           C  
ATOM    312  O6    G    10     195.903 200.571 161.645  1.00  0.00           O  
ATOM    313  N1    G    10     197.308 199.352 160.344  1.00  0.00           N  
ATOM    314  H1    G    10     196.652 199.155 159.825  1.00  0.00           H  
ATOM    315  C2    G    10     198.531 198.843 160.028  1.00  0.00           C  
ATOM    316  N2    G    10     198.594 198.087 158.933  1.00  0.00           N  
ATOM    317  H21   G    10     199.345 197.743 158.691  1.00  0.00           H  
ATOM    318  H22   G    10     197.885 197.943 158.468  1.00  0.00           H  
ATOM    319  N3    G    10     199.620 199.063 160.737  1.00  0.00           N  
ATOM    320  C4    G    10     199.367 199.840 161.802  1.00  0.00           C  
ATOM    321  C3'   G    10     203.045 201.867 162.603  1.00  0.00           C  
ATOM    322  H3'   G    10     202.431 202.615 162.666  1.00  0.00           H  
ATOM    323  C2'   G    10     202.493 200.739 161.744  1.00  0.00           C  
ATOM    324  H2'   G    10     201.991 201.059 160.978  1.00  0.00           H  
ATOM    325  O2'   G    10     203.530 199.918 161.236  1.00  0.00           O  
ATOM    326 HO2'   G    10     204.263 200.325 161.293  1.00  0.00           H  
ATOM    327  O3'   G    10     204.202 202.479 162.071  1.00  0.00           O  
TER     328        G    10 
ATOM    328  P     C    11     199.989 212.440 161.190  1.00  0.00           P  
ATOM    329  OP1   C    11     201.278 212.193 160.504  1.00  0.00           O  
ATOM    330  OP2   C    11     199.514 211.483 162.215  1.00  0.00           O  
ATOM    331  O5'   C    11     200.048 213.883 161.845  1.00  0.00           O  
ATOM    332  C5'   C    11     200.779 214.126 163.029  1.00  0.00           C  
ATOM    333  H5'   C    11     201.728 214.114 162.834  1.00  0.00           H  
ATOM    334 H5''   C    11     200.611 213.415 163.667  1.00  0.00           H  
ATOM    335  C4'   C    11     200.403 215.451 163.639  1.00  0.00           C  
ATOM    336  H4'   C    11     201.014 215.514 164.390  1.00  0.00           H  
ATOM    337  O4'   C    11     200.519 216.509 162.658  1.00  0.00           O  
ATOM    338  C1'   C    11     199.590 217.531 162.948  1.00  0.00           C  
ATOM    339  H1'   C    11     200.033 218.366 163.163  1.00  0.00           H  
ATOM    340  N1    C    11     198.748 217.784 161.757  1.00  0.00           N  
ATOM    341  C6    C    11     198.479 216.816 160.831  1.00  0.00           C  
ATOM    342  H6    C    11     198.832 215.963 160.945  1.00  0.00           H  
ATOM    343  C5    C    11     197.716 217.076 159.765  1.00  0.00           C  
ATOM    344  H5    C    11     197.525 216.418 159.137  1.00  0.00           H  
ATOM    345  C4    C    11     197.206 218.399 159.627  1.00  0.00           C  
ATOM    346  N4    C    11     196.444 218.731 158.590  1.00  0.00           N  
ATOM    347  H41   C    11     196.255 218.145 157.990  1.00  0.00           H  
ATOM    348  H42   C    11     196.140 219.532 158.519  1.00  0.00           H  
ATOM    349  N3    C    11     197.464 219.343 160.520  1.00  0.00           N  
ATOM    350  C2    C    11     198.228 219.066 161.594  1.00  0.00           C  
ATOM    351  O2    C    11     198.490 219.922 162.446  1.00  0.00           O  
ATOM    352  C3'   C    11     198.979 215.582 164.144  1.00  0.00           C  
ATOM    353  H3'   C    11     198.331 215.118 163.592  1.00  0.00           H  
ATOM    354  C2'   C    11     198.770 217.091 164.161  1.00  0.00           C  
ATOM    355  H2'   C    11     197.835 217.350 164.148  1.00  0.00           H  
ATOM    356  O2'   C    11     199.347 217.663 165.323  1.00  0.00           O  
ATOM    357 HO2'   C    11     199.368 217.090 165.936  1.00  0.00           H  
ATOM    358  O3'   C    11     198.795 214.983 165.413  1.00  0.00           O  
ATOM    359  P     C    12     197.427 214.224 165.752  1.00  0.00           P  
ATOM    360  OP1   C    12     197.597 213.469 167.011  1.00  0.00           O  
ATOM    361  OP2   C    12     196.994 213.524 164.521  1.00  0.00           O  
ATOM    362  O5'   C    12     196.398 215.399 166.042  1.00  0.00           O  
ATOM    363  C5'   C    12     196.536 216.231 167.185  1.00  0.00           C  
ATOM    364  H5'   C    12     197.390 216.690 167.155  1.00  0.00           H  
ATOM    365 H5''   C    12     196.535 215.687 167.988  1.00  0.00           H  
ATOM    366  C4'   C    12     195.420 217.238 167.251  1.00  0.00           C  
ATOM    367  H4'   C    12     195.495 217.613 168.143  1.00  0.00           H  
ATOM    368  O4'   C    12     195.567 218.197 166.171  1.00  0.00           O  
ATOM    369  C1'   C    12     194.300 218.582 165.689  1.00  0.00           C  
ATOM    370  H1'   C    12     194.144 219.535 165.778  1.00  0.00           H  
ATOM    371  N1    C    12     194.225 218.265 164.242  1.00  0.00           N  
ATOM    372  C6    C    12     195.273 217.647 163.624  1.00  0.00           C  
ATOM    373  H6    C    12     196.027 217.428 164.122  1.00  0.00           H  
ATOM    374  C5    C    12     195.244 217.348 162.320  1.00  0.00           C  
ATOM    375  H5    C    12     195.959 216.920 161.908  1.00  0.00           H  
ATOM    376  C4    C    12     194.080 217.709 161.588  1.00  0.00           C  
ATOM    377  N4    C    12     193.979 217.450 160.288  1.00  0.00           N  
ATOM    378  H41   C    12     194.622 217.054 159.877  1.00  0.00           H  
ATOM    379  H42   C    12     193.270 217.678 159.858  1.00  0.00           H  
ATOM    380  N3    C    12     193.061 218.321 162.174  1.00  0.00           N  
ATOM    381  C2    C    12     193.102 218.614 163.487  1.00  0.00           C  
ATOM    382  O2    C    12     192.146 219.179 164.024  1.00  0.00           O  
ATOM    383  C3'   C    12     194.021 216.670 167.066  1.00  0.00           C  
ATOM    384  H3'   C    12     193.996 215.905 166.469  1.00  0.00           H  
ATOM    385  C2'   C    12     193.239 217.855 166.522  1.00  0.00           C  
ATOM    386  H2'   C    12     192.440 217.598 166.037  1.00  0.00           H  
ATOM    387  O2'   C    12     192.829 218.707 167.580  1.00  0.00           O  
ATOM    388 HO2'   C    12     192.727 218.255 168.281  1.00  0.00           H  
ATOM    389  O3'   C    12     193.484 216.152 168.271  1.00  0.00           O  
ATOM    390  P     U    13     192.668 214.771 168.288  1.00  0.00           P  
ATOM    391  OP1   U    13     192.279 214.505 169.692  1.00  0.00           O  
ATOM    392  OP2   U    13     193.432 213.755 167.530  1.00  0.00           O  
ATOM    393  O5'   U    13     191.345 215.080 167.463  1.00  0.00           O  
ATOM    394  C5'   U    13     190.414 216.058 167.896  1.00  0.00           C  
ATOM    395  H5'   U    13     190.864 216.911 168.004  1.00  0.00           H  
ATOM    396 H5''   U    13     190.063 215.810 168.766  1.00  0.00           H  
ATOM    397  C4'   U    13     189.280 216.207 166.917  1.00  0.00           C  
ATOM    398  H4'   U    13     188.595 216.646 167.446  1.00  0.00           H  
ATOM    399  O4'   U    13     189.720 216.942 165.745  1.00  0.00           O  
ATOM    400  C1'   U    13     189.016 216.488 164.604  1.00  0.00           C  
ATOM    401  H1'   U    13     188.501 217.199 164.192  1.00  0.00           H  
ATOM    402  N1    U    13     189.985 216.003 163.597  1.00  0.00           N  
ATOM    403  C6    U    13     191.265 215.664 163.952  1.00  0.00           C  
ATOM    404  H6    U    13     191.520 215.750 164.842  1.00  0.00           H  
ATOM    405  C5    U    13     192.157 215.216 163.071  1.00  0.00           C  
ATOM    406  H5    U    13     193.016 214.993 163.349  1.00  0.00           H  
ATOM    407  C4    U    13     191.790 215.079 161.700  1.00  0.00           C  
ATOM    408  O4    U    13     192.522 214.679 160.804  1.00  0.00           O  
ATOM    409  N3    U    13     190.496 215.427 161.410  1.00  0.00           N  
ATOM    410  H3    U    13     190.250 215.345 160.590  1.00  0.00           H  
ATOM    411  C2    U    13     189.557 215.891 162.289  1.00  0.00           C  
ATOM    412  O2    U    13     188.431 216.171 161.925  1.00  0.00           O  
ATOM    413  C3'   U    13     188.729 214.916 166.344  1.00  0.00           C  
ATOM    414  H3'   U    13     189.410 214.244 166.184  1.00  0.00           H  
ATOM    415  C2'   U    13     188.060 215.385 165.059  1.00  0.00           C  
ATOM    416  H2'   U    13     187.908 214.671 164.420  1.00  0.00           H  
ATOM    417  O2'   U    13     186.801 215.975 165.337  1.00  0.00           O  
ATOM    418 HO2'   U    13     186.505 215.674 166.063  1.00  0.00           H  
ATOM    419  O3'   U    13     187.860 214.240 167.232  1.00  0.00           O  
ATOM    420  P     G    14     187.821 212.637 167.248  1.00  0.00           P  
ATOM    421  OP1   G    14     186.988 212.216 168.394  1.00  0.00           O  
ATOM    422  OP2   G    14     189.205 212.137 167.117  1.00  0.00           O  
ATOM    423  O5'   G    14     187.053 212.254 165.911  1.00  0.00           O  
ATOM    424  C5'   G    14     185.715 212.671 165.701  1.00  0.00           C  
ATOM    425  H5'   G    14     185.629 213.608 165.935  1.00  0.00           H  
ATOM    426 H5''   G    14     185.126 212.176 166.291  1.00  0.00           H  
ATOM    427  C4'   G    14     185.280 212.469 164.274  1.00  0.00           C  
ATOM    428  H4'   G    14     184.323 212.620 164.329  1.00  0.00           H  
ATOM    429  O4'   G    14     186.001 213.364 163.391  1.00  0.00           O  
ATOM    430  C1'   G    14     186.153 212.758 162.123  1.00  0.00           C  
ATOM    431  H1'   G    14     185.734 213.277 161.420  1.00  0.00           H  
ATOM    432  N9    G    14     187.589 212.671 161.797  1.00  0.00           N  
ATOM    433  C8    G    14     188.648 212.747 162.662  1.00  0.00           C  
ATOM    434  H8    G    14     188.554 212.859 163.580  1.00  0.00           H  
ATOM    435  N7    G    14     189.803 212.647 162.068  1.00  0.00           N  
ATOM    436  C5    G    14     189.492 212.496 160.728  1.00  0.00           C  
ATOM    437  C6    G    14     190.333 212.335 159.596  1.00  0.00           C  
ATOM    438  O6    G    14     191.565 212.293 159.539  1.00  0.00           O  
ATOM    439  N1    G    14     189.599 212.213 158.431  1.00  0.00           N  
ATOM    440  H1    G    14     190.034 212.110 157.695  1.00  0.00           H  
ATOM    441  C2    G    14     188.237 212.244 158.359  1.00  0.00           C  
ATOM    442  N2    G    14     187.694 212.115 157.147  1.00  0.00           N  
ATOM    443  H21   G    14     186.839 212.129 157.055  1.00  0.00           H  
ATOM    444  H22   G    14     188.199 212.018 156.458  1.00  0.00           H  
ATOM    445  N3    G    14     187.442 212.391 159.398  1.00  0.00           N  
ATOM    446  C4    G    14     188.131 212.510 160.547  1.00  0.00           C  
ATOM    447  C3'   G    14     185.542 211.101 163.678  1.00  0.00           C  
ATOM    448  H3'   G    14     186.386 210.712 163.955  1.00  0.00           H  
ATOM    449  C2'   G    14     185.484 211.390 162.187  1.00  0.00           C  
ATOM    450  H2'   G    14     185.886 210.697 161.640  1.00  0.00           H  
ATOM    451  O2'   G    14     184.137 211.540 161.764  1.00  0.00           O  
ATOM    452 HO2'   G    14     183.626 211.168 162.317  1.00  0.00           H  
ATOM    453  O3'   G    14     184.616 210.123 164.106  1.00  0.00           O  
TER     454        G    14 
ATOM    454  P     C    15     183.549 200.735 172.545  1.00  0.00           P  
ATOM    455  OP1   C    15     182.300 201.326 172.031  1.00  0.00           O  
ATOM    456  OP2   C    15     184.497 200.161 171.580  1.00  0.00           O  
ATOM    457  O5'   C    15     184.298 201.822 173.415  1.00  0.00           O  
ATOM    458  C5'   C    15     183.667 202.436 174.529  1.00  0.00           C  
ATOM    459  H5'   C    15     183.176 201.769 175.034  1.00  0.00           H  
ATOM    460 H5''   C    15     183.021 203.089 174.218  1.00  0.00           H  
ATOM    461  C4'   C    15     184.675 203.107 175.424  1.00  0.00           C  
ATOM    462  H4'   C    15     184.152 203.704 175.983  1.00  0.00           H  
ATOM    463  O4'   C    15     185.406 202.090 176.158  1.00  0.00           O  
ATOM    464  C1'   C    15     186.783 202.200 175.873  1.00  0.00           C  
ATOM    465  H1'   C    15     187.282 202.681 176.552  1.00  0.00           H  
ATOM    466  N1    C    15     187.367 200.858 175.811  1.00  0.00           N  
ATOM    467  C6    C    15     186.796 199.874 175.072  1.00  0.00           C  
ATOM    468  H6    C    15     186.006 200.043 174.612  1.00  0.00           H  
ATOM    469  C5    C    15     187.357 198.670 175.000  1.00  0.00           C  
ATOM    470  H5    C    15     186.968 197.985 174.505  1.00  0.00           H  
ATOM    471  C4    C    15     188.572 198.469 175.707  1.00  0.00           C  
ATOM    472  N4    C    15     189.177 197.289 175.665  1.00  0.00           N  
ATOM    473  H41   C    15     188.832 196.645 175.212  1.00  0.00           H  
ATOM    474  H42   C    15     189.914 197.168 176.091  1.00  0.00           H  
ATOM    475  N3    C    15     189.140 199.430 176.417  1.00  0.00           N  
ATOM    476  C2    C    15     188.557 200.637 176.488  1.00  0.00           C  
ATOM    477  O2    C    15     189.039 201.572 177.126  1.00  0.00           O  
ATOM    478  C3'   C    15     185.730 203.938 174.700  1.00  0.00           C  
ATOM    479  H3'   C    15     185.418 204.334 173.871  1.00  0.00           H  
ATOM    480  C2'   C    15     186.865 202.946 174.546  1.00  0.00           C  
ATOM    481  H2'   C    15     186.772 202.392 173.755  1.00  0.00           H  
ATOM    482  O2'   C    15     188.131 203.523 174.333  1.00  0.00           O  
ATOM    483 HO2'   C    15     188.139 204.304 174.641  1.00  0.00           H  
ATOM    484  O3'   C    15     186.171 204.983 175.558  1.00  0.00           O  
ATOM    485  P     C    16     185.483 206.421 175.521  1.00  0.00           P  
ATOM    486  OP1   C    16     184.905 206.616 174.179  1.00  0.00           O  
ATOM    487  OP2   C    16     186.440 207.392 176.071  1.00  0.00           O  
ATOM    488  O5'   C    16     184.298 206.304 176.564  1.00  0.00           O  
ATOM    489  C5'   C    16     184.530 205.998 177.932  1.00  0.00           C  
ATOM    490  H5'   C    16     185.043 206.711 178.345  1.00  0.00           H  
ATOM    491 H5''   C    16     185.061 205.189 178.002  1.00  0.00           H  
ATOM    492  C4'   C    16     183.226 205.817 178.665  1.00  0.00           C  
ATOM    493  H4'   C    16     183.473 205.717 179.598  1.00  0.00           H  
ATOM    494  O4'   C    16     182.374 206.961 178.392  1.00  0.00           O  
ATOM    495  C1'   C    16     181.182 206.533 177.765  1.00  0.00           C  
ATOM    496  H1'   C    16     180.421 206.470 178.363  1.00  0.00           H  
ATOM    497  N1    C    16     180.830 207.515 176.736  1.00  0.00           N  
ATOM    498  C6    C    16     181.772 207.895 175.826  1.00  0.00           C  
ATOM    499  H6    C    16     182.628 207.537 175.880  1.00  0.00           H  
ATOM    500  C5    C    16     181.491 208.768 174.862  1.00  0.00           C  
ATOM    501  H5    C    16     182.136 209.034 174.247  1.00  0.00           H  
ATOM    502  C4    C    16     180.168 209.279 174.813  1.00  0.00           C  
ATOM    503  N4    C    16     179.835 210.155 173.871  1.00  0.00           N  
ATOM    504  H41   C    16     180.420 210.408 173.294  1.00  0.00           H  
ATOM    505  H42   C    16     179.035 210.468 173.839  1.00  0.00           H  
ATOM    506  N3    C    16     179.237 208.912 175.687  1.00  0.00           N  
ATOM    507  C2    C    16     179.531 208.028 176.661  1.00  0.00           C  
ATOM    508  O2    C    16     178.684 207.665 177.486  1.00  0.00           O  
ATOM    509  C3'   C    16     182.424 204.589 178.256  1.00  0.00           C  
ATOM    510  H3'   C    16     182.968 203.846 177.951  1.00  0.00           H  
ATOM    511  C2'   C    16     181.487 205.149 177.197  1.00  0.00           C  
ATOM    512  H2'   C    16     181.887 205.148 176.313  1.00  0.00           H  
ATOM    513  O2'   C    16     180.319 204.393 176.976  1.00  0.00           O  
ATOM    514 HO2'   C    16     180.137 203.950 177.666  1.00  0.00           H  
ATOM    515  O3'   C    16     181.656 204.139 179.368  1.00  0.00           O  
ATOM    516  P     G    17     182.210 202.994 180.342  1.00  0.00           P  
ATOM    517  OP1   G    17     181.106 202.554 181.211  1.00  0.00           O  
ATOM    518  OP2   G    17     183.443 203.494 180.976  1.00  0.00           O  
ATOM    519  O5'   G    17     182.545 201.779 179.373  1.00  0.00           O  
ATOM    520  C5'   G    17     181.510 200.983 178.830  1.00  0.00           C  
ATOM    521  H5'   G    17     181.090 201.459 178.096  1.00  0.00           H  
ATOM    522 H5''   G    17     180.827 200.839 179.504  1.00  0.00           H  
ATOM    523  C4'   G    17     182.013 199.650 178.335  1.00  0.00           C  
ATOM    524  H4'   G    17     181.231 199.290 177.887  1.00  0.00           H  
ATOM    525  O4'   G    17     183.188 199.836 177.498  1.00  0.00           O  
ATOM    526  C1'   G    17     184.096 198.779 177.707  1.00  0.00           C  
ATOM    527  H1'   G    17     184.377 198.358 176.879  1.00  0.00           H  
ATOM    528  N9    G    17     185.271 199.338 178.394  1.00  0.00           N  
ATOM    529  C8    G    17     185.364 200.599 178.894  1.00  0.00           C  
ATOM    530  H8    G    17     184.681 201.228 178.829  1.00  0.00           H  
ATOM    531  N7    G    17     186.493 200.837 179.467  1.00  0.00           N  
ATOM    532  C5    G    17     187.191 199.654 179.339  1.00  0.00           C  
ATOM    533  C6    G    17     188.488 199.323 179.785  1.00  0.00           C  
ATOM    534  O6    G    17     189.292 200.040 180.381  1.00  0.00           O  
ATOM    535  N1    G    17     188.818 198.022 179.457  1.00  0.00           N  
ATOM    536  H1    G    17     189.598 197.743 179.687  1.00  0.00           H  
ATOM    537  C2    G    17     188.008 197.145 178.799  1.00  0.00           C  
ATOM    538  N2    G    17     188.500 195.928 178.570  1.00  0.00           N  
ATOM    539  H21   G    17     188.024 195.342 178.158  1.00  0.00           H  
ATOM    540  H22   G    17     189.294 195.728 178.834  1.00  0.00           H  
ATOM    541  N3    G    17     186.794 197.445 178.381  1.00  0.00           N  
ATOM    542  C4    G    17     186.453 198.712 178.681  1.00  0.00           C  
ATOM    543  C3'   G    17     182.474 198.656 179.388  1.00  0.00           C  
ATOM    544  H3'   G    17     182.910 199.076 180.146  1.00  0.00           H  
ATOM    545  C2'   G    17     183.397 197.755 178.590  1.00  0.00           C  
ATOM    546  H2'   G    17     183.974 197.198 179.134  1.00  0.00           H  
ATOM    547  O2'   G    17     182.647 196.887 177.756  1.00  0.00           O  
ATOM    548 HO2'   G    17     181.851 196.861 178.022  1.00  0.00           H  
ATOM    549  O3'   G    17     181.414 197.965 180.023  1.00  0.00           O  
TER     550        G    17 
ATOM    550  P   UR3    18     194.341 208.601 189.685  1.00  0.00           P  
ATOM    551  OP1 UR3    18     195.540 209.335 189.176  1.00  0.00           O  
ATOM    552  OP2 UR3    18     192.961 209.045 189.316  1.00  0.00           O  
ATOM    553  O5' UR3    18     194.450 207.086 189.245  1.00  0.00           O  
ATOM    554  C5' UR3    18     195.515 206.268 189.698  1.00  0.00           C  
ATOM    555  H5' UR3    18     195.610 206.362 190.659  1.00  0.00           H  
ATOM    556 H5'' UR3    18     196.347 206.569 189.300  1.00  0.00           H  
ATOM    557  C4' UR3    18     195.287 204.825 189.355  1.00  0.00           C  
ATOM    558  O4' UR3    18     194.036 204.381 189.934  1.00  0.00           O  
ATOM    559  C1' UR3    18     193.181 203.889 188.923  1.00  0.00           C  
ATOM    560  C2' UR3    18     193.708 204.448 187.607  1.00  0.00           C  
ATOM    561  O2' UR3    18     193.347 203.631 186.519  1.00  0.00           O  
ATOM    562 HO2' UR3    18     192.588 203.858 186.238  1.00  0.00           H  
ATOM    563  H2' UR3    18     193.342 205.311 187.356  1.00  0.00           H  
ATOM    564  N1  UR3    18     191.817 204.327 189.237  1.00  0.00           N  
ATOM    565  C2  UR3    18     190.750 203.447 189.027  1.00  0.00           C  
ATOM    566  O2  UR3    18     190.953 202.303 188.584  1.00  0.00           O  
ATOM    567  N3  UR3    18     189.449 203.874 189.319  1.00  0.00           N  
ATOM    568  C4  UR3    18     189.249 205.164 189.817  1.00  0.00           C  
ATOM    569  O4  UR3    18     188.093 205.534 190.075  1.00  0.00           O  
ATOM    570  C5  UR3    18     190.329 206.010 190.003  1.00  0.00           C  
ATOM    571  C6  UR3    18     191.604 205.564 189.698  1.00  0.00           C  
ATOM    572  H6  UR3    18     192.358 206.161 189.821  1.00  0.00           H  
ATOM    573  H5  UR3    18     190.194 206.907 190.344  1.00  0.00           H  
ATOM    574  C3U UR3    18     188.305 202.987 189.126  1.00  0.00           C  
ATOM    575 H3U1 UR3    18     187.491 203.449 189.378  1.00  0.00           H  
ATOM    576 H3U2 UR3    18     188.412 202.196 189.678  1.00  0.00           H  
ATOM    577 H3U3 UR3    18     188.252 202.725 188.194  1.00  0.00           H  
ATOM    578  H1' UR3    18     193.161 202.921 188.860  1.00  0.00           H  
ATOM    579  H4' UR3    18     196.062 204.362 189.710  1.00  0.00           H  
ATOM    580  C3' UR3    18     195.206 204.520 187.867  1.00  0.00           C  
ATOM    581  H3' UR3    18     195.663 205.173 187.313  1.00  0.00           H  
ATOM    582  O3' UR3    18     195.790 203.250 187.617  1.00  0.00           O  
ATOM    583  P     A    19     197.378 203.087 187.593  1.00  0.00           P  
ATOM    584  OP1   A    19     197.998 204.413 187.779  1.00  0.00           O  
ATOM    585  OP2   A    19     197.696 202.338 186.370  1.00  0.00           O  
ATOM    586  O5'   A    19     197.669 202.177 188.864  1.00  0.00           O  
ATOM    587  C5'   A    19     198.885 201.462 189.005  1.00  0.00           C  
ATOM    588  H5'   A    19     199.343 201.756 189.807  1.00  0.00           H  
ATOM    589 H5''   A    19     199.467 201.661 188.257  1.00  0.00           H  
ATOM    590  C4'   A    19     198.645 199.978 189.077  1.00  0.00           C  
ATOM    591  H4'   A    19     199.526 199.629 189.289  1.00  0.00           H  
ATOM    592  O4'   A    19     197.612 199.683 190.051  1.00  0.00           O  
ATOM    593  C1'   A    19     196.846 198.580 189.620  1.00  0.00           C  
ATOM    594  H1'   A    19     196.826 197.868 190.277  1.00  0.00           H  
ATOM    595  N9    A    19     195.460 199.034 189.395  1.00  0.00           N  
ATOM    596  C8    A    19     194.972 200.292 189.601  1.00  0.00           C  
ATOM    597  H8    A    19     195.494 200.996 189.914  1.00  0.00           H  
ATOM    598  N7    A    19     193.711 200.410 189.318  1.00  0.00           N  
ATOM    599  C5    A    19     193.337 199.152 188.895  1.00  0.00           C  
ATOM    600  C6    A    19     192.117 198.628 188.456  1.00  0.00           C  
ATOM    601  N6    A    19     191.004 199.340 188.367  1.00  0.00           N  
ATOM    602  H61   A    19     190.278 198.971 188.091  1.00  0.00           H  
ATOM    603  H62   A    19     191.007 200.172 188.585  1.00  0.00           H  
ATOM    604  N1    A    19     192.072 197.329 188.107  1.00  0.00           N  
ATOM    605  C2    A    19     193.187 196.610 188.202  1.00  0.00           C  
ATOM    606  H2    A    19     193.111 195.716 187.958  1.00  0.00           H  
ATOM    607  N3    A    19     194.391 196.994 188.597  1.00  0.00           N  
ATOM    608  C4    A    19     194.402 198.289 188.939  1.00  0.00           C  
ATOM    609  C3'   A    19     198.138 199.326 187.809  1.00  0.00           C  
ATOM    610  H3'   A    19     197.525 199.879 187.301  1.00  0.00           H  
ATOM    611  C2'   A    19     197.481 198.063 188.338  1.00  0.00           C  
ATOM    612  H2'   A    19     196.879 197.644 187.704  1.00  0.00           H  
ATOM    613  O2'   A    19     198.457 197.097 188.688  1.00  0.00           O  
ATOM    614 HO2'   A    19     199.185 197.288 188.318  1.00  0.00           H  
ATOM    615  O3'   A    19     199.167 199.092 186.865  1.00  0.00           O  
TER     616        A    19 
ATOM    616  P     C    20     198.422 195.129 181.516  1.00  0.00           P  
ATOM    617  OP1   C    20     199.580 194.481 180.876  1.00  0.00           O  
ATOM    618  OP2   C    20     198.405 196.589 181.683  1.00  0.00           O  
ATOM    619  O5'   C    20     197.144 194.656 180.712  1.00  0.00           O  
ATOM    620  C5'   C    20     196.815 193.283 180.667  1.00  0.00           C  
ATOM    621  H5'   C    20     196.792 192.927 181.569  1.00  0.00           H  
ATOM    622 H5''   C    20     197.508 192.801 180.190  1.00  0.00           H  
ATOM    623  C4'   C    20     195.490 193.042 180.001  1.00  0.00           C  
ATOM    624  H4'   C    20     195.507 192.086 179.837  1.00  0.00           H  
ATOM    625  O4'   C    20     194.415 193.504 180.849  1.00  0.00           O  
ATOM    626  C1'   C    20     193.344 193.956 180.058  1.00  0.00           C  
ATOM    627  H1'   C    20     192.533 193.444 180.216  1.00  0.00           H  
ATOM    628  N1    C    20     193.044 195.363 180.408  1.00  0.00           N  
ATOM    629  C6    C    20     193.965 196.182 180.978  1.00  0.00           C  
ATOM    630  H6    C    20     194.820 195.863 181.157  1.00  0.00           H  
ATOM    631  C5    C    20     193.649 197.441 181.282  1.00  0.00           C  
ATOM    632  H5    C    20     194.273 198.011 181.671  1.00  0.00           H  
ATOM    633  C4    C    20     192.333 197.887 180.994  1.00  0.00           C  
ATOM    634  N4    C    20     191.969 199.132 181.281  1.00  0.00           N  
ATOM    635  H41   C    20     192.534 199.674 181.638  1.00  0.00           H  
ATOM    636  H42   C    20     191.169 199.396 181.110  1.00  0.00           H  
ATOM    637  N3    C    20     191.432 197.090 180.447  1.00  0.00           N  
ATOM    638  C2    C    20     191.763 195.829 180.143  1.00  0.00           C  
ATOM    639  O2    C    20     190.963 195.046 179.631  1.00  0.00           O  
ATOM    640  C3'   C    20     195.256 193.762 178.689  1.00  0.00           C  
ATOM    641  H3'   C    20     195.649 194.647 178.657  1.00  0.00           H  
ATOM    642  C2'   C    20     193.741 193.788 178.594  1.00  0.00           C  
ATOM    643  H2'   C    20     193.404 194.468 177.990  1.00  0.00           H  
ATOM    644  O2'   C    20     193.253 192.541 178.143  1.00  0.00           O  
ATOM    645 HO2'   C    20     193.878 192.107 177.786  1.00  0.00           H  
ATOM    646  O3'   C    20     195.870 193.104 177.600  1.00  0.00           O  
ATOM    647  P     A    21     197.102 193.783 176.842  1.00  0.00           P  
ATOM    648  OP1   A    21     197.619 192.823 175.859  1.00  0.00           O  
ATOM    649  OP2   A    21     198.009 194.379 177.828  1.00  0.00           O  
ATOM    650  O5'   A    21     196.462 195.026 176.103  1.00  0.00           O  
ATOM    651  C5'   A    21     195.592 194.863 174.998  1.00  0.00           C  
ATOM    652  H5'   A    21     194.673 194.972 175.285  1.00  0.00           H  
ATOM    653 H5''   A    21     195.674 193.964 174.643  1.00  0.00           H  
ATOM    654  C4'   A    21     195.913 195.863 173.926  1.00  0.00           C  
ATOM    655  H4'   A    21     195.945 195.342 173.108  1.00  0.00           H  
ATOM    656  O4'   A    21     194.902 196.905 173.909  1.00  0.00           O  
ATOM    657  C1'   A    21     195.538 198.155 173.918  1.00  0.00           C  
ATOM    658  H1'   A    21     195.727 198.498 173.030  1.00  0.00           H  
ATOM    659  N9    A    21     194.669 199.191 174.478  1.00  0.00           N  
ATOM    660  C8    A    21     195.056 200.231 175.271  1.00  0.00           C  
ATOM    661  H8    A    21     195.930 200.341 175.569  1.00  0.00           H  
ATOM    662  N7    A    21     194.098 201.055 175.574  1.00  0.00           N  
ATOM    663  C5    A    21     193.000 200.537 174.913  1.00  0.00           C  
ATOM    664  C6    A    21     191.663 200.948 174.824  1.00  0.00           C  
ATOM    665  N6    A    21     191.161 202.018 175.423  1.00  0.00           N  
ATOM    666  H61   A    21     190.330 202.215 175.325  1.00  0.00           H  
ATOM    667  H62   A    21     191.668 202.515 175.909  1.00  0.00           H  
ATOM    668  N1    A    21     190.833 200.206 174.082  1.00  0.00           N  
ATOM    669  C2    A    21     191.310 199.126 173.471  1.00  0.00           C  
ATOM    670  H2    A    21     190.690 198.645 172.971  1.00  0.00           H  
ATOM    671  N3    A    21     192.535 198.638 173.471  1.00  0.00           N  
ATOM    672  C4    A    21     193.342 199.395 174.224  1.00  0.00           C  
ATOM    673  C3'   A    21     197.256 196.574 174.091  1.00  0.00           C  
ATOM    674  H3'   A    21     197.890 196.096 174.648  1.00  0.00           H  
ATOM    675  C2'   A    21     196.850 197.932 174.645  1.00  0.00           C  
ATOM    676  H2'   A    21     196.800 197.941 175.614  1.00  0.00           H  
ATOM    677  O2'   A    21     197.766 198.967 174.383  1.00  0.00           O  
ATOM    678 HO2'   A    21     197.357 199.700 174.344  1.00  0.00           H  
ATOM    679  O3'   A    21     197.838 196.756 172.806  1.00  0.00           O  
ATOM    680  P     A    22     199.344 196.307 172.528  1.00  0.00           P  
ATOM    681  OP1   A    22     199.726 196.824 171.209  1.00  0.00           O  
ATOM    682  OP2   A    22     199.432 194.861 172.783  1.00  0.00           O  
ATOM    683  O5'   A    22     200.181 197.147 173.586  1.00  0.00           O  
ATOM    684  C5'   A    22     201.040 196.524 174.528  1.00  0.00           C  
ATOM    685  H5'   A    22     201.590 195.864 174.077  1.00  0.00           H  
ATOM    686 H5''   A    22     200.509 196.050 175.185  1.00  0.00           H  
ATOM    687  C4'   A    22     201.924 197.527 175.222  1.00  0.00           C  
ATOM    688  H4'   A    22     202.313 197.026 175.956  1.00  0.00           H  
ATOM    689  O4'   A    22     202.888 198.053 174.274  1.00  0.00           O  
ATOM    690  C1'   A    22     202.783 199.460 174.219  1.00  0.00           C  
ATOM    691  H1'   A    22     203.428 199.938 174.763  1.00  0.00           H  
ATOM    692  N9    A    22     203.025 199.869 172.839  1.00  0.00           N  
ATOM    693  C8    A    22     202.356 199.417 171.741  1.00  0.00           C  
ATOM    694  H8    A    22     201.666 198.795 171.782  1.00  0.00           H  
ATOM    695  N7    A    22     202.778 199.942 170.631  1.00  0.00           N  
ATOM    696  C5    A    22     203.792 200.792 171.018  1.00  0.00           C  
ATOM    697  C6    A    22     204.638 201.639 170.292  1.00  0.00           C  
ATOM    698  N6    A    22     204.587 201.776 168.966  1.00  0.00           N  
ATOM    699  H61   A    22     205.130 202.312 168.569  1.00  0.00           H  
ATOM    700  H62   A    22     204.011 201.330 168.510  1.00  0.00           H  
ATOM    701  N1    A    22     205.546 202.354 170.985  1.00  0.00           N  
ATOM    702  C2    A    22     205.590 202.224 172.311  1.00  0.00           C  
ATOM    703  H2    A    22     206.229 202.743 172.743  1.00  0.00           H  
ATOM    704  N3    A    22     204.848 201.457 173.099  1.00  0.00           N  
ATOM    705  C4    A    22     203.961 200.758 172.383  1.00  0.00           C  
ATOM    706  C3'   A    22     201.221 198.742 175.824  1.00  0.00           C  
ATOM    707  H3'   A    22     200.301 198.580 176.085  1.00  0.00           H  
ATOM    708  C2'   A    22     201.388 199.787 174.730  1.00  0.00           C  
ATOM    709  H2'   A    22     200.678 199.743 174.069  1.00  0.00           H  
ATOM    710  O2'   A    22     201.298 201.121 175.168  1.00  0.00           O  
ATOM    711 HO2'   A    22     200.685 201.513 174.749  1.00  0.00           H  
ATOM    712  O3'   A    22     201.947 199.169 176.976  1.00  0.00           O  
ATOM    713  P     G    23     201.222 199.363 178.387  1.00  0.00           P  
ATOM    714  OP1   G    23     202.225 199.674 179.411  1.00  0.00           O  
ATOM    715  OP2   G    23     200.276 198.249 178.547  1.00  0.00           O  
ATOM    716  O5'   G    23     200.438 200.736 178.255  1.00  0.00           O  
ATOM    717  C5'   G    23     199.107 200.780 177.768  1.00  0.00           C  
ATOM    718  H5'   G    23     198.855 199.909 177.426  1.00  0.00           H  
ATOM    719 H5''   G    23     199.052 201.403 177.026  1.00  0.00           H  
ATOM    720  C4'   G    23     198.152 201.196 178.846  1.00  0.00           C  
ATOM    721  H4'   G    23     198.266 202.155 178.934  1.00  0.00           H  
ATOM    722  O4'   G    23     196.819 200.781 178.462  1.00  0.00           O  
ATOM    723  C1'   G    23     196.275 199.950 179.456  1.00  0.00           C  
ATOM    724  H1'   G    23     195.701 200.398 180.096  1.00  0.00           H  
ATOM    725  N9    G    23     195.434 198.961 178.797  1.00  0.00           N  
ATOM    726  C8    G    23     195.737 197.700 178.379  1.00  0.00           C  
ATOM    727  H8    G    23     196.572 197.307 178.488  1.00  0.00           H  
ATOM    728  N7    G    23     194.734 197.108 177.813  1.00  0.00           N  
ATOM    729  C5    G    23     193.715 198.038 177.871  1.00  0.00           C  
ATOM    730  C6    G    23     192.379 197.975 177.436  1.00  0.00           C  
ATOM    731  O6    G    23     191.813 197.044 176.871  1.00  0.00           O  
ATOM    732  N1    G    23     191.702 199.151 177.693  1.00  0.00           N  
ATOM    733  H1    G    23     190.879 199.193 177.449  1.00  0.00           H  
ATOM    734  C2    G    23     192.228 200.253 178.307  1.00  0.00           C  
ATOM    735  N2    G    23     191.430 201.304 178.478  1.00  0.00           N  
ATOM    736  H21   G    23     191.730 202.014 178.860  1.00  0.00           H  
ATOM    737  H22   G    23     190.616 201.274 178.206  1.00  0.00           H  
ATOM    738  N3    G    23     193.466 200.323 178.723  1.00  0.00           N  
ATOM    739  C4    G    23     194.137 199.186 178.475  1.00  0.00           C  
ATOM    740  C3'   G    23     198.408 200.576 180.215  1.00  0.00           C  
ATOM    741  H3'   G    23     199.333 200.336 180.381  1.00  0.00           H  
ATOM    742  C2'   G    23     197.462 199.383 180.217  1.00  0.00           C  
ATOM    743  H2'   G    23     197.866 198.590 179.830  1.00  0.00           H  
ATOM    744  O2'   G    23     197.090 198.926 181.497  1.00  0.00           O  
ATOM    745 HO2'   G    23     197.458 198.186 181.649  1.00  0.00           H  
ATOM    746  O3'   G    23     198.016 201.504 181.218  1.00  0.00           O  
ATOM    747  P     G    24     199.055 201.969 182.338  1.00  0.00           P  
ATOM    748  OP1   G    24     198.270 202.388 183.509  1.00  0.00           O  
ATOM    749  OP2   G    24     200.072 200.908 182.458  1.00  0.00           O  
ATOM    750  O5'   G    24     199.721 203.291 181.758  1.00  0.00           O  
ATOM    751  C5'   G    24     200.993 203.285 181.123  1.00  0.00           C  
ATOM    752  H5'   G    24     201.119 202.446 180.653  1.00  0.00           H  
ATOM    753 H5''   G    24     201.692 203.344 181.792  1.00  0.00           H  
ATOM    754  C4'   G    24     201.118 204.433 180.154  1.00  0.00           C  
ATOM    755  H4'   G    24     202.062 204.475 179.937  1.00  0.00           H  
ATOM    756  O4'   G    24     200.241 204.179 179.031  1.00  0.00           O  
ATOM    757  C1'   G    24     199.506 205.327 178.703  1.00  0.00           C  
ATOM    758  H1'   G    24     199.558 205.559 177.763  1.00  0.00           H  
ATOM    759  N9    G    24     198.106 205.043 179.036  1.00  0.00           N  
ATOM    760  C8    G    24     197.415 205.261 180.194  1.00  0.00           C  
ATOM    761  H8    G    24     197.783 205.664 180.947  1.00  0.00           H  
ATOM    762  N7    G    24     196.191 204.844 180.128  1.00  0.00           N  
ATOM    763  C5    G    24     196.081 204.309 178.856  1.00  0.00           C  
ATOM    764  C6    G    24     195.001 203.695 178.188  1.00  0.00           C  
ATOM    765  O6    G    24     193.861 203.496 178.588  1.00  0.00           O  
ATOM    766  N1    G    24     195.352 203.304 176.910  1.00  0.00           N  
ATOM    767  H1    G    24     194.745 202.923 176.435  1.00  0.00           H  
ATOM    768  C2    G    24     196.578 203.472 176.340  1.00  0.00           C  
ATOM    769  N2    G    24     196.720 203.016 175.099  1.00  0.00           N  
ATOM    770  H21   G    24     197.475 203.098 174.695  1.00  0.00           H  
ATOM    771  H22   G    24     196.057 202.639 174.701  1.00  0.00           H  
ATOM    772  N3    G    24     197.592 204.035 176.944  1.00  0.00           N  
ATOM    773  C4    G    24     197.264 204.417 178.183  1.00  0.00           C  
ATOM    774  C3'   G    24     200.700 205.800 180.696  1.00  0.00           C  
ATOM    775  H3'   G    24     200.088 205.715 181.445  1.00  0.00           H  
ATOM    776  C2'   G    24     200.077 206.496 179.490  1.00  0.00           C  
ATOM    777  H2'   G    24     199.434 207.178 179.741  1.00  0.00           H  
ATOM    778  O2'   G    24     201.069 207.125 178.697  1.00  0.00           O  
ATOM    779 HO2'   G    24     201.758 207.257 179.161  1.00  0.00           H  
ATOM    780  O3'   G    24     201.783 206.546 181.230  1.00  0.00           O  
ATOM    781  P     U    25     202.597 206.076 182.529  1.00  0.00           P  
ATOM    782  OP1   U    25     201.663 205.443 183.480  1.00  0.00           O  
ATOM    783  OP2   U    25     203.413 207.216 182.973  1.00  0.00           O  
ATOM    784  O5'   U    25     203.593 204.966 181.983  1.00  0.00           O  
ATOM    785  C5'   U    25     204.785 205.301 181.281  1.00  0.00           C  
ATOM    786  H5'   U    25     205.104 206.169 181.576  1.00  0.00           H  
ATOM    787 H5''   U    25     204.596 205.376 180.333  1.00  0.00           H  
ATOM    788  C4'   U    25     205.861 204.265 181.503  1.00  0.00           C  
ATOM    789  H4'   U    25     206.519 204.444 180.812  1.00  0.00           H  
ATOM    790  O4'   U    25     206.364 204.389 182.858  1.00  0.00           O  
ATOM    791  C1'   U    25     206.171 203.173 183.551  1.00  0.00           C  
ATOM    792  H1'   U    25     206.949 202.595 183.590  1.00  0.00           H  
ATOM    793  N1    U    25     205.845 203.497 184.945  1.00  0.00           N  
ATOM    794  C6    U    25     204.723 204.213 185.278  1.00  0.00           C  
ATOM    795  H6    U    25     204.149 204.489 184.600  1.00  0.00           H  
ATOM    796  C5    U    25     204.426 204.527 186.539  1.00  0.00           C  
ATOM    797  H5    U    25     203.654 205.009 186.730  1.00  0.00           H  
ATOM    798  C4    U    25     205.298 204.120 187.597  1.00  0.00           C  
ATOM    799  O4    U    25     205.148 204.335 188.792  1.00  0.00           O  
ATOM    800  N3    U    25     206.402 203.416 187.193  1.00  0.00           N  
ATOM    801  H3    U    25     206.944 203.161 187.810  1.00  0.00           H  
ATOM    802  C2    U    25     206.729 203.079 185.917  1.00  0.00           C  
ATOM    803  O2    U    25     207.730 202.454 185.672  1.00  0.00           O  
ATOM    804  C3'   U    25     205.414 202.814 181.355  1.00  0.00           C  
ATOM    805  H3'   U    25     204.688 202.685 180.724  1.00  0.00           H  
ATOM    806  C2'   U    25     205.079 202.434 182.791  1.00  0.00           C  
ATOM    807  H2'   U    25     204.172 202.670 183.038  1.00  0.00           H  
ATOM    808  O2'   U    25     205.102 201.051 183.050  1.00  0.00           O  
ATOM    809 HO2'   U    25     205.360 200.918 183.838  1.00  0.00           H  
ATOM    810  O3'   U    25     206.525 202.030 180.932  1.00  0.00           O  
TER     811        U    25 
ATOM    811  O1G A3P    26     198.650 212.629 179.479  1.00  0.00           O  
ATOM    812  PG  A3P    26     198.521 212.803 180.955  1.00  0.00           P  
ATOM    813  O2G A3P    26     199.773 212.396 181.738  1.00  0.00           O  
ATOM    814  O3G A3P    26     198.114 214.218 181.373  1.00  0.00           O  
ATOM    815  O3B A3P    26     197.365 211.865 181.531  1.00  0.00           O  
ATOM    816  PB  A3P    26     196.552 211.632 182.871  1.00  0.00           P  
ATOM    817  O1B A3P    26     195.921 212.876 183.352  1.00  0.00           O  
ATOM    818  O2B A3P    26     197.495 210.944 183.856  1.00  0.00           O  
ATOM    819  O3A A3P    26     195.471 210.556 182.414  1.00  0.00           O  
ATOM    820  PA  A3P    26     195.352 208.977 182.389  1.00  0.00           P  
ATOM    821  O1A A3P    26     196.644 208.342 182.716  1.00  0.00           O  
ATOM    822  O2A A3P    26     194.766 208.588 181.037  1.00  0.00           O  
ATOM    823  O5' A3P    26     194.266 208.686 183.496  1.00  0.00           O  
ATOM    824  C5' A3P    26     194.635 208.180 184.795  1.00  0.00           C  
ATOM    825  H5' A3P    26     195.464 208.589 185.092  1.00  0.00           H  
ATOM    826 H5'' A3P    26     194.792 207.223 184.751  1.00  0.00           H  
ATOM    827  C4' A3P    26     193.526 208.483 185.767  1.00  0.00           C  
ATOM    828  H4' A3P    26     193.798 208.023 186.577  1.00  0.00           H  
ATOM    829  O4' A3P    26     193.376 209.914 185.904  1.00  0.00           O  
ATOM    830  C1' A3P    26     191.998 210.247 186.002  1.00  0.00           C  
ATOM    831  H1' A3P    26     191.794 210.811 186.766  1.00  0.00           H  
ATOM    832  N9  A3P    26     191.619 211.001 184.813  1.00  0.00           N  
ATOM    833  C8  A3P    26     192.368 211.207 183.684  1.00  0.00           C  
ATOM    834  H8  A3P    26     193.267 210.858 183.577  1.00  0.00           H  
ATOM    835  N7  A3P    26     191.764 211.916 182.763  1.00  0.00           N  
ATOM    836  C5  A3P    26     190.526 212.193 183.322  1.00  0.00           C  
ATOM    837  C6  A3P    26     189.410 212.911 182.852  1.00  0.00           C  
ATOM    838  N6  A3P    26     189.358 213.510 181.659  1.00  0.00           N  
ATOM    839  H61 A3P    26     190.033 213.470 181.128  1.00  0.00           H  
ATOM    840  H62 A3P    26     188.649 213.936 181.422  1.00  0.00           H  
ATOM    841  N1  A3P    26     188.332 212.997 183.662  1.00  0.00           N  
ATOM    842  C2  A3P    26     188.376 212.402 184.856  1.00  0.00           C  
ATOM    843  H2  A3P    26     187.577 212.491 185.398  1.00  0.00           H  
ATOM    844  N3  A3P    26     189.370 211.702 185.405  1.00  0.00           N  
ATOM    845  C4  A3P    26     190.422 211.633 184.585  1.00  0.00           C  
ATOM    846  C3' A3P    26     192.144 207.989 185.359  1.00  0.00           C  
ATOM    847  H3' A3P    26     191.989 208.008 184.402  1.00  0.00           H  
ATOM    848  C2' A3P    26     191.236 208.932 186.148  1.00  0.00           C  
ATOM    849  H2' A3P    26     190.318 208.944 185.835  1.00  0.00           H  
ATOM    850  O2' A3P    26     191.152 208.562 187.518  1.00  0.00           O  
ATOM    851 HO2' A3P    26     191.868 208.765 187.908  1.00  0.00           H  
ATOM    852  O3' A3P    26     191.934 206.622 185.691  1.00  0.00           O  
ATOM    853  P     U    27     190.974 205.724 184.785  1.00  0.00           P  
ATOM    854  OP1   U    27     191.144 204.309 185.193  1.00  0.00           O  
ATOM    855  OP2   U    27     191.185 206.110 183.372  1.00  0.00           O  
ATOM    856  O5'   U    27     189.518 206.195 185.229  1.00  0.00           O  
ATOM    857  C5'   U    27     189.094 206.111 186.601  1.00  0.00           C  
ATOM    858  H5'   U    27     189.806 206.414 187.184  1.00  0.00           H  
ATOM    859 H5''   U    27     188.910 205.187 186.833  1.00  0.00           H  
ATOM    860  C4'   U    27     187.858 206.951 186.820  1.00  0.00           C  
ATOM    861  H4'   U    27     187.696 206.881 187.774  1.00  0.00           H  
ATOM    862  O4'   U    27     188.099 208.297 186.334  1.00  0.00           O  
ATOM    863  C1'   U    27     186.912 208.820 185.766  1.00  0.00           C  
ATOM    864  H1'   U    27     186.624 209.643 186.191  1.00  0.00           H  
ATOM    865  N1    U    27     187.173 209.129 184.353  1.00  0.00           N  
ATOM    866  C6    U    27     188.368 208.797 183.756  1.00  0.00           C  
ATOM    867  H6    U    27     189.017 208.368 184.266  1.00  0.00           H  
ATOM    868  C5    U    27     188.634 209.066 182.473  1.00  0.00           C  
ATOM    869  H5    U    27     189.454 208.827 182.106  1.00  0.00           H  
ATOM    870  C4    U    27     187.650 209.723 181.668  1.00  0.00           C  
ATOM    871  O4    U    27     187.771 210.026 180.481  1.00  0.00           O  
ATOM    872  N3    U    27     186.480 210.026 182.330  1.00  0.00           N  
ATOM    873  H3    U    27     185.873 210.424 181.869  1.00  0.00           H  
ATOM    874  C2    U    27     186.176 209.764 183.642  1.00  0.00           C  
ATOM    875  O2    U    27     185.104 210.074 184.135  1.00  0.00           O  
ATOM    876  C3'   U    27     186.611 206.492 186.081  1.00  0.00           C  
ATOM    877  H3'   U    27     186.810 206.066 185.231  1.00  0.00           H  
ATOM    878  C2'   U    27     185.808 207.781 185.961  1.00  0.00           C  
ATOM    879  H2'   U    27     185.151 207.745 185.249  1.00  0.00           H  
ATOM    880  O2'   U    27     185.041 208.071 187.110  1.00  0.00           O  
ATOM    881 HO2'   U    27     184.621 208.789 186.993  1.00  0.00           H  
ATOM    882  O3'   U    27     185.884 205.526 186.829  1.00  0.00           O  
ATOM    883  P     G    28     185.165 204.330 186.067  1.00  0.00           P  
ATOM    884  OP1   G    28     184.978 203.212 187.024  1.00  0.00           O  
ATOM    885  OP2   G    28     185.907 204.099 184.803  1.00  0.00           O  
ATOM    886  O5'   G    28     183.733 204.930 185.710  1.00  0.00           O  
ATOM    887  C5'   G    28     182.933 205.578 186.716  1.00  0.00           C  
ATOM    888  H5'   G    28     183.426 206.318 187.103  1.00  0.00           H  
ATOM    889 H5''   G    28     182.740 204.956 187.436  1.00  0.00           H  
ATOM    890  C4'   G    28     181.645 206.079 186.110  1.00  0.00           C  
ATOM    891  H4'   G    28     181.111 206.358 186.871  1.00  0.00           H  
ATOM    892  O4'   G    28     181.944 207.145 185.167  1.00  0.00           O  
ATOM    893  C1'   G    28     181.486 206.785 183.878  1.00  0.00           C  
ATOM    894  H1'   G    28     180.639 207.190 183.634  1.00  0.00           H  
ATOM    895  N9    G    28     182.464 207.248 182.900  1.00  0.00           N  
ATOM    896  C8    G    28     183.791 206.902 182.827  1.00  0.00           C  
ATOM    897  H8    G    28     184.201 206.316 183.422  1.00  0.00           H  
ATOM    898  N7    G    28     184.419 207.479 181.838  1.00  0.00           N  
ATOM    899  C5    G    28     183.446 208.253 181.220  1.00  0.00           C  
ATOM    900  C6    G    28     183.532 209.106 180.084  1.00  0.00           C  
ATOM    901  O6    G    28     184.517 209.355 179.380  1.00  0.00           O  
ATOM    902  N1    G    28     182.307 209.701 179.796  1.00  0.00           N  
ATOM    903  H1    G    28     182.273 210.235 179.122  1.00  0.00           H  
ATOM    904  C2    G    28     181.147 209.499 180.507  1.00  0.00           C  
ATOM    905  N2    G    28     180.066 210.163 180.072  1.00  0.00           N  
ATOM    906  H21   G    28     179.314 210.074 180.479  1.00  0.00           H  
ATOM    907  H22   G    28     180.124 210.677 179.385  1.00  0.00           H  
ATOM    908  N3    G    28     181.054 208.708 181.565  1.00  0.00           N  
ATOM    909  C4    G    28     182.233 208.120 181.863  1.00  0.00           C  
ATOM    910  C3'   G    28     180.842 205.044 185.330  1.00  0.00           C  
ATOM    911  H3'   G    28     180.971 204.134 185.641  1.00  0.00           H  
ATOM    912  C2'   G    28     181.313 205.268 183.899  1.00  0.00           C  
ATOM    913  H2'   G    28     182.106 204.755 183.679  1.00  0.00           H  
ATOM    914  O2'   G    28     180.368 204.863 182.930  1.00  0.00           O  
ATOM    915 HO2'   G    28     180.665 204.199 182.508  1.00  0.00           H  
ATOM    916  O3'   G    28     179.449 205.308 185.447  1.00  0.00           O  
TER     917        G    28 
ATOM    917  P   OMC    29     183.225 225.368 174.389  1.00  0.00           P  
ATOM    918  OP1 OMC    29     182.734 225.724 173.019  1.00  0.00           O  
ATOM    919  OP2 OMC    29     182.229 224.931 175.415  1.00  0.00           O  
ATOM    920  O5' OMC    29     184.365 224.263 174.280  1.00  0.00           O  
ATOM    921  C5' OMC    29     185.715 224.630 174.047  1.00  0.00           C  
ATOM    922  H5' OMC    29     185.899 224.598 173.095  1.00  0.00           H  
ATOM    923 H5'' OMC    29     185.855 225.546 174.334  1.00  0.00           H  
ATOM    924  C4' OMC    29     186.669 223.721 174.776  1.00  0.00           C  
ATOM    925  O4' OMC    29     186.748 224.088 176.175  1.00  0.00           O  
ATOM    926  C1' OMC    29     187.054 222.944 176.946  1.00  0.00           C  
ATOM    927  C2' OMC    29     187.083 221.738 176.005  1.00  0.00           C  
ATOM    928  O2' OMC    29     188.437 221.514 175.639  1.00  0.00           O  
ATOM    929  CM2 OMC    29     188.832 220.157 175.793  1.00  0.00           C  
ATOM    930 HM21 OMC    29     189.761 220.058 175.531  1.00  0.00           H  
ATOM    931 HM22 OMC    29     188.277 219.593 175.232  1.00  0.00           H  
ATOM    932 HM23 OMC    29     188.729 219.893 176.721  1.00  0.00           H  
ATOM    933  H2' OMC    29     186.735 220.908 176.367  1.00  0.00           H  
ATOM    934  N1  OMC    29     186.078 222.817 178.056  1.00  0.00           N  
ATOM    935  C2  OMC    29     186.027 221.705 178.938  1.00  0.00           C  
ATOM    936  O2  OMC    29     186.797 220.731 178.812  1.00  0.00           O  
ATOM    937  N3  OMC    29     185.122 221.668 179.937  1.00  0.00           N  
ATOM    938  C4  OMC    29     184.264 222.685 180.115  1.00  0.00           C  
ATOM    939  N4  OMC    29     183.355 222.660 181.109  1.00  0.00           N  
ATOM    940 HN41 OMC    29     183.318 221.985 181.641  1.00  0.00           H  
ATOM    941 HN42 OMC    29     182.813 223.319 181.212  1.00  0.00           H  
ATOM    942  C5  OMC    29     184.304 223.770 179.264  1.00  0.00           C  
ATOM    943  C6  OMC    29     185.232 223.821 178.242  1.00  0.00           C  
ATOM    944  H6  OMC    29     185.265 224.595 177.658  1.00  0.00           H  
ATOM    945  H5  OMC    29     183.677 224.501 179.384  1.00  0.00           H  
ATOM    946  H1' OMC    29     187.926 223.010 177.367  1.00  0.00           H  
ATOM    947  H4' OMC    29     187.492 223.829 174.274  1.00  0.00           H  
ATOM    948  C3' OMC    29     186.282 222.254 174.817  1.00  0.00           C  
ATOM    949  H3' OMC    29     185.328 222.110 174.917  1.00  0.00           H  
ATOM    950  O3' OMC    29     186.560 221.576 173.606  1.00  0.00           O  
ATOM    951  P     U    30     185.464 220.601 172.967  1.00  0.00           P  
ATOM    952  OP1   U    30     186.013 220.008 171.729  1.00  0.00           O  
ATOM    953  OP2   U    30     184.178 221.329 172.931  1.00  0.00           O  
ATOM    954  O5'   U    30     185.318 219.437 174.038  1.00  0.00           O  
ATOM    955  C5'   U    30     186.212 218.336 174.055  1.00  0.00           C  
ATOM    956  H5'   U    30     187.103 218.641 174.285  1.00  0.00           H  
ATOM    957 H5''   U    30     186.266 217.943 173.169  1.00  0.00           H  
ATOM    958  C4'   U    30     185.760 217.295 175.043  1.00  0.00           C  
ATOM    959  H4'   U    30     186.353 216.546 174.878  1.00  0.00           H  
ATOM    960  O4'   U    30     185.822 217.841 176.383  1.00  0.00           O  
ATOM    961  C1'   U    30     184.755 217.343 177.158  1.00  0.00           C  
ATOM    962  H1'   U    30     185.066 216.877 177.950  1.00  0.00           H  
ATOM    963  N1    U    30     183.922 218.482 177.613  1.00  0.00           N  
ATOM    964  C6    U    30     183.902 219.675 176.933  1.00  0.00           C  
ATOM    965  H6    U    30     184.423 219.760 176.168  1.00  0.00           H  
ATOM    966  C5    U    30     183.167 220.717 177.323  1.00  0.00           C  
ATOM    967  H5    U    30     183.183 221.507 176.834  1.00  0.00           H  
ATOM    968  C4    U    30     182.355 220.617 178.493  1.00  0.00           C  
ATOM    969  O4    U    30     181.636 221.495 178.953  1.00  0.00           O  
ATOM    970  N3    U    30     182.425 219.405 179.133  1.00  0.00           N  
ATOM    971  H3    U    30     181.952 219.318 179.846  1.00  0.00           H  
ATOM    972  C2    U    30     183.169 218.319 178.756  1.00  0.00           C  
ATOM    973  O2    U    30     183.153 217.293 179.398  1.00  0.00           O  
ATOM    974  C3'   U    30     184.322 216.841 174.893  1.00  0.00           C  
ATOM    975  H3'   U    30     183.725 217.543 174.590  1.00  0.00           H  
ATOM    976  C2'   U    30     183.972 216.357 176.293  1.00  0.00           C  
ATOM    977  H2'   U    30     183.017 216.319 176.461  1.00  0.00           H  
ATOM    978  O2'   U    30     184.481 215.054 176.519  1.00  0.00           O  
ATOM    979 HO2'   U    30     184.049 214.688 177.139  1.00  0.00           H  
ATOM    980  O3'   U    30     184.162 215.863 173.889  1.00  0.00           O  
ATOM    981  P     C    31     182.995 216.002 172.806  1.00  0.00           P  
ATOM    982  OP1   C    31     182.993 214.775 171.990  1.00  0.00           O  
ATOM    983  OP2   C    31     183.154 217.311 172.130  1.00  0.00           O  
ATOM    984  O5'   C    31     181.678 216.004 173.691  1.00  0.00           O  
ATOM    985  C5'   C    31     180.392 215.843 173.121  1.00  0.00           C  
ATOM    986  H5'   C    31     180.455 215.317 172.309  1.00  0.00           H  
ATOM    987 H5''   C    31     180.031 216.708 172.872  1.00  0.00           H  
ATOM    988  C4'   C    31     179.472 215.167 174.099  1.00  0.00           C  
ATOM    989  H4'   C    31     178.585 215.458 173.834  1.00  0.00           H  
ATOM    990  O4'   C    31     179.685 213.734 174.047  1.00  0.00           O  
ATOM    991  C1'   C    31     179.587 213.180 175.340  1.00  0.00           C  
ATOM    992  H1'   C    31     178.899 212.500 175.405  1.00  0.00           H  
ATOM    993  N1    C    31     180.874 212.516 175.668  1.00  0.00           N  
ATOM    994  C6    C    31     181.915 212.587 174.778  1.00  0.00           C  
ATOM    995  H6    C    31     181.803 213.062 173.988  1.00  0.00           H  
ATOM    996  C5    C    31     183.084 211.989 175.021  1.00  0.00           C  
ATOM    997  H5    C    31     183.790 212.047 174.418  1.00  0.00           H  
ATOM    998  C4    C    31     183.209 211.259 176.240  1.00  0.00           C  
ATOM    999  N4    C    31     184.351 210.640 176.529  1.00  0.00           N  
ATOM   1000  H41   C    31     185.015 210.684 175.983  1.00  0.00           H  
ATOM   1001  H42   C    31     184.426 210.195 177.261  1.00  0.00           H  
ATOM   1002  N3    C    31     182.207 211.167 177.108  1.00  0.00           N  
ATOM   1003  C2    C    31     181.026 211.775 176.851  1.00  0.00           C  
ATOM   1004  O2    C    31     180.084 211.705 177.642  1.00  0.00           O  
ATOM   1005  C3'   C    31     179.704 215.532 175.557  1.00  0.00           C  
ATOM   1006  H3'   C    31     180.633 215.736 175.751  1.00  0.00           H  
ATOM   1007  C2'   C    31     179.213 214.306 176.304  1.00  0.00           C  
ATOM   1008  H2'   C    31     179.580 214.226 177.198  1.00  0.00           H  
ATOM   1009  O2'   C    31     177.800 214.336 176.427  1.00  0.00           O  
ATOM   1010 HO2'   C    31     177.521 215.113 176.273  1.00  0.00           H  
ATOM   1011  O3'   C    31     179.032 216.718 175.936  1.00  0.00           O  
ATOM   1012  P     A    32     179.778 217.809 176.831  1.00  0.00           P  
ATOM   1013  OP1   A    32     179.001 219.062 176.830  1.00  0.00           O  
ATOM   1014  OP2   A    32     181.161 217.853 176.323  1.00  0.00           O  
ATOM   1015  O5'   A    32     179.746 217.199 178.305  1.00  0.00           O  
ATOM   1016  C5'   A    32     178.516 216.986 178.985  1.00  0.00           C  
ATOM   1017  H5'   A    32     177.882 216.572 178.378  1.00  0.00           H  
ATOM   1018 H5''   A    32     178.141 217.841 179.247  1.00  0.00           H  
ATOM   1019  C4'   A    32     178.681 216.116 180.209  1.00  0.00           C  
ATOM   1020  H4'   A    32     177.812 216.182 180.635  1.00  0.00           H  
ATOM   1021  O4'   A    32     179.081 214.780 179.816  1.00  0.00           O  
ATOM   1022  C1'   A    32     179.956 214.235 180.778  1.00  0.00           C  
ATOM   1023  H1'   A    32     179.623 213.399 181.140  1.00  0.00           H  
ATOM   1024  N9    A    32     181.253 213.955 180.137  1.00  0.00           N  
ATOM   1025  C8    A    32     181.717 214.400 178.931  1.00  0.00           C  
ATOM   1026  H8    A    32     181.225 214.959 178.373  1.00  0.00           H  
ATOM   1027  N7    A    32     182.911 213.970 178.633  1.00  0.00           N  
ATOM   1028  C5    A    32     183.255 213.182 179.716  1.00  0.00           C  
ATOM   1029  C6    A    32     184.403 212.431 180.021  1.00  0.00           C  
ATOM   1030  N6    A    32     185.469 212.340 179.230  1.00  0.00           N  
ATOM   1031  H61   A    32     186.144 211.864 179.471  1.00  0.00           H  
ATOM   1032  H62   A    32     185.483 212.757 178.478  1.00  0.00           H  
ATOM   1033  N1    A    32     184.417 211.770 181.192  1.00  0.00           N  
ATOM   1034  C2    A    32     183.359 211.845 182.003  1.00  0.00           C  
ATOM   1035  H2    A    32     183.423 211.362 182.795  1.00  0.00           H  
ATOM   1036  N3    A    32     182.232 212.516 181.829  1.00  0.00           N  
ATOM   1037  C4    A    32     182.243 213.167 180.654  1.00  0.00           C  
ATOM   1038  C3'   A    32     179.749 216.543 181.207  1.00  0.00           C  
ATOM   1039  H3'   A    32     180.520 216.951 180.784  1.00  0.00           H  
ATOM   1040  C2'   A    32     180.081 215.241 181.917  1.00  0.00           C  
ATOM   1041  H2'   A    32     180.937 215.259 182.371  1.00  0.00           H  
ATOM   1042  O2'   A    32     179.097 214.932 182.888  1.00  0.00           O  
ATOM   1043 HO2'   A    32     178.743 215.642 183.165  1.00  0.00           H  
ATOM   1044  O3'   A    32     179.309 217.557 182.089  1.00  0.00           O  
ATOM   1045  P     U    33     180.352 218.612 182.687  1.00  0.00           P  
ATOM   1046  OP1   U    33     179.578 219.740 183.252  1.00  0.00           O  
ATOM   1047  OP2   U    33     181.365 218.887 181.646  1.00  0.00           O  
ATOM   1048  O5'   U    33     181.068 217.832 183.876  1.00  0.00           O  
ATOM   1049  C5'   U    33     180.359 217.447 185.046  1.00  0.00           C  
ATOM   1050  H5'   U    33     179.537 216.998 184.794  1.00  0.00           H  
ATOM   1051 H5''   U    33     180.108 218.238 185.548  1.00  0.00           H  
ATOM   1052  C4'   U    33     181.182 216.536 185.919  1.00  0.00           C  
ATOM   1053  H4'   U    33     180.625 216.434 186.706  1.00  0.00           H  
ATOM   1054  O4'   U    33     181.494 215.311 185.196  1.00  0.00           O  
ATOM   1055  C1'   U    33     182.787 214.860 185.553  1.00  0.00           C  
ATOM   1056  H1'   U    33     182.772 213.940 185.859  1.00  0.00           H  
ATOM   1057  N1    U    33     183.671 214.941 184.370  1.00  0.00           N  
ATOM   1058  C6    U    33     183.408 215.770 183.307  1.00  0.00           C  
ATOM   1059  H6    U    33     182.639 216.292 183.333  1.00  0.00           H  
ATOM   1060  C5    U    33     184.203 215.862 182.240  1.00  0.00           C  
ATOM   1061  H5    U    33     183.985 216.435 181.540  1.00  0.00           H  
ATOM   1062  C4    U    33     185.391 215.074 182.182  1.00  0.00           C  
ATOM   1063  O4    U    33     186.207 215.062 181.263  1.00  0.00           O  
ATOM   1064  N3    U    33     185.602 214.278 183.281  1.00  0.00           N  
ATOM   1065  H3    U    33     186.316 213.798 183.274  1.00  0.00           H  
ATOM   1066  C2    U    33     184.804 214.164 184.383  1.00  0.00           C  
ATOM   1067  O2    U    33     185.082 213.424 185.302  1.00  0.00           O  
ATOM   1068  C3'   U    33     182.551 217.054 186.342  1.00  0.00           C  
ATOM   1069  H3'   U    33     182.978 217.584 185.651  1.00  0.00           H  
ATOM   1070  C2'   U    33     183.293 215.772 186.666  1.00  0.00           C  
ATOM   1071  H2'   U    33     184.255 215.877 186.724  1.00  0.00           H  
ATOM   1072  O2'   U    33     182.853 215.245 187.907  1.00  0.00           O  
ATOM   1073 HO2'   U    33     182.501 215.857 188.363  1.00  0.00           H  
ATOM   1074  O3'   U    33     182.526 217.979 187.408  1.00  0.00           O  
ATOM   1075  P     A    34     183.480 219.264 187.345  1.00  0.00           P  
ATOM   1076  OP1   A    34     182.999 220.273 188.316  1.00  0.00           O  
ATOM   1077  OP2   A    34     183.597 219.615 185.912  1.00  0.00           O  
ATOM   1078  O5'   A    34     184.904 218.726 187.812  1.00  0.00           O  
ATOM   1079  C5'   A    34     185.050 217.944 188.989  1.00  0.00           C  
ATOM   1080  H5'   A    34     184.320 217.308 189.047  1.00  0.00           H  
ATOM   1081 H5''   A    34     184.989 218.518 189.768  1.00  0.00           H  
ATOM   1082  C4'   A    34     186.365 217.204 189.011  1.00  0.00           C  
ATOM   1083  H4'   A    34     186.425 216.920 189.936  1.00  0.00           H  
ATOM   1084  O4'   A    34     186.363 216.130 188.037  1.00  0.00           O  
ATOM   1085  C1'   A    34     187.664 215.958 187.512  1.00  0.00           C  
ATOM   1086  H1'   A    34     187.979 215.049 187.639  1.00  0.00           H  
ATOM   1087  N9    A    34     187.640 216.250 186.070  1.00  0.00           N  
ATOM   1088  C8    A    34     186.616 216.756 185.321  1.00  0.00           C  
ATOM   1089  H8    A    34     185.777 216.959 185.669  1.00  0.00           H  
ATOM   1090  N7    A    34     186.933 216.923 184.068  1.00  0.00           N  
ATOM   1091  C5    A    34     188.252 216.518 183.989  1.00  0.00           C  
ATOM   1092  C6    A    34     189.167 216.456 182.931  1.00  0.00           C  
ATOM   1093  N6    A    34     188.885 216.817 181.686  1.00  0.00           N  
ATOM   1094  H61   A    34     189.487 216.758 181.075  1.00  0.00           H  
ATOM   1095  H62   A    34     188.100 217.110 181.492  1.00  0.00           H  
ATOM   1096  N1    A    34     190.409 216.007 183.202  1.00  0.00           N  
ATOM   1097  C2    A    34     190.702 215.640 184.449  1.00  0.00           C  
ATOM   1098  H2    A    34     191.569 215.331 184.583  1.00  0.00           H  
ATOM   1099  N3    A    34     189.928 215.650 185.524  1.00  0.00           N  
ATOM   1100  C4    A    34     188.702 216.106 185.221  1.00  0.00           C  
ATOM   1101  C3'   A    34     187.599 218.014 188.655  1.00  0.00           C  
ATOM   1102  H3'   A    34     187.440 218.671 187.959  1.00  0.00           H  
ATOM   1103  C2'   A    34     188.585 216.935 188.235  1.00  0.00           C  
ATOM   1104  H2'   A    34     189.331 217.276 187.717  1.00  0.00           H  
ATOM   1105  O2'   A    34     189.141 216.280 189.363  1.00  0.00           O  
ATOM   1106 HO2'   A    34     189.133 216.801 190.022  1.00  0.00           H  
ATOM   1107  O3'   A    34     188.061 218.826 189.720  1.00  0.00           O  
ATOM   1108  P     A    35     188.538 220.330 189.435  1.00  0.00           P  
ATOM   1109  OP1   A    35     188.744 221.016 190.731  1.00  0.00           O  
ATOM   1110  OP2   A    35     187.606 220.911 188.449  1.00  0.00           O  
ATOM   1111  O5'   A    35     189.950 220.172 188.718  1.00  0.00           O  
ATOM   1112  C5'   A    35     191.012 219.448 189.322  1.00  0.00           C  
ATOM   1113  H5'   A    35     190.667 218.631 189.715  1.00  0.00           H  
ATOM   1114 H5''   A    35     191.394 219.971 190.045  1.00  0.00           H  
ATOM   1115  C4'   A    35     192.083 219.114 188.319  1.00  0.00           C  
ATOM   1116  H4'   A    35     192.791 218.723 188.855  1.00  0.00           H  
ATOM   1117  O4'   A    35     191.528 218.249 187.299  1.00  0.00           O  
ATOM   1118  C1'   A    35     192.045 218.590 186.035  1.00  0.00           C  
ATOM   1119  H1'   A    35     192.452 217.832 185.586  1.00  0.00           H  
ATOM   1120  N9    A    35     190.934 219.067 185.191  1.00  0.00           N  
ATOM   1121  C8    A    35     189.642 219.306 185.574  1.00  0.00           C  
ATOM   1122  H8    A    35     189.342 219.191 186.447  1.00  0.00           H  
ATOM   1123  N7    A    35     188.870 219.710 184.606  1.00  0.00           N  
ATOM   1124  C5    A    35     189.708 219.736 183.506  1.00  0.00           C  
ATOM   1125  C6    A    35     189.492 220.086 182.163  1.00  0.00           C  
ATOM   1126  N6    A    35     188.315 220.482 181.687  1.00  0.00           N  
ATOM   1127  H61   A    35     188.233 220.686 180.856  1.00  0.00           H  
ATOM   1128  H62   A    35     187.635 220.534 182.212  1.00  0.00           H  
ATOM   1129  N1    A    35     190.537 220.005 181.315  1.00  0.00           N  
ATOM   1130  C2    A    35     191.717 219.602 181.796  1.00  0.00           C  
ATOM   1131  H2    A    35     192.408 219.557 181.175  1.00  0.00           H  
ATOM   1132  N3    A    35     192.040 219.256 183.035  1.00  0.00           N  
ATOM   1133  C4    A    35     190.980 219.343 183.849  1.00  0.00           C  
ATOM   1134  C3'   A    35     192.654 220.293 187.544  1.00  0.00           C  
ATOM   1135  H3'   A    35     192.007 221.003 187.404  1.00  0.00           H  
ATOM   1136  C2'   A    35     193.112 219.656 186.243  1.00  0.00           C  
ATOM   1137  H2'   A    35     193.215 220.292 185.519  1.00  0.00           H  
ATOM   1138  O2'   A    35     194.364 219.015 186.409  1.00  0.00           O  
ATOM   1139 HO2'   A    35     194.968 219.594 186.484  1.00  0.00           H  
ATOM   1140  O3'   A    35     193.692 220.955 188.236  1.00  0.00           O  
ATOM   1141  P     C    36     193.746 222.555 188.273  1.00  0.00           P  
ATOM   1142  OP1   C    36     194.949 222.980 189.020  1.00  0.00           O  
ATOM   1143  OP2   C    36     192.411 223.026 188.699  1.00  0.00           O  
ATOM   1144  O5'   C    36     193.950 222.973 186.756  1.00  0.00           O  
ATOM   1145  C5'   C    36     195.126 222.638 186.040  1.00  0.00           C  
ATOM   1146  H5'   C    36     195.365 221.714 186.213  1.00  0.00           H  
ATOM   1147 H5''   C    36     195.866 223.184 186.348  1.00  0.00           H  
ATOM   1148  C4'   C    36     194.917 222.845 184.564  1.00  0.00           C  
ATOM   1149  H4'   C    36     195.779 222.630 184.175  1.00  0.00           H  
ATOM   1150  O4'   C    36     193.809 222.022 184.116  1.00  0.00           O  
ATOM   1151  C1'   C    36     193.063 222.704 183.130  1.00  0.00           C  
ATOM   1152  H1'   C    36     192.998 222.196 182.306  1.00  0.00           H  
ATOM   1153  N1    C    36     191.687 222.918 183.635  1.00  0.00           N  
ATOM   1154  C6    C    36     191.398 222.759 184.958  1.00  0.00           C  
ATOM   1155  H6    C    36     192.075 222.515 185.547  1.00  0.00           H  
ATOM   1156  C5    C    36     190.163 222.947 185.423  1.00  0.00           C  
ATOM   1157  H5    C    36     189.965 222.840 186.325  1.00  0.00           H  
ATOM   1158  C4    C    36     189.159 223.317 184.485  1.00  0.00           C  
ATOM   1159  N4    C    36     187.911 223.512 184.904  1.00  0.00           N  
ATOM   1160  H41   C    36     187.717 223.416 185.736  1.00  0.00           H  
ATOM   1161  H42   C    36     187.299 223.734 184.342  1.00  0.00           H  
ATOM   1162  N3    C    36     189.424 223.475 183.188  1.00  0.00           N  
ATOM   1163  C2    C    36     190.679 223.282 182.731  1.00  0.00           C  
ATOM   1164  O2    C    36     190.966 223.418 181.535  1.00  0.00           O  
ATOM   1165  C3'   C    36     194.518 224.252 184.151  1.00  0.00           C  
ATOM   1166  H3'   C    36     193.971 224.701 184.814  1.00  0.00           H  
ATOM   1167  C2'   C    36     193.778 224.020 182.842  1.00  0.00           C  
ATOM   1168  H2'   C    36     193.207 224.761 182.586  1.00  0.00           H  
ATOM   1169  O2'   C    36     194.688 223.810 181.775  1.00  0.00           O  
ATOM   1170 HO2'   C    36     195.436 224.135 181.977  1.00  0.00           H  
ATOM   1171  O3'   C    36     195.617 225.135 184.035  1.00  0.00           O  
TER    1172        C    36 
ATOM   1172 MG    MG    37     201.165 199.493 182.981  1.00  0.00          MG  
TER    1173       MG    37 
ATOM   1173 MG    MG    38     196.808 201.872 184.837  1.00  0.00          MG  
TER    1174       MG    38 
ATOM   1174 MG    MG    39     188.060 204.342 181.235  1.00  0.00          MG  
TER    1175       MG    39 
ATOM   1175  O   WAT    40     191.820 202.940 182.119  1.00  0.00           O  
ATOM   1176  H1  WAT    40     192.777 202.941 182.119  1.00  0.00           H  
ATOM   1177  H2  WAT    40     191.580 203.868 182.119  1.00  0.00           H  
TER    1178      WAT    40 
ATOM   1178  O   WAT    41     186.346 203.498 180.967  1.00  0.00           O  
ATOM   1179  H1  WAT    41     187.303 203.498 180.967  1.00  0.00           H  
ATOM   1180  H2  WAT    41     186.106 204.425 180.967  1.00  0.00           H  
TER    1181      WAT    41 
ATOM   1181  O   WAT    42     186.816 206.672 180.533  1.00  0.00           O  
ATOM   1182  H1  WAT    42     187.773 206.672 180.533  1.00  0.00           H  
ATOM   1183  H2  WAT    42     186.576 207.598 180.533  1.00  0.00           H  
TER    1184      WAT    42 
ATOM   1184  O   WAT    43     189.504 205.478 180.980  1.00  0.00           O  
ATOM   1185  H1  WAT    43     190.460 205.478 180.980  1.00  0.00           H  
ATOM   1186  H2  WAT    43     189.263 206.405 180.980  1.00  0.00           H  
TER    1187      WAT    43 
ATOM   1187  O   WAT    44     192.092 205.147 180.145  1.00  0.00           O  
ATOM   1188  H1  WAT    44     193.050 205.147 180.145  1.00  0.00           H  
ATOM   1189  H2  WAT    44     191.853 206.074 180.145  1.00  0.00           H  
TER    1190      WAT    44 
ATOM   1190  O   WAT    45     194.668 205.118 182.585  1.00  0.00           O  
ATOM   1191  H1  WAT    45     195.626 205.118 182.585  1.00  0.00           H  
ATOM   1192  H2  WAT    45     194.428 206.045 182.585  1.00  0.00           H  
TER    1193      WAT    45 
ATOM   1193  O   WAT    46     200.924 202.628 185.178  1.00  0.00           O  
ATOM   1194  H1  WAT    46     201.881 202.628 185.178  1.00  0.00           H  
ATOM   1195  H2  WAT    46     200.684 203.555 185.177  1.00  0.00           H  
TER    1196      WAT    46 
ATOM   1196  O   WAT    47     202.000 200.766 184.313  1.00  0.00           O  
ATOM   1197  H1  WAT    47     202.957 200.766 184.313  1.00  0.00           H  
ATOM   1198  H2  WAT    47     201.760 201.693 184.313  1.00  0.00           H  
TER    1199      WAT    47 
ATOM   1199  O   WAT    48     202.662 200.313 181.587  1.00  0.00           O  
ATOM   1200  H1  WAT    48     203.620 200.313 181.587  1.00  0.00           H  
ATOM   1201  H2  WAT    48     202.422 201.240 181.587  1.00  0.00           H  
TER    1202      WAT    48 
ATOM   1202  O   WAT    49     200.303 198.352 181.873  1.00  0.00           O  
ATOM   1203  H1  WAT    49     201.260 198.352 181.873  1.00  0.00           H  
ATOM   1204  H2  WAT    49     200.063 199.278 181.873  1.00  0.00           H  
TER    1205      WAT    49 
ATOM   1205  O   WAT    50     195.778 200.901 183.772  1.00  0.00           O  
ATOM   1206  H1  WAT    50     196.735 200.901 183.773  1.00  0.00           H  
ATOM   1207  H2  WAT    50     195.538 201.828 183.773  1.00  0.00           H  
TER    1208      WAT    50 
ATOM   1208  O   WAT    51     193.493 201.388 181.367  1.00  0.00           O  
ATOM   1209  H1  WAT    51     194.450 201.388 181.367  1.00  0.00           H  
ATOM   1210  H2  WAT    51     193.253 202.315 181.367  1.00  0.00           H  
TER    1211      WAT    51 
ATOM   1211  O   WAT    52     195.359 203.331 184.316  1.00  0.00           O  
ATOM   1212  H1  WAT    52     196.316 203.332 184.316  1.00  0.00           H  
ATOM   1213  H2  WAT    52     195.119 204.258 184.316  1.00  0.00           H  
TER    1214      WAT    52 
ATOM   1214  O   WAT    53     195.155 200.810 186.026  1.00  0.00           O  
ATOM   1215  H1  WAT    53     196.112 200.810 186.026  1.00  0.00           H  
ATOM   1216  H2  WAT    53     194.915 201.737 186.025  1.00  0.00           H  
TER    1217      WAT    53 
ATOM   1217  O   WAT    54     198.048 205.371 183.852  1.00  0.00           O  
ATOM   1218  H1  WAT    54     199.004 205.371 183.852  1.00  0.00           H  
ATOM   1219  H2  WAT    54     197.807 206.298 183.852  1.00  0.00           H  
TER    1220      WAT    54 
ATOM   1220  O   WAT    55     184.947 220.420 184.355  1.00  0.00           O  
ATOM   1221  H1  WAT    55     185.904 220.420 184.355  1.00  0.00           H  
ATOM   1222  H2  WAT    55     184.707 221.347 184.355  1.00  0.00           H  
TER    1223      WAT    55 
ATOM   1223  O   WAT    56     187.788 204.426 183.366  1.00  0.00           O  
ATOM   1224  H1  WAT    56     188.745 204.426 183.367  1.00  0.00           H  
ATOM   1225  H2  WAT    56     187.548 205.353 183.367  1.00  0.00           H  
TER    1226      WAT    56 
ATOM   1226  O   WAT    57     188.274 204.069 179.024  1.00  0.00           O  
ATOM   1227  H1  WAT    57     189.232 204.069 179.024  1.00  0.00           H  
ATOM   1228  H2  WAT    57     188.035 204.996 179.023  1.00  0.00           H  
TER    1229      WAT    57 
ATOM   1229  O   WAT    58     197.549 214.540 186.289  1.00  0.00           O  
ATOM   1230  H1  WAT    58     198.506 214.540 186.289  1.00  0.00           H  
ATOM   1231  H2  WAT    58     197.309 215.466 186.289  1.00  0.00           H  
TER    1232      WAT    58 
ATOM   1232  O   WAT    59     202.855 210.168 183.793  1.00  0.00           O  
ATOM   1233  H1  WAT    59     203.812 210.168 183.793  1.00  0.00           H  
ATOM   1234  H2  WAT    59     202.615 211.095 183.793  1.00  0.00           H  
TER    1235      WAT    59 
ATOM   1235  O   WAT    60     198.885 208.185 183.272  1.00  0.00           O  
ATOM   1236  H1  WAT    60     199.842 208.185 183.272  1.00  0.00           H  
ATOM   1237  H2  WAT    60     198.645 209.111 183.272  1.00  0.00           H  
TER    1238      WAT    60 
ATOM   1238  O   WAT    61     199.852 209.431 181.468  1.00  0.00           O  
ATOM   1239  H1  WAT    61     200.809 209.431 181.468  1.00  0.00           H  
ATOM   1240  H2  WAT    61     199.611 210.358 181.468  1.00  0.00           H  
TER    1241      WAT    61 
ATOM   1241  O   WAT    62     200.751 206.359 186.148  1.00  0.00           O  
ATOM   1242  H1  WAT    62     201.709 206.359 186.148  1.00  0.00           H  
ATOM   1243  H2  WAT    62     200.512 207.285 186.148  1.00  0.00           H  
TER    1244      WAT    62 
ATOM   1244  O   WAT    63     197.658 208.732 187.404  1.00  0.00           O  
ATOM   1245  H1  WAT    63     198.615 208.732 187.404  1.00  0.00           H  
ATOM   1246  H2  WAT    63     197.418 209.659 187.404  1.00  0.00           H  
TER    1247      WAT    63 
ATOM   1247  O   WAT    64     194.058 211.001 179.415  1.00  0.00           O  
ATOM   1248  H1  WAT    64     195.015 211.001 179.415  1.00  0.00           H  
ATOM   1249  H2  WAT    64     193.818 211.927 179.415  1.00  0.00           H  
TER    1250      WAT    64 
ATOM   1250  O   WAT    65     195.951 212.116 179.029  1.00  0.00           O  
ATOM   1251  H1  WAT    65     196.908 212.116 179.029  1.00  0.00           H  
ATOM   1252  H2  WAT    65     195.711 213.043 179.028  1.00  0.00           H  
TER    1253      WAT    65 
ATOM   1253  O   WAT    66     195.602 211.172 176.642  1.00  0.00           O  
ATOM   1254  H1  WAT    66     196.559 211.172 176.642  1.00  0.00           H  
ATOM   1255  H2  WAT    66     195.362 212.099 176.642  1.00  0.00           H  
TER    1256      WAT    66 
ATOM   1256  O   WAT    67     195.492 210.176 174.161  1.00  0.00           O  
ATOM   1257  H1  WAT    67     196.449 210.176 174.161  1.00  0.00           H  
ATOM   1258  H2  WAT    67     195.252 211.103 174.161  1.00  0.00           H  
TER    1259      WAT    67 
ATOM   1259  O   WAT    68     192.853 210.134 176.899  1.00  0.00           O  
ATOM   1260  H1  WAT    68     193.810 210.134 176.899  1.00  0.00           H  
ATOM   1261  H2  WAT    68     192.613 211.061 176.899  1.00  0.00           H  
TER    1262      WAT    68 
ATOM   1262  O   WAT    69     192.330 207.666 181.633  1.00  0.00           O  
ATOM   1263  H1  WAT    69     193.288 207.666 181.632  1.00  0.00           H  
ATOM   1264  H2  WAT    69     192.091 208.593 181.632  1.00  0.00           H  
TER    1265      WAT    69 
ATOM   1265  O   WAT    70     189.568 202.594 181.501  1.00  0.00           O  
ATOM   1266  H1  WAT    70     190.526 202.594 181.501  1.00  0.00           H  
ATOM   1267  H2  WAT    70     189.328 203.521 181.501  1.00  0.00           H  
TER    1268      WAT    70 
ATOM   1268  O   WAT    71     187.386 207.896 178.029  1.00  0.00           O  
ATOM   1269  H1  WAT    71     188.343 207.896 178.029  1.00  0.00           H  
ATOM   1270  H2  WAT    71     187.146 208.823 178.029  1.00  0.00           H  
TER    1271      WAT    71 
ATOM   1271  O   WAT    72     191.961 204.330 175.972  1.00  0.00           O  
ATOM   1272  H1  WAT    72     192.919 204.330 175.972  1.00  0.00           H  
ATOM   1273  H2  WAT    72     191.721 205.256 175.972  1.00  0.00           H  
TER    1274      WAT    72 
ATOM   1274  O   WAT    73     194.129 215.317 185.547  1.00  0.00           O  
ATOM   1275  H1  WAT    73     195.086 215.317 185.547  1.00  0.00           H  
ATOM   1276  H2  WAT    73     193.889 216.244 185.547  1.00  0.00           H  
TER    1277      WAT    73 
ATOM   1277  O   WAT    74     192.312 214.425 187.107  1.00  0.00           O  
ATOM   1278  H1  WAT    74     193.269 214.425 187.107  1.00  0.00           H  
ATOM   1279  H2  WAT    74     192.071 215.351 187.107  1.00  0.00           H  
TER    1280      WAT    74 
ATOM   1280  O   WAT    75     191.030 212.831 188.036  1.00  0.00           O  
ATOM   1281  H1  WAT    75     191.987 212.831 188.036  1.00  0.00           H  
ATOM   1282  H2  WAT    75     190.791 213.757 188.036  1.00  0.00           H  
TER    1283      WAT    75 
ATOM   1283  O   WAT    76     192.799 239.519 163.482  1.00  0.00           O  
ATOM   1284  H1  WAT    76     191.902 239.194 163.556  1.00  0.00           H  
ATOM   1285  H2  WAT    76     193.150 239.078 162.708  1.00  0.00           H  
TER    1286      WAT    76 
ATOM   1286  O   WAT    77     195.368 240.349 164.203  1.00  0.00           O  
ATOM   1287  H1  WAT    77     194.865 241.153 164.065  1.00  0.00           H  
ATOM   1288  H2  WAT    77     194.707 239.662 164.282  1.00  0.00           H  
TER    1289      WAT    77 
ATOM   1289  O   WAT    78     200.024 239.724 162.522  1.00  0.00           O  
ATOM   1290  H1  WAT    78     199.546 239.756 163.350  1.00  0.00           H  
ATOM   1291  H2  WAT    78     200.521 238.907 162.563  1.00  0.00           H  
TER    1292      WAT    78 
ATOM   1292  O   WAT    79     193.073 238.510 169.916  1.00  0.00           O  
ATOM   1293  H1  WAT    79     192.479 239.093 170.389  1.00  0.00           H  
ATOM   1294  H2  WAT    79     193.948 238.803 170.168  1.00  0.00           H  
TER    1295      WAT    79 
ATOM   1295  O   WAT    80     190.717 236.549 160.781  1.00  0.00           O  
ATOM   1296  H1  WAT    80     190.042 237.188 160.549  1.00  0.00           H  
ATOM   1297  H2  WAT    80     190.546 235.802 160.209  1.00  0.00           H  
TER    1298      WAT    80 
ATOM   1298  O   WAT    81     193.003 239.136 167.360  1.00  0.00           O  
ATOM   1299  H1  WAT    81     193.016 239.182 168.316  1.00  0.00           H  
ATOM   1300  H2  WAT    81     193.433 238.306 167.154  1.00  0.00           H  
TER    1301      WAT    81 
ATOM   1301  O   WAT    82     189.328 239.006 160.317  1.00  0.00           O  
ATOM   1302  H1  WAT    82     189.805 239.818 160.153  1.00  0.00           H  
ATOM   1303  H2  WAT    82     188.428 239.200 160.057  1.00  0.00           H  
TER    1304      WAT    82 
ATOM   1304  O   WAT    83     196.990 237.767 166.532  1.00  0.00           O  
ATOM   1305  H1  WAT    83     196.891 238.188 167.387  1.00  0.00           H  
ATOM   1306  H2  WAT    83     196.144 237.346 166.374  1.00  0.00           H  
TER    1307      WAT    83 
ATOM   1307  O   WAT    84     196.100 239.671 161.606  1.00  0.00           O  
ATOM   1308  H1  WAT    84     196.464 240.390 161.088  1.00  0.00           H  
ATOM   1309  H2  WAT    84     195.614 240.104 162.307  1.00  0.00           H  
TER    1310      WAT    84 
ATOM   1310  O   WAT    85     191.885 240.279 160.209  1.00  0.00           O  
ATOM   1311  H1  WAT    85     192.559 239.770 160.660  1.00  0.00           H  
ATOM   1312  H2  WAT    85     192.350 241.043 159.867  1.00  0.00           H  
TER    1313      WAT    85 
ATOM   1313  O   WAT    86     194.480 239.709 158.508  1.00  0.00           O  
ATOM   1314  H1  WAT    86     194.884 239.230 159.231  1.00  0.00           H  
ATOM   1315  H2  WAT    86     194.412 239.066 157.802  1.00  0.00           H  
TER    1316      WAT    86 
ATOM   1316  O   WAT    87     195.442 237.163 160.071  1.00  0.00           O  
ATOM   1317  H1  WAT    87     195.674 236.858 159.193  1.00  0.00           H  
ATOM   1318  H2  WAT    87     196.229 237.606 160.386  1.00  0.00           H  
TER    1319      WAT    87 
ATOM   1319  O   WAT    88     198.573 238.779 160.255  1.00  0.00           O  
ATOM   1320  H1  WAT    88     198.750 237.844 160.151  1.00  0.00           H  
ATOM   1321  H2  WAT    88     199.020 239.020 161.066  1.00  0.00           H  
TER    1322      WAT    88 
ATOM   1322  O   WAT    89     190.464 238.301 163.239  1.00  0.00           O  
ATOM   1323  H1  WAT    89     189.606 237.879 163.288  1.00  0.00           H  
ATOM   1324  H2  WAT    89     190.662 238.335 162.303  1.00  0.00           H  
TER    1325      WAT    89 
ATOM   1325  O   WAT    90     193.026 238.002 160.985  1.00  0.00           O  
ATOM   1326  H1  WAT    90     193.842 237.867 160.504  1.00  0.00           H  
ATOM   1327  H2  WAT    90     192.440 237.317 160.661  1.00  0.00           H  
TER    1328      WAT    90 
ATOM   1328  O   WAT    91     195.317 234.752 161.878  1.00  0.00           O  
ATOM   1329  H1  WAT    91     195.516 235.668 161.688  1.00  0.00           H  
ATOM   1330  H2  WAT    91     195.708 234.266 161.152  1.00  0.00           H  
TER    1331      WAT    91 
ATOM   1331  O   WAT    92     195.505 239.291 170.714  1.00  0.00           O  
ATOM   1332  H1  WAT    92     196.358 239.063 170.344  1.00  0.00           H  
ATOM   1333  H2  WAT    92     195.656 240.119 171.170  1.00  0.00           H  
TER    1334      WAT    92 
ATOM   1334  O   WAT    93     194.832 236.344 165.114  1.00  0.00           O  
ATOM   1335  H1  WAT    93     195.339 236.536 164.326  1.00  0.00           H  
ATOM   1336  H2  WAT    93     193.938 236.606 164.894  1.00  0.00           H  
TER    1337      WAT    93 
ATOM   1337  O   WAT    94     196.308 237.232 162.863  1.00  0.00           O  
ATOM   1338  H1  WAT    94     197.221 236.949 162.892  1.00  0.00           H  
ATOM   1339  H2  WAT    94     196.349 238.144 162.576  1.00  0.00           H  
TER    1340      WAT    94 
ATOM   1340  O   WAT    95     198.130 239.880 164.833  1.00  0.00           O  
ATOM   1341  H1  WAT    95     198.104 239.166 165.469  1.00  0.00           H  
ATOM   1342  H2  WAT    95     197.228 239.959 164.522  1.00  0.00           H  
TER    1343      WAT    95 
ATOM   1343  O   WAT    96     193.552 231.965 155.100  1.00  0.00           O  
ATOM   1344  H1  WAT    96     193.994 231.432 155.761  1.00  0.00           H  
ATOM   1345  H2  WAT    96     192.887 232.450 155.589  1.00  0.00           H  
TER    1346      WAT    96 
ATOM   1346  O   WAT    97     197.075 233.533 156.464  1.00  0.00           O  
ATOM   1347  H1  WAT    97     196.746 233.445 155.569  1.00  0.00           H  
ATOM   1348  H2  WAT    97     196.752 232.753 156.915  1.00  0.00           H  
TER    1349      WAT    97 
ATOM   1349  O   WAT    98     191.327 208.715 212.341  1.00  0.00           O  
ATOM   1350  H1  WAT    98     191.042 209.296 211.634  1.00  0.00           H  
ATOM   1351  H2  WAT    98     190.515 208.352 212.696  1.00  0.00           H  
TER    1352      WAT    98 
ATOM   1352  O   WAT    99     193.862 234.626 157.270  1.00  0.00           O  
ATOM   1353  H1  WAT    99     193.013 235.065 157.237  1.00  0.00           H  
ATOM   1354  H2  WAT    99     193.750 233.934 157.921  1.00  0.00           H  
TER    1355      WAT    99 
ATOM   1355  O   WAT   100     194.390 215.230 215.798  1.00  0.00           O  
ATOM   1356  H1  WAT   100     193.985 215.056 216.648  1.00  0.00           H  
ATOM   1357  H2  WAT   100     194.769 216.104 215.887  1.00  0.00           H  
TER    1358      WAT   100 
ATOM   1358  O   WAT   101     193.188 228.659 153.934  1.00  0.00           O  
ATOM   1359  H1  WAT   101     192.595 229.241 154.408  1.00  0.00           H  
ATOM   1360  H2  WAT   101     194.064 228.951 154.187  1.00  0.00           H  
TER    1361      WAT   101 
ATOM   1361  O   WAT   102     188.710 204.582 209.535  1.00  0.00           O  
ATOM   1362  H1  WAT   102     188.723 204.628 210.491  1.00  0.00           H  
ATOM   1363  H2  WAT   102     189.140 203.752 209.329  1.00  0.00           H  
TER    1364      WAT   102 
ATOM   1364  O   WAT   103     186.087 212.297 213.379  1.00  0.00           O  
ATOM   1365  H1  WAT   103     185.378 212.837 213.731  1.00  0.00           H  
ATOM   1366  H2  WAT   103     186.398 211.791 214.129  1.00  0.00           H  
TER    1367      WAT   103 
ATOM   1367  O   WAT   104     193.622 232.355 158.903  1.00  0.00           O  
ATOM   1368  H1  WAT   104     192.945 232.406 159.577  1.00  0.00           H  
ATOM   1369  H2  WAT   104     194.442 232.281 159.391  1.00  0.00           H  
TER    1370      WAT   104 
ATOM   1370  O   WAT   105     188.844 238.231 157.293  1.00  0.00           O  
ATOM   1371  H1  WAT   105     189.598 238.435 157.844  1.00  0.00           H  
ATOM   1372  H2  WAT   105     188.092 238.287 157.885  1.00  0.00           H  
TER    1373      WAT   105 
ATOM   1373  O   WAT   106     191.588 238.625 158.122  1.00  0.00           O  
ATOM   1374  H1  WAT   106     191.807 238.931 159.001  1.00  0.00           H  
ATOM   1375  H2  WAT   106     191.981 239.274 157.537  1.00  0.00           H  
TER    1376      WAT   106 
ATOM   1376  O   WAT   107     189.591 213.012 214.469  1.00  0.00           O  
ATOM   1377  H1  WAT   107     189.508 212.072 214.310  1.00  0.00           H  
ATOM   1378  H2  WAT   107     189.827 213.380 213.617  1.00  0.00           H  
TER    1379      WAT   107 
ATOM   1379  O   WAT   108     196.335 236.065 157.440  1.00  0.00           O  
ATOM   1380  H1  WAT   108     196.668 235.233 157.103  1.00  0.00           H  
ATOM   1381  H2  WAT   108     195.424 236.094 157.148  1.00  0.00           H  
TER    1382      WAT   108 
ATOM   1382  O   WAT   109     194.987 210.404 212.723  1.00  0.00           O  
ATOM   1383  H1  WAT   109     194.636 209.727 212.145  1.00  0.00           H  
ATOM   1384  H2  WAT   109     194.758 210.110 213.604  1.00  0.00           H  
TER    1385      WAT   109 
ATOM   1385  O   WAT   110     192.541 213.894 214.388  1.00  0.00           O  
ATOM   1386  H1  WAT   110     193.185 214.382 214.899  1.00  0.00           H  
ATOM   1387  H2  WAT   110     192.222 213.218 214.985  1.00  0.00           H  
TER    1388      WAT   110 
ATOM   1388  O   WAT   111     191.495 235.827 157.404  1.00  0.00           O  
ATOM   1389  H1  WAT   111     190.833 235.488 158.006  1.00  0.00           H  
ATOM   1390  H2  WAT   111     191.773 236.656 157.794  1.00  0.00           H  
TER    1391      WAT   111 
ATOM   1391  O   WAT   112     195.621 229.439 154.733  1.00  0.00           O  
ATOM   1392  H1  WAT   112     196.474 229.211 154.362  1.00  0.00           H  
ATOM   1393  H2  WAT   112     195.771 230.268 155.189  1.00  0.00           H  
TER    1394      WAT   112 
ATOM   1394  O   WAT   113     195.315 230.843 157.087  1.00  0.00           O  
ATOM   1395  H1  WAT   113     194.749 231.347 157.672  1.00  0.00           H  
ATOM   1396  H2  WAT   113     195.642 230.124 157.629  1.00  0.00           H  
TER    1397      WAT   113 
ATOM   1397  O   WAT   114     200.247 237.621 157.082  1.00  0.00           O  
ATOM   1398  H1  WAT   114     199.812 238.363 157.502  1.00  0.00           H  
ATOM   1399  H2  WAT   114     201.033 237.996 156.686  1.00  0.00           H  
TER    1400      WAT   114 
ATOM   1400  O   WAT   115     196.113 232.628 159.840  1.00  0.00           O  
ATOM   1401  H1  WAT   115     196.653 232.414 159.079  1.00  0.00           H  
ATOM   1402  H2  WAT   115     196.671 232.434 160.593  1.00  0.00           H  
TER    1403      WAT   115 
ATOM   1403  O   WAT   116     198.733 236.157 159.685  1.00  0.00           O  
ATOM   1404  H1  WAT   116     198.197 235.926 158.926  1.00  0.00           H  
ATOM   1405  H2  WAT   116     199.542 235.661 159.567  1.00  0.00           H  
TER    1406      WAT   116 
ATOM   1406  O   WAT   117     204.138 239.738 158.196  1.00  0.00           O  
ATOM   1407  H1  WAT   117     203.839 240.351 158.867  1.00  0.00           H  
ATOM   1408  H2  WAT   117     204.502 240.294 157.507  1.00  0.00           H  
TER    1409      WAT   117 
ATOM   1409  O   WAT   118     204.841 237.232 187.035  1.00  0.00           O  
ATOM   1410  H1  WAT   118     203.943 236.906 187.108  1.00  0.00           H  
ATOM   1411  H2  WAT   118     205.193 236.792 186.260  1.00  0.00           H  
TER    1412      WAT   118 
ATOM   1412  O   WAT   119     207.411 238.063 187.755  1.00  0.00           O  
ATOM   1413  H1  WAT   119     206.906 238.865 187.618  1.00  0.00           H  
ATOM   1414  H2  WAT   119     206.749 237.375 187.833  1.00  0.00           H  
TER    1415      WAT   119 
ATOM   1415  O   WAT   120     212.066 237.437 186.074  1.00  0.00           O  
ATOM   1416  H1  WAT   120     211.588 237.469 186.903  1.00  0.00           H  
ATOM   1417  H2  WAT   120     212.563 236.620 186.116  1.00  0.00           H  
TER    1418      WAT   120 
ATOM   1418  O   WAT   121     205.115 236.223 193.468  1.00  0.00           O  
ATOM   1419  H1  WAT   121     204.521 236.806 193.942  1.00  0.00           H  
ATOM   1420  H2  WAT   121     205.990 236.515 193.721  1.00  0.00           H  
TER    1421      WAT   121 
ATOM   1421  O   WAT   122     202.759 234.263 184.333  1.00  0.00           O  
ATOM   1422  H1  WAT   122     202.084 234.901 184.102  1.00  0.00           H  
ATOM   1423  H2  WAT   122     202.588 233.515 183.761  1.00  0.00           H  
TER    1424      WAT   122 
ATOM   1424  O   WAT   123     205.045 236.849 190.913  1.00  0.00           O  
ATOM   1425  H1  WAT   123     205.058 236.895 191.868  1.00  0.00           H  
ATOM   1426  H2  WAT   123     205.475 236.019 190.706  1.00  0.00           H  
TER    1427      WAT   123 
ATOM   1427  O   WAT   124     201.370 236.719 183.870  1.00  0.00           O  
ATOM   1428  H1  WAT   124     201.848 237.532 183.705  1.00  0.00           H  
ATOM   1429  H2  WAT   124     200.469 236.913 183.608  1.00  0.00           H  
TER    1430      WAT   124 
ATOM   1430  O   WAT   125     209.032 235.479 190.085  1.00  0.00           O  
ATOM   1431  H1  WAT   125     208.933 235.902 190.939  1.00  0.00           H  
ATOM   1432  H2  WAT   125     208.187 235.058 189.926  1.00  0.00           H  
TER    1433      WAT   125 
ATOM   1433  O   WAT   126     208.142 237.385 185.157  1.00  0.00           O  
ATOM   1434  H1  WAT   126     208.506 238.103 184.641  1.00  0.00           H  
ATOM   1435  H2  WAT   126     207.656 237.817 185.859  1.00  0.00           H  
TER    1436      WAT   126 
ATOM   1436  O   WAT   127     203.927 237.992 183.762  1.00  0.00           O  
ATOM   1437  H1  WAT   127     204.601 237.484 184.212  1.00  0.00           H  
ATOM   1438  H2  WAT   127     204.392 238.756 183.419  1.00  0.00           H  
TER    1439      WAT   127 
ATOM   1439  O   WAT   128     206.522 237.423 182.060  1.00  0.00           O  
ATOM   1440  H1  WAT   128     206.926 236.943 182.784  1.00  0.00           H  
ATOM   1441  H2  WAT   128     206.454 236.780 181.354  1.00  0.00           H  
TER    1442      WAT   128 
ATOM   1442  O   WAT   129     207.484 234.876 183.623  1.00  0.00           O  
ATOM   1443  H1  WAT   129     207.716 234.571 182.746  1.00  0.00           H  
ATOM   1444  H2  WAT   129     208.272 235.320 183.939  1.00  0.00           H  
TER    1445      WAT   129 
ATOM   1445  O   WAT   130     210.615 236.492 183.808  1.00  0.00           O  
ATOM   1446  H1  WAT   130     210.792 235.557 183.704  1.00  0.00           H  
ATOM   1447  H2  WAT   130     211.062 236.733 184.619  1.00  0.00           H  
TER    1448      WAT   130 
ATOM   1448  O   WAT   131     202.506 236.014 186.791  1.00  0.00           O  
ATOM   1449  H1  WAT   131     201.648 235.592 186.840  1.00  0.00           H  
ATOM   1450  H2  WAT   131     202.704 236.048 185.855  1.00  0.00           H  
TER    1451      WAT   131 
ATOM   1451  O   WAT   132     205.068 235.715 184.538  1.00  0.00           O  
ATOM   1452  H1  WAT   132     205.884 235.580 184.057  1.00  0.00           H  
ATOM   1453  H2  WAT   132     204.482 235.031 184.213  1.00  0.00           H  
TER    1454      WAT   132 
ATOM   1454  O   WAT   133     207.359 232.465 185.431  1.00  0.00           O  
ATOM   1455  H1  WAT   133     207.559 233.382 185.241  1.00  0.00           H  
ATOM   1456  H2  WAT   133     207.750 231.980 184.704  1.00  0.00           H  
TER    1457      WAT   133 
ATOM   1457  O   WAT   134     207.547 237.004 194.266  1.00  0.00           O  
ATOM   1458  H1  WAT   134     208.400 236.776 193.896  1.00  0.00           H  
ATOM   1459  H2  WAT   134     207.698 237.833 194.722  1.00  0.00           H  
TER    1460      WAT   134 
ATOM   1460  O   WAT   135     206.874 234.057 188.667  1.00  0.00           O  
ATOM   1461  H1  WAT   135     207.381 234.249 187.879  1.00  0.00           H  
ATOM   1462  H2  WAT   135     205.980 234.318 188.446  1.00  0.00           H  
TER    1463      WAT   135 
ATOM   1463  O   WAT   136     208.350 234.945 186.415  1.00  0.00           O  
ATOM   1464  H1  WAT   136     209.264 234.662 186.445  1.00  0.00           H  
ATOM   1465  H2  WAT   136     208.391 235.858 186.128  1.00  0.00           H  
TER    1466      WAT   136 
ATOM   1466  O   WAT   137     210.173 237.594 188.385  1.00  0.00           O  
ATOM   1467  H1  WAT   137     210.146 236.879 189.021  1.00  0.00           H  
ATOM   1468  H2  WAT   137     209.270 237.672 188.075  1.00  0.00           H  
TER    1469      WAT   137 
ATOM   1469  O   WAT   138     210.220 236.330 169.635  1.00  0.00           O  
ATOM   1470  H1  WAT   138     210.752 235.552 169.801  1.00  0.00           H  
ATOM   1471  H2  WAT   138     209.588 236.052 168.973  1.00  0.00           H  
TER    1472      WAT   138 
ATOM   1472  O   WAT   139     207.633 237.432 171.147  1.00  0.00           O  
ATOM   1473  H1  WAT   139     207.352 236.844 171.848  1.00  0.00           H  
ATOM   1474  H2  WAT   139     208.571 237.262 171.054  1.00  0.00           H  
TER    1475      WAT   139 
ATOM   1475  O   WAT   140     202.867 234.781 173.778  1.00  0.00           O  
ATOM   1476  H1  WAT   140     202.396 234.365 174.500  1.00  0.00           H  
ATOM   1477  H2  WAT   140     203.280 235.550 174.171  1.00  0.00           H  
TER    1478      WAT   140 
ATOM   1478  O   WAT   141     200.238 237.481 172.325  1.00  0.00           O  
ATOM   1479  H1  WAT   141     201.047 236.979 172.430  1.00  0.00           H  
ATOM   1480  H2  WAT   141     200.446 238.133 171.656  1.00  0.00           H  
TER    1481      WAT   141 
ATOM   1481  O   WAT   142     204.957 227.380 171.053  1.00  0.00           O  
ATOM   1482  H1  WAT   142     204.059 227.055 171.127  1.00  0.00           H  
ATOM   1483  H2  WAT   142     205.308 226.940 170.279  1.00  0.00           H  
TER    1484      WAT   142 
ATOM   1484  O   WAT   143     201.685 231.021 175.697  1.00  0.00           O  
ATOM   1485  H1  WAT   143     202.617 230.841 175.815  1.00  0.00           H  
ATOM   1486  H2  WAT   143     201.497 230.737 174.802  1.00  0.00           H  
TER    1487      WAT   143 
ATOM   1487  O   WAT   144     205.474 238.856 170.262  1.00  0.00           O  
ATOM   1488  H1  WAT   144     206.033 238.124 170.528  1.00  0.00           H  
ATOM   1489  H2  WAT   144     205.994 239.636 170.457  1.00  0.00           H  
TER    1490      WAT   144 
ATOM   1490  O   WAT   145     205.594 229.678 178.652  1.00  0.00           O  
ATOM   1491  H1  WAT   145     206.036 229.145 179.313  1.00  0.00           H  
ATOM   1492  H2  WAT   145     204.929 230.163 179.142  1.00  0.00           H  
TER    1493      WAT   145 
ATOM   1493  O   WAT   146     210.917 234.895 173.010  1.00  0.00           O  
ATOM   1494  H1  WAT   146     211.769 234.480 173.140  1.00  0.00           H  
ATOM   1495  H2  WAT   146     210.630 234.590 172.149  1.00  0.00           H  
TER    1496      WAT   146 
ATOM   1496  O   WAT   147     207.526 228.212 171.774  1.00  0.00           O  
ATOM   1497  H1  WAT   147     207.023 229.013 171.636  1.00  0.00           H  
ATOM   1498  H2  WAT   147     206.865 227.523 171.851  1.00  0.00           H  
TER    1499      WAT   147 
ATOM   1499  O   WAT   148     215.440 233.760 170.139  1.00  0.00           O  
ATOM   1500  H1  WAT   148     216.382 233.920 170.097  1.00  0.00           H  
ATOM   1501  H2  WAT   148     215.079 234.555 170.531  1.00  0.00           H  
TER    1502      WAT   148 
ATOM   1502  O   WAT   149     204.457 230.904 176.254  1.00  0.00           O  
ATOM   1503  H1  WAT   149     204.801 231.776 176.445  1.00  0.00           H  
ATOM   1504  H2  WAT   149     204.759 230.361 176.982  1.00  0.00           H  
TER    1505      WAT   149 
ATOM   1505  O   WAT   150     206.980 233.424 173.646  1.00  0.00           O  
ATOM   1506  H1  WAT   150     207.040 234.363 173.821  1.00  0.00           H  
ATOM   1507  H2  WAT   150     207.888 233.123 173.632  1.00  0.00           H  
TER    1508      WAT   150 
ATOM   1508  O   WAT   151     209.117 231.246 180.016  1.00  0.00           O  
ATOM   1509  H1  WAT   151     208.789 231.159 179.121  1.00  0.00           H  
ATOM   1510  H2  WAT   151     208.794 230.466 180.467  1.00  0.00           H  
TER    1511      WAT   151 
ATOM   1511  O   WAT   152     207.488 236.859 166.557  1.00  0.00           O  
ATOM   1512  H1  WAT   152     206.719 236.522 166.097  1.00  0.00           H  
ATOM   1513  H2  WAT   152     207.427 237.811 166.460  1.00  0.00           H  
TER    1514      WAT   152 
ATOM   1514  O   WAT   153     203.838 237.214 174.158  1.00  0.00           O  
ATOM   1515  H1  WAT   153     203.174 237.772 174.563  1.00  0.00           H  
ATOM   1516  H2  WAT   153     203.636 237.243 173.222  1.00  0.00           H  
TER    1517      WAT   153 
ATOM   1517  O   WAT   154     214.346 236.601 171.638  1.00  0.00           O  
ATOM   1518  H1  WAT   154     213.619 236.701 172.251  1.00  0.00           H  
ATOM   1519  H2  WAT   154     214.099 237.135 170.883  1.00  0.00           H  
TER    1520      WAT   154 
ATOM   1520  O   WAT   155     207.778 231.131 177.736  1.00  0.00           O  
ATOM   1521  H1  WAT   155     207.494 231.710 177.031  1.00  0.00           H  
ATOM   1522  H2  WAT   155     206.966 230.768 178.091  1.00  0.00           H  
TER    1523      WAT   155 
ATOM   1523  O   WAT   156     201.952 239.003 175.173  1.00  0.00           O  
ATOM   1524  H1  WAT   156     201.987 239.633 174.455  1.00  0.00           H  
ATOM   1525  H2  WAT   156     201.032 238.742 175.219  1.00  0.00           H  
TER    1526      WAT   156 
ATOM   1526  O   WAT   157     198.959 230.038 167.615  1.00  0.00           O  
ATOM   1527  H1  WAT   157     198.359 229.761 166.923  1.00  0.00           H  
ATOM   1528  H2  WAT   157     198.715 230.946 167.795  1.00  0.00           H  
TER    1529      WAT   157 
ATOM   1529  O   WAT   158     212.234 229.617 174.384  1.00  0.00           O  
ATOM   1530  H1  WAT   158     212.832 229.052 173.895  1.00  0.00           H  
ATOM   1531  H2  WAT   158     211.439 229.093 174.487  1.00  0.00           H  
TER    1532      WAT   158 
ATOM   1532  O   WAT   159     208.850 234.441 167.551  1.00  0.00           O  
ATOM   1533  H1  WAT   159     208.186 234.005 168.084  1.00  0.00           H  
ATOM   1534  H2  WAT   159     208.360 235.072 167.024  1.00  0.00           H  
TER    1535      WAT   159 
ATOM   1535  O   WAT   160     211.274 230.447 166.503  1.00  0.00           O  
ATOM   1536  H1  WAT   160     210.453 230.076 166.826  1.00  0.00           H  
ATOM   1537  H2  WAT   160     211.054 230.802 165.640  1.00  0.00           H  
TER    1538      WAT   160 
ATOM   1538  O   WAT   161     210.907 237.946 165.997  1.00  0.00           O  
ATOM   1539  H1  WAT   161     210.658 237.045 165.790  1.00  0.00           H  
ATOM   1540  H2  WAT   161     211.305 237.892 166.865  1.00  0.00           H  
TER    1541      WAT   161 
ATOM   1541  O   WAT   162     212.911 239.059 174.038  1.00  0.00           O  
ATOM   1542  H1  WAT   162     212.061 239.497 174.060  1.00  0.00           H  
ATOM   1543  H2  WAT   162     212.733 238.174 174.357  1.00  0.00           H  
TER    1544      WAT   162 
ATOM   1544  O   WAT   163     205.144 233.808 171.183  1.00  0.00           O  
ATOM   1545  H1  WAT   163     205.300 232.863 171.184  1.00  0.00           H  
ATOM   1546  H2  WAT   163     205.428 234.099 172.049  1.00  0.00           H  
TER    1547      WAT   163 
ATOM   1547  O   WAT   164     203.101 237.586 171.381  1.00  0.00           O  
ATOM   1548  H1  WAT   164     203.270 236.674 171.147  1.00  0.00           H  
ATOM   1549  H2  WAT   164     203.800 238.078 170.952  1.00  0.00           H  
TER    1550      WAT   164 
ATOM   1550  O   WAT   165     206.229 232.993 176.133  1.00  0.00           O  
ATOM   1551  H1  WAT   165     206.583 232.962 175.244  1.00  0.00           H  
ATOM   1552  H2  WAT   165     206.374 233.895 176.419  1.00  0.00           H  
TER    1553      WAT   165 
ATOM   1553  O   WAT   166     210.028 234.874 164.368  1.00  0.00           O  
ATOM   1554  H1  WAT   166     210.907 234.498 164.434  1.00  0.00           H  
ATOM   1555  H2  WAT   166     210.161 235.724 163.948  1.00  0.00           H  
TER    1556      WAT   166 
ATOM   1556  O   WAT   167     203.678 236.984 177.896  1.00  0.00           O  
ATOM   1557  H1  WAT   167     203.004 237.664 177.905  1.00  0.00           H  
ATOM   1558  H2  WAT   167     203.229 236.198 178.207  1.00  0.00           H  
TER    1559      WAT   167 
ATOM   1559  O   WAT   168     205.365 239.103 166.389  1.00  0.00           O  
ATOM   1560  H1  WAT   168     205.221 239.609 165.590  1.00  0.00           H  
ATOM   1561  H2  WAT   168     205.155 239.710 167.099  1.00  0.00           H  
TER    1562      WAT   168 
ATOM   1562  O   WAT   169     218.432 230.319 165.257  1.00  0.00           O  
ATOM   1563  H1  WAT   169     218.128 230.677 166.091  1.00  0.00           H  
ATOM   1564  H2  WAT   169     218.637 231.087 164.726  1.00  0.00           H  
TER    1565      WAT   169 
ATOM   1565  O   WAT   170     203.362 229.954 170.609  1.00  0.00           O  
ATOM   1566  H1  WAT   170     202.803 230.037 169.836  1.00  0.00           H  
ATOM   1567  H2  WAT   170     203.627 229.035 170.617  1.00  0.00           H  
TER    1568      WAT   170 
ATOM   1568  O   WAT   171     199.472 233.745 175.067  1.00  0.00           O  
ATOM   1569  H1  WAT   171     199.450 233.379 174.182  1.00  0.00           H  
ATOM   1570  H2  WAT   171     200.398 233.727 175.310  1.00  0.00           H  
TER    1571      WAT   171 
ATOM   1571  O   WAT   172     199.342 233.649 170.907  1.00  0.00           O  
ATOM   1572  H1  WAT   172     198.946 233.066 170.259  1.00  0.00           H  
ATOM   1573  H2  WAT   172     200.207 233.853 170.549  1.00  0.00           H  
TER    1574      WAT   172 
ATOM   1574  O   WAT   173     199.879 237.749 166.166  1.00  0.00           O  
ATOM   1575  H1  WAT   173     200.341 236.948 166.413  1.00  0.00           H  
ATOM   1576  H2  WAT   173     198.995 237.634 166.513  1.00  0.00           H  
TER    1577      WAT   173 
ATOM   1577  O   WAT   174     206.875 238.592 161.918  1.00  0.00           O  
ATOM   1578  H1  WAT   174     206.352 237.861 161.590  1.00  0.00           H  
ATOM   1579  H2  WAT   174     207.718 238.503 161.472  1.00  0.00           H  
TER    1580      WAT   174 
ATOM   1580  O   WAT   175     198.825 235.781 176.789  1.00  0.00           O  
ATOM   1581  H1  WAT   175     199.258 235.138 176.227  1.00  0.00           H  
ATOM   1582  H2  WAT   175     199.504 236.060 177.404  1.00  0.00           H  
TER    1583      WAT   175 
ATOM   1583  O   WAT   176     209.530 228.791 175.344  1.00  0.00           O  
ATOM   1584  H1  WAT   176     208.689 228.877 174.896  1.00  0.00           H  
ATOM   1585  H2  WAT   176     209.743 229.681 175.628  1.00  0.00           H  
TER    1586      WAT   176 
ATOM   1586  O   WAT   177     210.906 235.959 177.518  1.00  0.00           O  
ATOM   1587  H1  WAT   177     210.414 236.264 178.281  1.00  0.00           H  
ATOM   1588  H2  WAT   177     211.128 235.051 177.724  1.00  0.00           H  
TER    1589      WAT   177 
ATOM   1589  O   WAT   178     212.181 227.586 170.093  1.00  0.00           O  
ATOM   1590  H1  WAT   178     211.704 227.617 170.922  1.00  0.00           H  
ATOM   1591  H2  WAT   178     212.679 226.769 170.135  1.00  0.00           H  
TER    1592      WAT   178 
ATOM   1592  O   WAT   179     210.719 231.247 176.023  1.00  0.00           O  
ATOM   1593  H1  WAT   179     210.359 231.955 175.489  1.00  0.00           H  
ATOM   1594  H2  WAT   179     211.456 230.913 175.513  1.00  0.00           H  
TER    1595      WAT   179 
ATOM   1595  O   WAT   180     206.068 230.797 171.415  1.00  0.00           O  
ATOM   1596  H1  WAT   180     206.030 231.006 172.347  1.00  0.00           H  
ATOM   1597  H2  WAT   180     205.195 230.463 171.208  1.00  0.00           H  
TER    1598      WAT   180 
ATOM   1598  O   WAT   181     211.581 234.069 167.792  1.00  0.00           O  
ATOM   1599  H1  WAT   181     210.658 234.108 167.545  1.00  0.00           H  
ATOM   1600  H2  WAT   181     212.044 233.922 166.967  1.00  0.00           H  
TER    1601      WAT   181 
ATOM   1601  O   WAT   182     207.279 238.325 179.312  1.00  0.00           O  
ATOM   1602  H1  WAT   182     207.816 237.586 179.596  1.00  0.00           H  
ATOM   1603  H2  WAT   182     207.781 238.728 178.603  1.00  0.00           H  
TER    1604      WAT   182 
ATOM   1604  O   WAT   183     211.390 233.481 170.537  1.00  0.00           O  
ATOM   1605  H1  WAT   183     211.489 233.477 169.585  1.00  0.00           H  
ATOM   1606  H2  WAT   183     212.234 233.173 170.868  1.00  0.00           H  
TER    1607      WAT   183 
ATOM   1607  O   WAT   184     205.905 232.340 180.822  1.00  0.00           O  
ATOM   1608  H1  WAT   184     205.055 232.779 180.789  1.00  0.00           H  
ATOM   1609  H2  WAT   184     205.791 231.647 181.473  1.00  0.00           H  
TER    1610      WAT   184 
ATOM   1610  O   WAT   185     210.841 237.645 181.194  1.00  0.00           O  
ATOM   1611  H1  WAT   185     210.437 237.471 182.044  1.00  0.00           H  
ATOM   1612  H2  WAT   185     211.220 238.520 181.283  1.00  0.00           H  
TER    1613      WAT   185 
ATOM   1613  O   WAT   186     205.230 226.372 177.487  1.00  0.00           O  
ATOM   1614  H1  WAT   186     204.637 226.954 177.961  1.00  0.00           H  
ATOM   1615  H2  WAT   186     206.106 226.664 177.740  1.00  0.00           H  
TER    1616      WAT   186 
ATOM   1616  O   WAT   187     202.875 224.412 168.352  1.00  0.00           O  
ATOM   1617  H1  WAT   187     202.200 225.050 168.121  1.00  0.00           H  
ATOM   1618  H2  WAT   187     202.704 223.663 167.780  1.00  0.00           H  
TER    1619      WAT   187 
ATOM   1619  O   WAT   188     210.133 237.628 172.782  1.00  0.00           O  
ATOM   1620  H1  WAT   188     209.244 237.736 173.120  1.00  0.00           H  
ATOM   1621  H2  WAT   188     210.361 236.723 172.989  1.00  0.00           H  
TER    1622      WAT   188 
ATOM   1622  O   WAT   189     209.582 232.670 173.961  1.00  0.00           O  
ATOM   1623  H1  WAT   189     209.875 231.940 173.415  1.00  0.00           H  
ATOM   1624  H2  WAT   189     210.055 233.429 173.623  1.00  0.00           H  
TER    1625      WAT   189 
ATOM   1625  O   WAT   190     206.502 229.749 174.517  1.00  0.00           O  
ATOM   1626  H1  WAT   190     205.929 230.268 175.082  1.00  0.00           H  
ATOM   1627  H2  WAT   190     206.217 228.846 174.649  1.00  0.00           H  
TER    1628      WAT   190 
ATOM   1628  O   WAT   191     209.024 229.674 167.571  1.00  0.00           O  
ATOM   1629  H1  WAT   191     209.137 230.212 168.354  1.00  0.00           H  
ATOM   1630  H2  WAT   191     208.173 229.936 167.220  1.00  0.00           H  
TER    1631      WAT   191 
ATOM   1631  O   WAT   192     213.433 234.637 173.960  1.00  0.00           O  
ATOM   1632  H1  WAT   192     213.150 235.381 174.491  1.00  0.00           H  
ATOM   1633  H2  WAT   192     213.825 234.029 174.588  1.00  0.00           H  
TER    1634      WAT   192 
ATOM   1634  O   WAT   193     206.779 230.305 166.458  1.00  0.00           O  
ATOM   1635  H1  WAT   193     206.640 229.371 166.297  1.00  0.00           H  
ATOM   1636  H2  WAT   193     207.089 230.649 165.621  1.00  0.00           H  
TER    1637      WAT   193 
ATOM   1637  O   WAT   194     217.684 237.926 178.822  1.00  0.00           O  
ATOM   1638  H1  WAT   194     218.401 237.908 179.456  1.00  0.00           H  
ATOM   1639  H2  WAT   194     217.923 237.266 178.171  1.00  0.00           H  
TER    1640      WAT   194 
ATOM   1640  O   WAT   195     200.416 237.382 178.351  1.00  0.00           O  
ATOM   1641  H1  WAT   195     200.533 237.069 179.248  1.00  0.00           H  
ATOM   1642  H2  WAT   195     200.194 238.308 178.447  1.00  0.00           H  
TER    1643      WAT   195 
ATOM   1643  O   WAT   196     207.171 236.377 173.710  1.00  0.00           O  
ATOM   1644  H1  WAT   196     207.753 236.666 174.413  1.00  0.00           H  
ATOM   1645  H2  WAT   196     206.459 237.017 173.711  1.00  0.00           H  
TER    1646      WAT   196 
ATOM   1646  O   WAT   197     205.161 226.997 174.931  1.00  0.00           O  
ATOM   1647  H1  WAT   197     205.174 227.043 175.887  1.00  0.00           H  
ATOM   1648  H2  WAT   197     205.591 226.168 174.724  1.00  0.00           H  
TER    1649      WAT   197 
ATOM   1649  O   WAT   198     206.094 235.750 176.813  1.00  0.00           O  
ATOM   1650  H1  WAT   198     205.291 236.268 176.751  1.00  0.00           H  
ATOM   1651  H2  WAT   198     206.782 236.336 176.498  1.00  0.00           H  
TER    1652      WAT   198 
ATOM   1652  O   WAT   199     202.307 232.721 167.606  1.00  0.00           O  
ATOM   1653  H1  WAT   199     202.067 231.859 167.948  1.00  0.00           H  
ATOM   1654  H2  WAT   199     203.201 232.611 167.283  1.00  0.00           H  
TER    1655      WAT   199 
ATOM   1655  O   WAT   200     213.269 229.918 169.338  1.00  0.00           O  
ATOM   1656  H1  WAT   200     212.973 229.105 169.748  1.00  0.00           H  
ATOM   1657  H2  WAT   200     212.581 230.135 168.710  1.00  0.00           H  
TER    1658      WAT   200 
ATOM   1658  O   WAT   201     212.517 233.354 165.213  1.00  0.00           O  
ATOM   1659  H1  WAT   201     212.993 233.955 164.640  1.00  0.00           H  
ATOM   1660  H2  WAT   201     213.062 232.567 165.241  1.00  0.00           H  
TER    1661      WAT   201 
ATOM   1661  O   WAT   202     202.532 234.439 170.823  1.00  0.00           O  
ATOM   1662  H1  WAT   202     203.447 234.178 170.926  1.00  0.00           H  
ATOM   1663  H2  WAT   202     202.224 234.591 171.715  1.00  0.00           H  
TER    1664      WAT   202 
ATOM   1664  O   WAT   203     205.465 235.483 164.646  1.00  0.00           O  
ATOM   1665  H1  WAT   203     205.247 235.894 163.809  1.00  0.00           H  
ATOM   1666  H2  WAT   203     204.628 235.418 165.107  1.00  0.00           H  
TER    1667      WAT   203 
ATOM   1667  O   WAT   204     202.537 234.712 178.774  1.00  0.00           O  
ATOM   1668  H1  WAT   204     201.829 235.252 179.127  1.00  0.00           H  
ATOM   1669  H2  WAT   204     202.849 234.206 179.525  1.00  0.00           H  
TER    1670      WAT   204 
ATOM   1670  O   WAT   205     204.662 238.294 179.970  1.00  0.00           O  
ATOM   1671  H1  WAT   205     204.345 237.752 179.247  1.00  0.00           H  
ATOM   1672  H2  WAT   205     205.612 238.311 179.857  1.00  0.00           H  
TER    1673      WAT   205 
ATOM   1673  O   WAT   206     213.402 235.180 163.469  1.00  0.00           O  
ATOM   1674  H1  WAT   206     213.064 234.966 162.599  1.00  0.00           H  
ATOM   1675  H2  WAT   206     213.650 236.103 163.410  1.00  0.00           H  
TER    1676      WAT   206 
ATOM   1676  O   WAT   207     208.068 239.456 168.518  1.00  0.00           O  
ATOM   1677  H1  WAT   207     208.727 238.919 168.079  1.00  0.00           H  
ATOM   1678  H2  WAT   207     207.604 238.846 169.091  1.00  0.00           H  
TER    1679      WAT   207 
ATOM   1679  O   WAT   208     204.609 236.420 167.319  1.00  0.00           O  
ATOM   1680  H1  WAT   208     204.777 237.353 167.192  1.00  0.00           H  
ATOM   1681  H2  WAT   208     203.657 236.354 167.394  1.00  0.00           H  
TER    1682      WAT   208 
ATOM   1682  O   WAT   209     201.486 226.867 167.889  1.00  0.00           O  
ATOM   1683  H1  WAT   209     201.963 227.681 167.724  1.00  0.00           H  
ATOM   1684  H2  WAT   209     200.586 227.061 167.626  1.00  0.00           H  
TER    1685      WAT   209 
ATOM   1685  O   WAT   210     206.021 233.894 168.431  1.00  0.00           O  
ATOM   1686  H1  WAT   210     205.842 234.789 168.143  1.00  0.00           H  
ATOM   1687  H2  WAT   210     205.953 233.930 169.385  1.00  0.00           H  
TER    1688      WAT   210 
ATOM   1688  O   WAT   211     209.148 225.628 174.104  1.00  0.00           O  
ATOM   1689  H1  WAT   211     209.049 226.050 174.957  1.00  0.00           H  
ATOM   1690  H2  WAT   211     208.303 225.207 173.945  1.00  0.00           H  
TER    1691      WAT   211 
ATOM   1691  O   WAT   212     209.242 238.188 160.722  1.00  0.00           O  
ATOM   1692  H1  WAT   212     209.531 237.910 161.591  1.00  0.00           H  
ATOM   1693  H2  WAT   212     209.111 237.371 160.240  1.00  0.00           H  
TER    1694      WAT   212 
ATOM   1694  O   WAT   213     195.796 233.324 164.532  1.00  0.00           O  
ATOM   1695  H1  WAT   213     195.686 233.567 163.613  1.00  0.00           H  
ATOM   1696  H2  WAT   213     195.330 234.005 165.017  1.00  0.00           H  
TER    1697      WAT   213 
ATOM   1697  O   WAT   214     205.663 230.069 182.454  1.00  0.00           O  
ATOM   1698  H1  WAT   214     204.987 230.120 183.130  1.00  0.00           H  
ATOM   1699  H2  WAT   214     206.484 229.994 182.943  1.00  0.00           H  
TER    1700      WAT   214 
ATOM   1700  O   WAT   215     210.262 237.481 163.116  1.00  0.00           O  
ATOM   1701  H1  WAT   215     209.740 238.034 163.698  1.00  0.00           H  
ATOM   1702  H2  WAT   215     211.165 237.765 163.264  1.00  0.00           H  
TER    1703      WAT   215 
ATOM   1703  O   WAT   216     196.818 239.790 177.558  1.00  0.00           O  
ATOM   1704  H1  WAT   216     197.511 239.168 177.781  1.00  0.00           H  
ATOM   1705  H2  WAT   216     196.154 239.259 177.118  1.00  0.00           H  
TER    1706      WAT   216 
ATOM   1706  O   WAT   217     202.070 235.394 164.262  1.00  0.00           O  
ATOM   1707  H1  WAT   217     201.593 235.539 163.447  1.00  0.00           H  
ATOM   1708  H2  WAT   217     201.529 234.772 164.750  1.00  0.00           H  
TER    1709      WAT   217 
ATOM   1709  O   WAT   218     201.808 230.258 168.301  1.00  0.00           O  
ATOM   1710  H1  WAT   218     200.866 230.406 168.214  1.00  0.00           H  
ATOM   1711  H2  WAT   218     202.116 230.146 167.402  1.00  0.00           H  
TER    1712      WAT   218 
ATOM   1712  O   WAT   219     212.821 236.864 175.675  1.00  0.00           O  
ATOM   1713  H1  WAT   219     213.631 236.709 176.161  1.00  0.00           H  
ATOM   1714  H2  WAT   219     212.125 236.645 176.293  1.00  0.00           H  
TER    1715      WAT   219 
ATOM   1715  O   WAT   220     216.119 233.230 167.141  1.00  0.00           O  
ATOM   1716  H1  WAT   220     215.577 232.574 166.703  1.00  0.00           H  
ATOM   1717  H2  WAT   220     215.596 233.512 167.891  1.00  0.00           H  
TER    1718      WAT   220 
ATOM   1718  O   WAT   221     204.313 236.385 162.096  1.00  0.00           O  
ATOM   1719  H1  WAT   221     204.528 235.822 161.353  1.00  0.00           H  
ATOM   1720  H2  WAT   221     203.791 235.830 162.675  1.00  0.00           H  
TER    1721      WAT   221 
ATOM   1721  O   WAT   222     208.515 230.998 170.125  1.00  0.00           O  
ATOM   1722  H1  WAT   222     207.669 231.141 170.550  1.00  0.00           H  
ATOM   1723  H2  WAT   222     209.154 231.064 170.835  1.00  0.00           H  
TER    1724      WAT   222 
ATOM   1724  O   WAT   223     208.785 237.014 175.817  1.00  0.00           O  
ATOM   1725  H1  WAT   223     208.854 237.947 176.024  1.00  0.00           H  
ATOM   1726  H2  WAT   223     209.490 236.605 176.317  1.00  0.00           H  
TER    1727      WAT   223 
ATOM   1727  O   WAT   224     213.699 231.869 171.317  1.00  0.00           O  
ATOM   1728  H1  WAT   224     213.599 231.315 170.544  1.00  0.00           H  
ATOM   1729  H2  WAT   224     214.390 232.488 171.081  1.00  0.00           H  
TER    1730      WAT   224 
ATOM   1730  O   WAT   225     201.618 239.725 165.533  1.00  0.00           O  
ATOM   1731  H1  WAT   225     201.842 239.358 164.678  1.00  0.00           H  
ATOM   1732  H2  WAT   225     200.977 239.113 165.896  1.00  0.00           H  
TER    1733      WAT   225 
ATOM   1733  O   WAT   226     208.258 227.533 169.176  1.00  0.00           O  
ATOM   1734  H1  WAT   226     208.622 228.250 168.658  1.00  0.00           H  
ATOM   1735  H2  WAT   226     207.771 227.965 169.877  1.00  0.00           H  
TER    1736      WAT   226 
ATOM   1736  O   WAT   227     212.064 238.006 168.519  1.00  0.00           O  
ATOM   1737  H1  WAT   227     211.338 237.586 168.978  1.00  0.00           H  
ATOM   1738  H2  WAT   227     212.811 237.906 169.111  1.00  0.00           H  
TER    1739      WAT   227 
ATOM   1739  O   WAT   228     203.379 230.165 165.725  1.00  0.00           O  
ATOM   1740  H1  WAT   228     204.032 230.813 165.991  1.00  0.00           H  
ATOM   1741  H2  WAT   228     203.893 229.415 165.425  1.00  0.00           H  
TER    1742      WAT   228 
ATOM   1742  O   WAT   229     204.043 228.141 167.781  1.00  0.00           O  
ATOM   1743  H1  WAT   229     204.717 227.632 168.230  1.00  0.00           H  
ATOM   1744  H2  WAT   229     204.507 228.904 167.437  1.00  0.00           H  
TER    1745      WAT   229 
ATOM   1745  O   WAT   230     198.037 238.874 169.465  1.00  0.00           O  
ATOM   1746  H1  WAT   230     198.951 239.070 169.670  1.00  0.00           H  
ATOM   1747  H2  WAT   230     197.770 239.574 168.868  1.00  0.00           H  
TER    1748      WAT   230 
ATOM   1748  O   WAT   231     198.235 232.441 168.585  1.00  0.00           O  
ATOM   1749  H1  WAT   231     197.373 232.081 168.790  1.00  0.00           H  
ATOM   1750  H2  WAT   231     198.055 233.171 167.991  1.00  0.00           H  
TER    1751      WAT   231 
ATOM   1751  O   WAT   232     200.993 235.771 161.793  1.00  0.00           O  
ATOM   1752  H1  WAT   232     201.413 236.159 161.026  1.00  0.00           H  
ATOM   1753  H2  WAT   232     200.880 234.849 161.563  1.00  0.00           H  
TER    1754      WAT   232 
ATOM   1754  O   WAT   233     200.885 235.944 180.845  1.00  0.00           O  
ATOM   1755  H1  WAT   233     201.640 236.149 181.396  1.00  0.00           H  
ATOM   1756  H2  WAT   233     200.134 236.001 181.437  1.00  0.00           H  
TER    1757      WAT   233 
ATOM   1757  O   WAT   234     204.484 232.896 163.431  1.00  0.00           O  
ATOM   1758  H1  WAT   234     204.797 232.822 164.333  1.00  0.00           H  
ATOM   1759  H2  WAT   234     204.700 232.053 163.031  1.00  0.00           H  
TER    1760      WAT   234 
ATOM   1760  O   WAT   235     207.557 234.401 163.235  1.00  0.00           O  
ATOM   1761  H1  WAT   235     206.845 234.724 163.788  1.00  0.00           H  
ATOM   1762  H2  WAT   235     208.354 234.693 163.676  1.00  0.00           H  
TER    1763      WAT   235 
ATOM   1763  O   WAT   236     203.630 236.339 181.674  1.00  0.00           O  
ATOM   1764  H1  WAT   236     203.849 236.644 182.554  1.00  0.00           H  
ATOM   1765  H2  WAT   236     204.023 236.987 181.090  1.00  0.00           H  
TER    1766      WAT   236 
ATOM   1766  O   WAT   237     204.917 232.324 166.725  1.00  0.00           O  
ATOM   1767  H1  WAT   237     205.341 232.893 167.368  1.00  0.00           H  
ATOM   1768  H2  WAT   237     205.540 231.610 166.588  1.00  0.00           H  
TER    1769      WAT   237 
ATOM   1769  O   WAT   238     206.042 235.427 179.865  1.00  0.00           O  
ATOM   1770  H1  WAT   238     205.959 234.487 179.707  1.00  0.00           H  
ATOM   1771  H2  WAT   238     206.278 235.795 179.013  1.00  0.00           H  
TER    1772      WAT   238 
ATOM   1772  O   WAT   239     207.482 231.640 163.932  1.00  0.00           O  
ATOM   1773  H1  WAT   239     208.343 231.274 163.734  1.00  0.00           H  
ATOM   1774  H2  WAT   239     207.559 232.569 163.712  1.00  0.00           H  
TER    1775      WAT   239 
ATOM   1775  O   WAT   240     208.377 233.778 180.992  1.00  0.00           O  
ATOM   1776  H1  WAT   240     208.710 232.946 180.656  1.00  0.00           H  
ATOM   1777  H2  WAT   240     207.466 233.807 180.701  1.00  0.00           H  
TER    1778      WAT   240 
ATOM   1778  O   WAT   241     211.438 232.820 178.119  1.00  0.00           O  
ATOM   1779  H1  WAT   241     211.087 232.142 177.541  1.00  0.00           H  
ATOM   1780  H2  WAT   241     211.209 232.525 179.001  1.00  0.00           H  
TER    1781      WAT   241 
ATOM   1781  O   WAT   242     205.982 239.122 174.925  1.00  0.00           O  
ATOM   1782  H1  WAT   242     205.757 239.808 174.297  1.00  0.00           H  
ATOM   1783  H2  WAT   242     205.195 238.582 174.983  1.00  0.00           H  
TER    1784      WAT   242 
ATOM   1784  O   WAT   243     206.638 227.571 166.079  1.00  0.00           O  
ATOM   1785  H1  WAT   243     207.041 227.091 166.802  1.00  0.00           H  
ATOM   1786  H2  WAT   243     206.570 226.929 165.373  1.00  0.00           H  
TER    1787      WAT   243 
ATOM   1787  O   WAT   244     208.991 236.308 179.783  1.00  0.00           O  
ATOM   1788  H1  WAT   244     209.636 236.798 180.295  1.00  0.00           H  
ATOM   1789  H2  WAT   244     208.672 235.632 180.381  1.00  0.00           H  
TER    1790      WAT   244 
ATOM   1790  O   WAT   245     212.910 238.852 178.518  1.00  0.00           O  
ATOM   1791  H1  WAT   245     212.815 238.009 178.961  1.00  0.00           H  
ATOM   1792  H2  WAT   245     213.745 239.196 178.834  1.00  0.00           H  
TER    1793      WAT   245 
ATOM   1793  O   WAT   246     215.681 229.684 167.812  1.00  0.00           O  
ATOM   1794  H1  WAT   246     216.439 229.482 168.362  1.00  0.00           H  
ATOM   1795  H2  WAT   246     214.938 229.675 168.416  1.00  0.00           H  
TER    1796      WAT   246 
ATOM   1796  O   WAT   247     207.600 225.025 167.641  1.00  0.00           O  
ATOM   1797  H1  WAT   247     207.832 224.720 166.765  1.00  0.00           H  
ATOM   1798  H2  WAT   247     208.387 225.468 167.957  1.00  0.00           H  
TER    1799      WAT   247 
ATOM   1799  O   WAT   248     210.731 226.640 167.826  1.00  0.00           O  
ATOM   1800  H1  WAT   248     210.908 225.706 167.723  1.00  0.00           H  
ATOM   1801  H2  WAT   248     211.178 226.882 168.637  1.00  0.00           H  
TER    1802      WAT   248 
ATOM   1802  O   WAT   249     202.664 238.379 162.433  1.00  0.00           O  
ATOM   1803  H1  WAT   249     203.127 239.106 162.014  1.00  0.00           H  
ATOM   1804  H2  WAT   249     203.160 237.600 162.179  1.00  0.00           H  
TER    1805      WAT   249 
ATOM   1805  O   WAT   250     200.825 230.936 164.927  1.00  0.00           O  
ATOM   1806  H1  WAT   250     200.803 231.873 165.119  1.00  0.00           H  
ATOM   1807  H2  WAT   250     201.729 230.676 165.105  1.00  0.00           H  
TER    1808      WAT   250 
ATOM   1808  O   WAT   251     196.851 235.107 171.081  1.00  0.00           O  
ATOM   1809  H1  WAT   251     197.666 234.607 171.123  1.00  0.00           H  
ATOM   1810  H2  WAT   251     197.039 235.913 171.561  1.00  0.00           H  
TER    1811      WAT   251 
ATOM   1811  O   WAT   252     201.448 235.345 168.219  1.00  0.00           O  
ATOM   1812  H1  WAT   252     201.293 235.571 169.136  1.00  0.00           H  
ATOM   1813  H2  WAT   252     201.926 234.517 168.253  1.00  0.00           H  
TER    1814      WAT   252 
ATOM   1814  O   WAT   253     196.645 237.375 172.898  1.00  0.00           O  
ATOM   1815  H1  WAT   253     196.190 237.687 173.680  1.00  0.00           H  
ATOM   1816  H2  WAT   253     196.588 238.105 172.281  1.00  0.00           H  
TER    1817      WAT   253 
ATOM   1817  O   WAT   254     201.389 230.531 172.874  1.00  0.00           O  
ATOM   1818  H1  WAT   254     201.068 229.656 172.654  1.00  0.00           H  
ATOM   1819  H2  WAT   254     202.100 230.688 172.254  1.00  0.00           H  
TER    1820      WAT   254 
ATOM   1820  O   WAT   255     214.663 231.303 165.706  1.00  0.00           O  
ATOM   1821  H1  WAT   255     215.108 230.973 164.926  1.00  0.00           H  
ATOM   1822  H2  WAT   255     214.979 230.746 166.417  1.00  0.00           H  
TER    1823      WAT   255 
ATOM   1823  O   WAT   256     201.902 233.737 176.235  1.00  0.00           O  
ATOM   1824  H1  WAT   256     202.233 234.345 176.896  1.00  0.00           H  
ATOM   1825  H2  WAT   256     201.964 232.876 176.650  1.00  0.00           H  
TER    1826      WAT   256 
ATOM   1826  O   WAT   257     203.537 233.541 180.956  1.00  0.00           O  
ATOM   1827  H1  WAT   257     202.875 233.202 181.559  1.00  0.00           H  
ATOM   1828  H2  WAT   257     203.815 234.370 181.347  1.00  0.00           H  
TER    1829      WAT   257 
ATOM   1829  O   WAT   258     202.621 226.162 170.810  1.00  0.00           O  
ATOM   1830  H1  WAT   258     201.764 225.740 170.858  1.00  0.00           H  
ATOM   1831  H2  WAT   258     202.820 226.196 169.873  1.00  0.00           H  
TER    1832      WAT   258 
ATOM   1832  O   WAT   259     205.183 225.863 168.556  1.00  0.00           O  
ATOM   1833  H1  WAT   259     206.000 225.729 168.076  1.00  0.00           H  
ATOM   1834  H2  WAT   259     204.598 225.180 168.232  1.00  0.00           H  
TER    1835      WAT   259 
ATOM   1835  O   WAT   260     207.476 222.613 169.449  1.00  0.00           O  
ATOM   1836  H1  WAT   260     207.674 223.530 169.259  1.00  0.00           H  
ATOM   1837  H2  WAT   260     207.866 222.128 168.722  1.00  0.00           H  
TER    1838      WAT   260 
ATOM   1838  O   WAT   261     214.819 235.647 166.481  1.00  0.00           O  
ATOM   1839  H1  WAT   261     215.342 236.183 167.076  1.00  0.00           H  
ATOM   1840  H2  WAT   261     215.213 234.777 166.531  1.00  0.00           H  
TER    1841      WAT   261 
ATOM   1841  O   WAT   262     207.663 227.153 178.285  1.00  0.00           O  
ATOM   1842  H1  WAT   262     208.516 226.924 177.914  1.00  0.00           H  
ATOM   1843  H2  WAT   262     207.813 227.981 178.741  1.00  0.00           H  
TER    1844      WAT   262 
ATOM   1844  O   WAT   263     218.104 236.734 176.398  1.00  0.00           O  
ATOM   1845  H1  WAT   263     218.191 237.676 176.248  1.00  0.00           H  
ATOM   1846  H2  WAT   263     218.199 236.343 175.529  1.00  0.00           H  
TER    1847      WAT   263 
ATOM   1847  O   WAT   264     207.357 228.556 180.640  1.00  0.00           O  
ATOM   1848  H1  WAT   264     206.791 229.060 181.225  1.00  0.00           H  
ATOM   1849  H2  WAT   264     207.684 227.837 181.181  1.00  0.00           H  
TER    1850      WAT   264 
ATOM   1850  O   WAT   265     212.289 235.334 180.634  1.00  0.00           O  
ATOM   1851  H1  WAT   265     211.854 236.076 181.054  1.00  0.00           H  
ATOM   1852  H2  WAT   265     213.076 235.709 180.239  1.00  0.00           H  
TER    1853      WAT   265 
ATOM   1853  O   WAT   266     214.523 236.383 179.580  1.00  0.00           O  
ATOM   1854  H1  WAT   266     214.789 236.581 178.682  1.00  0.00           H  
ATOM   1855  H2  WAT   266     215.248 236.696 180.120  1.00  0.00           H  
TER    1856      WAT   266 
ATOM   1856  O   WAT   267     208.155 230.340 183.392  1.00  0.00           O  
ATOM   1857  H1  WAT   267     208.695 230.127 182.632  1.00  0.00           H  
ATOM   1858  H2  WAT   267     208.714 230.147 184.145  1.00  0.00           H  
TER    1859      WAT   267 
ATOM   1859  O   WAT   268     198.013 240.452 174.748  1.00  0.00           O  
ATOM   1860  H1  WAT   268     197.641 240.426 175.630  1.00  0.00           H  
ATOM   1861  H2  WAT   268     198.551 239.662 174.692  1.00  0.00           H  
TER    1862      WAT   268 
ATOM   1862  O   WAT   269     216.040 233.937 176.784  1.00  0.00           O  
ATOM   1863  H1  WAT   269     215.159 233.563 176.770  1.00  0.00           H  
ATOM   1864  H2  WAT   269     216.258 234.005 177.714  1.00  0.00           H  
TER    1865      WAT   269 
ATOM   1865  O   WAT   270     215.294 236.593 176.768  1.00  0.00           O  
ATOM   1866  H1  WAT   270     215.573 235.685 176.883  1.00  0.00           H  
ATOM   1867  H2  WAT   270     216.044 237.025 176.362  1.00  0.00           H  
TER    1868      WAT   270 
ATOM   1868  O   WAT   271     199.444 237.993 175.041  1.00  0.00           O  
ATOM   1869  H1  WAT   271     199.293 237.155 175.478  1.00  0.00           H  
ATOM   1870  H2  WAT   271     199.241 237.826 174.121  1.00  0.00           H  
TER    1871      WAT   271 
ATOM   1871  O   WAT   272     200.776 239.735 170.201  1.00  0.00           O  
ATOM   1872  H1  WAT   272     201.569 239.349 169.827  1.00  0.00           H  
ATOM   1873  H2  WAT   272     200.943 240.677 170.198  1.00  0.00           H  
TER    1874      WAT   272 
ATOM   1874  O   WAT   273     213.736 232.726 176.267  1.00  0.00           O  
ATOM   1875  H1  WAT   273     212.832 232.747 176.577  1.00  0.00           H  
ATOM   1876  H2  WAT   273     214.099 231.921 176.639  1.00  0.00           H  
TER    1877      WAT   273 
ATOM   1877  O   WAT   274     216.762 234.675 172.792  1.00  0.00           O  
ATOM   1878  H1  WAT   274     217.139 234.439 171.944  1.00  0.00           H  
ATOM   1879  H2  WAT   274     215.964 235.155 172.573  1.00  0.00           H  
TER    1880      WAT   274 
ATOM   1880  O   WAT   275     196.029 235.625 168.500  1.00  0.00           O  
ATOM   1881  H1  WAT   275     196.308 235.489 169.406  1.00  0.00           H  
ATOM   1882  H2  WAT   275     195.239 235.094 168.410  1.00  0.00           H  
TER    1883      WAT   275 
ATOM   1883  O   WAT   276     206.990 224.205 172.686  1.00  0.00           O  
ATOM   1884  H1  WAT   276     207.498 224.397 171.897  1.00  0.00           H  
ATOM   1885  H2  WAT   276     206.096 224.466 172.464  1.00  0.00           H  
TER    1886      WAT   276 
ATOM   1886  O   WAT   277     210.587 230.764 172.182  1.00  0.00           O  
ATOM   1887  H1  WAT   277     210.212 229.893 172.316  1.00  0.00           H  
ATOM   1888  H2  WAT   277     211.458 230.713 172.574  1.00  0.00           H  
TER    1889      WAT   277 
ATOM   1889  O   WAT   278     216.170 231.750 173.069  1.00  0.00           O  
ATOM   1890  H1  WAT   278     216.256 232.703 173.040  1.00  0.00           H  
ATOM   1891  H2  WAT   278     215.242 231.588 172.901  1.00  0.00           H  
TER    1892      WAT   278 
ATOM   1892  O   WAT   279     218.334 231.271 167.828  1.00  0.00           O  
ATOM   1893  H1  WAT   279     217.899 232.100 167.627  1.00  0.00           H  
ATOM   1894  H2  WAT   279     217.881 230.944 168.605  1.00  0.00           H  
TER    1895      WAT   279 
ATOM   1895  O   WAT   280     198.115 234.329 166.313  1.00  0.00           O  
ATOM   1896  H1  WAT   280     197.473 233.915 165.736  1.00  0.00           H  
ATOM   1897  H2  WAT   280     197.649 235.069 166.699  1.00  0.00           H  
TER    1898      WAT   280 
ATOM   1898  O   WAT   281     208.466 225.094 170.434  1.00  0.00           O  
ATOM   1899  H1  WAT   281     209.379 224.811 170.464  1.00  0.00           H  
ATOM   1900  H2  WAT   281     208.507 226.006 170.147  1.00  0.00           H  
TER    1901      WAT   281 
ATOM   1901  O   WAT   282     210.289 227.742 172.403  1.00  0.00           O  
ATOM   1902  H1  WAT   282     210.261 227.028 173.040  1.00  0.00           H  
ATOM   1903  H2  WAT   282     209.386 227.821 172.093  1.00  0.00           H  
TER    1904      WAT   282 
ATOM   1904  O   WAT   283     210.775 233.870 183.238  1.00  0.00           O  
ATOM   1905  H1  WAT   283     210.239 233.639 182.479  1.00  0.00           H  
ATOM   1906  H2  WAT   283     211.584 233.374 183.120  1.00  0.00           H  
TER    1907      WAT   283 
ATOM   1907  O   WAT   284     198.842 236.437 163.696  1.00  0.00           O  
ATOM   1908  H1  WAT   284     199.586 236.372 163.100  1.00  0.00           H  
ATOM   1909  H2  WAT   284     199.188 236.894 164.463  1.00  0.00           H  
TER    1910      WAT   284 
ATOM   1910  O   WAT   285     200.717 233.464 165.548  1.00  0.00           O  
ATOM   1911  H1  WAT   285     199.932 233.707 166.037  1.00  0.00           H  
ATOM   1912  H2  WAT   285     201.349 233.210 166.221  1.00  0.00           H  
TER    1913      WAT   285 
ATOM   1913  O   WAT   286     216.179 237.451 181.748  1.00  0.00           O  
ATOM   1914  H1  WAT   286     215.882 238.064 182.419  1.00  0.00           H  
ATOM   1915  H2  WAT   286     216.544 238.007 181.060  1.00  0.00           H  
TER    1916      WAT   286 
ATOM   1916  O   WAT   287     210.336 226.479 153.654  1.00  0.00           O  
ATOM   1917  H1  WAT   287     210.868 225.700 153.819  1.00  0.00           H  
ATOM   1918  H2  WAT   287     209.703 226.201 152.992  1.00  0.00           H  
TER    1919      WAT   287 
ATOM   1919  O   WAT   288     207.749 227.580 155.166  1.00  0.00           O  
ATOM   1920  H1  WAT   288     207.467 226.993 155.867  1.00  0.00           H  
ATOM   1921  H2  WAT   288     208.687 227.410 155.073  1.00  0.00           H  
TER    1922      WAT   288 
ATOM   1922  O   WAT   289     202.983 224.930 157.796  1.00  0.00           O  
ATOM   1923  H1  WAT   289     202.512 224.514 158.519  1.00  0.00           H  
ATOM   1924  H2  WAT   289     203.396 225.698 158.190  1.00  0.00           H  
TER    1925      WAT   289 
ATOM   1925  O   WAT   290     200.354 227.629 156.343  1.00  0.00           O  
ATOM   1926  H1  WAT   290     201.163 227.127 156.447  1.00  0.00           H  
ATOM   1927  H2  WAT   290     200.562 228.282 155.675  1.00  0.00           H  
TER    1928      WAT   290 
ATOM   1928  O   WAT   291     205.073 217.528 155.071  1.00  0.00           O  
ATOM   1929  H1  WAT   291     204.176 217.203 155.145  1.00  0.00           H  
ATOM   1930  H2  WAT   291     205.424 217.089 154.298  1.00  0.00           H  
TER    1931      WAT   291 
ATOM   1931  O   WAT   292     201.801 221.170 159.716  1.00  0.00           O  
ATOM   1932  H1  WAT   292     202.734 220.990 159.834  1.00  0.00           H  
ATOM   1933  H2  WAT   292     201.613 220.885 158.821  1.00  0.00           H  
TER    1934      WAT   292 
ATOM   1934  O   WAT   293     205.591 229.005 154.280  1.00  0.00           O  
ATOM   1935  H1  WAT   293     206.149 228.273 154.546  1.00  0.00           H  
ATOM   1936  H2  WAT   293     206.109 229.785 154.476  1.00  0.00           H  
TER    1937      WAT   293 
ATOM   1937  O   WAT   294     205.709 219.827 162.671  1.00  0.00           O  
ATOM   1938  H1  WAT   294     206.152 219.294 163.332  1.00  0.00           H  
ATOM   1939  H2  WAT   294     205.045 220.311 163.160  1.00  0.00           H  
TER    1940      WAT   294 
ATOM   1940  O   WAT   295     211.032 225.044 157.029  1.00  0.00           O  
ATOM   1941  H1  WAT   295     211.886 224.628 157.158  1.00  0.00           H  
ATOM   1942  H2  WAT   295     210.746 224.739 156.167  1.00  0.00           H  
TER    1943      WAT   295 
ATOM   1943  O   WAT   296     207.642 218.360 155.792  1.00  0.00           O  
ATOM   1944  H1  WAT   296     207.138 219.162 155.655  1.00  0.00           H  
ATOM   1945  H2  WAT   296     206.981 217.672 155.870  1.00  0.00           H  
TER    1946      WAT   296 
ATOM   1946  O   WAT   297     215.555 223.909 154.157  1.00  0.00           O  
ATOM   1947  H1  WAT   297     216.499 224.069 154.115  1.00  0.00           H  
ATOM   1948  H2  WAT   297     215.194 224.704 154.549  1.00  0.00           H  
TER    1949      WAT   297 
ATOM   1949  O   WAT   298     204.573 221.052 160.272  1.00  0.00           O  
ATOM   1950  H1  WAT   298     204.917 221.925 160.464  1.00  0.00           H  
ATOM   1951  H2  WAT   298     204.875 220.510 161.001  1.00  0.00           H  
TER    1952      WAT   298 
ATOM   1952  O   WAT   299     207.095 223.572 157.664  1.00  0.00           O  
ATOM   1953  H1  WAT   299     207.156 224.511 157.838  1.00  0.00           H  
ATOM   1954  H2  WAT   299     208.005 223.271 157.650  1.00  0.00           H  
TER    1955      WAT   299 
ATOM   1955  O   WAT   300     209.232 221.395 164.034  1.00  0.00           O  
ATOM   1956  H1  WAT   300     208.904 221.307 163.139  1.00  0.00           H  
ATOM   1957  H2  WAT   300     208.909 220.615 164.486  1.00  0.00           H  
TER    1958      WAT   300 
ATOM   1958  O   WAT   301     203.954 227.363 158.176  1.00  0.00           O  
ATOM   1959  H1  WAT   301     203.290 227.921 158.582  1.00  0.00           H  
ATOM   1960  H2  WAT   301     203.753 227.391 157.241  1.00  0.00           H  
TER    1961      WAT   301 
ATOM   1961  O   WAT   302     214.462 226.749 155.655  1.00  0.00           O  
ATOM   1962  H1  WAT   302     213.735 226.850 156.270  1.00  0.00           H  
ATOM   1963  H2  WAT   302     214.215 227.284 154.901  1.00  0.00           H  
TER    1964      WAT   302 
ATOM   1964  O   WAT   303     207.894 221.279 161.755  1.00  0.00           O  
ATOM   1965  H1  WAT   303     207.609 221.859 161.049  1.00  0.00           H  
ATOM   1966  H2  WAT   303     207.083 220.916 162.109  1.00  0.00           H  
TER    1967      WAT   303 
ATOM   1967  O   WAT   304     202.068 229.152 159.192  1.00  0.00           O  
ATOM   1968  H1  WAT   304     202.103 229.782 158.473  1.00  0.00           H  
ATOM   1969  H2  WAT   304     201.148 228.891 159.238  1.00  0.00           H  
TER    1970      WAT   304 
ATOM   1970  O   WAT   305     199.074 220.187 151.634  1.00  0.00           O  
ATOM   1971  H1  WAT   305     198.475 219.910 150.942  1.00  0.00           H  
ATOM   1972  H2  WAT   305     198.831 221.095 151.814  1.00  0.00           H  
TER    1973      WAT   305 
ATOM   1973  O   WAT   306     212.350 219.766 158.402  1.00  0.00           O  
ATOM   1974  H1  WAT   306     212.948 219.200 157.913  1.00  0.00           H  
ATOM   1975  H2  WAT   306     211.555 219.241 158.505  1.00  0.00           H  
TER    1976      WAT   306 
ATOM   1976  O   WAT   307     209.222 231.272 155.539  1.00  0.00           O  
ATOM   1977  H1  WAT   307     209.683 230.927 154.774  1.00  0.00           H  
ATOM   1978  H2  WAT   307     209.603 232.138 155.677  1.00  0.00           H  
TER    1979      WAT   307 
ATOM   1979  O   WAT   308     204.558 199.887 209.726  1.00  0.00           O  
ATOM   1980  H1  WAT   308     203.893 199.451 210.258  1.00  0.00           H  
ATOM   1981  H2  WAT   308     204.067 200.518 209.200  1.00  0.00           H  
TER    1982      WAT   308 
ATOM   1982  O   WAT   309     211.390 220.595 150.521  1.00  0.00           O  
ATOM   1983  H1  WAT   309     210.569 220.224 150.844  1.00  0.00           H  
ATOM   1984  H2  WAT   309     211.170 220.950 149.659  1.00  0.00           H  
TER    1985      WAT   309 
ATOM   1985  O   WAT   310     213.027 229.207 158.057  1.00  0.00           O  
ATOM   1986  H1  WAT   310     212.176 229.645 158.079  1.00  0.00           H  
ATOM   1987  H2  WAT   310     212.850 228.322 158.375  1.00  0.00           H  
TER    1988      WAT   310 
ATOM   1988  O   WAT   311     205.260 223.956 155.201  1.00  0.00           O  
ATOM   1989  H1  WAT   311     205.416 223.012 155.203  1.00  0.00           H  
ATOM   1990  H2  WAT   311     205.543 224.247 156.068  1.00  0.00           H  
TER    1991      WAT   311 
ATOM   1991  O   WAT   312     203.216 227.734 155.399  1.00  0.00           O  
ATOM   1992  H1  WAT   312     203.386 226.823 155.165  1.00  0.00           H  
ATOM   1993  H2  WAT   312     203.916 228.226 154.971  1.00  0.00           H  
TER    1994      WAT   312 
ATOM   1994  O   WAT   313     206.345 223.141 160.152  1.00  0.00           O  
ATOM   1995  H1  WAT   313     206.699 223.111 159.263  1.00  0.00           H  
ATOM   1996  H2  WAT   313     206.491 224.043 160.437  1.00  0.00           H  
TER    1997      WAT   313 
ATOM   1997  O   WAT   314     202.653 230.553 161.471  1.00  0.00           O  
ATOM   1998  H1  WAT   314     201.822 230.330 161.893  1.00  0.00           H  
ATOM   1999  H2  WAT   314     202.598 230.148 160.605  1.00  0.00           H  
TER    2000      WAT   314 
ATOM   2000  O   WAT   315     203.794 227.132 161.914  1.00  0.00           O  
ATOM   2001  H1  WAT   315     203.121 227.812 161.923  1.00  0.00           H  
ATOM   2002  H2  WAT   315     203.345 226.347 162.226  1.00  0.00           H  
TER    2003      WAT   315 
ATOM   2003  O   WAT   316     201.302 233.129 160.795  1.00  0.00           O  
ATOM   2004  H1  WAT   316     201.024 232.920 159.903  1.00  0.00           H  
ATOM   2005  H2  WAT   316     201.780 232.353 161.085  1.00  0.00           H  
TER    2006      WAT   316 
ATOM   2006  O   WAT   317     203.477 220.103 154.628  1.00  0.00           O  
ATOM   2007  H1  WAT   317     202.919 220.185 153.854  1.00  0.00           H  
ATOM   2008  H2  WAT   317     203.743 219.183 154.636  1.00  0.00           H  
TER    2009      WAT   317 
ATOM   2009  O   WAT   318     199.589 223.893 159.085  1.00  0.00           O  
ATOM   2010  H1  WAT   318     199.566 223.527 158.200  1.00  0.00           H  
ATOM   2011  H2  WAT   318     200.514 223.876 159.329  1.00  0.00           H  
TER    2012      WAT   318 
ATOM   2012  O   WAT   319     199.458 223.798 154.926  1.00  0.00           O  
ATOM   2013  H1  WAT   319     199.061 223.215 154.278  1.00  0.00           H  
ATOM   2014  H2  WAT   319     200.322 224.001 154.568  1.00  0.00           H  
TER    2015      WAT   319 
ATOM   2015  O   WAT   320     199.800 210.838 213.991  1.00  0.00           O  
ATOM   2016  H1  WAT   320     200.245 211.487 214.537  1.00  0.00           H  
ATOM   2017  H2  WAT   320     198.932 210.749 214.384  1.00  0.00           H  
TER    2018      WAT   320 
ATOM   2018  O   WAT   321     198.941 225.930 160.808  1.00  0.00           O  
ATOM   2019  H1  WAT   321     199.374 225.287 160.246  1.00  0.00           H  
ATOM   2020  H2  WAT   321     199.621 226.208 161.422  1.00  0.00           H  
TER    2021      WAT   321 
ATOM   2021  O   WAT   322     209.646 218.939 159.363  1.00  0.00           O  
ATOM   2022  H1  WAT   322     208.805 219.025 158.915  1.00  0.00           H  
ATOM   2023  H2  WAT   322     209.859 219.829 159.647  1.00  0.00           H  
TER    2024      WAT   322 
ATOM   2024  O   WAT   323     211.022 226.108 161.537  1.00  0.00           O  
ATOM   2025  H1  WAT   323     210.530 226.412 162.300  1.00  0.00           H  
ATOM   2026  H2  WAT   323     211.245 225.199 161.742  1.00  0.00           H  
TER    2027      WAT   323 
ATOM   2027  O   WAT   324     214.035 230.259 160.327  1.00  0.00           O  
ATOM   2028  H1  WAT   324     213.578 229.763 161.007  1.00  0.00           H  
ATOM   2029  H2  WAT   324     213.760 229.850 159.506  1.00  0.00           H  
TER    2030      WAT   324 
ATOM   2030  O   WAT   325     210.837 230.722 162.485  1.00  0.00           O  
ATOM   2031  H1  WAT   325     211.626 230.184 162.423  1.00  0.00           H  
ATOM   2032  H2  WAT   325     211.098 231.573 162.136  1.00  0.00           H  
TER    2033      WAT   325 
ATOM   2033  O   WAT   326     212.298 217.734 154.111  1.00  0.00           O  
ATOM   2034  H1  WAT   326     211.820 217.766 154.940  1.00  0.00           H  
ATOM   2035  H2  WAT   326     212.796 216.917 154.153  1.00  0.00           H  
TER    2036      WAT   326 
ATOM   2036  O   WAT   327     210.835 221.395 160.041  1.00  0.00           O  
ATOM   2037  H1  WAT   327     210.475 222.104 159.507  1.00  0.00           H  
ATOM   2038  H2  WAT   327     211.573 221.061 159.531  1.00  0.00           H  
TER    2039      WAT   327 
ATOM   2039  O   WAT   328     206.183 220.945 155.433  1.00  0.00           O  
ATOM   2040  H1  WAT   328     206.146 221.154 156.366  1.00  0.00           H  
ATOM   2041  H2  WAT   328     205.311 220.611 155.226  1.00  0.00           H  
TER    2042      WAT   328 
ATOM   2042  O   WAT   329     207.289 199.515 209.967  1.00  0.00           O  
ATOM   2043  H1  WAT   329     206.364 199.554 209.720  1.00  0.00           H  
ATOM   2044  H2  WAT   329     207.751 199.368 209.141  1.00  0.00           H  
TER    2045      WAT   329 
ATOM   2045  O   WAT   330     207.395 228.473 163.331  1.00  0.00           O  
ATOM   2046  H1  WAT   330     207.933 227.734 163.614  1.00  0.00           H  
ATOM   2047  H2  WAT   330     207.897 228.876 162.622  1.00  0.00           H  
TER    2048      WAT   330 
ATOM   2048  O   WAT   331     211.506 223.629 154.556  1.00  0.00           O  
ATOM   2049  H1  WAT   331     211.605 223.625 153.604  1.00  0.00           H  
ATOM   2050  H2  WAT   331     212.350 223.321 154.887  1.00  0.00           H  
TER    2051      WAT   331 
ATOM   2051  O   WAT   332     206.020 222.488 164.841  1.00  0.00           O  
ATOM   2052  H1  WAT   332     205.171 222.927 164.808  1.00  0.00           H  
ATOM   2053  H2  WAT   332     205.908 221.795 165.491  1.00  0.00           H  
TER    2054      WAT   332 
ATOM   2054  O   WAT   333     210.957 227.793 165.212  1.00  0.00           O  
ATOM   2055  H1  WAT   333     210.552 227.619 166.062  1.00  0.00           H  
ATOM   2056  H2  WAT   333     211.337 228.668 165.302  1.00  0.00           H  
TER    2057      WAT   333 
ATOM   2057  O   WAT   334     205.346 216.520 161.505  1.00  0.00           O  
ATOM   2058  H1  WAT   334     204.752 217.102 161.979  1.00  0.00           H  
ATOM   2059  H2  WAT   334     206.222 216.812 161.758  1.00  0.00           H  
TER    2060      WAT   334 
ATOM   2060  O   WAT   335     202.991 214.560 152.371  1.00  0.00           O  
ATOM   2061  H1  WAT   335     202.316 215.198 152.138  1.00  0.00           H  
ATOM   2062  H2  WAT   335     202.820 213.812 151.799  1.00  0.00           H  
TER    2063      WAT   335 
ATOM   2063  O   WAT   336     210.249 227.777 156.801  1.00  0.00           O  
ATOM   2064  H1  WAT   336     209.360 227.884 157.138  1.00  0.00           H  
ATOM   2065  H2  WAT   336     210.477 226.871 157.008  1.00  0.00           H  
TER    2066      WAT   336 
ATOM   2066  O   WAT   337     209.698 222.818 157.980  1.00  0.00           O  
ATOM   2067  H1  WAT   337     209.991 222.089 157.434  1.00  0.00           H  
ATOM   2068  H2  WAT   337     210.171 223.578 157.641  1.00  0.00           H  
TER    2069      WAT   337 
ATOM   2069  O   WAT   338     206.618 219.898 158.535  1.00  0.00           O  
ATOM   2070  H1  WAT   338     206.045 220.416 159.101  1.00  0.00           H  
ATOM   2071  H2  WAT   338     206.333 218.994 158.667  1.00  0.00           H  
TER    2072      WAT   338 
ATOM   2072  O   WAT   339     209.139 219.822 151.589  1.00  0.00           O  
ATOM   2073  H1  WAT   339     209.253 220.360 152.372  1.00  0.00           H  
ATOM   2074  H2  WAT   339     208.289 220.084 151.238  1.00  0.00           H  
TER    2075      WAT   339 
ATOM   2075  O   WAT   340     213.550 224.785 157.978  1.00  0.00           O  
ATOM   2076  H1  WAT   340     213.266 225.530 158.510  1.00  0.00           H  
ATOM   2077  H2  WAT   340     213.941 224.178 158.606  1.00  0.00           H  
TER    2078      WAT   340 
ATOM   2078  O   WAT   341     206.895 220.453 150.477  1.00  0.00           O  
ATOM   2079  H1  WAT   341     206.756 219.519 150.315  1.00  0.00           H  
ATOM   2080  H2  WAT   341     207.206 220.797 149.640  1.00  0.00           H  
TER    2081      WAT   341 
ATOM   2081  O   WAT   342     217.800 228.074 162.841  1.00  0.00           O  
ATOM   2082  H1  WAT   342     218.518 228.057 163.474  1.00  0.00           H  
ATOM   2083  H2  WAT   342     218.039 227.415 162.190  1.00  0.00           H  
TER    2084      WAT   342 
ATOM   2084  O   WAT   343     200.531 227.531 162.370  1.00  0.00           O  
ATOM   2085  H1  WAT   343     200.650 227.217 163.266  1.00  0.00           H  
ATOM   2086  H2  WAT   343     200.309 228.457 162.465  1.00  0.00           H  
TER    2087      WAT   343 
ATOM   2087  O   WAT   344     207.286 226.526 157.729  1.00  0.00           O  
ATOM   2088  H1  WAT   344     207.869 226.815 158.432  1.00  0.00           H  
ATOM   2089  H2  WAT   344     206.574 227.166 157.729  1.00  0.00           H  
TER    2090      WAT   344 
ATOM   2090  O   WAT   345     205.276 217.145 158.949  1.00  0.00           O  
ATOM   2091  H1  WAT   345     205.290 217.192 159.906  1.00  0.00           H  
ATOM   2092  H2  WAT   345     205.707 216.316 158.743  1.00  0.00           H  
TER    2093      WAT   345 
ATOM   2093  O   WAT   346     206.209 225.899 160.832  1.00  0.00           O  
ATOM   2094  H1  WAT   346     205.407 226.417 160.770  1.00  0.00           H  
ATOM   2095  H2  WAT   346     206.898 226.485 160.517  1.00  0.00           H  
TER    2096      WAT   346 
ATOM   2096  O   WAT   347     202.422 222.869 151.625  1.00  0.00           O  
ATOM   2097  H1  WAT   347     202.184 222.007 151.966  1.00  0.00           H  
ATOM   2098  H2  WAT   347     203.316 222.759 151.301  1.00  0.00           H  
TER    2099      WAT   347 
ATOM   2099  O   WAT   348     213.385 220.067 153.357  1.00  0.00           O  
ATOM   2100  H1  WAT   348     213.088 219.254 153.766  1.00  0.00           H  
ATOM   2101  H2  WAT   348     212.696 220.284 152.728  1.00  0.00           H  
TER    2102      WAT   348 
ATOM   2102  O   WAT   349     207.634 231.795 159.881  1.00  0.00           O  
ATOM   2103  H1  WAT   349     208.181 231.030 160.058  1.00  0.00           H  
ATOM   2104  H2  WAT   349     207.085 231.884 160.661  1.00  0.00           H  
TER    2105      WAT   349 
ATOM   2105  O   WAT   350     202.649 224.588 154.841  1.00  0.00           O  
ATOM   2106  H1  WAT   350     203.563 224.326 154.944  1.00  0.00           H  
ATOM   2107  H2  WAT   350     202.339 224.739 155.734  1.00  0.00           H  
TER    2108      WAT   350 
ATOM   2108  O   WAT   351     202.653 224.860 162.793  1.00  0.00           O  
ATOM   2109  H1  WAT   351     201.946 225.400 163.145  1.00  0.00           H  
ATOM   2110  H2  WAT   351     202.966 224.355 163.543  1.00  0.00           H  
TER    2111      WAT   351 
ATOM   2111  O   WAT   352     204.779 228.443 163.988  1.00  0.00           O  
ATOM   2112  H1  WAT   352     204.460 227.900 163.266  1.00  0.00           H  
ATOM   2113  H2  WAT   352     205.728 228.460 163.876  1.00  0.00           H  
TER    2114      WAT   352 
ATOM   2114  O   WAT   353     205.755 233.451 158.553  1.00  0.00           O  
ATOM   2115  H1  WAT   353     206.370 232.742 158.738  1.00  0.00           H  
ATOM   2116  H2  WAT   353     205.156 233.450 159.300  1.00  0.00           H  
TER    2117      WAT   353 
ATOM   2117  O   WAT   354     201.602 217.016 151.907  1.00  0.00           O  
ATOM   2118  H1  WAT   354     202.080 217.829 151.742  1.00  0.00           H  
ATOM   2119  H2  WAT   354     200.702 217.210 151.645  1.00  0.00           H  
TER    2120      WAT   354 
ATOM   2120  O   WAT   355     206.136 224.042 152.449  1.00  0.00           O  
ATOM   2121  H1  WAT   355     205.957 224.938 152.162  1.00  0.00           H  
ATOM   2122  H2  WAT   355     206.070 224.079 153.404  1.00  0.00           H  
TER    2123      WAT   355 
ATOM   2123  O   WAT   356     204.278 232.674 155.608  1.00  0.00           O  
ATOM   2124  H1  WAT   356     204.632 233.519 155.885  1.00  0.00           H  
ATOM   2125  H2  WAT   356     205.050 232.145 155.408  1.00  0.00           H  
TER    2126      WAT   356 
ATOM   2126  O   WAT   357     209.263 215.777 158.122  1.00  0.00           O  
ATOM   2127  H1  WAT   357     209.165 216.198 158.976  1.00  0.00           H  
ATOM   2128  H2  WAT   357     208.419 215.355 157.964  1.00  0.00           H  
TER    2129      WAT   357 
ATOM   2129  O   WAT   358     206.549 231.415 154.894  1.00  0.00           O  
ATOM   2130  H1  WAT   358     207.491 231.377 155.057  1.00  0.00           H  
ATOM   2131  H2  WAT   358     206.445 232.115 154.249  1.00  0.00           H  
TER    2132      WAT   358 
ATOM   2132  O   WAT   359     207.363 234.595 156.703  1.00  0.00           O  
ATOM   2133  H1  WAT   359     207.235 235.516 156.930  1.00  0.00           H  
ATOM   2134  H2  WAT   359     206.746 234.122 157.260  1.00  0.00           H  
TER    2135      WAT   359 
ATOM   2135  O   WAT   360     205.779 220.217 166.473  1.00  0.00           O  
ATOM   2136  H1  WAT   360     205.102 220.268 167.148  1.00  0.00           H  
ATOM   2137  H2  WAT   360     206.600 220.142 166.962  1.00  0.00           H  
TER    2138      WAT   360 
ATOM   2138  O   WAT   361     196.934 229.938 161.577  1.00  0.00           O  
ATOM   2139  H1  WAT   361     197.626 229.316 161.799  1.00  0.00           H  
ATOM   2140  H2  WAT   361     196.269 229.407 161.136  1.00  0.00           H  
TER    2141      WAT   361 
ATOM   2141  O   WAT   362     204.134 233.980 160.782  1.00  0.00           O  
ATOM   2142  H1  WAT   362     204.352 233.623 161.642  1.00  0.00           H  
ATOM   2143  H2  WAT   362     203.182 234.082 160.798  1.00  0.00           H  
TER    2144      WAT   362 
ATOM   2144  O   WAT   363     201.925 220.407 152.319  1.00  0.00           O  
ATOM   2145  H1  WAT   363     200.982 220.554 152.232  1.00  0.00           H  
ATOM   2146  H2  WAT   363     202.233 220.294 151.420  1.00  0.00           H  
TER    2147      WAT   363 
ATOM   2147  O   WAT   364     212.937 227.012 159.694  1.00  0.00           O  
ATOM   2148  H1  WAT   364     213.747 226.858 160.180  1.00  0.00           H  
ATOM   2149  H2  WAT   364     212.241 226.794 160.312  1.00  0.00           H  
TER    2150      WAT   364 
ATOM   2150  O   WAT   365     211.826 198.676 209.317  1.00  0.00           O  
ATOM   2151  H1  WAT   365     211.284 198.021 208.878  1.00  0.00           H  
ATOM   2152  H2  WAT   365     211.302 198.959 210.066  1.00  0.00           H  
TER    2153      WAT   365 
ATOM   2153  O   WAT   366     208.631 221.147 154.144  1.00  0.00           O  
ATOM   2154  H1  WAT   366     207.786 221.290 154.568  1.00  0.00           H  
ATOM   2155  H2  WAT   366     209.270 221.212 154.854  1.00  0.00           H  
TER    2156      WAT   366 
ATOM   2156  O   WAT   367     208.901 227.162 159.834  1.00  0.00           O  
ATOM   2157  H1  WAT   367     208.969 228.095 160.042  1.00  0.00           H  
ATOM   2158  H2  WAT   367     209.607 226.753 160.336  1.00  0.00           H  
TER    2159      WAT   367 
ATOM   2159  O   WAT   368     213.815 222.017 155.336  1.00  0.00           O  
ATOM   2160  H1  WAT   368     213.715 221.463 154.563  1.00  0.00           H  
ATOM   2161  H2  WAT   368     214.506 222.637 155.100  1.00  0.00           H  
TER    2162      WAT   368 
ATOM   2162  O   WAT   369     208.374 217.681 153.195  1.00  0.00           O  
ATOM   2163  H1  WAT   369     208.738 218.399 152.677  1.00  0.00           H  
ATOM   2164  H2  WAT   369     207.888 218.114 153.896  1.00  0.00           H  
TER    2165      WAT   369 
ATOM   2165  O   WAT   370     207.772 203.452 210.694  1.00  0.00           O  
ATOM   2166  H1  WAT   370     207.044 203.033 211.153  1.00  0.00           H  
ATOM   2167  H2  WAT   370     208.518 203.352 211.286  1.00  0.00           H  
TER    2168      WAT   370 
ATOM   2168  O   WAT   371     199.085 195.611 207.900  1.00  0.00           O  
ATOM   2169  H1  WAT   371     199.739 196.259 208.166  1.00  0.00           H  
ATOM   2170  H2  WAT   371     199.600 194.862 207.600  1.00  0.00           H  
TER    2171      WAT   371 
ATOM   2171  O   WAT   372     204.159 218.289 151.798  1.00  0.00           O  
ATOM   2172  H1  WAT   372     204.832 217.780 152.249  1.00  0.00           H  
ATOM   2173  H2  WAT   372     204.624 219.052 151.456  1.00  0.00           H  
TER    2174      WAT   372 
ATOM   2174  O   WAT   373     198.153 229.023 153.484  1.00  0.00           O  
ATOM   2175  H1  WAT   373     199.068 229.218 153.688  1.00  0.00           H  
ATOM   2176  H2  WAT   373     197.886 229.722 152.887  1.00  0.00           H  
TER    2177      WAT   373 
ATOM   2177  O   WAT   374     198.351 222.590 152.604  1.00  0.00           O  
ATOM   2178  H1  WAT   374     197.489 222.229 152.808  1.00  0.00           H  
ATOM   2179  H2  WAT   374     198.172 223.319 152.010  1.00  0.00           H  
TER    2180      WAT   374 
ATOM   2180  O   WAT   375     197.867 232.766 161.969  1.00  0.00           O  
ATOM   2181  H1  WAT   375     198.267 233.635 161.921  1.00  0.00           H  
ATOM   2182  H2  WAT   375     197.703 232.628 162.901  1.00  0.00           H  
TER    2183      WAT   375 
ATOM   2183  O   WAT   376     207.120 235.116 160.525  1.00  0.00           O  
ATOM   2184  H1  WAT   376     206.648 234.406 160.090  1.00  0.00           H  
ATOM   2185  H2  WAT   376     207.359 234.756 161.380  1.00  0.00           H  
TER    2186      WAT   376 
ATOM   2186  O   WAT   377     205.804 237.589 157.360  1.00  0.00           O  
ATOM   2187  H1  WAT   377     206.585 238.036 157.031  1.00  0.00           H  
ATOM   2188  H2  WAT   377     205.258 238.291 157.714  1.00  0.00           H  
TER    2189      WAT   377 
ATOM   2189  O   WAT   378     201.001 226.092 164.864  1.00  0.00           O  
ATOM   2190  H1  WAT   378     201.756 226.297 165.415  1.00  0.00           H  
ATOM   2191  H2  WAT   378     200.250 226.149 165.455  1.00  0.00           H  
TER    2192      WAT   378 
ATOM   2192  O   WAT   379     205.467 230.664 161.531  1.00  0.00           O  
ATOM   2193  H1  WAT   379     204.516 230.562 161.487  1.00  0.00           H  
ATOM   2194  H2  WAT   379     205.801 230.106 160.827  1.00  0.00           H  
TER    2195      WAT   379 
ATOM   2195  O   WAT   380     209.785 236.030 158.909  1.00  0.00           O  
ATOM   2196  H1  WAT   380     210.135 236.394 158.095  1.00  0.00           H  
ATOM   2197  H2  WAT   380     209.098 235.427 158.626  1.00  0.00           H  
TER    2198      WAT   380 
ATOM   2198  O   WAT   381     203.747 226.487 165.692  1.00  0.00           O  
ATOM   2199  H1  WAT   381     203.965 226.793 166.572  1.00  0.00           H  
ATOM   2200  H2  WAT   381     204.139 227.135 165.108  1.00  0.00           H  
TER    2201      WAT   381 
ATOM   2201  O   WAT   382     200.624 197.770 208.899  1.00  0.00           O  
ATOM   2202  H1  WAT   382     201.048 198.339 209.543  1.00  0.00           H  
ATOM   2203  H2  WAT   382     201.247 197.056 208.763  1.00  0.00           H  
TER    2204      WAT   382 
ATOM   2204  O   WAT   383     206.158 225.576 163.883  1.00  0.00           O  
ATOM   2205  H1  WAT   383     206.076 224.635 163.725  1.00  0.00           H  
ATOM   2206  H2  WAT   383     206.393 225.943 163.031  1.00  0.00           H  
TER    2207      WAT   383 
ATOM   2207  O   WAT   384     210.046 233.268 158.893  1.00  0.00           O  
ATOM   2208  H1  WAT   384     210.257 234.042 159.414  1.00  0.00           H  
ATOM   2209  H2  WAT   384     209.252 232.916 159.295  1.00  0.00           H  
TER    2210      WAT   384 
ATOM   2210  O   WAT   385     212.117 232.860 161.513  1.00  0.00           O  
ATOM   2211  H1  WAT   385     213.050 232.648 161.547  1.00  0.00           H  
ATOM   2212  H2  WAT   385     211.912 232.893 160.579  1.00  0.00           H  
TER    2213      WAT   385 
ATOM   2213  O   WAT   386     208.493 223.926 165.011  1.00  0.00           O  
ATOM   2214  H1  WAT   386     208.826 223.094 164.675  1.00  0.00           H  
ATOM   2215  H2  WAT   386     207.582 223.956 164.720  1.00  0.00           H  
TER    2216      WAT   386 
ATOM   2216  O   WAT   387     211.553 222.968 162.137  1.00  0.00           O  
ATOM   2217  H1  WAT   387     211.202 222.291 161.560  1.00  0.00           H  
ATOM   2218  H2  WAT   387     211.325 222.673 163.020  1.00  0.00           H  
TER    2219      WAT   387 
ATOM   2219  O   WAT   388     206.099 229.271 158.943  1.00  0.00           O  
ATOM   2220  H1  WAT   388     205.872 229.957 158.316  1.00  0.00           H  
ATOM   2221  H2  WAT   388     205.310 228.730 159.001  1.00  0.00           H  
TER    2222      WAT   388 
ATOM   2222  O   WAT   389     209.339 229.824 160.252  1.00  0.00           O  
ATOM   2223  H1  WAT   389     209.812 229.892 161.080  1.00  0.00           H  
ATOM   2224  H2  WAT   389     209.973 230.104 159.590  1.00  0.00           H  
TER    2225      WAT   389 
ATOM   2225  O   WAT   390     210.771 230.730 158.031  1.00  0.00           O  
ATOM   2226  H1  WAT   390     210.035 230.460 157.482  1.00  0.00           H  
ATOM   2227  H2  WAT   390     210.620 231.660 158.197  1.00  0.00           H  
TER    2228      WAT   390 
ATOM   2228  O   WAT   391     206.754 217.720 150.097  1.00  0.00           O  
ATOM   2229  H1  WAT   391     207.157 217.240 150.821  1.00  0.00           H  
ATOM   2230  H2  WAT   391     206.686 217.077 149.391  1.00  0.00           H  
TER    2231      WAT   391 
ATOM   2231  O   WAT   392     200.370 232.742 158.072  1.00  0.00           O  
ATOM   2232  H1  WAT   392     199.494 232.745 157.689  1.00  0.00           H  
ATOM   2233  H2  WAT   392     200.877 232.159 157.507  1.00  0.00           H  
TER    2234      WAT   392 
ATOM   2234  O   WAT   393     209.107 226.457 163.802  1.00  0.00           O  
ATOM   2235  H1  WAT   393     209.752 226.946 164.313  1.00  0.00           H  
ATOM   2236  H2  WAT   393     208.788 225.781 164.400  1.00  0.00           H  
TER    2237      WAT   393 
ATOM   2237  O   WAT   394     213.026 229.001 162.537  1.00  0.00           O  
ATOM   2238  H1  WAT   394     212.930 228.157 162.980  1.00  0.00           H  
ATOM   2239  H2  WAT   394     213.861 229.344 162.853  1.00  0.00           H  
TER    2240      WAT   394 
ATOM   2240  O   WAT   395     215.797 219.833 151.831  1.00  0.00           O  
ATOM   2241  H1  WAT   395     216.555 219.629 152.379  1.00  0.00           H  
ATOM   2242  H2  WAT   395     215.054 219.824 152.435  1.00  0.00           H  
TER    2243      WAT   395 
ATOM   2243  O   WAT   396     207.716 215.173 151.660  1.00  0.00           O  
ATOM   2244  H1  WAT   396     207.947 214.868 150.783  1.00  0.00           H  
ATOM   2245  H2  WAT   396     208.504 215.617 151.976  1.00  0.00           H  
TER    2246      WAT   396 
ATOM   2246  O   WAT   397     201.745 235.258 156.835  1.00  0.00           O  
ATOM   2247  H1  WAT   397     201.102 235.963 156.757  1.00  0.00           H  
ATOM   2248  H2  WAT   397     201.265 234.538 157.243  1.00  0.00           H  
TER    2249      WAT   397 
ATOM   2249  O   WAT   398     210.846 216.789 151.844  1.00  0.00           O  
ATOM   2250  H1  WAT   398     211.023 215.854 151.741  1.00  0.00           H  
ATOM   2251  H2  WAT   398     211.294 217.030 152.655  1.00  0.00           H  
TER    2252      WAT   398 
ATOM   2252  O   WAT   399     196.532 196.383 207.102  1.00  0.00           O  
ATOM   2253  H1  WAT   399     196.510 197.319 207.294  1.00  0.00           H  
ATOM   2254  H2  WAT   399     197.436 196.122 207.280  1.00  0.00           H  
TER    2255      WAT   399 
ATOM   2255  O   WAT   400     196.967 225.255 155.100  1.00  0.00           O  
ATOM   2256  H1  WAT   400     197.781 224.755 155.141  1.00  0.00           H  
ATOM   2257  H2  WAT   400     197.155 226.062 155.579  1.00  0.00           H  
TER    2258      WAT   400 
ATOM   2258  O   WAT   401     201.564 225.494 152.237  1.00  0.00           O  
ATOM   2259  H1  WAT   401     201.410 225.720 153.154  1.00  0.00           H  
ATOM   2260  H2  WAT   401     202.042 224.666 152.272  1.00  0.00           H  
TER    2261      WAT   401 
ATOM   2261  O   WAT   402     196.761 227.523 156.916  1.00  0.00           O  
ATOM   2262  H1  WAT   402     196.307 227.835 157.699  1.00  0.00           H  
ATOM   2263  H2  WAT   402     196.704 228.253 156.300  1.00  0.00           H  
TER    2264      WAT   402 
ATOM   2264  O   WAT   403     201.505 220.679 156.893  1.00  0.00           O  
ATOM   2265  H1  WAT   403     201.184 219.805 156.673  1.00  0.00           H  
ATOM   2266  H2  WAT   403     202.217 220.836 156.272  1.00  0.00           H  
TER    2267      WAT   403 
ATOM   2267  O   WAT   404     202.018 223.885 160.254  1.00  0.00           O  
ATOM   2268  H1  WAT   404     202.349 224.494 160.915  1.00  0.00           H  
ATOM   2269  H2  WAT   404     202.080 223.025 160.669  1.00  0.00           H  
TER    2270      WAT   404 
ATOM   2270  O   WAT   405     214.269 232.672 158.466  1.00  0.00           O  
ATOM   2271  H1  WAT   405     214.246 231.923 157.870  1.00  0.00           H  
ATOM   2272  H2  WAT   405     213.872 233.386 157.968  1.00  0.00           H  
TER    2273      WAT   405 
ATOM   2273  O   WAT   406     203.653 223.689 164.974  1.00  0.00           O  
ATOM   2274  H1  WAT   406     202.991 223.351 165.577  1.00  0.00           H  
ATOM   2275  H2  WAT   406     203.930 224.518 165.365  1.00  0.00           H  
TER    2276      WAT   406 
ATOM   2276  O   WAT   407     216.154 230.178 163.280  1.00  0.00           O  
ATOM   2277  H1  WAT   407     216.815 230.871 163.309  1.00  0.00           H  
ATOM   2278  H2  WAT   407     216.644 229.388 163.054  1.00  0.00           H  
TER    2279      WAT   407 
ATOM   2279  O   WAT   408     202.738 216.310 154.828  1.00  0.00           O  
ATOM   2280  H1  WAT   408     201.880 215.889 154.877  1.00  0.00           H  
ATOM   2281  H2  WAT   408     202.936 216.345 153.892  1.00  0.00           H  
TER    2282      WAT   408 
ATOM   2282  O   WAT   409     214.878 230.691 156.389  1.00  0.00           O  
ATOM   2283  H1  WAT   409     214.175 230.203 156.819  1.00  0.00           H  
ATOM   2284  H2  WAT   409     214.428 231.255 155.761  1.00  0.00           H  
TER    2285      WAT   409 
ATOM   2285  O   WAT   410     205.299 216.012 152.575  1.00  0.00           O  
ATOM   2286  H1  WAT   410     206.115 215.877 152.094  1.00  0.00           H  
ATOM   2287  H2  WAT   410     204.714 215.328 152.250  1.00  0.00           H  
TER    2288      WAT   410 
ATOM   2288  O   WAT   411     207.592 212.761 153.468  1.00  0.00           O  
ATOM   2289  H1  WAT   411     207.791 213.678 153.278  1.00  0.00           H  
ATOM   2290  H2  WAT   411     207.982 212.276 152.740  1.00  0.00           H  
TER    2291      WAT   411 
ATOM   2291  O   WAT   412     207.779 217.301 162.304  1.00  0.00           O  
ATOM   2292  H1  WAT   412     208.631 217.073 161.933  1.00  0.00           H  
ATOM   2293  H2  WAT   412     207.930 218.129 162.759  1.00  0.00           H  
TER    2294      WAT   412 
ATOM   2294  O   WAT   413     218.221 226.882 160.416  1.00  0.00           O  
ATOM   2295  H1  WAT   413     218.307 227.824 160.267  1.00  0.00           H  
ATOM   2296  H2  WAT   413     218.316 226.491 159.548  1.00  0.00           H  
TER    2297      WAT   413 
ATOM   2297  O   WAT   414     207.474 218.704 164.658  1.00  0.00           O  
ATOM   2298  H1  WAT   414     206.908 219.209 165.243  1.00  0.00           H  
ATOM   2299  H2  WAT   414     207.800 217.986 165.200  1.00  0.00           H  
TER    2300      WAT   414 
ATOM   2300  O   WAT   415     200.141 230.296 162.353  1.00  0.00           O  
ATOM   2301  H1  WAT   415     200.344 230.495 163.267  1.00  0.00           H  
ATOM   2302  H2  WAT   415     199.633 231.048 162.050  1.00  0.00           H  
TER    2303      WAT   415 
ATOM   2303  O   WAT   416     201.981 231.043 156.738  1.00  0.00           O  
ATOM   2304  H1  WAT   416     201.630 230.617 155.956  1.00  0.00           H  
ATOM   2305  H2  WAT   416     202.587 231.703 156.400  1.00  0.00           H  
TER    2306      WAT   416 
ATOM   2306  O   WAT   417     212.405 225.482 164.653  1.00  0.00           O  
ATOM   2307  H1  WAT   417     211.970 226.224 165.073  1.00  0.00           H  
ATOM   2308  H2  WAT   417     213.191 225.857 164.257  1.00  0.00           H  
TER    2309      WAT   417 
ATOM   2309  O   WAT   418     214.638 226.531 163.598  1.00  0.00           O  
ATOM   2310  H1  WAT   418     214.905 226.730 162.701  1.00  0.00           H  
ATOM   2311  H2  WAT   418     215.364 226.845 164.139  1.00  0.00           H  
TER    2312      WAT   418 
ATOM   2312  O   WAT   419     208.271 220.489 167.411  1.00  0.00           O  
ATOM   2313  H1  WAT   419     208.811 220.276 166.650  1.00  0.00           H  
ATOM   2314  H2  WAT   419     208.830 220.296 168.163  1.00  0.00           H  
TER    2315      WAT   419 
ATOM   2315  O   WAT   420     198.129 230.600 158.767  1.00  0.00           O  
ATOM   2316  H1  WAT   420     197.757 230.574 159.648  1.00  0.00           H  
ATOM   2317  H2  WAT   420     198.668 229.811 158.710  1.00  0.00           H  
TER    2318      WAT   420 
ATOM   2318  O   WAT   421     216.156 224.085 160.802  1.00  0.00           O  
ATOM   2319  H1  WAT   421     215.276 223.711 160.789  1.00  0.00           H  
ATOM   2320  H2  WAT   421     216.374 224.153 161.732  1.00  0.00           H  
TER    2321      WAT   421 
ATOM   2321  O   WAT   422     215.410 226.741 160.786  1.00  0.00           O  
ATOM   2322  H1  WAT   422     215.689 225.834 160.901  1.00  0.00           H  
ATOM   2323  H2  WAT   422     216.161 227.174 160.380  1.00  0.00           H  
TER    2324      WAT   422 
ATOM   2324  O   WAT   423     199.560 228.142 159.060  1.00  0.00           O  
ATOM   2325  H1  WAT   423     199.408 227.303 159.496  1.00  0.00           H  
ATOM   2326  H2  WAT   423     199.357 227.974 158.140  1.00  0.00           H  
TER    2327      WAT   423 
ATOM   2327  O   WAT   424     200.892 229.883 154.219  1.00  0.00           O  
ATOM   2328  H1  WAT   424     201.685 229.498 153.846  1.00  0.00           H  
ATOM   2329  H2  WAT   424     201.059 230.825 154.216  1.00  0.00           H  
TER    2330      WAT   424 
ATOM   2330  O   WAT   425     213.852 222.875 160.286  1.00  0.00           O  
ATOM   2331  H1  WAT   425     212.947 222.895 160.595  1.00  0.00           H  
ATOM   2332  H2  WAT   425     214.215 222.070 160.657  1.00  0.00           H  
TER    2333      WAT   425 
ATOM   2333  O   WAT   426     216.879 224.823 156.810  1.00  0.00           O  
ATOM   2334  H1  WAT   426     217.256 224.587 155.962  1.00  0.00           H  
ATOM   2335  H2  WAT   426     216.080 225.303 156.592  1.00  0.00           H  
TER    2336      WAT   426 
ATOM   2336  O   WAT   427     196.146 225.773 152.519  1.00  0.00           O  
ATOM   2337  H1  WAT   427     196.423 225.637 153.424  1.00  0.00           H  
ATOM   2338  H2  WAT   427     195.354 225.242 152.428  1.00  0.00           H  
TER    2339      WAT   427 
ATOM   2339  O   WAT   428     207.106 214.354 156.704  1.00  0.00           O  
ATOM   2340  H1  WAT   428     207.614 214.546 155.916  1.00  0.00           H  
ATOM   2341  H2  WAT   428     206.212 214.615 156.483  1.00  0.00           H  
TER    2342      WAT   428 
ATOM   2342  O   WAT   429     210.702 220.913 156.200  1.00  0.00           O  
ATOM   2343  H1  WAT   429     210.328 220.041 156.334  1.00  0.00           H  
ATOM   2344  H2  WAT   429     211.574 220.862 156.593  1.00  0.00           H  
TER    2345      WAT   429 
ATOM   2345  O   WAT   430     216.286 221.899 157.087  1.00  0.00           O  
ATOM   2346  H1  WAT   430     216.372 222.852 157.058  1.00  0.00           H  
ATOM   2347  H2  WAT   430     215.357 221.736 156.919  1.00  0.00           H  
TER    2348      WAT   430 
ATOM   2348  O   WAT   431     218.450 221.419 151.846  1.00  0.00           O  
ATOM   2349  H1  WAT   431     218.015 222.248 151.646  1.00  0.00           H  
ATOM   2350  H2  WAT   431     217.997 221.093 152.624  1.00  0.00           H  
TER    2351      WAT   431 
ATOM   2351  O   WAT   432     193.823 199.775 208.488  1.00  0.00           O  
ATOM   2352  H1  WAT   432     193.180 199.361 207.911  1.00  0.00           H  
ATOM   2353  H2  WAT   432     193.355 200.515 208.875  1.00  0.00           H  
TER    2354      WAT   432 
ATOM   2354  O   WAT   433     208.582 215.242 154.453  1.00  0.00           O  
ATOM   2355  H1  WAT   433     209.495 214.958 154.482  1.00  0.00           H  
ATOM   2356  H2  WAT   433     208.623 216.154 154.164  1.00  0.00           H  
TER    2357      WAT   433 
ATOM   2357  O   WAT   434     210.404 217.890 156.421  1.00  0.00           O  
ATOM   2358  H1  WAT   434     210.378 217.176 157.058  1.00  0.00           H  
ATOM   2359  H2  WAT   434     209.502 217.969 156.112  1.00  0.00           H  
TER    2360      WAT   434 
ATOM   2360  O   WAT   435     201.807 236.908 159.522  1.00  0.00           O  
ATOM   2361  H1  WAT   435     202.665 237.292 159.342  1.00  0.00           H  
ATOM   2362  H2  WAT   435     201.263 237.182 158.783  1.00  0.00           H  
TER    2363      WAT   435 
ATOM   2363  O   WAT   436     210.890 224.018 167.257  1.00  0.00           O  
ATOM   2364  H1  WAT   436     210.354 223.787 166.497  1.00  0.00           H  
ATOM   2365  H2  WAT   436     211.701 223.522 167.138  1.00  0.00           H  
TER    2366      WAT   436 
ATOM   2366  O   WAT   437     196.424 198.911 207.723  1.00  0.00           O  
ATOM   2367  H1  WAT   437     195.638 199.153 208.212  1.00  0.00           H  
ATOM   2368  H2  WAT   437     197.056 198.656 208.395  1.00  0.00           H  
TER    2369      WAT   437 
ATOM   2369  O   WAT   438     216.296 227.599 165.766  1.00  0.00           O  
ATOM   2370  H1  WAT   438     215.997 228.213 166.438  1.00  0.00           H  
ATOM   2371  H2  WAT   438     216.660 228.155 165.078  1.00  0.00           H  
TER    2372      WAT   438 
ATOM   2372  O   WAT   439     202.904 215.251 215.634  1.00  0.00           O  
ATOM   2373  H1  WAT   439     203.830 215.261 215.391  1.00  0.00           H  
ATOM   2374  H2  WAT   439     202.683 216.171 215.779  1.00  0.00           H  
TER    2375      WAT   439 
ATOM   2375  O   WAT   440     205.826 209.975 146.689  1.00  0.00           O  
ATOM   2376  H1  WAT   440     206.268 209.442 147.350  1.00  0.00           H  
ATOM   2377  H2  WAT   440     205.161 210.460 147.178  1.00  0.00           H  
TER    2378      WAT   440 
ATOM   2378  O   WAT   441     209.348 211.543 148.053  1.00  0.00           O  
ATOM   2379  H1  WAT   441     209.020 211.456 147.158  1.00  0.00           H  
ATOM   2380  H2  WAT   441     209.026 210.763 148.505  1.00  0.00           H  
TER    2381      WAT   441 
ATOM   2381  O   WAT   442     203.601 186.725 203.929  1.00  0.00           O  
ATOM   2382  H1  WAT   442     203.317 187.305 203.224  1.00  0.00           H  
ATOM   2383  H2  WAT   442     202.789 186.362 204.284  1.00  0.00           H  
TER    2384      WAT   442 
ATOM   2384  O   WAT   443     206.137 212.637 148.859  1.00  0.00           O  
ATOM   2385  H1  WAT   443     205.286 213.075 148.826  1.00  0.00           H  
ATOM   2386  H2  WAT   443     206.024 211.944 149.510  1.00  0.00           H  
TER    2387      WAT   443 
ATOM   2387  O   WAT   444     206.664 193.240 207.387  1.00  0.00           O  
ATOM   2388  H1  WAT   444     206.258 193.066 208.237  1.00  0.00           H  
ATOM   2389  H2  WAT   444     207.044 194.114 207.477  1.00  0.00           H  
TER    2390      WAT   444 
ATOM   2390  O   WAT   445     205.462 206.668 145.524  1.00  0.00           O  
ATOM   2391  H1  WAT   445     204.869 207.251 145.997  1.00  0.00           H  
ATOM   2392  H2  WAT   445     206.338 206.961 145.776  1.00  0.00           H  
TER    2393      WAT   445 
ATOM   2393  O   WAT   446     200.984 182.591 201.124  1.00  0.00           O  
ATOM   2394  H1  WAT   446     200.996 182.638 202.080  1.00  0.00           H  
ATOM   2395  H2  WAT   446     201.414 181.762 200.917  1.00  0.00           H  
TER    2396      WAT   446 
ATOM   2396  O   WAT   447     198.360 190.307 204.968  1.00  0.00           O  
ATOM   2397  H1  WAT   447     197.653 190.847 205.320  1.00  0.00           H  
ATOM   2398  H2  WAT   447     198.672 189.801 205.718  1.00  0.00           H  
TER    2399      WAT   447 
ATOM   2399  O   WAT   448     205.896 210.366 150.492  1.00  0.00           O  
ATOM   2400  H1  WAT   448     205.218 210.417 151.167  1.00  0.00           H  
ATOM   2401  H2  WAT   448     206.715 210.290 150.980  1.00  0.00           H  
TER    2402      WAT   448 
ATOM   2402  O   WAT   449     201.117 216.241 148.882  1.00  0.00           O  
ATOM   2403  H1  WAT   449     201.873 216.446 149.433  1.00  0.00           H  
ATOM   2404  H2  WAT   449     200.366 216.297 149.474  1.00  0.00           H  
TER    2405      WAT   449 
ATOM   2405  O   WAT   450     203.863 216.636 149.711  1.00  0.00           O  
ATOM   2406  H1  WAT   450     204.081 216.941 150.591  1.00  0.00           H  
ATOM   2407  H2  WAT   450     204.255 217.284 149.127  1.00  0.00           H  
TER    2408      WAT   450 
ATOM   2408  O   WAT   451     201.864 191.022 206.058  1.00  0.00           O  
ATOM   2409  H1  WAT   451     201.783 190.082 205.900  1.00  0.00           H  
ATOM   2410  H2  WAT   451     202.101 191.389 205.206  1.00  0.00           H  
TER    2411      WAT   451 
ATOM   2411  O   WAT   452     208.609 214.075 149.029  1.00  0.00           O  
ATOM   2412  H1  WAT   452     208.942 213.243 148.693  1.00  0.00           H  
ATOM   2413  H2  WAT   452     207.698 214.104 148.738  1.00  0.00           H  
TER    2414      WAT   452 
ATOM   2414  O   WAT   453     207.260 188.415 204.312  1.00  0.00           O  
ATOM   2415  H1  WAT   453     206.910 187.737 203.735  1.00  0.00           H  
ATOM   2416  H2  WAT   453     207.032 188.120 205.194  1.00  0.00           H  
TER    2417      WAT   453 
ATOM   2417  O   WAT   454     204.814 191.903 205.977  1.00  0.00           O  
ATOM   2418  H1  WAT   454     205.459 192.392 206.488  1.00  0.00           H  
ATOM   2419  H2  WAT   454     204.496 191.227 206.575  1.00  0.00           H  
TER    2420      WAT   454 
ATOM   2420  O   WAT   455     203.768 213.838 148.993  1.00  0.00           O  
ATOM   2421  H1  WAT   455     203.107 213.499 149.596  1.00  0.00           H  
ATOM   2422  H2  WAT   455     204.047 214.666 149.383  1.00  0.00           H  
TER    2423      WAT   455 
ATOM   2423  O   WAT   456     207.896 207.450 146.322  1.00  0.00           O  
ATOM   2424  H1  WAT   456     208.748 207.221 145.951  1.00  0.00           H  
ATOM   2425  H2  WAT   456     208.045 208.278 146.777  1.00  0.00           H  
TER    2426      WAT   456 
ATOM   2426  O   WAT   457     207.590 208.852 148.677  1.00  0.00           O  
ATOM   2427  H1  WAT   457     207.023 209.357 149.261  1.00  0.00           H  
ATOM   2428  H2  WAT   457     207.916 208.134 149.218  1.00  0.00           H  
TER    2429      WAT   457 
ATOM   2429  O   WAT   458     212.520 215.631 148.671  1.00  0.00           O  
ATOM   2430  H1  WAT   458     212.085 216.373 149.091  1.00  0.00           H  
ATOM   2431  H2  WAT   458     213.307 216.005 148.276  1.00  0.00           H  
TER    2432      WAT   458 
ATOM   2432  O   WAT   459     208.387 210.637 151.430  1.00  0.00           O  
ATOM   2433  H1  WAT   459     208.927 210.423 150.668  1.00  0.00           H  
ATOM   2434  H2  WAT   459     208.946 210.444 152.182  1.00  0.00           H  
TER    2435      WAT   459 
ATOM   2435  O   WAT   460     211.006 214.166 151.274  1.00  0.00           O  
ATOM   2436  H1  WAT   460     210.471 213.935 150.516  1.00  0.00           H  
ATOM   2437  H2  WAT   460     211.816 213.670 151.156  1.00  0.00           H  
TER    2438      WAT   460 
ATOM   2438  O   WAT   461     216.412 217.748 149.785  1.00  0.00           O  
ATOM   2439  H1  WAT   461     216.113 218.361 150.456  1.00  0.00           H  
ATOM   2440  H2  WAT   461     216.776 218.304 149.097  1.00  0.00           H  
TER    2441      WAT   461 
ATOM   2441  O   WAT   462     211.001 227.751 191.168  1.00  0.00           O  
ATOM   2442  H1  WAT   462     210.401 227.474 190.474  1.00  0.00           H  
ATOM   2443  H2  WAT   462     210.758 228.660 191.347  1.00  0.00           H  
TER    2444      WAT   462 
ATOM   2444  O   WAT   463     211.384 231.363 194.460  1.00  0.00           O  
ATOM   2445  H1  WAT   463     210.988 230.780 193.811  1.00  0.00           H  
ATOM   2446  H2  WAT   463     212.249 231.566 194.102  1.00  0.00           H  
TER    2447      WAT   463 
ATOM   2447  O   WAT   464     211.922 235.463 189.718  1.00  0.00           O  
ATOM   2448  H1  WAT   464     212.383 234.660 189.965  1.00  0.00           H  
ATOM   2449  H2  WAT   464     211.037 235.347 190.065  1.00  0.00           H  
TER    2450      WAT   464 
ATOM   2450  O   WAT   465     214.917 222.124 191.905  1.00  0.00           O  
ATOM   2451  H1  WAT   465     214.242 222.763 191.672  1.00  0.00           H  
ATOM   2452  H2  WAT   465     214.747 221.377 191.332  1.00  0.00           H  
TER    2453      WAT   465 
ATOM   2453  O   WAT   466     214.349 230.433 191.159  1.00  0.00           O  
ATOM   2454  H1  WAT   466     214.109 229.572 191.500  1.00  0.00           H  
ATOM   2455  H2  WAT   466     215.242 230.324 190.835  1.00  0.00           H  
TER    2456      WAT   466 
ATOM   2456  O   WAT   467     213.528 224.581 191.441  1.00  0.00           O  
ATOM   2457  H1  WAT   467     214.005 225.394 191.276  1.00  0.00           H  
ATOM   2458  H2  WAT   467     212.628 224.774 191.179  1.00  0.00           H  
TER    2459      WAT   467 
ATOM   2459  O   WAT   468     207.838 231.038 188.085  1.00  0.00           O  
ATOM   2460  H1  WAT   468     207.728 231.281 187.165  1.00  0.00           H  
ATOM   2461  H2  WAT   468     207.372 231.718 188.570  1.00  0.00           H  
TER    2462      WAT   468 
ATOM   2462  O   WAT   469     214.112 233.106 187.815  1.00  0.00           O  
ATOM   2463  H1  WAT   469     213.634 233.252 186.998  1.00  0.00           H  
ATOM   2464  H2  WAT   469     213.571 232.486 188.302  1.00  0.00           H  
TER    2465      WAT   469 
ATOM   2465  O   WAT   470     213.850 227.971 191.853  1.00  0.00           O  
ATOM   2466  H1  WAT   470     212.908 228.118 191.766  1.00  0.00           H  
ATOM   2467  H2  WAT   470     214.158 227.859 190.954  1.00  0.00           H  
TER    2468      WAT   470 
ATOM   2468  O   WAT   471     216.355 234.099 185.648  1.00  0.00           O  
ATOM   2469  H1  WAT   471     216.570 233.534 184.905  1.00  0.00           H  
ATOM   2470  H2  WAT   471     215.833 233.544 186.227  1.00  0.00           H  
TER    2471      WAT   471 
ATOM   2471  O   WAT   472     213.660 237.438 189.086  1.00  0.00           O  
ATOM   2472  H1  WAT   472     213.884 237.070 188.230  1.00  0.00           H  
ATOM   2473  H2  WAT   472     213.019 236.827 189.448  1.00  0.00           H  
TER    2474      WAT   472 
ATOM   2474  O   WAT   473     215.421 227.879 189.277  1.00  0.00           O  
ATOM   2475  H1  WAT   473     216.074 228.525 189.544  1.00  0.00           H  
ATOM   2476  H2  WAT   473     215.934 227.129 188.976  1.00  0.00           H  
TER    2477      WAT   473 
ATOM   2477  O   WAT   474     210.079 236.588 193.017  1.00  0.00           O  
ATOM   2478  H1  WAT   474     210.993 236.783 193.222  1.00  0.00           H  
ATOM   2479  H2  WAT   474     209.812 237.287 192.421  1.00  0.00           H  
TER    2480      WAT   474 
ATOM   2480  O   WAT   475     210.278 230.155 192.137  1.00  0.00           O  
ATOM   2481  H1  WAT   475     209.415 229.793 192.342  1.00  0.00           H  
ATOM   2482  H2  WAT   475     210.097 230.884 191.544  1.00  0.00           H  
TER    2483      WAT   475 
ATOM   2483  O   WAT   476     213.035 233.484 185.346  1.00  0.00           O  
ATOM   2484  H1  WAT   476     213.454 233.873 184.578  1.00  0.00           H  
ATOM   2485  H2  WAT   476     212.922 232.561 185.116  1.00  0.00           H  
TER    2486      WAT   476 
ATOM   2486  O   WAT   477     216.525 230.609 186.983  1.00  0.00           O  
ATOM   2487  H1  WAT   477     216.839 230.535 187.884  1.00  0.00           H  
ATOM   2488  H2  WAT   477     216.742 229.767 186.584  1.00  0.00           H  
TER    2489      WAT   477 
ATOM   2489  O   WAT   478     214.706 236.093 185.985  1.00  0.00           O  
ATOM   2490  H1  WAT   478     215.169 236.818 185.567  1.00  0.00           H  
ATOM   2491  H2  WAT   478     215.202 235.314 185.731  1.00  0.00           H  
TER    2492      WAT   478 
ATOM   2492  O   WAT   479     212.867 228.649 188.479  1.00  0.00           O  
ATOM   2493  H1  WAT   479     212.845 229.587 188.671  1.00  0.00           H  
ATOM   2494  H2  WAT   479     213.771 228.390 188.657  1.00  0.00           H  
TER    2495      WAT   479 
ATOM   2495  O   WAT   480     208.893 232.821 194.633  1.00  0.00           O  
ATOM   2496  H1  WAT   480     209.708 232.320 194.674  1.00  0.00           H  
ATOM   2497  H2  WAT   480     209.082 233.627 195.113  1.00  0.00           H  
TER    2498      WAT   480 
ATOM   2498  O   WAT   481     208.687 235.089 196.450  1.00  0.00           O  
ATOM   2499  H1  WAT   481     208.232 235.400 197.233  1.00  0.00           H  
ATOM   2500  H2  WAT   481     208.631 235.818 195.833  1.00  0.00           H  
TER    2501      WAT   481 
ATOM   2501  O   WAT   482     214.664 223.876 194.362  1.00  0.00           O  
ATOM   2502  H1  WAT   482     213.806 223.454 194.410  1.00  0.00           H  
ATOM   2503  H2  WAT   482     214.862 223.910 193.426  1.00  0.00           H  
TER    2504      WAT   482 
ATOM   2504  O   WAT   483     208.071 233.338 192.053  1.00  0.00           O  
ATOM   2505  H1  WAT   483     208.349 233.202 192.958  1.00  0.00           H  
ATOM   2506  H2  WAT   483     207.280 232.807 191.962  1.00  0.00           H  
TER    2507      WAT   483 
ATOM   2507  O   WAT   484     210.157 232.042 189.866  1.00  0.00           O  
ATOM   2508  H1  WAT   484     209.515 231.627 189.289  1.00  0.00           H  
ATOM   2509  H2  WAT   484     209.691 232.782 190.252  1.00  0.00           H  
TER    2510      WAT   484 
ATOM   2510  O   WAT   485     210.884 234.150 187.249  1.00  0.00           O  
ATOM   2511  H1  WAT   485     211.628 234.084 186.652  1.00  0.00           H  
ATOM   2512  H2  WAT   485     211.230 234.606 188.016  1.00  0.00           H  
TER    2513      WAT   485 
ATOM   2513  O   WAT   486     212.759 231.178 189.101  1.00  0.00           O  
ATOM   2514  H1  WAT   486     211.973 231.419 189.589  1.00  0.00           H  
ATOM   2515  H2  WAT   486     213.391 230.922 189.773  1.00  0.00           H  
TER    2516      WAT   486 
ATOM   2516  O   WAT   487     222.378 224.191 177.207  1.00  0.00           O  
ATOM   2517  H1  WAT   487     222.910 223.414 177.372  1.00  0.00           H  
ATOM   2518  H2  WAT   487     221.746 223.913 176.545  1.00  0.00           H  
TER    2519      WAT   487 
ATOM   2519  O   WAT   488     219.791 225.293 178.718  1.00  0.00           O  
ATOM   2520  H1  WAT   488     219.509 224.706 179.419  1.00  0.00           H  
ATOM   2521  H2  WAT   488     220.729 225.124 178.625  1.00  0.00           H  
TER    2522      WAT   488 
ATOM   2522  O   WAT   489     215.025 222.642 181.348  1.00  0.00           O  
ATOM   2523  H1  WAT   489     214.554 222.227 182.071  1.00  0.00           H  
ATOM   2524  H2  WAT   489     215.437 223.411 181.742  1.00  0.00           H  
TER    2525      WAT   489 
ATOM   2525  O   WAT   490     220.009 229.728 174.552  1.00  0.00           O  
ATOM   2526  H1  WAT   490     220.155 229.146 175.298  1.00  0.00           H  
ATOM   2527  H2  WAT   490     220.608 230.460 174.699  1.00  0.00           H  
TER    2528      WAT   490 
ATOM   2528  O   WAT   491     212.396 225.343 179.895  1.00  0.00           O  
ATOM   2529  H1  WAT   491     213.205 224.840 180.000  1.00  0.00           H  
ATOM   2530  H2  WAT   491     212.604 225.995 179.227  1.00  0.00           H  
TER    2531      WAT   491 
ATOM   2531  O   WAT   492     217.115 215.242 178.624  1.00  0.00           O  
ATOM   2532  H1  WAT   492     216.218 214.917 178.698  1.00  0.00           H  
ATOM   2533  H2  WAT   492     217.466 214.802 177.850  1.00  0.00           H  
TER    2534      WAT   492 
ATOM   2534  O   WAT   493     213.843 218.882 183.268  1.00  0.00           O  
ATOM   2535  H1  WAT   493     214.775 218.703 183.385  1.00  0.00           H  
ATOM   2536  H2  WAT   493     213.655 218.599 182.373  1.00  0.00           H  
TER    2537      WAT   493 
ATOM   2537  O   WAT   494     215.656 228.918 174.575  1.00  0.00           O  
ATOM   2538  H1  WAT   494     214.893 228.570 174.113  1.00  0.00           H  
ATOM   2539  H2  WAT   494     216.210 229.280 173.884  1.00  0.00           H  
TER    2540      WAT   494 
ATOM   2540  O   WAT   495     217.633 226.717 177.833  1.00  0.00           O  
ATOM   2541  H1  WAT   495     218.190 225.986 178.098  1.00  0.00           H  
ATOM   2542  H2  WAT   495     218.151 227.498 178.027  1.00  0.00           H  
TER    2543      WAT   495 
ATOM   2543  O   WAT   496     217.752 217.539 186.223  1.00  0.00           O  
ATOM   2544  H1  WAT   496     218.195 217.007 186.884  1.00  0.00           H  
ATOM   2545  H2  WAT   496     217.087 218.025 186.711  1.00  0.00           H  
TER    2546      WAT   496 
ATOM   2546  O   WAT   497     223.074 222.757 180.580  1.00  0.00           O  
ATOM   2547  H1  WAT   497     223.928 222.342 180.710  1.00  0.00           H  
ATOM   2548  H2  WAT   497     222.788 222.452 179.720  1.00  0.00           H  
TER    2549      WAT   497 
ATOM   2549  O   WAT   498     219.684 216.073 179.344  1.00  0.00           O  
ATOM   2550  H1  WAT   498     219.181 216.876 179.207  1.00  0.00           H  
ATOM   2551  H2  WAT   498     219.023 215.385 179.423  1.00  0.00           H  
TER    2552      WAT   498 
ATOM   2552  O   WAT   499     216.615 218.766 183.824  1.00  0.00           O  
ATOM   2553  H1  WAT   499     216.959 219.638 184.016  1.00  0.00           H  
ATOM   2554  H2  WAT   499     216.917 218.223 184.553  1.00  0.00           H  
TER    2555      WAT   499 
ATOM   2555  O   WAT   500     219.137 221.285 181.217  1.00  0.00           O  
ATOM   2556  H1  WAT   500     219.198 222.224 181.391  1.00  0.00           H  
ATOM   2557  H2  WAT   500     220.046 220.985 181.202  1.00  0.00           H  
TER    2558      WAT   500 
ATOM   2558  O   WAT   501     219.646 224.722 174.128  1.00  0.00           O  
ATOM   2559  H1  WAT   501     218.877 224.384 173.668  1.00  0.00           H  
ATOM   2560  H2  WAT   501     219.584 225.672 174.031  1.00  0.00           H  
TER    2561      WAT   501 
ATOM   2561  O   WAT   502     215.996 225.076 181.728  1.00  0.00           O  
ATOM   2562  H1  WAT   502     215.332 225.634 182.135  1.00  0.00           H  
ATOM   2563  H2  WAT   502     215.795 225.105 180.793  1.00  0.00           H  
TER    2564      WAT   502 
ATOM   2564  O   WAT   503     219.936 218.992 185.307  1.00  0.00           O  
ATOM   2565  H1  WAT   503     219.652 219.573 184.602  1.00  0.00           H  
ATOM   2566  H2  WAT   503     219.125 218.629 185.662  1.00  0.00           H  
TER    2567      WAT   503 
ATOM   2567  O   WAT   504     214.110 226.864 182.744  1.00  0.00           O  
ATOM   2568  H1  WAT   504     214.144 227.495 182.025  1.00  0.00           H  
ATOM   2569  H2  WAT   504     213.190 226.605 182.790  1.00  0.00           H  
TER    2570      WAT   504 
ATOM   2570  O   WAT   505     211.117 217.900 175.186  1.00  0.00           O  
ATOM   2571  H1  WAT   505     210.517 217.623 174.493  1.00  0.00           H  
ATOM   2572  H2  WAT   505     210.873 218.808 175.365  1.00  0.00           H  
TER    2573      WAT   505 
ATOM   2573  O   WAT   506     221.494 232.762 176.713  1.00  0.00           O  
ATOM   2574  H1  WAT   506     220.539 232.813 176.665  1.00  0.00           H  
ATOM   2575  H2  WAT   506     221.782 232.788 175.801  1.00  0.00           H  
TER    2576      WAT   506 
ATOM   2576  O   WAT   507     224.392 217.478 181.955  1.00  0.00           O  
ATOM   2577  H1  WAT   507     224.990 216.914 181.466  1.00  0.00           H  
ATOM   2578  H2  WAT   507     223.597 216.955 182.057  1.00  0.00           H  
TER    2579      WAT   507 
ATOM   2579  O   WAT   508     218.429 231.916 175.703  1.00  0.00           O  
ATOM   2580  H1  WAT   508     218.706 231.207 175.122  1.00  0.00           H  
ATOM   2581  H2  WAT   508     217.507 232.056 175.487  1.00  0.00           H  
TER    2582      WAT   508 
ATOM   2582  O   WAT   509     221.569 227.936 172.410  1.00  0.00           O  
ATOM   2583  H1  WAT   509     222.095 227.332 172.933  1.00  0.00           H  
ATOM   2584  H2  WAT   509     221.328 228.634 173.019  1.00  0.00           H  
TER    2585      WAT   509 
ATOM   2585  O   WAT   510     221.264 228.985 179.091  1.00  0.00           O  
ATOM   2586  H1  WAT   510     221.725 228.639 178.327  1.00  0.00           H  
ATOM   2587  H2  WAT   510     221.645 229.851 179.230  1.00  0.00           H  
TER    2588      WAT   510 
ATOM   2588  O   WAT   511     221.009 222.302 175.123  1.00  0.00           O  
ATOM   2589  H1  WAT   511     220.344 221.866 175.655  1.00  0.00           H  
ATOM   2590  H2  WAT   511     220.518 222.934 174.596  1.00  0.00           H  
TER    2591      WAT   511 
ATOM   2591  O   WAT   512     223.432 218.309 174.073  1.00  0.00           O  
ATOM   2592  H1  WAT   512     222.611 217.938 174.396  1.00  0.00           H  
ATOM   2593  H2  WAT   512     223.212 218.663 173.212  1.00  0.00           H  
TER    2594      WAT   512 
ATOM   2594  O   WAT   513     223.064 225.807 173.568  1.00  0.00           O  
ATOM   2595  H1  WAT   513     222.816 224.907 173.360  1.00  0.00           H  
ATOM   2596  H2  WAT   513     223.464 225.754 174.436  1.00  0.00           H  
TER    2597      WAT   513 
ATOM   2597  O   WAT   514     217.302 221.669 178.754  1.00  0.00           O  
ATOM   2598  H1  WAT   514     217.458 220.725 178.755  1.00  0.00           H  
ATOM   2599  H2  WAT   514     217.586 221.961 179.620  1.00  0.00           H  
TER    2600      WAT   514 
ATOM   2600  O   WAT   515     215.258 225.447 178.952  1.00  0.00           O  
ATOM   2601  H1  WAT   515     215.428 224.535 178.717  1.00  0.00           H  
ATOM   2602  H2  WAT   515     215.958 225.940 178.523  1.00  0.00           H  
TER    2603      WAT   515 
ATOM   2603  O   WAT   516     218.387 220.854 183.704  1.00  0.00           O  
ATOM   2604  H1  WAT   516     218.741 220.824 182.815  1.00  0.00           H  
ATOM   2605  H2  WAT   516     218.533 221.756 183.990  1.00  0.00           H  
TER    2606      WAT   516 
ATOM   2606  O   WAT   517     219.085 234.159 177.912  1.00  0.00           O  
ATOM   2607  H1  WAT   517     218.199 234.315 177.583  1.00  0.00           H  
ATOM   2608  H2  WAT   517     218.985 233.438 178.534  1.00  0.00           H  
TER    2609      WAT   517 
ATOM   2609  O   WAT   518     214.695 228.265 185.024  1.00  0.00           O  
ATOM   2610  H1  WAT   518     213.865 228.043 185.445  1.00  0.00           H  
ATOM   2611  H2  WAT   518     214.640 227.861 184.158  1.00  0.00           H  
TER    2612      WAT   518 
ATOM   2612  O   WAT   519     222.186 222.736 171.939  1.00  0.00           O  
ATOM   2613  H1  WAT   519     223.065 222.361 172.005  1.00  0.00           H  
ATOM   2614  H2  WAT   519     222.319 223.584 171.518  1.00  0.00           H  
TER    2615      WAT   519 
ATOM   2615  O   WAT   520     215.836 224.846 185.466  1.00  0.00           O  
ATOM   2616  H1  WAT   520     215.163 225.526 185.475  1.00  0.00           H  
ATOM   2617  H2  WAT   520     215.386 224.060 185.777  1.00  0.00           H  
TER    2618      WAT   520 
ATOM   2618  O   WAT   521     217.523 226.965 173.960  1.00  0.00           O  
ATOM   2619  H1  WAT   521     217.380 227.471 173.160  1.00  0.00           H  
ATOM   2620  H2  WAT   521     217.313 227.572 174.670  1.00  0.00           H  
TER    2621      WAT   521 
ATOM   2621  O   WAT   522     213.345 230.843 184.347  1.00  0.00           O  
ATOM   2622  H1  WAT   522     213.066 230.632 183.455  1.00  0.00           H  
ATOM   2623  H2  WAT   522     213.822 230.065 184.638  1.00  0.00           H  
TER    2624      WAT   522 
ATOM   2624  O   WAT   523     215.520 217.816 178.180  1.00  0.00           O  
ATOM   2625  H1  WAT   523     214.961 217.898 177.407  1.00  0.00           H  
ATOM   2626  H2  WAT   523     215.785 216.896 178.188  1.00  0.00           H  
TER    2627      WAT   523 
ATOM   2627  O   WAT   524     211.630 221.605 182.637  1.00  0.00           O  
ATOM   2628  H1  WAT   524     211.608 221.241 181.753  1.00  0.00           H  
ATOM   2629  H2  WAT   524     212.556 221.589 182.881  1.00  0.00           H  
TER    2630      WAT   524 
ATOM   2630  O   WAT   525     211.500 221.511 178.478  1.00  0.00           O  
ATOM   2631  H1  WAT   525     211.104 220.928 177.830  1.00  0.00           H  
ATOM   2632  H2  WAT   525     212.364 221.714 178.121  1.00  0.00           H  
TER    2633      WAT   525 
ATOM   2633  O   WAT   526     216.252 233.254 179.387  1.00  0.00           O  
ATOM   2634  H1  WAT   526     216.696 233.903 179.933  1.00  0.00           H  
ATOM   2635  H2  WAT   526     215.383 233.164 179.780  1.00  0.00           H  
TER    2636      WAT   526 
ATOM   2636  O   WAT   527     217.638 228.986 169.610  1.00  0.00           O  
ATOM   2637  H1  WAT   527     217.697 229.181 170.545  1.00  0.00           H  
ATOM   2638  H2  WAT   527     218.017 228.111 169.523  1.00  0.00           H  
TER    2639      WAT   527 
ATOM   2639  O   WAT   528     212.037 225.611 173.737  1.00  0.00           O  
ATOM   2640  H1  WAT   528     212.498 224.809 173.984  1.00  0.00           H  
ATOM   2641  H2  WAT   528     211.153 225.495 174.083  1.00  0.00           H  
TER    2642      WAT   528 
ATOM   2642  O   WAT   529     219.033 226.454 169.488  1.00  0.00           O  
ATOM   2643  H1  WAT   529     218.510 225.722 169.160  1.00  0.00           H  
ATOM   2644  H2  WAT   529     219.876 226.365 169.043  1.00  0.00           H  
TER    2645      WAT   529 
ATOM   2645  O   WAT   530     217.623 229.403 172.447  1.00  0.00           O  
ATOM   2646  H1  WAT   530     218.474 229.315 172.876  1.00  0.00           H  
ATOM   2647  H2  WAT   530     217.418 230.336 172.509  1.00  0.00           H  
TER    2648      WAT   530 
ATOM   2648  O   WAT   531     210.983 223.642 184.360  1.00  0.00           O  
ATOM   2649  H1  WAT   531     211.416 223.001 183.798  1.00  0.00           H  
ATOM   2650  H2  WAT   531     211.663 223.921 184.975  1.00  0.00           H  
TER    2651      WAT   531 
ATOM   2651  O   WAT   532     221.688 216.653 182.915  1.00  0.00           O  
ATOM   2652  H1  WAT   532     220.847 216.738 182.466  1.00  0.00           H  
ATOM   2653  H2  WAT   532     221.900 217.542 183.199  1.00  0.00           H  
TER    2654      WAT   532 
ATOM   2654  O   WAT   533     224.340 215.447 177.664  1.00  0.00           O  
ATOM   2655  H1  WAT   533     223.863 215.479 178.492  1.00  0.00           H  
ATOM   2656  H2  WAT   533     224.837 214.630 177.704  1.00  0.00           H  
TER    2657      WAT   533 
ATOM   2657  O   WAT   534     222.877 219.109 183.593  1.00  0.00           O  
ATOM   2658  H1  WAT   534     222.517 219.817 183.060  1.00  0.00           H  
ATOM   2659  H2  WAT   534     223.615 218.775 183.083  1.00  0.00           H  
TER    2660      WAT   534 
ATOM   2660  O   WAT   535     218.225 218.658 178.985  1.00  0.00           O  
ATOM   2661  H1  WAT   535     218.188 218.867 179.919  1.00  0.00           H  
ATOM   2662  H2  WAT   535     217.353 218.324 178.779  1.00  0.00           H  
TER    2663      WAT   535 
ATOM   2663  O   WAT   536     223.739 221.930 175.362  1.00  0.00           O  
ATOM   2664  H1  WAT   536     222.815 221.970 175.115  1.00  0.00           H  
ATOM   2665  H2  WAT   536     224.202 221.783 174.538  1.00  0.00           H  
TER    2666      WAT   536 
ATOM   2666  O   WAT   537     223.548 221.342 178.109  1.00  0.00           O  
ATOM   2667  H1  WAT   537     223.647 221.338 177.157  1.00  0.00           H  
ATOM   2668  H2  WAT   537     224.392 221.035 178.439  1.00  0.00           H  
TER    2669      WAT   537 
ATOM   2669  O   WAT   538     218.062 220.201 188.394  1.00  0.00           O  
ATOM   2670  H1  WAT   538     217.212 220.640 188.360  1.00  0.00           H  
ATOM   2671  H2  WAT   538     217.950 219.508 189.044  1.00  0.00           H  
TER    2672      WAT   538 
ATOM   2672  O   WAT   539     217.389 214.233 185.057  1.00  0.00           O  
ATOM   2673  H1  WAT   539     216.794 214.816 185.531  1.00  0.00           H  
ATOM   2674  H2  WAT   539     218.264 214.526 185.310  1.00  0.00           H  
TER    2675      WAT   539 
ATOM   2675  O   WAT   540     215.033 212.272 175.923  1.00  0.00           O  
ATOM   2676  H1  WAT   540     214.358 212.911 175.690  1.00  0.00           H  
ATOM   2677  H2  WAT   540     214.862 211.525 175.351  1.00  0.00           H  
TER    2678      WAT   540 
ATOM   2678  O   WAT   541     222.291 225.490 180.353  1.00  0.00           O  
ATOM   2679  H1  WAT   541     221.402 225.596 180.690  1.00  0.00           H  
ATOM   2680  H2  WAT   541     222.519 224.584 180.560  1.00  0.00           H  
TER    2681      WAT   541 
ATOM   2681  O   WAT   542     221.740 220.531 181.533  1.00  0.00           O  
ATOM   2682  H1  WAT   542     222.033 219.802 180.986  1.00  0.00           H  
ATOM   2683  H2  WAT   542     222.212 221.291 181.193  1.00  0.00           H  
TER    2684      WAT   542 
ATOM   2684  O   WAT   543     218.660 217.611 182.087  1.00  0.00           O  
ATOM   2685  H1  WAT   543     218.087 218.129 182.653  1.00  0.00           H  
ATOM   2686  H2  WAT   543     218.375 216.707 182.220  1.00  0.00           H  
TER    2687      WAT   543 
ATOM   2687  O   WAT   544     221.181 217.535 175.141  1.00  0.00           O  
ATOM   2688  H1  WAT   544     221.295 218.073 175.924  1.00  0.00           H  
ATOM   2689  H2  WAT   544     220.331 217.798 174.790  1.00  0.00           H  
TER    2690      WAT   544 
ATOM   2690  O   WAT   545     218.937 218.166 174.029  1.00  0.00           O  
ATOM   2691  H1  WAT   545     218.798 217.232 173.868  1.00  0.00           H  
ATOM   2692  H2  WAT   545     219.248 218.510 173.192  1.00  0.00           H  
TER    2693      WAT   545 
ATOM   2693  O   WAT   546     212.573 225.243 185.922  1.00  0.00           O  
ATOM   2694  H1  WAT   546     212.692 224.930 186.818  1.00  0.00           H  
ATOM   2695  H2  WAT   546     212.351 226.169 186.018  1.00  0.00           H  
TER    2696      WAT   546 
ATOM   2696  O   WAT   547     219.329 224.239 181.281  1.00  0.00           O  
ATOM   2697  H1  WAT   547     219.911 224.527 181.984  1.00  0.00           H  
ATOM   2698  H2  WAT   547     218.616 224.878 181.282  1.00  0.00           H  
TER    2699      WAT   547 
ATOM   2699  O   WAT   548     217.319 214.859 182.502  1.00  0.00           O  
ATOM   2700  H1  WAT   548     217.332 214.904 183.458  1.00  0.00           H  
ATOM   2701  H2  WAT   548     217.749 214.029 182.295  1.00  0.00           H  
TER    2702      WAT   548 
ATOM   2702  O   WAT   549     218.251 223.612 184.383  1.00  0.00           O  
ATOM   2703  H1  WAT   549     217.449 224.130 184.322  1.00  0.00           H  
ATOM   2704  H2  WAT   549     218.940 224.198 184.070  1.00  0.00           H  
TER    2705      WAT   549 
ATOM   2705  O   WAT   550     214.464 220.582 175.178  1.00  0.00           O  
ATOM   2706  H1  WAT   550     214.226 219.720 175.519  1.00  0.00           H  
ATOM   2707  H2  WAT   550     215.358 220.473 174.854  1.00  0.00           H  
TER    2708      WAT   550 
ATOM   2708  O   WAT   551     223.276 228.930 176.900  1.00  0.00           O  
ATOM   2709  H1  WAT   551     223.507 229.445 176.126  1.00  0.00           H  
ATOM   2710  H2  WAT   551     223.565 228.042 176.692  1.00  0.00           H  
TER    2711      WAT   551 
ATOM   2711  O   WAT   552     225.426 217.779 176.909  1.00  0.00           O  
ATOM   2712  H1  WAT   552     225.130 216.967 177.318  1.00  0.00           H  
ATOM   2713  H2  WAT   552     224.738 217.996 176.280  1.00  0.00           H  
TER    2714      WAT   552 
ATOM   2714  O   WAT   553     219.676 229.508 183.433  1.00  0.00           O  
ATOM   2715  H1  WAT   553     220.223 228.743 183.610  1.00  0.00           H  
ATOM   2716  H2  WAT   553     219.127 229.598 184.213  1.00  0.00           H  
TER    2717      WAT   553 
ATOM   2717  O   WAT   554     224.675 221.216 172.784  1.00  0.00           O  
ATOM   2718  H1  WAT   554     225.151 221.817 172.211  1.00  0.00           H  
ATOM   2719  H2  WAT   554     225.221 220.429 172.811  1.00  0.00           H  
TER    2720      WAT   554 
ATOM   2720  O   WAT   555     214.690 222.301 178.392  1.00  0.00           O  
ATOM   2721  H1  WAT   555     215.605 222.040 178.496  1.00  0.00           H  
ATOM   2722  H2  WAT   555     214.381 222.452 179.287  1.00  0.00           H  
TER    2723      WAT   555 
ATOM   2723  O   WAT   556     217.622 223.345 172.217  1.00  0.00           O  
ATOM   2724  H1  WAT   556     217.404 223.755 171.380  1.00  0.00           H  
ATOM   2725  H2  WAT   556     216.786 223.278 172.677  1.00  0.00           H  
TER    2726      WAT   556 
ATOM   2726  O   WAT   557     214.695 222.574 186.345  1.00  0.00           O  
ATOM   2727  H1  WAT   557     213.988 223.114 186.697  1.00  0.00           H  
ATOM   2728  H2  WAT   557     215.007 222.067 187.095  1.00  0.00           H  
TER    2729      WAT   557 
ATOM   2729  O   WAT   558     216.820 226.155 187.540  1.00  0.00           O  
ATOM   2730  H1  WAT   558     216.502 225.613 186.819  1.00  0.00           H  
ATOM   2731  H2  WAT   558     217.770 226.172 187.428  1.00  0.00           H  
TER    2732      WAT   558 
ATOM   2732  O   WAT   559     217.797 231.164 182.106  1.00  0.00           O  
ATOM   2733  H1  WAT   559     218.413 230.455 182.291  1.00  0.00           H  
ATOM   2734  H2  WAT   559     217.199 231.163 182.853  1.00  0.00           H  
TER    2735      WAT   559 
ATOM   2735  O   WAT   560     225.560 223.042 171.039  1.00  0.00           O  
ATOM   2736  H1  WAT   560     225.223 222.828 170.169  1.00  0.00           H  
ATOM   2737  H2  WAT   560     225.808 223.965 170.981  1.00  0.00           H  
TER    2738      WAT   560 
ATOM   2738  O   WAT   561     221.888 229.475 170.253  1.00  0.00           O  
ATOM   2739  H1  WAT   561     221.821 228.840 170.966  1.00  0.00           H  
ATOM   2740  H2  WAT   561     221.336 229.115 169.558  1.00  0.00           H  
TER    2741      WAT   561 
ATOM   2741  O   WAT   562     220.225 227.318 176.088  1.00  0.00           O  
ATOM   2742  H1  WAT   562     220.884 226.780 175.650  1.00  0.00           H  
ATOM   2743  H2  WAT   562     219.762 226.707 176.663  1.00  0.00           H  
TER    2744      WAT   562 
ATOM   2744  O   WAT   563     216.767 224.281 174.890  1.00  0.00           O  
ATOM   2745  H1  WAT   563     216.935 225.215 174.763  1.00  0.00           H  
ATOM   2746  H2  WAT   563     215.815 224.216 174.965  1.00  0.00           H  
TER    2747      WAT   563 
ATOM   2747  O   WAT   564     213.644 214.729 175.459  1.00  0.00           O  
ATOM   2748  H1  WAT   564     214.122 215.542 175.295  1.00  0.00           H  
ATOM   2749  H2  WAT   564     212.744 214.923 175.198  1.00  0.00           H  
TER    2750      WAT   564 
ATOM   2750  O   WAT   565     218.178 221.755 176.002  1.00  0.00           O  
ATOM   2751  H1  WAT   565     217.999 222.650 175.714  1.00  0.00           H  
ATOM   2752  H2  WAT   565     218.112 221.791 176.956  1.00  0.00           H  
TER    2753      WAT   565 
ATOM   2753  O   WAT   566     216.320 230.387 179.159  1.00  0.00           O  
ATOM   2754  H1  WAT   566     216.673 231.232 179.437  1.00  0.00           H  
ATOM   2755  H2  WAT   566     217.092 229.858 178.960  1.00  0.00           H  
TER    2756      WAT   566 
ATOM   2756  O   WAT   567     221.305 213.490 181.675  1.00  0.00           O  
ATOM   2757  H1  WAT   567     221.207 213.911 182.528  1.00  0.00           H  
ATOM   2758  H2  WAT   567     220.461 213.069 181.516  1.00  0.00           H  
TER    2759      WAT   567 
ATOM   2759  O   WAT   568     218.591 229.128 178.446  1.00  0.00           O  
ATOM   2760  H1  WAT   568     219.534 229.090 178.609  1.00  0.00           H  
ATOM   2761  H2  WAT   568     218.487 229.829 177.802  1.00  0.00           H  
TER    2762      WAT   568 
ATOM   2762  O   WAT   569     221.401 226.050 168.292  1.00  0.00           O  
ATOM   2763  H1  WAT   569     221.689 225.772 169.162  1.00  0.00           H  
ATOM   2764  H2  WAT   569     221.270 225.233 167.810  1.00  0.00           H  
TER    2765      WAT   569 
ATOM   2765  O   WAT   570     219.405 232.308 180.255  1.00  0.00           O  
ATOM   2766  H1  WAT   570     219.277 233.229 180.483  1.00  0.00           H  
ATOM   2767  H2  WAT   570     218.788 231.835 180.812  1.00  0.00           H  
TER    2768      WAT   570 
ATOM   2768  O   WAT   571     207.955 221.186 172.103  1.00  0.00           O  
ATOM   2769  H1  WAT   571     207.844 221.429 171.184  1.00  0.00           H  
ATOM   2770  H2  WAT   571     207.489 221.866 172.589  1.00  0.00           H  
TER    2771      WAT   571 
ATOM   2771  O   WAT   572     217.821 217.930 190.026  1.00  0.00           O  
ATOM   2772  H1  WAT   572     217.144 217.981 190.700  1.00  0.00           H  
ATOM   2773  H2  WAT   572     218.641 217.855 190.514  1.00  0.00           H  
TER    2774      WAT   572 
ATOM   2774  O   WAT   573     222.420 225.343 170.688  1.00  0.00           O  
ATOM   2775  H1  WAT   573     221.897 225.895 171.268  1.00  0.00           H  
ATOM   2776  H2  WAT   573     223.322 225.627 170.834  1.00  0.00           H  
TER    2777      WAT   573 
ATOM   2777  O   WAT   574     208.975 227.651 185.129  1.00  0.00           O  
ATOM   2778  H1  WAT   574     209.668 227.029 185.352  1.00  0.00           H  
ATOM   2779  H2  WAT   574     208.311 227.121 184.688  1.00  0.00           H  
TER    2780      WAT   574 
ATOM   2780  O   WAT   575     216.176 231.693 184.333  1.00  0.00           O  
ATOM   2781  H1  WAT   575     216.394 231.337 185.195  1.00  0.00           H  
ATOM   2782  H2  WAT   575     215.224 231.795 184.350  1.00  0.00           H  
TER    2783      WAT   575 
ATOM   2783  O   WAT   576     214.229 223.255 171.833  1.00  0.00           O  
ATOM   2784  H1  WAT   576     213.751 223.400 171.016  1.00  0.00           H  
ATOM   2785  H2  WAT   576     213.686 222.634 172.320  1.00  0.00           H  
TER    2786      WAT   576 
ATOM   2786  O   WAT   577     213.966 218.119 175.871  1.00  0.00           O  
ATOM   2787  H1  WAT   577     213.024 218.267 175.785  1.00  0.00           H  
ATOM   2788  H2  WAT   577     214.275 218.007 174.972  1.00  0.00           H  
TER    2789      WAT   577 
ATOM   2789  O   WAT   578     228.277 221.092 174.713  1.00  0.00           O  
ATOM   2790  H1  WAT   578     227.735 220.436 174.273  1.00  0.00           H  
ATOM   2791  H2  WAT   578     227.753 221.374 175.462  1.00  0.00           H  
TER    2792      WAT   578 
ATOM   2792  O   WAT   579     216.471 224.247 169.667  1.00  0.00           O  
ATOM   2793  H1  WAT   579     216.685 223.683 168.923  1.00  0.00           H  
ATOM   2794  H2  WAT   579     215.949 223.692 170.246  1.00  0.00           H  
TER    2795      WAT   579 
ATOM   2795  O   WAT   580     220.673 218.861 177.696  1.00  0.00           O  
ATOM   2796  H1  WAT   580     219.828 219.002 178.121  1.00  0.00           H  
ATOM   2797  H2  WAT   580     221.312 218.926 178.406  1.00  0.00           H  
TER    2798      WAT   580 
ATOM   2798  O   WAT   581     220.943 224.875 183.387  1.00  0.00           O  
ATOM   2799  H1  WAT   581     221.011 225.808 183.595  1.00  0.00           H  
ATOM   2800  H2  WAT   581     221.648 224.465 183.888  1.00  0.00           H  
TER    2801      WAT   581 
ATOM   2801  O   WAT   582     213.776 227.586 173.103  1.00  0.00           O  
ATOM   2802  H1  WAT   582     214.000 227.219 172.249  1.00  0.00           H  
ATOM   2803  H2  WAT   582     213.135 226.976 173.467  1.00  0.00           H  
TER    2804      WAT   582 
ATOM   2804  O   WAT   583     220.416 215.394 176.747  1.00  0.00           O  
ATOM   2805  H1  WAT   583     220.780 216.113 176.229  1.00  0.00           H  
ATOM   2806  H2  WAT   583     219.930 215.826 177.449  1.00  0.00           H  
TER    2807      WAT   583 
ATOM   2807  O   WAT   584     224.223 225.868 176.090  1.00  0.00           O  
ATOM   2808  H1  WAT   584     223.495 225.448 176.548  1.00  0.00           H  
ATOM   2809  H2  WAT   584     224.969 225.768 176.681  1.00  0.00           H  
TER    2810      WAT   584 
ATOM   2810  O   WAT   585     215.537 218.027 173.296  1.00  0.00           O  
ATOM   2811  H1  WAT   585     216.190 218.674 173.562  1.00  0.00           H  
ATOM   2812  H2  WAT   585     216.051 217.277 172.995  1.00  0.00           H  
TER    2813      WAT   585 
ATOM   2813  O   WAT   586     216.201 216.002 175.351  1.00  0.00           O  
ATOM   2814  H1  WAT   586     216.875 215.493 175.801  1.00  0.00           H  
ATOM   2815  H2  WAT   586     216.666 216.766 175.008  1.00  0.00           H  
TER    2816      WAT   586 
ATOM   2816  O   WAT   587     210.195 226.736 177.036  1.00  0.00           O  
ATOM   2817  H1  WAT   587     211.109 226.930 177.240  1.00  0.00           H  
ATOM   2818  H2  WAT   587     209.928 227.435 176.439  1.00  0.00           H  
TER    2819      WAT   587 
ATOM   2819  O   WAT   588     210.393 220.303 176.156  1.00  0.00           O  
ATOM   2820  H1  WAT   588     209.531 219.942 176.361  1.00  0.00           H  
ATOM   2821  H2  WAT   588     210.214 221.032 175.562  1.00  0.00           H  
TER    2822      WAT   588 
ATOM   2822  O   WAT   589     209.909 230.480 185.520  1.00  0.00           O  
ATOM   2823  H1  WAT   589     210.309 231.348 185.473  1.00  0.00           H  
ATOM   2824  H2  WAT   589     209.745 230.340 186.453  1.00  0.00           H  
TER    2825      WAT   589 
ATOM   2825  O   WAT   590     213.151 223.632 169.364  1.00  0.00           O  
ATOM   2826  H1  WAT   590     213.571 224.021 168.596  1.00  0.00           H  
ATOM   2827  H2  WAT   590     213.038 222.710 169.135  1.00  0.00           H  
TER    2828      WAT   590 
ATOM   2828  O   WAT   591     217.847 235.303 180.912  1.00  0.00           O  
ATOM   2829  H1  WAT   591     218.627 235.749 180.583  1.00  0.00           H  
ATOM   2830  H2  WAT   591     217.300 236.003 181.266  1.00  0.00           H  
TER    2831      WAT   591 
ATOM   2831  O   WAT   592     220.541 228.893 167.847  1.00  0.00           O  
ATOM   2832  H1  WAT   592     220.596 228.039 167.417  1.00  0.00           H  
ATOM   2833  H2  WAT   592     219.790 229.321 167.437  1.00  0.00           H  
TER    2834      WAT   592 
ATOM   2834  O   WAT   593     213.043 223.805 188.416  1.00  0.00           O  
ATOM   2835  H1  WAT   593     213.798 224.010 188.967  1.00  0.00           H  
ATOM   2836  H2  WAT   593     212.292 223.861 189.008  1.00  0.00           H  
TER    2837      WAT   593 
ATOM   2837  O   WAT   594     216.642 220.757 171.002  1.00  0.00           O  
ATOM   2838  H1  WAT   594     216.955 220.683 171.903  1.00  0.00           H  
ATOM   2839  H2  WAT   594     216.858 219.915 170.602  1.00  0.00           H  
TER    2840      WAT   594 
ATOM   2840  O   WAT   595     217.509 228.376 185.083  1.00  0.00           O  
ATOM   2841  H1  WAT   595     216.559 228.276 185.039  1.00  0.00           H  
ATOM   2842  H2  WAT   595     217.843 227.819 184.380  1.00  0.00           H  
TER    2843      WAT   595 
ATOM   2843  O   WAT   596     219.714 222.262 170.806  1.00  0.00           O  
ATOM   2844  H1  WAT   596     219.003 222.585 171.359  1.00  0.00           H  
ATOM   2845  H2  WAT   596     220.512 222.555 171.247  1.00  0.00           H  
TER    2846      WAT   596 
ATOM   2846  O   WAT   597     215.788 224.199 189.244  1.00  0.00           O  
ATOM   2847  H1  WAT   597     216.007 224.506 190.125  1.00  0.00           H  
ATOM   2848  H2  WAT   597     216.182 224.849 188.660  1.00  0.00           H  
TER    2849      WAT   597 
ATOM   2849  O   WAT   598     217.076 220.186 174.295  1.00  0.00           O  
ATOM   2850  H1  WAT   598     217.499 220.754 174.938  1.00  0.00           H  
ATOM   2851  H2  WAT   598     217.698 219.472 174.159  1.00  0.00           H  
TER    2852      WAT   598 
ATOM   2852  O   WAT   599     218.200 223.289 187.435  1.00  0.00           O  
ATOM   2853  H1  WAT   599     218.118 222.349 187.277  1.00  0.00           H  
ATOM   2854  H2  WAT   599     218.435 223.656 186.583  1.00  0.00           H  
TER    2855      WAT   599 
ATOM   2855  O   WAT   600     219.639 219.501 171.502  1.00  0.00           O  
ATOM   2856  H1  WAT   600     220.502 219.136 171.304  1.00  0.00           H  
ATOM   2857  H2  WAT   600     219.717 220.430 171.283  1.00  0.00           H  
TER    2858      WAT   600 
ATOM   2858  O   WAT   601     218.141 226.983 182.496  1.00  0.00           O  
ATOM   2859  H1  WAT   601     217.915 227.671 181.868  1.00  0.00           H  
ATOM   2860  H2  WAT   601     217.352 226.443 182.554  1.00  0.00           H  
TER    2861      WAT   601 
ATOM   2861  O   WAT   602     218.796 215.433 173.650  1.00  0.00           O  
ATOM   2862  H1  WAT   602     219.199 214.953 174.373  1.00  0.00           H  
ATOM   2863  H2  WAT   602     218.728 214.789 172.943  1.00  0.00           H  
TER    2864      WAT   602 
ATOM   2864  O   WAT   603     212.412 230.456 181.624  1.00  0.00           O  
ATOM   2865  H1  WAT   603     211.536 230.459 181.241  1.00  0.00           H  
ATOM   2866  H2  WAT   603     212.919 229.873 181.059  1.00  0.00           H  
TER    2867      WAT   603 
ATOM   2867  O   WAT   604     227.840 217.546 175.383  1.00  0.00           O  
ATOM   2868  H1  WAT   604     228.597 217.342 175.932  1.00  0.00           H  
ATOM   2869  H2  WAT   604     227.096 217.538 175.987  1.00  0.00           H  
TER    2870      WAT   604 
ATOM   2870  O   WAT   605     219.758 212.886 175.213  1.00  0.00           O  
ATOM   2871  H1  WAT   605     219.990 212.581 174.335  1.00  0.00           H  
ATOM   2872  H2  WAT   605     220.546 213.329 175.528  1.00  0.00           H  
TER    2873      WAT   605 
ATOM   2873  O   WAT   606     213.788 232.971 180.387  1.00  0.00           O  
ATOM   2874  H1  WAT   606     213.144 233.675 180.310  1.00  0.00           H  
ATOM   2875  H2  WAT   606     213.307 232.251 180.795  1.00  0.00           H  
TER    2876      WAT   606 
ATOM   2876  O   WAT   607     222.888 214.502 175.397  1.00  0.00           O  
ATOM   2877  H1  WAT   607     223.066 213.568 175.293  1.00  0.00           H  
ATOM   2878  H2  WAT   607     223.336 214.742 176.208  1.00  0.00           H  
TER    2879      WAT   607 
ATOM   2879  O   WAT   608     214.822 226.241 170.004  1.00  0.00           O  
ATOM   2880  H1  WAT   608     215.285 226.967 169.585  1.00  0.00           H  
ATOM   2881  H2  WAT   608     215.318 225.463 169.750  1.00  0.00           H  
TER    2882      WAT   608 
ATOM   2882  O   WAT   609     212.983 218.798 172.498  1.00  0.00           O  
ATOM   2883  H1  WAT   609     212.961 219.735 172.690  1.00  0.00           H  
ATOM   2884  H2  WAT   609     213.887 218.538 172.675  1.00  0.00           H  
TER    2885      WAT   609 
ATOM   2885  O   WAT   610     209.009 222.969 178.652  1.00  0.00           O  
ATOM   2886  H1  WAT   610     209.824 222.469 178.693  1.00  0.00           H  
ATOM   2887  H2  WAT   610     209.197 223.775 179.132  1.00  0.00           H  
TER    2888      WAT   610 
ATOM   2888  O   WAT   611     213.607 223.207 175.789  1.00  0.00           O  
ATOM   2889  H1  WAT   611     213.452 223.433 176.707  1.00  0.00           H  
ATOM   2890  H2  WAT   611     214.084 222.378 175.824  1.00  0.00           H  
TER    2891      WAT   611 
ATOM   2891  O   WAT   612     208.804 225.237 180.468  1.00  0.00           O  
ATOM   2892  H1  WAT   612     208.349 225.548 181.252  1.00  0.00           H  
ATOM   2893  H2  WAT   612     208.746 225.967 179.852  1.00  0.00           H  
TER    2894      WAT   612 
ATOM   2894  O   WAT   613     213.547 218.393 180.445  1.00  0.00           O  
ATOM   2895  H1  WAT   613     213.226 217.518 180.225  1.00  0.00           H  
ATOM   2896  H2  WAT   613     214.259 218.549 179.825  1.00  0.00           H  
TER    2897      WAT   613 
ATOM   2897  O   WAT   614     222.144 231.980 179.211  1.00  0.00           O  
ATOM   2898  H1  WAT   614     221.244 231.944 179.534  1.00  0.00           H  
ATOM   2899  H2  WAT   614     222.062 232.279 178.306  1.00  0.00           H  
TER    2900      WAT   614 
ATOM   2900  O   WAT   615     226.821 219.165 173.277  1.00  0.00           O  
ATOM   2901  H1  WAT   615     227.266 218.835 172.496  1.00  0.00           H  
ATOM   2902  H2  WAT   615     227.138 218.608 173.988  1.00  0.00           H  
TER    2903      WAT   615 
ATOM   2903  O   WAT   616     214.060 221.599 183.806  1.00  0.00           O  
ATOM   2904  H1  WAT   616     214.391 222.207 184.467  1.00  0.00           H  
ATOM   2905  H2  WAT   616     214.121 220.738 184.220  1.00  0.00           H  
TER    2906      WAT   616 
ATOM   2906  O   WAT   617     215.695 221.402 188.527  1.00  0.00           O  
ATOM   2907  H1  WAT   617     215.033 221.063 189.130  1.00  0.00           H  
ATOM   2908  H2  WAT   617     215.972 222.231 188.917  1.00  0.00           H  
TER    2909      WAT   617 
ATOM   2909  O   WAT   618     214.780 214.024 178.380  1.00  0.00           O  
ATOM   2910  H1  WAT   618     213.922 213.602 178.429  1.00  0.00           H  
ATOM   2911  H2  WAT   618     214.978 214.058 177.444  1.00  0.00           H  
TER    2912      WAT   618 
ATOM   2912  O   WAT   619     217.341 213.725 176.127  1.00  0.00           O  
ATOM   2913  H1  WAT   619     218.157 213.590 175.646  1.00  0.00           H  
ATOM   2914  H2  WAT   619     216.756 213.040 175.802  1.00  0.00           H  
TER    2915      WAT   619 
ATOM   2915  O   WAT   620     219.633 210.475 177.020  1.00  0.00           O  
ATOM   2916  H1  WAT   620     219.832 211.392 176.829  1.00  0.00           H  
ATOM   2917  H2  WAT   620     220.024 209.989 176.293  1.00  0.00           H  
TER    2918      WAT   620 
ATOM   2918  O   WAT   621     226.976 223.509 174.051  1.00  0.00           O  
ATOM   2919  H1  WAT   621     227.501 224.045 174.647  1.00  0.00           H  
ATOM   2920  H2  WAT   621     227.371 222.638 174.102  1.00  0.00           H  
TER    2921      WAT   621 
ATOM   2921  O   WAT   622     219.821 215.014 185.856  1.00  0.00           O  
ATOM   2922  H1  WAT   622     220.673 214.786 185.485  1.00  0.00           H  
ATOM   2923  H2  WAT   622     219.972 215.842 186.311  1.00  0.00           H  
TER    2924      WAT   622 
ATOM   2924  O   WAT   623     219.151 231.687 171.766  1.00  0.00           O  
ATOM   2925  H1  WAT   623     219.818 231.454 171.119  1.00  0.00           H  
ATOM   2926  H2  WAT   623     219.648 231.939 172.543  1.00  0.00           H  
TER    2927      WAT   623 
ATOM   2927  O   WAT   624     219.516 216.417 188.210  1.00  0.00           O  
ATOM   2928  H1  WAT   624     218.950 216.921 188.795  1.00  0.00           H  
ATOM   2929  H2  WAT   624     219.842 215.699 188.753  1.00  0.00           H  
TER    2930      WAT   624 
ATOM   2930  O   WAT   625     212.183 228.009 185.905  1.00  0.00           O  
ATOM   2931  H1  WAT   625     212.386 228.207 186.819  1.00  0.00           H  
ATOM   2932  H2  WAT   625     211.676 228.761 185.602  1.00  0.00           H  
TER    2933      WAT   625 
ATOM   2933  O   WAT   626     214.023 228.756 180.290  1.00  0.00           O  
ATOM   2934  H1  WAT   626     213.672 228.329 179.508  1.00  0.00           H  
ATOM   2935  H2  WAT   626     214.629 229.415 179.953  1.00  0.00           H  
TER    2936      WAT   626 
ATOM   2936  O   WAT   627     210.171 228.313 182.320  1.00  0.00           O  
ATOM   2937  H1  WAT   627     209.799 228.287 183.201  1.00  0.00           H  
ATOM   2938  H2  WAT   627     210.710 227.523 182.263  1.00  0.00           H  
TER    2939      WAT   627 
ATOM   2939  O   WAT   628     219.126 234.422 174.579  1.00  0.00           O  
ATOM   2940  H1  WAT   628     218.292 234.457 174.112  1.00  0.00           H  
ATOM   2941  H2  WAT   628     219.113 233.578 175.030  1.00  0.00           H  
TER    2942      WAT   628 
ATOM   2942  O   WAT   629     211.602 225.855 182.612  1.00  0.00           O  
ATOM   2943  H1  WAT   629     211.450 225.017 183.049  1.00  0.00           H  
ATOM   2944  H2  WAT   629     211.398 225.687 181.692  1.00  0.00           H  
TER    2945      WAT   629 
ATOM   2945  O   WAT   630     212.935 227.595 177.772  1.00  0.00           O  
ATOM   2946  H1  WAT   630     213.727 227.211 177.398  1.00  0.00           H  
ATOM   2947  H2  WAT   630     213.101 228.538 177.769  1.00  0.00           H  
TER    2948      WAT   630 
ATOM   2948  O   WAT   631     214.440 230.122 177.197  1.00  0.00           O  
ATOM   2949  H1  WAT   631     214.830 229.658 176.457  1.00  0.00           H  
ATOM   2950  H2  WAT   631     215.184 230.359 177.750  1.00  0.00           H  
TER    2951      WAT   631 
ATOM   2951  O   WAT   632     208.187 223.486 176.071  1.00  0.00           O  
ATOM   2952  H1  WAT   632     208.465 223.350 176.977  1.00  0.00           H  
ATOM   2953  H2  WAT   632     207.396 222.955 175.980  1.00  0.00           H  
TER    2954      WAT   632 
ATOM   2954  O   WAT   633     219.148 212.067 180.256  1.00  0.00           O  
ATOM   2955  H1  WAT   633     219.656 212.259 179.468  1.00  0.00           H  
ATOM   2956  H2  WAT   633     218.254 212.328 180.035  1.00  0.00           H  
TER    2957      WAT   633 
ATOM   2957  O   WAT   634     222.745 218.625 179.753  1.00  0.00           O  
ATOM   2958  H1  WAT   634     222.370 217.755 179.887  1.00  0.00           H  
ATOM   2959  H2  WAT   634     223.616 218.574 180.146  1.00  0.00           H  
TER    2960      WAT   634 
ATOM   2960  O   WAT   635     210.273 222.190 173.883  1.00  0.00           O  
ATOM   2961  H1  WAT   635     209.631 221.776 173.307  1.00  0.00           H  
ATOM   2962  H2  WAT   635     209.807 222.931 174.270  1.00  0.00           H  
TER    2963      WAT   635 
ATOM   2963  O   WAT   636     220.623 212.955 178.004  1.00  0.00           O  
ATOM   2964  H1  WAT   636     221.537 212.672 178.034  1.00  0.00           H  
ATOM   2965  H2  WAT   636     220.665 213.868 177.717  1.00  0.00           H  
TER    2966      WAT   636 
ATOM   2966  O   WAT   637     222.446 215.603 179.974  1.00  0.00           O  
ATOM   2967  H1  WAT   637     222.420 214.889 180.611  1.00  0.00           H  
ATOM   2968  H2  WAT   637     221.544 215.683 179.664  1.00  0.00           H  
TER    2969      WAT   637 
ATOM   2969  O   WAT   638     213.849 234.622 183.073  1.00  0.00           O  
ATOM   2970  H1  WAT   638     214.707 235.005 182.894  1.00  0.00           H  
ATOM   2971  H2  WAT   638     213.305 234.895 182.335  1.00  0.00           H  
TER    2972      WAT   638 
ATOM   2972  O   WAT   639     210.999 224.299 171.268  1.00  0.00           O  
ATOM   2973  H1  WAT   639     211.744 224.232 170.670  1.00  0.00           H  
ATOM   2974  H2  WAT   639     211.346 224.755 172.034  1.00  0.00           H  
TER    2975      WAT   639 
ATOM   2975  O   WAT   640     212.875 221.326 173.119  1.00  0.00           O  
ATOM   2976  H1  WAT   640     212.089 221.568 173.608  1.00  0.00           H  
ATOM   2977  H2  WAT   640     213.507 221.071 173.791  1.00  0.00           H  
TER    2978      WAT   640 
ATOM   2978  O   WAT   641     222.494 214.339 161.225  1.00  0.00           O  
ATOM   2979  H1  WAT   641     223.027 213.562 161.390  1.00  0.00           H  
ATOM   2980  H2  WAT   641     221.862 214.061 160.562  1.00  0.00           H  
TER    2981      WAT   641 
ATOM   2981  O   WAT   642     219.908 215.441 162.737  1.00  0.00           O  
ATOM   2982  H1  WAT   642     219.626 214.854 163.437  1.00  0.00           H  
ATOM   2983  H2  WAT   642     220.845 215.272 162.643  1.00  0.00           H  
TER    2984      WAT   642 
ATOM   2984  O   WAT   643     215.140 212.791 165.367  1.00  0.00           O  
ATOM   2985  H1  WAT   643     214.670 212.375 166.089  1.00  0.00           H  
ATOM   2986  H2  WAT   643     215.554 213.559 165.760  1.00  0.00           H  
TER    2987      WAT   643 
ATOM   2987  O   WAT   644     220.126 219.877 158.571  1.00  0.00           O  
ATOM   2988  H1  WAT   644     220.271 219.295 159.317  1.00  0.00           H  
ATOM   2989  H2  WAT   644     220.725 220.609 158.718  1.00  0.00           H  
TER    2990      WAT   644 
ATOM   2990  O   WAT   645     212.512 215.491 163.913  1.00  0.00           O  
ATOM   2991  H1  WAT   645     213.321 214.989 164.019  1.00  0.00           H  
ATOM   2992  H2  WAT   645     212.719 216.144 163.245  1.00  0.00           H  
TER    2993      WAT   645 
ATOM   2993  O   WAT   646     217.231 205.390 162.642  1.00  0.00           O  
ATOM   2994  H1  WAT   646     216.333 205.065 162.716  1.00  0.00           H  
ATOM   2995  H2  WAT   646     217.582 204.949 161.868  1.00  0.00           H  
TER    2996      WAT   646 
ATOM   2996  O   WAT   647     213.959 209.031 167.286  1.00  0.00           O  
ATOM   2997  H1  WAT   647     214.891 208.851 167.404  1.00  0.00           H  
ATOM   2998  H2  WAT   647     213.771 208.748 166.392  1.00  0.00           H  
TER    2999      WAT   647 
ATOM   2999  O   WAT   648     215.772 219.066 158.593  1.00  0.00           O  
ATOM   3000  H1  WAT   648     215.009 218.719 158.132  1.00  0.00           H  
ATOM   3001  H2  WAT   648     216.326 219.429 157.903  1.00  0.00           H  
TER    3002      WAT   648 
ATOM   3002  O   WAT   649     217.749 216.866 161.851  1.00  0.00           O  
ATOM   3003  H1  WAT   649     218.306 216.135 162.117  1.00  0.00           H  
ATOM   3004  H2  WAT   649     218.268 217.646 162.045  1.00  0.00           H  
TER    3005      WAT   649 
ATOM   3005  O   WAT   650     217.868 207.688 170.242  1.00  0.00           O  
ATOM   3006  H1  WAT   650     218.310 207.156 170.903  1.00  0.00           H  
ATOM   3007  H2  WAT   650     217.203 208.173 170.730  1.00  0.00           H  
TER    3008      WAT   650 
ATOM   3008  O   WAT   651     223.191 212.905 164.598  1.00  0.00           O  
ATOM   3009  H1  WAT   651     224.043 212.490 164.728  1.00  0.00           H  
ATOM   3010  H2  WAT   651     222.904 212.601 163.738  1.00  0.00           H  
TER    3011      WAT   651 
ATOM   3011  O   WAT   652     219.800 206.222 163.363  1.00  0.00           O  
ATOM   3012  H1  WAT   652     219.296 207.024 163.226  1.00  0.00           H  
ATOM   3013  H2  WAT   652     219.140 205.533 163.441  1.00  0.00           H  
TER    3014      WAT   652 
ATOM   3014  O   WAT   653     216.731 208.914 167.843  1.00  0.00           O  
ATOM   3015  H1  WAT   653     217.076 209.787 168.034  1.00  0.00           H  
ATOM   3016  H2  WAT   653     217.033 208.372 168.572  1.00  0.00           H  
TER    3017      WAT   653 
ATOM   3017  O   WAT   654     219.253 211.433 165.236  1.00  0.00           O  
ATOM   3018  H1  WAT   654     219.314 212.373 165.409  1.00  0.00           H  
ATOM   3019  H2  WAT   654     220.162 211.133 165.220  1.00  0.00           H  
TER    3020      WAT   654 
ATOM   3020  O   WAT   655     221.391 209.256 171.605  1.00  0.00           O  
ATOM   3021  H1  WAT   655     221.062 209.169 170.711  1.00  0.00           H  
ATOM   3022  H2  WAT   655     221.068 208.476 172.056  1.00  0.00           H  
TER    3023      WAT   655 
ATOM   3023  O   WAT   656     219.761 214.870 158.146  1.00  0.00           O  
ATOM   3024  H1  WAT   656     218.993 214.533 157.687  1.00  0.00           H  
ATOM   3025  H2  WAT   656     219.700 215.820 158.050  1.00  0.00           H  
TER    3026      WAT   656 
ATOM   3026  O   WAT   657     216.112 215.225 165.746  1.00  0.00           O  
ATOM   3027  H1  WAT   657     215.448 215.782 166.152  1.00  0.00           H  
ATOM   3028  H2  WAT   657     215.911 215.254 164.812  1.00  0.00           H  
TER    3029      WAT   657 
ATOM   3029  O   WAT   658     220.052 209.140 169.326  1.00  0.00           O  
ATOM   3030  H1  WAT   658     219.768 209.721 168.620  1.00  0.00           H  
ATOM   3031  H2  WAT   658     219.240 208.777 169.681  1.00  0.00           H  
TER    3032      WAT   658 
ATOM   3032  O   WAT   659     214.226 217.013 166.763  1.00  0.00           O  
ATOM   3033  H1  WAT   659     214.261 217.643 166.043  1.00  0.00           H  
ATOM   3034  H2  WAT   659     213.306 216.753 166.809  1.00  0.00           H  
TER    3035      WAT   659 
ATOM   3035  O   WAT   660     211.232 208.048 159.205  1.00  0.00           O  
ATOM   3036  H1  WAT   660     210.633 207.771 158.511  1.00  0.00           H  
ATOM   3037  H2  WAT   660     210.989 208.956 159.383  1.00  0.00           H  
TER    3038      WAT   660 
ATOM   3038  O   WAT   661     221.609 222.911 160.732  1.00  0.00           O  
ATOM   3039  H1  WAT   661     220.656 222.962 160.684  1.00  0.00           H  
ATOM   3040  H2  WAT   661     221.897 222.936 159.819  1.00  0.00           H  
TER    3041      WAT   661 
ATOM   3041  O   WAT   662     218.546 222.065 159.721  1.00  0.00           O  
ATOM   3042  H1  WAT   662     218.822 221.356 159.141  1.00  0.00           H  
ATOM   3043  H2  WAT   662     217.624 222.205 159.506  1.00  0.00           H  
TER    3044      WAT   662 
ATOM   3044  O   WAT   663     221.685 218.085 156.428  1.00  0.00           O  
ATOM   3045  H1  WAT   663     222.211 217.480 156.951  1.00  0.00           H  
ATOM   3046  H2  WAT   663     221.443 218.782 157.037  1.00  0.00           H  
TER    3047      WAT   663 
ATOM   3047  O   WAT   664     221.379 219.133 163.109  1.00  0.00           O  
ATOM   3048  H1  WAT   664     221.841 218.787 162.344  1.00  0.00           H  
ATOM   3049  H2  WAT   664     221.761 220.000 163.249  1.00  0.00           H  
TER    3050      WAT   664 
ATOM   3050  O   WAT   665     221.125 212.451 159.141  1.00  0.00           O  
ATOM   3051  H1  WAT   665     220.460 212.015 159.674  1.00  0.00           H  
ATOM   3052  H2  WAT   665     220.634 213.082 158.613  1.00  0.00           H  
TER    3053      WAT   665 
ATOM   3053  O   WAT   666     225.185 217.068 165.627  1.00  0.00           O  
ATOM   3054  H1  WAT   666     224.334 217.507 165.650  1.00  0.00           H  
ATOM   3055  H2  WAT   666     225.007 216.183 165.946  1.00  0.00           H  
TER    3056      WAT   666 
ATOM   3056  O   WAT   667     217.418 211.817 162.772  1.00  0.00           O  
ATOM   3057  H1  WAT   667     217.574 210.873 162.773  1.00  0.00           H  
ATOM   3058  H2  WAT   667     217.702 212.109 163.639  1.00  0.00           H  
TER    3059      WAT   667 
ATOM   3059  O   WAT   668     215.374 215.596 162.971  1.00  0.00           O  
ATOM   3060  H1  WAT   668     215.544 214.683 162.736  1.00  0.00           H  
ATOM   3061  H2  WAT   668     216.074 216.089 162.542  1.00  0.00           H  
TER    3062      WAT   668 
ATOM   3062  O   WAT   669     218.503 211.002 167.723  1.00  0.00           O  
ATOM   3063  H1  WAT   669     218.857 210.973 166.834  1.00  0.00           H  
ATOM   3064  H2  WAT   669     218.648 211.904 168.008  1.00  0.00           H  
TER    3065      WAT   669 
ATOM   3065  O   WAT   670     219.201 224.307 161.931  1.00  0.00           O  
ATOM   3066  H1  WAT   670     218.316 224.464 161.601  1.00  0.00           H  
ATOM   3067  H2  WAT   670     219.101 223.587 162.553  1.00  0.00           H  
TER    3068      WAT   670 
ATOM   3068  O   WAT   671     214.810 218.414 169.042  1.00  0.00           O  
ATOM   3069  H1  WAT   671     213.980 218.192 169.464  1.00  0.00           H  
ATOM   3070  H2  WAT   671     214.756 218.009 168.177  1.00  0.00           H  
TER    3071      WAT   671 
ATOM   3071  O   WAT   672     215.952 214.995 169.485  1.00  0.00           O  
ATOM   3072  H1  WAT   672     215.278 215.675 169.494  1.00  0.00           H  
ATOM   3073  H2  WAT   672     215.502 214.208 169.796  1.00  0.00           H  
TER    3074      WAT   672 
ATOM   3074  O   WAT   673     217.638 217.113 157.978  1.00  0.00           O  
ATOM   3075  H1  WAT   673     217.495 217.619 157.178  1.00  0.00           H  
ATOM   3076  H2  WAT   673     217.430 217.721 158.688  1.00  0.00           H  
TER    3077      WAT   673 
ATOM   3077  O   WAT   674     213.460 220.991 168.365  1.00  0.00           O  
ATOM   3078  H1  WAT   674     213.182 220.781 167.474  1.00  0.00           H  
ATOM   3079  H2  WAT   674     213.938 220.214 168.656  1.00  0.00           H  
TER    3080      WAT   674 
ATOM   3080  O   WAT   675     215.635 207.965 162.199  1.00  0.00           O  
ATOM   3081  H1  WAT   675     215.078 208.046 161.425  1.00  0.00           H  
ATOM   3082  H2  WAT   675     215.901 207.045 162.207  1.00  0.00           H  
TER    3083      WAT   675 
ATOM   3083  O   WAT   676     211.746 211.754 166.656  1.00  0.00           O  
ATOM   3084  H1  WAT   676     211.725 211.389 165.771  1.00  0.00           H  
ATOM   3085  H2  WAT   676     212.672 211.737 166.898  1.00  0.00           H  
TER    3086      WAT   676 
ATOM   3086  O   WAT   677     211.617 211.660 162.497  1.00  0.00           O  
ATOM   3087  H1  WAT   677     211.219 211.077 161.849  1.00  0.00           H  
ATOM   3088  H2  WAT   677     212.480 211.863 162.140  1.00  0.00           H  
TER    3089      WAT   677 
ATOM   3089  O   WAT   678     216.367 223.403 163.406  1.00  0.00           O  
ATOM   3090  H1  WAT   678     216.812 224.051 163.952  1.00  0.00           H  
ATOM   3091  H2  WAT   678     215.499 223.313 163.799  1.00  0.00           H  
TER    3092      WAT   678 
ATOM   3092  O   WAT   679     217.753 219.134 153.628  1.00  0.00           O  
ATOM   3093  H1  WAT   679     217.814 219.329 154.563  1.00  0.00           H  
ATOM   3094  H2  WAT   679     218.133 218.259 153.540  1.00  0.00           H  
TER    3095      WAT   679 
ATOM   3095  O   WAT   680     212.154 215.759 157.755  1.00  0.00           O  
ATOM   3096  H1  WAT   680     212.615 214.957 158.003  1.00  0.00           H  
ATOM   3097  H2  WAT   680     211.269 215.644 158.102  1.00  0.00           H  
TER    3098      WAT   680 
ATOM   3098  O   WAT   681     219.148 216.603 153.507  1.00  0.00           O  
ATOM   3099  H1  WAT   681     218.626 215.871 153.179  1.00  0.00           H  
ATOM   3100  H2  WAT   681     219.992 216.514 153.062  1.00  0.00           H  
TER    3101      WAT   681 
ATOM   3101  O   WAT   682     217.739 219.551 156.466  1.00  0.00           O  
ATOM   3102  H1  WAT   682     218.590 219.464 156.895  1.00  0.00           H  
ATOM   3103  H2  WAT   682     217.534 220.485 156.528  1.00  0.00           H  
TER    3104      WAT   682 
ATOM   3104  O   WAT   683     211.099 213.791 168.379  1.00  0.00           O  
ATOM   3105  H1  WAT   683     211.533 213.149 167.817  1.00  0.00           H  
ATOM   3106  H2  WAT   683     211.778 214.069 168.993  1.00  0.00           H  
TER    3107      WAT   683 
ATOM   3107  O   WAT   684     221.805 206.801 166.934  1.00  0.00           O  
ATOM   3108  H1  WAT   684     220.963 206.887 166.485  1.00  0.00           H  
ATOM   3109  H2  WAT   684     222.016 207.690 167.218  1.00  0.00           H  
TER    3110      WAT   684 
ATOM   3110  O   WAT   685     223.180 213.969 169.108  1.00  0.00           O  
ATOM   3111  H1  WAT   685     222.687 214.274 169.870  1.00  0.00           H  
ATOM   3112  H2  WAT   685     223.403 213.061 169.314  1.00  0.00           H  
TER    3113      WAT   685 
ATOM   3113  O   WAT   686     226.192 218.120 167.898  1.00  0.00           O  
ATOM   3114  H1  WAT   686     225.736 217.623 168.577  1.00  0.00           H  
ATOM   3115  H2  WAT   686     225.918 217.711 167.077  1.00  0.00           H  
TER    3116      WAT   686 
ATOM   3116  O   WAT   687     222.994 218.583 170.056  1.00  0.00           O  
ATOM   3117  H1  WAT   687     223.784 218.046 169.993  1.00  0.00           H  
ATOM   3118  H2  WAT   687     223.255 219.435 169.706  1.00  0.00           H  
TER    3119      WAT   687 
ATOM   3119  O   WAT   688     222.993 209.257 167.612  1.00  0.00           O  
ATOM   3120  H1  WAT   688     222.632 209.965 167.078  1.00  0.00           H  
ATOM   3121  H2  WAT   688     223.731 208.924 167.102  1.00  0.00           H  
TER    3122      WAT   688 
ATOM   3122  O   WAT   689     218.342 208.806 163.004  1.00  0.00           O  
ATOM   3123  H1  WAT   689     218.304 209.016 163.937  1.00  0.00           H  
ATOM   3124  H2  WAT   689     217.469 208.472 162.798  1.00  0.00           H  
TER    3125      WAT   689 
ATOM   3125  O   WAT   690     219.553 216.335 170.901  1.00  0.00           O  
ATOM   3126  H1  WAT   690     220.090 215.595 171.186  1.00  0.00           H  
ATOM   3127  H2  WAT   690     220.055 216.738 170.192  1.00  0.00           H  
TER    3128      WAT   690 
ATOM   3128  O   WAT   691     218.179 210.349 172.412  1.00  0.00           O  
ATOM   3129  H1  WAT   691     217.328 210.788 172.379  1.00  0.00           H  
ATOM   3130  H2  WAT   691     218.066 209.657 173.063  1.00  0.00           H  
TER    3131      WAT   691 
ATOM   3131  O   WAT   692     223.115 215.655 172.783  1.00  0.00           O  
ATOM   3132  H1  WAT   692     222.710 215.481 173.633  1.00  0.00           H  
ATOM   3133  H2  WAT   692     223.494 216.529 172.872  1.00  0.00           H  
TER    3134      WAT   692 
ATOM   3134  O   WAT   693     217.504 204.382 169.076  1.00  0.00           O  
ATOM   3135  H1  WAT   693     216.911 204.964 169.549  1.00  0.00           H  
ATOM   3136  H2  WAT   693     218.380 204.674 169.328  1.00  0.00           H  
TER    3137      WAT   693 
ATOM   3137  O   WAT   694     215.148 202.421 159.941  1.00  0.00           O  
ATOM   3138  H1  WAT   694     214.474 203.060 159.709  1.00  0.00           H  
ATOM   3139  H2  WAT   694     214.978 201.674 159.369  1.00  0.00           H  
TER    3140      WAT   694 
ATOM   3140  O   WAT   695     222.407 215.638 164.372  1.00  0.00           O  
ATOM   3141  H1  WAT   695     221.518 215.745 164.709  1.00  0.00           H  
ATOM   3142  H2  WAT   695     222.635 214.732 164.578  1.00  0.00           H  
TER    3143      WAT   695 
ATOM   3143  O   WAT   696     221.856 210.680 165.552  1.00  0.00           O  
ATOM   3144  H1  WAT   696     222.149 209.951 165.004  1.00  0.00           H  
ATOM   3145  H2  WAT   696     222.328 211.440 165.212  1.00  0.00           H  
TER    3146      WAT   696 
ATOM   3146  O   WAT   697     218.776 207.760 166.106  1.00  0.00           O  
ATOM   3147  H1  WAT   697     218.203 208.277 166.672  1.00  0.00           H  
ATOM   3148  H2  WAT   697     218.491 206.856 166.239  1.00  0.00           H  
TER    3149      WAT   697 
ATOM   3149  O   WAT   698     212.690 215.391 169.940  1.00  0.00           O  
ATOM   3150  H1  WAT   698     212.807 215.079 170.837  1.00  0.00           H  
ATOM   3151  H2  WAT   698     212.467 216.318 170.037  1.00  0.00           H  
TER    3152      WAT   698 
ATOM   3152  O   WAT   699     219.444 214.388 165.300  1.00  0.00           O  
ATOM   3153  H1  WAT   699     220.026 214.676 166.002  1.00  0.00           H  
ATOM   3154  H2  WAT   699     218.733 215.027 165.301  1.00  0.00           H  
TER    3155      WAT   699 
ATOM   3155  O   WAT   700     217.435 205.007 166.520  1.00  0.00           O  
ATOM   3156  H1  WAT   700     217.448 205.053 167.476  1.00  0.00           H  
ATOM   3157  H2  WAT   700     217.865 204.177 166.314  1.00  0.00           H  
TER    3158      WAT   700 
ATOM   3158  O   WAT   701     218.368 213.760 168.402  1.00  0.00           O  
ATOM   3159  H1  WAT   701     217.565 214.279 168.341  1.00  0.00           H  
ATOM   3160  H2  WAT   701     219.056 214.346 168.088  1.00  0.00           H  
TER    3161      WAT   701 
ATOM   3161  O   WAT   702     214.580 210.730 159.195  1.00  0.00           O  
ATOM   3162  H1  WAT   702     214.341 209.868 159.537  1.00  0.00           H  
ATOM   3163  H2  WAT   702     215.475 210.621 158.872  1.00  0.00           H  
TER    3164      WAT   702 
ATOM   3164  O   WAT   703     223.392 219.079 160.918  1.00  0.00           O  
ATOM   3165  H1  WAT   703     223.622 219.593 160.144  1.00  0.00           H  
ATOM   3166  H2  WAT   703     223.681 218.190 160.711  1.00  0.00           H  
TER    3167      WAT   703 
ATOM   3167  O   WAT   704     219.791 219.656 167.451  1.00  0.00           O  
ATOM   3168  H1  WAT   704     220.338 218.891 167.628  1.00  0.00           H  
ATOM   3169  H2  WAT   704     219.244 219.746 168.232  1.00  0.00           H  
TER    3170      WAT   704 
ATOM   3170  O   WAT   705     214.806 212.449 162.411  1.00  0.00           O  
ATOM   3171  H1  WAT   705     215.721 212.188 162.515  1.00  0.00           H  
ATOM   3172  H2  WAT   705     214.497 212.600 163.305  1.00  0.00           H  
TER    3173      WAT   705 
ATOM   3173  O   WAT   706     217.739 213.493 156.235  1.00  0.00           O  
ATOM   3174  H1  WAT   706     217.520 213.904 155.399  1.00  0.00           H  
ATOM   3175  H2  WAT   706     216.902 213.427 156.696  1.00  0.00           H  
TER    3176      WAT   706 
ATOM   3176  O   WAT   707     214.811 212.722 170.364  1.00  0.00           O  
ATOM   3177  H1  WAT   707     214.103 213.262 170.715  1.00  0.00           H  
ATOM   3178  H2  WAT   707     215.123 212.216 171.114  1.00  0.00           H  
TER    3179      WAT   707 
ATOM   3179  O   WAT   708     216.936 216.304 171.559  1.00  0.00           O  
ATOM   3180  H1  WAT   708     216.619 215.761 170.837  1.00  0.00           H  
ATOM   3181  H2  WAT   708     217.887 216.321 171.447  1.00  0.00           H  
TER    3182      WAT   708 
ATOM   3182  O   WAT   709     217.913 221.312 166.125  1.00  0.00           O  
ATOM   3183  H1  WAT   709     218.529 220.604 166.309  1.00  0.00           H  
ATOM   3184  H2  WAT   709     217.314 221.312 166.871  1.00  0.00           H  
TER    3185      WAT   709 
ATOM   3185  O   WAT   710     222.004 219.623 154.270  1.00  0.00           O  
ATOM   3186  H1  WAT   710     221.936 218.988 154.984  1.00  0.00           H  
ATOM   3187  H2  WAT   710     221.451 219.264 153.576  1.00  0.00           H  
TER    3188      WAT   710 
ATOM   3188  O   WAT   711     220.341 217.467 160.107  1.00  0.00           O  
ATOM   3189  H1  WAT   711     221.001 216.928 159.668  1.00  0.00           H  
ATOM   3190  H2  WAT   711     219.878 216.856 160.682  1.00  0.00           H  
TER    3191      WAT   711 
ATOM   3191  O   WAT   712     216.883 214.429 158.908  1.00  0.00           O  
ATOM   3192  H1  WAT   712     217.050 215.363 158.781  1.00  0.00           H  
ATOM   3193  H2  WAT   712     215.931 214.364 158.982  1.00  0.00           H  
TER    3194      WAT   712 
ATOM   3194  O   WAT   713     213.760 204.877 159.477  1.00  0.00           O  
ATOM   3195  H1  WAT   713     214.237 205.691 159.313  1.00  0.00           H  
ATOM   3196  H2  WAT   713     212.859 205.071 159.217  1.00  0.00           H  
TER    3197      WAT   713 
ATOM   3197  O   WAT   714     218.294 211.903 160.020  1.00  0.00           O  
ATOM   3198  H1  WAT   714     218.116 212.799 159.733  1.00  0.00           H  
ATOM   3199  H2  WAT   714     218.227 211.940 160.975  1.00  0.00           H  
TER    3200      WAT   714 
ATOM   3200  O   WAT   715     216.436 220.536 163.178  1.00  0.00           O  
ATOM   3201  H1  WAT   715     216.789 221.381 163.455  1.00  0.00           H  
ATOM   3202  H2  WAT   715     217.208 220.006 162.978  1.00  0.00           H  
TER    3203      WAT   715 
ATOM   3203  O   WAT   716     221.421 203.638 165.692  1.00  0.00           O  
ATOM   3204  H1  WAT   716     221.323 204.059 166.547  1.00  0.00           H  
ATOM   3205  H2  WAT   716     220.576 203.217 165.534  1.00  0.00           H  
TER    3206      WAT   716 
ATOM   3206  O   WAT   717     218.707 219.277 162.465  1.00  0.00           O  
ATOM   3207  H1  WAT   717     219.649 219.239 162.628  1.00  0.00           H  
ATOM   3208  H2  WAT   717     218.603 219.977 161.820  1.00  0.00           H  
TER    3209      WAT   717 
ATOM   3209  O   WAT   718     219.521 222.456 164.274  1.00  0.00           O  
ATOM   3210  H1  WAT   718     219.393 223.378 164.501  1.00  0.00           H  
ATOM   3211  H2  WAT   718     218.903 221.984 164.831  1.00  0.00           H  
TER    3212      WAT   718 
ATOM   3212  O   WAT   719     208.070 211.334 156.121  1.00  0.00           O  
ATOM   3213  H1  WAT   719     207.960 211.577 155.201  1.00  0.00           H  
ATOM   3214  H2  WAT   719     207.605 212.015 156.607  1.00  0.00           H  
TER    3215      WAT   719 
ATOM   3215  O   WAT   720     217.938 208.078 174.044  1.00  0.00           O  
ATOM   3216  H1  WAT   720     217.260 208.130 174.719  1.00  0.00           H  
ATOM   3217  H2  WAT   720     218.757 208.004 174.533  1.00  0.00           H  
TER    3218      WAT   720 
ATOM   3218  O   WAT   721     209.092 217.799 169.147  1.00  0.00           O  
ATOM   3219  H1  WAT   721     209.785 217.178 169.370  1.00  0.00           H  
ATOM   3220  H2  WAT   721     208.428 217.269 168.707  1.00  0.00           H  
TER    3221      WAT   721 
ATOM   3221  O   WAT   722     216.291 221.842 168.352  1.00  0.00           O  
ATOM   3222  H1  WAT   722     216.510 221.485 169.213  1.00  0.00           H  
ATOM   3223  H2  WAT   722     215.339 221.944 168.369  1.00  0.00           H  
TER    3224      WAT   722 
ATOM   3224  O   WAT   723     214.344 213.403 155.851  1.00  0.00           O  
ATOM   3225  H1  WAT   723     213.867 213.549 155.035  1.00  0.00           H  
ATOM   3226  H2  WAT   723     213.803 212.782 156.339  1.00  0.00           H  
TER    3227      WAT   723 
ATOM   3227  O   WAT   724     214.082 208.268 159.890  1.00  0.00           O  
ATOM   3228  H1  WAT   724     213.140 208.415 159.803  1.00  0.00           H  
ATOM   3229  H2  WAT   724     214.391 208.156 158.991  1.00  0.00           H  
TER    3230      WAT   724 
ATOM   3230  O   WAT   725     225.096 214.874 167.264  1.00  0.00           O  
ATOM   3231  H1  WAT   725     225.905 214.720 167.751  1.00  0.00           H  
ATOM   3232  H2  WAT   725     224.398 214.654 167.883  1.00  0.00           H  
TER    3233      WAT   725 
ATOM   3233  O   WAT   726     216.587 214.395 153.685  1.00  0.00           O  
ATOM   3234  H1  WAT   726     216.802 213.831 152.942  1.00  0.00           H  
ATOM   3235  H2  WAT   726     216.065 213.840 154.264  1.00  0.00           H  
TER    3236      WAT   726 
ATOM   3236  O   WAT   727     220.790 209.009 161.714  1.00  0.00           O  
ATOM   3237  H1  WAT   727     219.943 209.151 162.139  1.00  0.00           H  
ATOM   3238  H2  WAT   727     221.428 209.074 162.424  1.00  0.00           H  
TER    3239      WAT   727 
ATOM   3239  O   WAT   728     221.059 215.024 167.405  1.00  0.00           O  
ATOM   3240  H1  WAT   728     221.128 215.956 167.613  1.00  0.00           H  
ATOM   3241  H2  WAT   728     221.764 214.614 167.906  1.00  0.00           H  
TER    3242      WAT   728 
ATOM   3242  O   WAT   729     213.892 217.735 157.122  1.00  0.00           O  
ATOM   3243  H1  WAT   729     214.116 217.367 156.267  1.00  0.00           H  
ATOM   3244  H2  WAT   729     213.252 217.124 157.485  1.00  0.00           H  
TER    3245      WAT   729 
ATOM   3245  O   WAT   730     215.653 208.176 157.314  1.00  0.00           O  
ATOM   3246  H1  WAT   730     216.306 208.822 157.581  1.00  0.00           H  
ATOM   3247  H2  WAT   730     216.167 207.426 157.014  1.00  0.00           H  
TER    3248      WAT   730 
ATOM   3248  O   WAT   731     216.317 206.151 159.370  1.00  0.00           O  
ATOM   3249  H1  WAT   731     216.991 205.642 159.820  1.00  0.00           H  
ATOM   3250  H2  WAT   731     216.782 206.915 159.027  1.00  0.00           H  
TER    3251      WAT   731 
ATOM   3251  O   WAT   732     210.311 216.885 161.054  1.00  0.00           O  
ATOM   3252  H1  WAT   732     211.225 217.079 161.259  1.00  0.00           H  
ATOM   3253  H2  WAT   732     210.044 217.583 160.458  1.00  0.00           H  
TER    3254      WAT   732 
ATOM   3254  O   WAT   733     210.510 210.452 160.174  1.00  0.00           O  
ATOM   3255  H1  WAT   733     209.647 210.090 160.380  1.00  0.00           H  
ATOM   3256  H2  WAT   733     210.329 211.180 159.581  1.00  0.00           H  
TER    3257      WAT   733 
ATOM   3257  O   WAT   734     210.025 220.628 169.538  1.00  0.00           O  
ATOM   3258  H1  WAT   734     210.425 221.497 169.492  1.00  0.00           H  
ATOM   3259  H2  WAT   734     209.862 220.489 170.472  1.00  0.00           H  
TER    3260      WAT   734 
ATOM   3260  O   WAT   735     213.267 213.781 153.382  1.00  0.00           O  
ATOM   3261  H1  WAT   735     213.687 214.170 152.615  1.00  0.00           H  
ATOM   3262  H2  WAT   735     213.155 212.858 153.153  1.00  0.00           H  
TER    3263      WAT   735 
ATOM   3263  O   WAT   736     219.279 222.977 168.096  1.00  0.00           O  
ATOM   3264  H1  WAT   736     218.806 222.268 167.660  1.00  0.00           H  
ATOM   3265  H2  WAT   736     219.517 222.617 168.950  1.00  0.00           H  
TER    3266      WAT   736 
ATOM   3266  O   WAT   737     217.963 225.451 164.929  1.00  0.00           O  
ATOM   3267  H1  WAT   737     218.743 225.897 164.602  1.00  0.00           H  
ATOM   3268  H2  WAT   737     217.417 226.152 165.285  1.00  0.00           H  
TER    3269      WAT   737 
ATOM   3269  O   WAT   738     213.159 213.954 172.435  1.00  0.00           O  
ATOM   3270  H1  WAT   738     213.915 214.158 172.986  1.00  0.00           H  
ATOM   3271  H2  WAT   738     212.408 214.010 173.026  1.00  0.00           H  
TER    3272      WAT   738 
ATOM   3272  O   WAT   739     216.758 210.906 155.021  1.00  0.00           O  
ATOM   3273  H1  WAT   739     217.071 210.832 155.921  1.00  0.00           H  
ATOM   3274  H2  WAT   739     216.974 210.064 154.620  1.00  0.00           H  
TER    3275      WAT   739 
ATOM   3275  O   WAT   740     217.625 218.525 169.101  1.00  0.00           O  
ATOM   3276  H1  WAT   740     216.674 218.425 169.058  1.00  0.00           H  
ATOM   3277  H2  WAT   740     217.958 217.968 168.398  1.00  0.00           H  
TER    3278      WAT   740 
ATOM   3278  O   WAT   741     221.943 223.891 166.480  1.00  0.00           O  
ATOM   3279  H1  WAT   741     222.292 224.256 165.666  1.00  0.00           H  
ATOM   3280  H2  WAT   741     221.257 223.289 166.197  1.00  0.00           H  
TER    3281      WAT   741 
ATOM   3281  O   WAT   742     215.904 214.348 173.263  1.00  0.00           O  
ATOM   3282  H1  WAT   742     216.123 214.655 174.144  1.00  0.00           H  
ATOM   3283  H2  WAT   742     216.297 214.997 172.679  1.00  0.00           H  
TER    3284      WAT   742 
ATOM   3284  O   WAT   743     217.191 210.334 158.314  1.00  0.00           O  
ATOM   3285  H1  WAT   743     217.615 210.903 158.956  1.00  0.00           H  
ATOM   3286  H2  WAT   743     217.814 209.621 158.178  1.00  0.00           H  
TER    3287      WAT   743 
ATOM   3287  O   WAT   744     218.316 213.438 171.454  1.00  0.00           O  
ATOM   3288  H1  WAT   744     218.233 212.497 171.295  1.00  0.00           H  
ATOM   3289  H2  WAT   744     218.552 213.805 170.602  1.00  0.00           H  
TER    3290      WAT   744 
ATOM   3290  O   WAT   745     222.205 221.129 166.464  1.00  0.00           O  
ATOM   3291  H1  WAT   745     222.415 221.904 166.986  1.00  0.00           H  
ATOM   3292  H2  WAT   745     221.410 220.778 166.865  1.00  0.00           H  
TER    3293      WAT   745 
ATOM   3293  O   WAT   746     224.274 220.722 169.084  1.00  0.00           O  
ATOM   3294  H1  WAT   746     225.207 220.510 169.118  1.00  0.00           H  
ATOM   3295  H2  WAT   746     224.070 220.755 168.149  1.00  0.00           H  
TER    3296      WAT   746 
ATOM   3296  O   WAT   747     220.651 211.788 172.582  1.00  0.00           O  
ATOM   3297  H1  WAT   747     220.984 210.956 172.245  1.00  0.00           H  
ATOM   3298  H2  WAT   747     219.740 211.817 172.290  1.00  0.00           H  
TER    3299      WAT   747 
ATOM   3299  O   WAT   748     223.711 210.830 169.709  1.00  0.00           O  
ATOM   3300  H1  WAT   748     223.361 210.152 169.130  1.00  0.00           H  
ATOM   3301  H2  WAT   748     223.483 210.535 170.589  1.00  0.00           H  
TER    3302      WAT   748 
ATOM   3302  O   WAT   749     218.256 217.132 166.514  1.00  0.00           O  
ATOM   3303  H1  WAT   749     218.031 217.819 165.886  1.00  0.00           H  
ATOM   3304  H2  WAT   749     217.469 216.591 166.572  1.00  0.00           H  
TER    3305      WAT   749 
ATOM   3305  O   WAT   750     221.497 217.685 167.822  1.00  0.00           O  
ATOM   3306  H1  WAT   750     221.970 217.754 168.652  1.00  0.00           H  
ATOM   3307  H2  WAT   750     222.130 217.965 167.161  1.00  0.00           H  
TER    3308      WAT   750 
ATOM   3308  O   WAT   751     222.929 218.591 165.601  1.00  0.00           O  
ATOM   3309  H1  WAT   751     222.192 218.322 165.053  1.00  0.00           H  
ATOM   3310  H2  WAT   751     222.777 219.521 165.768  1.00  0.00           H  
TER    3311      WAT   751 
ATOM   3311  O   WAT   752     212.529 220.604 165.643  1.00  0.00           O  
ATOM   3312  H1  WAT   752     211.652 220.607 165.260  1.00  0.00           H  
ATOM   3313  H2  WAT   752     213.036 220.021 165.077  1.00  0.00           H  
TER    3314      WAT   752 
ATOM   3314  O   WAT   753     221.266 214.319 171.373  1.00  0.00           O  
ATOM   3315  H1  WAT   753     221.910 214.807 171.884  1.00  0.00           H  
ATOM   3316  H2  WAT   753     220.947 213.643 171.970  1.00  0.00           H  
TER    3317      WAT   753 
ATOM   3317  O   WAT   754     225.184 216.862 170.107  1.00  0.00           O  
ATOM   3318  H1  WAT   754     225.089 216.019 170.550  1.00  0.00           H  
ATOM   3319  H2  WAT   754     226.019 217.207 170.424  1.00  0.00           H  
TER    3320      WAT   754 
ATOM   3320  O   WAT   755     213.903 223.120 164.406  1.00  0.00           O  
ATOM   3321  H1  WAT   755     213.261 223.824 164.328  1.00  0.00           H  
ATOM   3322  H2  WAT   755     213.423 222.400 164.813  1.00  0.00           H  
TER    3323      WAT   755 
ATOM   3323  O   WAT   756     214.938 216.389 154.021  1.00  0.00           O  
ATOM   3324  H1  WAT   756     215.400 217.115 153.603  1.00  0.00           H  
ATOM   3325  H2  WAT   756     215.434 215.611 153.768  1.00  0.00           H  
TER    3326      WAT   756 
ATOM   3326  O   WAT   757     213.100 208.946 156.516  1.00  0.00           O  
ATOM   3327  H1  WAT   757     213.077 209.884 156.708  1.00  0.00           H  
ATOM   3328  H2  WAT   757     214.003 208.686 156.694  1.00  0.00           H  
TER    3329      WAT   757 
ATOM   3329  O   WAT   758     209.125 213.117 162.670  1.00  0.00           O  
ATOM   3330  H1  WAT   758     209.940 212.617 162.711  1.00  0.00           H  
ATOM   3331  H2  WAT   758     209.313 213.924 163.150  1.00  0.00           H  
TER    3332      WAT   758 
ATOM   3332  O   WAT   759     213.722 213.356 159.808  1.00  0.00           O  
ATOM   3333  H1  WAT   759     213.568 213.582 160.725  1.00  0.00           H  
ATOM   3334  H2  WAT   759     214.201 212.527 159.843  1.00  0.00           H  
TER    3335      WAT   759 
ATOM   3335  O   WAT   760     208.919 215.386 164.487  1.00  0.00           O  
ATOM   3336  H1  WAT   760     208.465 215.697 165.270  1.00  0.00           H  
ATOM   3337  H2  WAT   760     208.862 216.115 163.871  1.00  0.00           H  
TER    3338      WAT   760 
ATOM   3338  O   WAT   761     221.130 225.972 163.087  1.00  0.00           O  
ATOM   3339  H1  WAT   761     220.638 225.288 162.631  1.00  0.00           H  
ATOM   3340  H2  WAT   761     221.836 225.504 163.533  1.00  0.00           H  
TER    3341      WAT   761 
ATOM   3341  O   WAT   762     213.663 208.541 164.463  1.00  0.00           O  
ATOM   3342  H1  WAT   762     213.342 207.666 164.244  1.00  0.00           H  
ATOM   3343  H2  WAT   762     214.375 208.697 163.844  1.00  0.00           H  
TER    3344      WAT   762 
ATOM   3344  O   WAT   763     222.260 222.128 163.229  1.00  0.00           O  
ATOM   3345  H1  WAT   763     221.360 222.093 163.553  1.00  0.00           H  
ATOM   3346  H2  WAT   763     222.178 222.427 162.324  1.00  0.00           H  
TER    3347      WAT   763 
ATOM   3347  O   WAT   764     214.176 211.747 167.824  1.00  0.00           O  
ATOM   3348  H1  WAT   764     214.507 212.356 168.486  1.00  0.00           H  
ATOM   3349  H2  WAT   764     214.237 210.887 168.239  1.00  0.00           H  
TER    3350      WAT   764 
ATOM   3350  O   WAT   765     226.426 220.533 166.037  1.00  0.00           O  
ATOM   3351  H1  WAT   765     226.404 219.785 165.440  1.00  0.00           H  
ATOM   3352  H2  WAT   765     226.030 221.248 165.540  1.00  0.00           H  
TER    3353      WAT   765 
ATOM   3353  O   WAT   766     215.810 211.551 172.546  1.00  0.00           O  
ATOM   3354  H1  WAT   766     215.149 211.212 173.149  1.00  0.00           H  
ATOM   3355  H2  WAT   766     216.089 212.379 172.936  1.00  0.00           H  
TER    3356      WAT   766 
ATOM   3356  O   WAT   767     228.312 218.039 170.851  1.00  0.00           O  
ATOM   3357  H1  WAT   767     228.972 218.731 170.880  1.00  0.00           H  
ATOM   3358  H2  WAT   767     228.802 217.250 170.624  1.00  0.00           H  
TER    3359      WAT   767 
ATOM   3359  O   WAT   768     214.896 204.173 162.399  1.00  0.00           O  
ATOM   3360  H1  WAT   768     214.038 203.751 162.448  1.00  0.00           H  
ATOM   3361  H2  WAT   768     215.094 204.207 161.463  1.00  0.00           H  
TER    3362      WAT   768 
ATOM   3362  O   WAT   769     227.035 218.552 163.960  1.00  0.00           O  
ATOM   3363  H1  WAT   769     226.333 218.065 164.390  1.00  0.00           H  
ATOM   3364  H2  WAT   769     226.586 219.118 163.332  1.00  0.00           H  
TER    3365      WAT   769 
ATOM   3365  O   WAT   770     217.457 203.874 160.146  1.00  0.00           O  
ATOM   3366  H1  WAT   770     218.274 203.739 159.664  1.00  0.00           H  
ATOM   3367  H2  WAT   770     216.872 203.189 159.821  1.00  0.00           H  
TER    3368      WAT   770 
ATOM   3368  O   WAT   771     219.937 205.162 169.874  1.00  0.00           O  
ATOM   3369  H1  WAT   771     220.790 204.934 169.504  1.00  0.00           H  
ATOM   3370  H2  WAT   771     220.087 205.991 170.330  1.00  0.00           H  
TER    3371      WAT   771 
ATOM   3371  O   WAT   772     219.267 221.835 155.784  1.00  0.00           O  
ATOM   3372  H1  WAT   772     219.933 221.602 155.138  1.00  0.00           H  
ATOM   3373  H2  WAT   772     219.765 222.087 156.562  1.00  0.00           H  
TER    3374      WAT   772 
ATOM   3374  O   WAT   773     219.631 206.566 172.229  1.00  0.00           O  
ATOM   3375  H1  WAT   773     219.065 207.070 172.814  1.00  0.00           H  
ATOM   3376  H2  WAT   773     219.958 205.847 172.770  1.00  0.00           H  
TER    3377      WAT   773 
ATOM   3377  O   WAT   774     212.300 218.157 169.923  1.00  0.00           O  
ATOM   3378  H1  WAT   774     212.501 218.356 170.838  1.00  0.00           H  
ATOM   3379  H2  WAT   774     211.791 218.910 169.621  1.00  0.00           H  
TER    3380      WAT   774 
ATOM   3380  O   WAT   775     214.139 218.904 164.309  1.00  0.00           O  
ATOM   3381  H1  WAT   775     213.787 218.478 163.527  1.00  0.00           H  
ATOM   3382  H2  WAT   775     214.744 219.564 163.971  1.00  0.00           H  
TER    3383      WAT   775 
ATOM   3383  O   WAT   776     224.562 213.344 172.224  1.00  0.00           O  
ATOM   3384  H1  WAT   776     224.128 214.087 172.644  1.00  0.00           H  
ATOM   3385  H2  WAT   776     225.349 213.719 171.828  1.00  0.00           H  
TER    3386      WAT   776 
ATOM   3386  O   WAT   777     226.796 214.394 171.169  1.00  0.00           O  
ATOM   3387  H1  WAT   777     227.062 214.592 170.271  1.00  0.00           H  
ATOM   3388  H2  WAT   777     227.522 214.706 171.709  1.00  0.00           H  
TER    3389      WAT   777 
ATOM   3389  O   WAT   778     220.429 208.351 174.982  1.00  0.00           O  
ATOM   3390  H1  WAT   778     220.969 208.137 174.220  1.00  0.00           H  
ATOM   3391  H2  WAT   778     220.988 208.157 175.735  1.00  0.00           H  
TER    3392      WAT   778 
ATOM   3392  O   WAT   779     210.287 218.461 166.338  1.00  0.00           O  
ATOM   3393  H1  WAT   779     209.915 218.435 167.219  1.00  0.00           H  
ATOM   3394  H2  WAT   779     210.825 217.672 166.281  1.00  0.00           H  
TER    3395      WAT   779 
ATOM   3395  O   WAT   780     219.243 224.570 158.598  1.00  0.00           O  
ATOM   3396  H1  WAT   780     218.407 224.605 158.130  1.00  0.00           H  
ATOM   3397  H2  WAT   780     219.230 223.726 159.049  1.00  0.00           H  
TER    3398      WAT   780 
ATOM   3398  O   WAT   781     211.718 216.004 166.631  1.00  0.00           O  
ATOM   3399  H1  WAT   781     211.566 215.166 167.067  1.00  0.00           H  
ATOM   3400  H2  WAT   781     211.514 215.835 165.711  1.00  0.00           H  
TER    3401      WAT   781 
ATOM   3401  O   WAT   782     213.050 217.744 161.791  1.00  0.00           O  
ATOM   3402  H1  WAT   782     213.843 217.359 161.417  1.00  0.00           H  
ATOM   3403  H2  WAT   782     213.217 218.687 161.788  1.00  0.00           H  
TER    3404      WAT   782 
ATOM   3404  O   WAT   783     214.556 220.271 161.215  1.00  0.00           O  
ATOM   3405  H1  WAT   783     214.945 219.806 160.475  1.00  0.00           H  
ATOM   3406  H2  WAT   783     215.301 220.508 161.769  1.00  0.00           H  
TER    3407      WAT   783 
ATOM   3407  O   WAT   784     208.303 213.634 160.090  1.00  0.00           O  
ATOM   3408  H1  WAT   784     208.581 213.498 160.995  1.00  0.00           H  
ATOM   3409  H2  WAT   784     207.512 213.104 159.999  1.00  0.00           H  
TER    3410      WAT   784 
ATOM   3410  O   WAT   785     219.264 202.216 164.274  1.00  0.00           O  
ATOM   3411  H1  WAT   785     219.772 202.407 163.486  1.00  0.00           H  
ATOM   3412  H2  WAT   785     218.370 202.477 164.054  1.00  0.00           H  
TER    3413      WAT   785 
ATOM   3413  O   WAT   786     210.389 212.338 157.902  1.00  0.00           O  
ATOM   3414  H1  WAT   786     209.747 211.925 157.326  1.00  0.00           H  
ATOM   3415  H2  WAT   786     209.922 213.079 158.289  1.00  0.00           H  
TER    3416      WAT   786 
ATOM   3416  O   WAT   787     213.965 224.770 167.091  1.00  0.00           O  
ATOM   3417  H1  WAT   787     214.823 225.153 166.913  1.00  0.00           H  
ATOM   3418  H2  WAT   787     213.420 225.044 166.353  1.00  0.00           H  
TER    3419      WAT   787 
ATOM   3419  O   WAT   788     223.049 211.880 174.826  1.00  0.00           O  
ATOM   3420  H1  WAT   788     222.513 211.649 174.068  1.00  0.00           H  
ATOM   3421  H2  WAT   788     223.858 211.384 174.709  1.00  0.00           H  
TER    3422      WAT   788 
ATOM   3422  O   WAT   789     211.115 214.447 155.286  1.00  0.00           O  
ATOM   3423  H1  WAT   789     211.860 214.381 154.689  1.00  0.00           H  
ATOM   3424  H2  WAT   789     211.462 214.903 156.053  1.00  0.00           H  
TER    3425      WAT   789 
ATOM   3425  O   WAT   790     212.991 211.474 157.137  1.00  0.00           O  
ATOM   3426  H1  WAT   790     212.205 211.717 157.627  1.00  0.00           H  
ATOM   3427  H2  WAT   790     213.623 211.219 157.810  1.00  0.00           H  
TER    3428      WAT   790 
ATOM   3428  O   WAT   791     228.454 215.461 173.337  1.00  0.00           O  
ATOM   3429  H1  WAT   791     228.155 216.074 174.009  1.00  0.00           H  
ATOM   3430  H2  WAT   791     228.818 216.017 172.649  1.00  0.00           H  
TER    3431      WAT   791 
ATOM   3431  O   WAT   792     219.470 227.814 165.048  1.00  0.00           O  
ATOM   3432  H1  WAT   792     220.396 227.824 164.806  1.00  0.00           H  
ATOM   3433  H2  WAT   792     219.251 228.735 165.193  1.00  0.00           H  
TER    3434      WAT   792 
ATOM   3434  O   WAT   793     214.342 207.161 150.781  1.00  0.00           O  
ATOM   3435  H1  WAT   793     214.377 207.792 150.062  1.00  0.00           H  
ATOM   3436  H2  WAT   793     213.422 206.901 150.828  1.00  0.00           H  
TER    3437      WAT   793 
ATOM   3437  O   WAT   794     214.927 208.562 153.061  1.00  0.00           O  
ATOM   3438  H1  WAT   794     214.096 208.340 153.482  1.00  0.00           H  
ATOM   3439  H2  WAT   794     214.872 208.158 152.195  1.00  0.00           H  
TER    3440      WAT   794 
ATOM   3440  O   WAT   795     213.576 211.139 152.383  1.00  0.00           O  
ATOM   3441  H1  WAT   795     213.297 210.929 151.492  1.00  0.00           H  
ATOM   3442  H2  WAT   795     214.055 210.362 152.675  1.00  0.00           H  
TER    3443      WAT   795 
ATOM   3443  O   WAT   796     211.863 201.902 150.674  1.00  0.00           O  
ATOM   3444  H1  WAT   796     211.840 201.538 149.790  1.00  0.00           H  
ATOM   3445  H2  WAT   796     212.788 201.886 150.917  1.00  0.00           H  
TER    3446      WAT   796 
ATOM   3446  O   WAT   797     211.215 203.939 152.397  1.00  0.00           O  
ATOM   3447  H1  WAT   797     211.648 203.297 151.835  1.00  0.00           H  
ATOM   3448  H2  WAT   797     211.894 204.218 153.012  1.00  0.00           H  
TER    3449      WAT   797 
ATOM   3449  O   WAT   798     212.805 205.540 153.959  1.00  0.00           O  
ATOM   3450  H1  WAT   798     212.924 205.227 154.855  1.00  0.00           H  
ATOM   3451  H2  WAT   798     212.584 206.466 154.055  1.00  0.00           H  
TER    3452      WAT   798 
ATOM   3452  O   WAT   799     214.928 202.871 154.382  1.00  0.00           O  
ATOM   3453  H1  WAT   799     214.220 203.410 154.734  1.00  0.00           H  
ATOM   3454  H2  WAT   799     215.239 202.364 155.133  1.00  0.00           H  
TER    3455      WAT   799 
ATOM   3455  O   WAT   800     209.208 207.947 153.166  1.00  0.00           O  
ATOM   3456  H1  WAT   800     209.901 207.326 153.389  1.00  0.00           H  
ATOM   3457  H2  WAT   800     208.543 207.418 152.725  1.00  0.00           H  
TER    3458      WAT   800 
ATOM   3458  O   WAT   801     216.408 211.990 152.370  1.00  0.00           O  
ATOM   3459  H1  WAT   801     216.625 211.633 153.231  1.00  0.00           H  
ATOM   3460  H2  WAT   801     215.456 212.092 152.387  1.00  0.00           H  
TER    3461      WAT   801 
ATOM   3461  O   WAT   802     210.427 207.033 145.072  1.00  0.00           O  
ATOM   3462  H1  WAT   802     211.341 207.228 145.278  1.00  0.00           H  
ATOM   3463  H2  WAT   802     210.160 207.731 144.476  1.00  0.00           H  
TER    3464      WAT   802 
ATOM   3464  O   WAT   803     210.141 210.777 153.557  1.00  0.00           O  
ATOM   3465  H1  WAT   803     210.541 211.645 153.511  1.00  0.00           H  
ATOM   3466  H2  WAT   803     209.977 210.637 154.490  1.00  0.00           H  
TER    3467      WAT   803 
ATOM   3467  O   WAT   804     213.275 204.102 156.454  1.00  0.00           O  
ATOM   3468  H1  WAT   804     214.030 204.306 157.004  1.00  0.00           H  
ATOM   3469  H2  WAT   804     212.525 204.158 157.045  1.00  0.00           H  
TER    3470      WAT   804 
ATOM   3470  O   WAT   805     216.021 204.496 157.281  1.00  0.00           O  
ATOM   3471  H1  WAT   805     216.239 204.803 158.161  1.00  0.00           H  
ATOM   3472  H2  WAT   805     216.413 205.145 156.697  1.00  0.00           H  
TER    3473      WAT   805 
ATOM   3473  O   WAT   806     212.645 210.753 149.662  1.00  0.00           O  
ATOM   3474  H1  WAT   806     211.767 210.756 149.278  1.00  0.00           H  
ATOM   3475  H2  WAT   806     213.152 210.170 149.096  1.00  0.00           H  
TER    3476      WAT   806 
ATOM   3476  O   WAT   807     214.020 213.268 148.424  1.00  0.00           O  
ATOM   3477  H1  WAT   807     213.376 213.972 148.346  1.00  0.00           H  
ATOM   3478  H2  WAT   807     213.539 212.548 148.832  1.00  0.00           H  
TER    3479      WAT   807 
ATOM   3479  O   WAT   808     209.240 203.266 146.689  1.00  0.00           O  
ATOM   3480  H1  WAT   808     210.056 202.766 146.730  1.00  0.00           H  
ATOM   3481  H2  WAT   808     209.429 204.072 147.168  1.00  0.00           H  
TER    3482      WAT   808 
ATOM   3482  O   WAT   809     209.035 205.534 148.506  1.00  0.00           O  
ATOM   3483  H1  WAT   809     208.580 205.845 149.288  1.00  0.00           H  
ATOM   3484  H2  WAT   809     208.978 206.263 147.888  1.00  0.00           H  
TER    3485      WAT   809 
ATOM   3485  O   WAT   810     212.416 208.306 153.942  1.00  0.00           O  
ATOM   3486  H1  WAT   810     212.617 208.505 154.857  1.00  0.00           H  
ATOM   3487  H2  WAT   810     211.908 209.058 153.639  1.00  0.00           H  
TER    3488      WAT   810 
ATOM   3488  O   WAT   811     210.403 208.610 150.356  1.00  0.00           O  
ATOM   3489  H1  WAT   811     210.031 208.584 151.238  1.00  0.00           H  
ATOM   3490  H2  WAT   811     210.941 207.820 150.300  1.00  0.00           H  
TER    3491      WAT   811 
ATOM   3491  O   WAT   812     211.835 206.152 150.649  1.00  0.00           O  
ATOM   3492  H1  WAT   812     211.682 205.314 151.086  1.00  0.00           H  
ATOM   3493  H2  WAT   812     211.631 205.983 149.729  1.00  0.00           H  
TER    3494      WAT   812 
ATOM   3494  O   WAT   813     208.419 203.783 144.108  1.00  0.00           O  
ATOM   3495  H1  WAT   813     208.697 203.647 145.014  1.00  0.00           H  
ATOM   3496  H2  WAT   813     207.628 203.252 144.017  1.00  0.00           H  
TER    3497      WAT   813 
ATOM   3497  O   WAT   814     214.081 214.919 151.110  1.00  0.00           O  
ATOM   3498  H1  WAT   814     214.939 215.302 150.931  1.00  0.00           H  
ATOM   3499  H2  WAT   814     213.537 215.192 150.372  1.00  0.00           H  
TER    3500      WAT   814 
ATOM   3500  O   WAT   815     223.274 205.762 182.757  1.00  0.00           O  
ATOM   3501  H1  WAT   815     222.675 205.484 182.064  1.00  0.00           H  
ATOM   3502  H2  WAT   815     223.032 206.669 182.936  1.00  0.00           H  
TER    3503      WAT   815 
ATOM   3503  O   WAT   816     223.658 209.372 186.049  1.00  0.00           O  
ATOM   3504  H1  WAT   816     223.261 208.790 185.402  1.00  0.00           H  
ATOM   3505  H2  WAT   816     224.522 209.576 185.691  1.00  0.00           H  
TER    3506      WAT   816 
ATOM   3506  O   WAT   817     224.196 213.472 181.308  1.00  0.00           O  
ATOM   3507  H1  WAT   817     224.657 212.671 181.555  1.00  0.00           H  
ATOM   3508  H2  WAT   817     223.311 213.357 181.654  1.00  0.00           H  
TER    3509      WAT   817 
ATOM   3509  O   WAT   818     227.191 200.135 183.494  1.00  0.00           O  
ATOM   3510  H1  WAT   818     226.516 200.773 183.262  1.00  0.00           H  
ATOM   3511  H2  WAT   818     227.020 199.386 182.922  1.00  0.00           H  
TER    3512      WAT   818 
ATOM   3512  O   WAT   819     226.623 208.443 182.747  1.00  0.00           O  
ATOM   3513  H1  WAT   819     226.383 207.582 183.089  1.00  0.00           H  
ATOM   3514  H2  WAT   819     227.517 208.335 182.424  1.00  0.00           H  
TER    3515      WAT   819 
ATOM   3515  O   WAT   820     225.802 202.590 183.030  1.00  0.00           O  
ATOM   3516  H1  WAT   820     226.279 203.403 182.865  1.00  0.00           H  
ATOM   3517  H2  WAT   820     224.901 202.785 182.768  1.00  0.00           H  
TER    3518      WAT   820 
ATOM   3518  O   WAT   821     220.112 209.047 179.674  1.00  0.00           O  
ATOM   3519  H1  WAT   821     220.002 209.290 178.754  1.00  0.00           H  
ATOM   3520  H2  WAT   821     219.646 209.728 180.159  1.00  0.00           H  
TER    3521      WAT   821 
ATOM   3521  O   WAT   822     226.386 211.116 179.404  1.00  0.00           O  
ATOM   3522  H1  WAT   822     225.909 211.263 178.587  1.00  0.00           H  
ATOM   3523  H2  WAT   822     225.845 210.495 179.892  1.00  0.00           H  
TER    3524      WAT   822 
ATOM   3524  O   WAT   823     226.124 205.981 183.442  1.00  0.00           O  
ATOM   3525  H1  WAT   823     225.183 206.129 183.356  1.00  0.00           H  
ATOM   3526  H2  WAT   823     226.433 205.869 182.544  1.00  0.00           H  
TER    3527      WAT   823 
ATOM   3527  O   WAT   824     228.629 212.108 177.238  1.00  0.00           O  
ATOM   3528  H1  WAT   824     228.844 211.545 176.494  1.00  0.00           H  
ATOM   3529  H2  WAT   824     228.107 211.553 177.816  1.00  0.00           H  
TER    3530      WAT   824 
ATOM   3530  O   WAT   825     225.934 215.448 180.674  1.00  0.00           O  
ATOM   3531  H1  WAT   825     226.158 215.081 179.819  1.00  0.00           H  
ATOM   3532  H2  WAT   825     225.294 214.838 181.038  1.00  0.00           H  
TER    3533      WAT   825 
ATOM   3533  O   WAT   826     227.695 205.888 180.867  1.00  0.00           O  
ATOM   3534  H1  WAT   826     228.348 206.536 181.133  1.00  0.00           H  
ATOM   3535  H2  WAT   826     228.209 205.139 180.566  1.00  0.00           H  
TER    3536      WAT   826 
ATOM   3536  O   WAT   827     222.353 214.597 184.606  1.00  0.00           O  
ATOM   3537  H1  WAT   827     223.267 214.793 184.811  1.00  0.00           H  
ATOM   3538  H2  WAT   827     222.086 215.297 184.010  1.00  0.00           H  
TER    3539      WAT   827 
ATOM   3539  O   WAT   828     222.551 208.164 183.726  1.00  0.00           O  
ATOM   3540  H1  WAT   828     221.689 207.804 183.932  1.00  0.00           H  
ATOM   3541  H2  WAT   828     222.371 208.894 183.133  1.00  0.00           H  
TER    3542      WAT   828 
ATOM   3542  O   WAT   829     225.309 211.494 176.935  1.00  0.00           O  
ATOM   3543  H1  WAT   829     225.729 211.883 176.167  1.00  0.00           H  
ATOM   3544  H2  WAT   829     225.197 210.572 176.705  1.00  0.00           H  
TER    3545      WAT   829 
ATOM   3545  O   WAT   830     228.800 208.619 178.573  1.00  0.00           O  
ATOM   3546  H1  WAT   830     229.113 208.545 179.474  1.00  0.00           H  
ATOM   3547  H2  WAT   830     229.016 207.776 178.173  1.00  0.00           H  
TER    3548      WAT   830 
ATOM   3548  O   WAT   831     226.980 214.102 177.574  1.00  0.00           O  
ATOM   3549  H1  WAT   831     227.442 214.829 177.156  1.00  0.00           H  
ATOM   3550  H2  WAT   831     227.475 213.323 177.320  1.00  0.00           H  
TER    3551      WAT   831 
ATOM   3551  O   WAT   832     225.141 206.659 180.068  1.00  0.00           O  
ATOM   3552  H1  WAT   832     225.119 207.597 180.261  1.00  0.00           H  
ATOM   3553  H2  WAT   832     226.045 206.399 180.246  1.00  0.00           H  
TER    3554      WAT   832 
ATOM   3554  O   WAT   833     221.167 210.830 186.223  1.00  0.00           O  
ATOM   3555  H1  WAT   833     221.982 210.330 186.264  1.00  0.00           H  
ATOM   3556  H2  WAT   833     221.355 211.636 186.703  1.00  0.00           H  
TER    3557      WAT   833 
ATOM   3557  O   WAT   834     220.961 213.098 188.040  1.00  0.00           O  
ATOM   3558  H1  WAT   834     220.506 213.410 188.822  1.00  0.00           H  
ATOM   3559  H2  WAT   834     220.904 213.828 187.423  1.00  0.00           H  
TER    3560      WAT   834 
ATOM   3560  O   WAT   835     226.938 201.885 185.951  1.00  0.00           O  
ATOM   3561  H1  WAT   835     226.079 201.463 186.000  1.00  0.00           H  
ATOM   3562  H2  WAT   835     227.135 201.919 185.015  1.00  0.00           H  
TER    3563      WAT   835 
ATOM   3563  O   WAT   836     220.345 211.348 183.642  1.00  0.00           O  
ATOM   3564  H1  WAT   836     220.624 211.212 184.547  1.00  0.00           H  
ATOM   3565  H2  WAT   836     219.554 210.817 183.551  1.00  0.00           H  
TER    3566      WAT   836 
ATOM   3566  O   WAT   837     222.431 210.052 181.454  1.00  0.00           O  
ATOM   3567  H1  WAT   837     221.788 209.638 180.878  1.00  0.00           H  
ATOM   3568  H2  WAT   837     221.965 210.792 181.842  1.00  0.00           H  
TER    3569      WAT   837 
ATOM   3569  O   WAT   838     223.157 212.160 178.838  1.00  0.00           O  
ATOM   3570  H1  WAT   838     223.902 212.095 178.241  1.00  0.00           H  
ATOM   3571  H2  WAT   838     223.504 212.617 179.605  1.00  0.00           H  
TER    3572      WAT   838 
ATOM   3572  O   WAT   839     225.033 209.187 180.690  1.00  0.00           O  
ATOM   3573  H1  WAT   839     224.247 209.430 181.179  1.00  0.00           H  
ATOM   3574  H2  WAT   839     225.665 208.933 181.362  1.00  0.00           H  
TER    3575      WAT   839 
ATOM   3575  O   WAT   840     226.384 204.875 174.333  1.00  0.00           O  
ATOM   3576  H1  WAT   840     226.419 205.505 173.614  1.00  0.00           H  
ATOM   3577  H2  WAT   840     225.464 204.614 174.380  1.00  0.00           H  
TER    3578      WAT   840 
ATOM   3578  O   WAT   841     226.969 206.275 176.613  1.00  0.00           O  
ATOM   3579  H1  WAT   841     226.138 206.053 177.034  1.00  0.00           H  
ATOM   3580  H2  WAT   841     226.914 205.871 175.747  1.00  0.00           H  
TER    3581      WAT   841 
ATOM   3581  O   WAT   842     225.618 208.852 175.936  1.00  0.00           O  
ATOM   3582  H1  WAT   842     225.339 208.643 175.044  1.00  0.00           H  
ATOM   3583  H2  WAT   842     226.096 208.075 176.226  1.00  0.00           H  
TER    3584      WAT   842 
ATOM   3584  O   WAT   843     223.905 199.616 174.226  1.00  0.00           O  
ATOM   3585  H1  WAT   843     223.882 199.251 173.341  1.00  0.00           H  
ATOM   3586  H2  WAT   843     224.830 199.599 174.470  1.00  0.00           H  
TER    3587      WAT   843 
ATOM   3587  O   WAT   844     223.257 201.653 175.949  1.00  0.00           O  
ATOM   3588  H1  WAT   844     223.690 201.010 175.388  1.00  0.00           H  
ATOM   3589  H2  WAT   844     223.936 201.931 176.564  1.00  0.00           H  
TER    3590      WAT   844 
ATOM   3590  O   WAT   845     224.847 203.253 177.511  1.00  0.00           O  
ATOM   3591  H1  WAT   845     224.966 202.940 178.408  1.00  0.00           H  
ATOM   3592  H2  WAT   845     224.626 204.180 177.608  1.00  0.00           H  
TER    3593      WAT   845 
ATOM   3593  O   WAT   846     226.969 200.583 177.934  1.00  0.00           O  
ATOM   3594  H1  WAT   846     226.262 201.123 178.287  1.00  0.00           H  
ATOM   3595  H2  WAT   846     227.281 200.078 178.685  1.00  0.00           H  
TER    3596      WAT   846 
ATOM   3596  O   WAT   847     221.250 205.661 176.718  1.00  0.00           O  
ATOM   3597  H1  WAT   847     221.943 205.040 176.941  1.00  0.00           H  
ATOM   3598  H2  WAT   847     220.585 205.132 176.278  1.00  0.00           H  
TER    3599      WAT   847 
ATOM   3599  O   WAT   848     228.450 209.703 175.923  1.00  0.00           O  
ATOM   3600  H1  WAT   848     228.667 209.346 176.784  1.00  0.00           H  
ATOM   3601  H2  WAT   848     227.498 209.805 175.940  1.00  0.00           H  
TER    3602      WAT   848 
ATOM   3602  O   WAT   849     222.469 204.746 168.625  1.00  0.00           O  
ATOM   3603  H1  WAT   849     223.383 204.941 168.830  1.00  0.00           H  
ATOM   3604  H2  WAT   849     222.202 205.445 168.028  1.00  0.00           H  
TER    3605      WAT   849 
ATOM   3605  O   WAT   850     222.183 208.490 177.109  1.00  0.00           O  
ATOM   3606  H1  WAT   850     222.582 209.358 177.063  1.00  0.00           H  
ATOM   3607  H2  WAT   850     222.019 208.351 178.042  1.00  0.00           H  
TER    3608      WAT   850 
ATOM   3608  O   WAT   851     225.317 201.815 180.005  1.00  0.00           O  
ATOM   3609  H1  WAT   851     226.072 202.020 180.556  1.00  0.00           H  
ATOM   3610  H2  WAT   851     224.567 201.872 180.597  1.00  0.00           H  
TER    3611      WAT   851 
ATOM   3611  O   WAT   852     228.063 202.210 180.834  1.00  0.00           O  
ATOM   3612  H1  WAT   852     228.281 202.515 181.714  1.00  0.00           H  
ATOM   3613  H2  WAT   852     228.455 202.859 180.249  1.00  0.00           H  
TER    3614      WAT   852 
ATOM   3614  O   WAT   853     224.687 208.465 173.214  1.00  0.00           O  
ATOM   3615  H1  WAT   853     223.809 208.469 172.831  1.00  0.00           H  
ATOM   3616  H2  WAT   853     225.193 207.882 172.648  1.00  0.00           H  
TER    3617      WAT   853 
ATOM   3617  O   WAT   854     226.062 210.981 171.977  1.00  0.00           O  
ATOM   3618  H1  WAT   854     225.418 211.686 171.898  1.00  0.00           H  
ATOM   3619  H2  WAT   854     225.581 210.261 172.385  1.00  0.00           H  
TER    3620      WAT   854 
ATOM   3620  O   WAT   855     221.282 200.978 170.241  1.00  0.00           O  
ATOM   3621  H1  WAT   855     222.098 200.479 170.283  1.00  0.00           H  
ATOM   3622  H2  WAT   855     221.471 201.785 170.721  1.00  0.00           H  
TER    3623      WAT   855 
ATOM   3623  O   WAT   856     221.077 203.247 172.058  1.00  0.00           O  
ATOM   3624  H1  WAT   856     220.622 203.559 172.841  1.00  0.00           H  
ATOM   3625  H2  WAT   856     221.020 203.976 171.441  1.00  0.00           H  
TER    3626      WAT   856 
ATOM   3626  O   WAT   857     224.457 206.018 177.494  1.00  0.00           O  
ATOM   3627  H1  WAT   857     224.659 206.218 178.409  1.00  0.00           H  
ATOM   3628  H2  WAT   857     223.950 206.771 177.192  1.00  0.00           H  
TER    3629      WAT   857 
ATOM   3629  O   WAT   858     222.445 206.323 173.908  1.00  0.00           O  
ATOM   3630  H1  WAT   858     222.073 206.297 174.790  1.00  0.00           H  
ATOM   3631  H2  WAT   858     222.983 205.534 173.852  1.00  0.00           H  
TER    3632      WAT   858 
ATOM   3632  O   WAT   859     223.876 203.865 174.201  1.00  0.00           O  
ATOM   3633  H1  WAT   859     223.724 203.027 174.638  1.00  0.00           H  
ATOM   3634  H2  WAT   859     223.673 203.697 173.281  1.00  0.00           H  
TER    3635      WAT   859 
ATOM   3635  O   WAT   860     220.461 201.496 167.661  1.00  0.00           O  
ATOM   3636  H1  WAT   860     220.739 201.361 168.566  1.00  0.00           H  
ATOM   3637  H2  WAT   860     219.670 200.966 167.570  1.00  0.00           H  
TER    3638      WAT   860 
ATOM   3638  O   WAT   861     226.123 212.631 174.663  1.00  0.00           O  
ATOM   3639  H1  WAT   861     226.981 213.015 174.484  1.00  0.00           H  
ATOM   3640  H2  WAT   861     225.579 212.905 173.925  1.00  0.00           H  
TER    3641      WAT   861 
ATOM   3641  O   WAT   862     178.377 238.974 185.769  1.00  0.00           O  
ATOM   3642  H1  WAT   862     177.480 238.649 185.843  1.00  0.00           H  
ATOM   3643  H2  WAT   862     178.729 238.534 184.994  1.00  0.00           H  
TER    3644      WAT   862 
ATOM   3644  O   WAT   863     180.947 239.805 186.489  1.00  0.00           O  
ATOM   3645  H1  WAT   863     180.443 240.607 186.351  1.00  0.00           H  
ATOM   3646  H2  WAT   863     180.286 239.117 186.567  1.00  0.00           H  
TER    3647      WAT   863 
ATOM   3647  O   WAT   864     185.602 239.180 184.808  1.00  0.00           O  
ATOM   3648  H1  WAT   864     185.124 239.211 185.637  1.00  0.00           H  
ATOM   3649  H2  WAT   864     186.100 238.363 184.850  1.00  0.00           H  
TER    3650      WAT   864 
ATOM   3650  O   WAT   865     178.651 237.965 192.203  1.00  0.00           O  
ATOM   3651  H1  WAT   865     178.058 238.548 192.676  1.00  0.00           H  
ATOM   3652  H2  WAT   865     179.527 238.258 192.455  1.00  0.00           H  
TER    3653      WAT   865 
ATOM   3653  O   WAT   866     176.295 236.006 183.068  1.00  0.00           O  
ATOM   3654  H1  WAT   866     175.621 236.644 182.836  1.00  0.00           H  
ATOM   3655  H2  WAT   866     176.125 235.257 182.495  1.00  0.00           H  
TER    3656      WAT   866 
ATOM   3656  O   WAT   867     178.581 238.591 189.646  1.00  0.00           O  
ATOM   3657  H1  WAT   867     178.595 238.637 190.602  1.00  0.00           H  
ATOM   3658  H2  WAT   867     179.012 237.762 189.440  1.00  0.00           H  
TER    3659      WAT   867 
ATOM   3659  O   WAT   868     174.906 238.461 182.604  1.00  0.00           O  
ATOM   3660  H1  WAT   868     175.384 239.274 182.439  1.00  0.00           H  
ATOM   3661  H2  WAT   868     174.006 238.656 182.342  1.00  0.00           H  
TER    3662      WAT   868 
ATOM   3662  O   WAT   869     182.568 237.222 188.819  1.00  0.00           O  
ATOM   3663  H1  WAT   869     182.470 237.644 189.672  1.00  0.00           H  
ATOM   3664  H2  WAT   869     181.723 236.801 188.661  1.00  0.00           H  
TER    3665      WAT   869 
ATOM   3665  O   WAT   870     181.679 239.127 183.891  1.00  0.00           O  
ATOM   3666  H1  WAT   870     182.043 239.844 183.374  1.00  0.00           H  
ATOM   3667  H2  WAT   870     181.192 239.559 184.593  1.00  0.00           H  
TER    3668      WAT   870 
ATOM   3668  O   WAT   871     177.464 239.735 182.496  1.00  0.00           O  
ATOM   3669  H1  WAT   871     178.137 239.226 182.945  1.00  0.00           H  
ATOM   3670  H2  WAT   871     177.928 240.498 182.153  1.00  0.00           H  
TER    3671      WAT   871 
ATOM   3671  O   WAT   872     180.058 239.165 180.794  1.00  0.00           O  
ATOM   3672  H1  WAT   872     180.462 238.685 181.517  1.00  0.00           H  
ATOM   3673  H2  WAT   872     179.990 238.523 180.088  1.00  0.00           H  
TER    3674      WAT   872 
ATOM   3674  O   WAT   873     181.021 236.618 182.356  1.00  0.00           O  
ATOM   3675  H1  WAT   873     181.253 236.313 181.480  1.00  0.00           H  
ATOM   3676  H2  WAT   873     181.808 237.062 182.673  1.00  0.00           H  
TER    3677      WAT   873 
ATOM   3677  O   WAT   874     184.151 238.234 182.541  1.00  0.00           O  
ATOM   3678  H1  WAT   874     184.329 237.300 182.438  1.00  0.00           H  
ATOM   3679  H2  WAT   874     184.598 238.476 183.353  1.00  0.00           H  
TER    3680      WAT   874 
ATOM   3680  O   WAT   875     176.042 237.756 185.525  1.00  0.00           O  
ATOM   3681  H1  WAT   875     175.185 237.334 185.573  1.00  0.00           H  
ATOM   3682  H2  WAT   875     176.240 237.790 184.589  1.00  0.00           H  
TER    3683      WAT   875 
ATOM   3683  O   WAT   876     178.604 237.457 183.272  1.00  0.00           O  
ATOM   3684  H1  WAT   876     179.420 237.322 182.791  1.00  0.00           H  
ATOM   3685  H2  WAT   876     178.018 236.774 182.947  1.00  0.00           H  
TER    3686      WAT   876 
ATOM   3686  O   WAT   877     180.897 234.207 184.165  1.00  0.00           O  
ATOM   3687  H1  WAT   877     181.095 235.124 183.975  1.00  0.00           H  
ATOM   3688  H2  WAT   877     181.287 233.722 183.438  1.00  0.00           H  
TER    3689      WAT   877 
ATOM   3689  O   WAT   878     181.084 238.747 193.000  1.00  0.00           O  
ATOM   3690  H1  WAT   878     181.936 238.518 192.629  1.00  0.00           H  
ATOM   3691  H2  WAT   878     181.234 239.575 193.456  1.00  0.00           H  
TER    3692      WAT   878 
ATOM   3692  O   WAT   879     180.410 235.799 187.401  1.00  0.00           O  
ATOM   3693  H1  WAT   879     180.919 235.991 186.613  1.00  0.00           H  
ATOM   3694  H2  WAT   879     179.516 236.060 187.180  1.00  0.00           H  
TER    3695      WAT   879 
ATOM   3695  O   WAT   880     181.887 236.687 185.150  1.00  0.00           O  
ATOM   3696  H1  WAT   880     182.800 236.404 185.179  1.00  0.00           H  
ATOM   3697  H2  WAT   880     181.927 237.600 184.862  1.00  0.00           H  
TER    3698      WAT   880 
ATOM   3698  O   WAT   881     183.709 239.336 187.119  1.00  0.00           O  
ATOM   3699  H1  WAT   881     183.682 238.621 187.755  1.00  0.00           H  
ATOM   3700  H2  WAT   881     182.807 239.415 186.809  1.00  0.00           H  
TER    3701      WAT   881 
ATOM   3701  O   WAT   882     183.757 238.073 168.370  1.00  0.00           O  
ATOM   3702  H1  WAT   882     184.289 237.294 168.535  1.00  0.00           H  
ATOM   3703  H2  WAT   882     183.124 237.794 167.707  1.00  0.00           H  
TER    3704      WAT   882 
ATOM   3704  O   WAT   883     181.170 239.174 169.881  1.00  0.00           O  
ATOM   3705  H1  WAT   883     180.888 238.586 170.582  1.00  0.00           H  
ATOM   3706  H2  WAT   883     182.107 239.004 169.788  1.00  0.00           H  
TER    3707      WAT   883 
ATOM   3707  O   WAT   884     176.404 236.524 172.512  1.00  0.00           O  
ATOM   3708  H1  WAT   884     175.933 236.108 173.235  1.00  0.00           H  
ATOM   3709  H2  WAT   884     176.816 237.292 172.905  1.00  0.00           H  
TER    3710      WAT   884 
ATOM   3710  O   WAT   885     173.774 239.223 171.058  1.00  0.00           O  
ATOM   3711  H1  WAT   885     174.583 238.722 171.163  1.00  0.00           H  
ATOM   3712  H2  WAT   885     173.983 239.876 170.390  1.00  0.00           H  
TER    3713      WAT   885 
ATOM   3713  O   WAT   886     178.493 229.122 169.787  1.00  0.00           O  
ATOM   3714  H1  WAT   886     177.596 228.797 169.861  1.00  0.00           H  
ATOM   3715  H2  WAT   886     178.845 228.683 169.013  1.00  0.00           H  
TER    3716      WAT   886 
ATOM   3716  O   WAT   887     175.221 232.764 174.431  1.00  0.00           O  
ATOM   3717  H1  WAT   887     176.154 232.584 174.550  1.00  0.00           H  
ATOM   3718  H2  WAT   887     175.033 232.479 173.536  1.00  0.00           H  
TER    3719      WAT   887 
ATOM   3719  O   WAT   888     179.012 240.598 168.995  1.00  0.00           O  
ATOM   3720  H1  WAT   888     179.569 239.867 169.262  1.00  0.00           H  
ATOM   3721  H2  WAT   888     179.530 241.379 169.191  1.00  0.00           H  
TER    3722      WAT   888 
ATOM   3722  O   WAT   889     179.130 231.421 177.386  1.00  0.00           O  
ATOM   3723  H1  WAT   889     179.573 230.887 178.047  1.00  0.00           H  
ATOM   3724  H2  WAT   889     178.465 231.906 177.876  1.00  0.00           H  
TER    3725      WAT   889 
ATOM   3725  O   WAT   890     184.453 236.638 171.744  1.00  0.00           O  
ATOM   3726  H1  WAT   890     185.306 236.222 171.873  1.00  0.00           H  
ATOM   3727  H2  WAT   890     184.166 236.333 170.883  1.00  0.00           H  
TER    3728      WAT   890 
ATOM   3728  O   WAT   891     181.062 229.954 170.508  1.00  0.00           O  
ATOM   3729  H1  WAT   891     180.559 230.756 170.370  1.00  0.00           H  
ATOM   3730  H2  WAT   891     180.402 229.266 170.586  1.00  0.00           H  
TER    3731      WAT   891 
ATOM   3731  O   WAT   892     188.976 235.503 168.873  1.00  0.00           O  
ATOM   3732  H1  WAT   892     189.919 235.662 168.831  1.00  0.00           H  
ATOM   3733  H2  WAT   892     188.615 236.298 169.265  1.00  0.00           H  
TER    3734      WAT   892 
ATOM   3734  O   WAT   893     177.994 232.646 174.987  1.00  0.00           O  
ATOM   3735  H1  WAT   893     178.338 233.519 175.179  1.00  0.00           H  
ATOM   3736  H2  WAT   893     178.295 232.104 175.716  1.00  0.00           H  
TER    3737      WAT   893 
ATOM   3737  O   WAT   894     180.516 235.166 172.380  1.00  0.00           O  
ATOM   3738  H1  WAT   894     180.577 236.105 172.554  1.00  0.00           H  
ATOM   3739  H2  WAT   894     181.426 234.865 172.366  1.00  0.00           H  
TER    3740      WAT   894 
ATOM   3740  O   WAT   895     182.653 232.988 178.750  1.00  0.00           O  
ATOM   3741  H1  WAT   895     182.324 232.901 177.855  1.00  0.00           H  
ATOM   3742  H2  WAT   895     182.330 232.209 179.202  1.00  0.00           H  
TER    3743      WAT   895 
ATOM   3743  O   WAT   896     181.024 238.602 165.291  1.00  0.00           O  
ATOM   3744  H1  WAT   896     180.255 238.265 164.831  1.00  0.00           H  
ATOM   3745  H2  WAT   896     180.964 239.553 165.195  1.00  0.00           H  
TER    3746      WAT   896 
ATOM   3746  O   WAT   897     177.374 238.957 172.891  1.00  0.00           O  
ATOM   3747  H1  WAT   897     176.711 239.515 173.297  1.00  0.00           H  
ATOM   3748  H2  WAT   897     177.174 238.985 171.956  1.00  0.00           H  
TER    3749      WAT   897 
ATOM   3749  O   WAT   898     187.883 238.342 170.371  1.00  0.00           O  
ATOM   3750  H1  WAT   898     187.155 238.444 170.986  1.00  0.00           H  
ATOM   3751  H2  WAT   898     187.635 238.877 169.617  1.00  0.00           H  
TER    3752      WAT   898 
ATOM   3752  O   WAT   899     181.315 232.873 176.471  1.00  0.00           O  
ATOM   3753  H1  WAT   899     181.030 233.453 175.765  1.00  0.00           H  
ATOM   3754  H2  WAT   899     180.503 232.510 176.825  1.00  0.00           H  
TER    3755      WAT   899 
ATOM   3755  O   WAT   900     175.488 240.746 173.907  1.00  0.00           O  
ATOM   3756  H1  WAT   900     175.523 241.376 173.189  1.00  0.00           H  
ATOM   3757  H2  WAT   900     174.568 240.485 173.954  1.00  0.00           H  
TER    3758      WAT   900 
ATOM   3758  O   WAT   901     172.495 231.781 166.349  1.00  0.00           O  
ATOM   3759  H1  WAT   901     171.896 231.504 165.657  1.00  0.00           H  
ATOM   3760  H2  WAT   901     172.252 232.689 166.529  1.00  0.00           H  
TER    3761      WAT   901 
ATOM   3761  O   WAT   902     190.578 239.889 169.897  1.00  0.00           O  
ATOM   3762  H1  WAT   902     189.833 239.455 170.314  1.00  0.00           H  
ATOM   3763  H2  WAT   902     190.296 240.797 169.788  1.00  0.00           H  
TER    3764      WAT   902 
ATOM   3764  O   WAT   903     185.771 231.360 173.118  1.00  0.00           O  
ATOM   3765  H1  WAT   903     186.369 230.794 172.629  1.00  0.00           H  
ATOM   3766  H2  WAT   903     184.976 230.835 173.220  1.00  0.00           H  
TER    3767      WAT   903 
ATOM   3767  O   WAT   904     182.388 236.183 166.285  1.00  0.00           O  
ATOM   3768  H1  WAT   904     181.723 235.747 166.817  1.00  0.00           H  
ATOM   3769  H2  WAT   904     181.897 236.814 165.759  1.00  0.00           H  
TER    3770      WAT   904 
ATOM   3770  O   WAT   905     184.810 232.189 165.236  1.00  0.00           O  
ATOM   3771  H1  WAT   905     183.990 231.818 165.560  1.00  0.00           H  
ATOM   3772  H2  WAT   905     184.591 232.544 164.375  1.00  0.00           H  
TER    3773      WAT   905 
ATOM   3773  O   WAT   906     184.443 239.689 164.730  1.00  0.00           O  
ATOM   3774  H1  WAT   906     184.194 238.788 164.524  1.00  0.00           H  
ATOM   3775  H2  WAT   906     184.843 239.634 165.599  1.00  0.00           H  
TER    3776      WAT   906 
ATOM   3776  O   WAT   907     186.447 240.802 172.772  1.00  0.00           O  
ATOM   3777  H1  WAT   907     185.597 241.239 172.795  1.00  0.00           H  
ATOM   3778  H2  WAT   907     186.270 239.916 173.090  1.00  0.00           H  
TER    3779      WAT   907 
ATOM   3779  O   WAT   908     178.681 235.550 169.916  1.00  0.00           O  
ATOM   3780  H1  WAT   908     178.837 234.606 169.919  1.00  0.00           H  
ATOM   3781  H2  WAT   908     178.964 235.841 170.783  1.00  0.00           H  
TER    3782      WAT   908 
ATOM   3782  O   WAT   909     176.637 239.328 170.115  1.00  0.00           O  
ATOM   3783  H1  WAT   909     176.807 238.416 169.881  1.00  0.00           H  
ATOM   3784  H2  WAT   909     177.337 239.820 169.686  1.00  0.00           H  
TER    3785      WAT   909 
ATOM   3785  O   WAT   910     179.765 234.735 174.867  1.00  0.00           O  
ATOM   3786  H1  WAT   910     180.120 234.705 173.979  1.00  0.00           H  
ATOM   3787  H2  WAT   910     179.911 235.637 175.153  1.00  0.00           H  
TER    3788      WAT   910 
ATOM   3788  O   WAT   911     183.565 236.616 163.103  1.00  0.00           O  
ATOM   3789  H1  WAT   911     184.443 236.241 163.168  1.00  0.00           H  
ATOM   3790  H2  WAT   911     183.698 237.465 162.681  1.00  0.00           H  
TER    3791      WAT   911 
ATOM   3791  O   WAT   912     177.214 238.727 176.630  1.00  0.00           O  
ATOM   3792  H1  WAT   912     176.541 239.406 176.638  1.00  0.00           H  
ATOM   3793  H2  WAT   912     176.765 237.940 176.941  1.00  0.00           H  
TER    3794      WAT   912 
ATOM   3794  O   WAT   913     178.901 240.845 165.124  1.00  0.00           O  
ATOM   3795  H1  WAT   913     178.758 241.352 164.324  1.00  0.00           H  
ATOM   3796  H2  WAT   913     178.692 241.453 165.833  1.00  0.00           H  
TER    3797      WAT   913 
ATOM   3797  O   WAT   914     191.968 232.061 163.991  1.00  0.00           O  
ATOM   3798  H1  WAT   914     191.664 232.420 164.825  1.00  0.00           H  
ATOM   3799  H2  WAT   914     192.175 232.830 163.459  1.00  0.00           H  
TER    3800      WAT   914 
ATOM   3800  O   WAT   915     176.898 231.696 169.343  1.00  0.00           O  
ATOM   3801  H1  WAT   915     176.340 231.779 168.570  1.00  0.00           H  
ATOM   3802  H2  WAT   915     177.163 230.777 169.351  1.00  0.00           H  
TER    3803      WAT   915 
ATOM   3803  O   WAT   916     173.009 235.487 173.800  1.00  0.00           O  
ATOM   3804  H1  WAT   916     172.987 235.121 172.916  1.00  0.00           H  
ATOM   3805  H2  WAT   916     173.935 235.470 174.044  1.00  0.00           H  
TER    3806      WAT   916 
ATOM   3806  O   WAT   917     172.879 235.391 169.641  1.00  0.00           O  
ATOM   3807  H1  WAT   917     172.482 234.809 168.993  1.00  0.00           H  
ATOM   3808  H2  WAT   917     173.743 235.595 169.283  1.00  0.00           H  
TER    3809      WAT   917 
ATOM   3809  O   WAT   918     180.411 240.335 160.651  1.00  0.00           O  
ATOM   3810  H1  WAT   918     179.889 239.603 160.324  1.00  0.00           H  
ATOM   3811  H2  WAT   918     181.254 240.246 160.207  1.00  0.00           H  
TER    3812      WAT   918 
ATOM   3812  O   WAT   919     172.362 237.524 175.523  1.00  0.00           O  
ATOM   3813  H1  WAT   919     172.795 236.881 174.962  1.00  0.00           H  
ATOM   3814  H2  WAT   919     173.040 237.802 176.138  1.00  0.00           H  
TER    3815      WAT   919 
ATOM   3815  O   WAT   920     183.067 230.533 174.078  1.00  0.00           O  
ATOM   3816  H1  WAT   920     182.226 230.619 173.630  1.00  0.00           H  
ATOM   3817  H2  WAT   920     183.279 231.423 174.362  1.00  0.00           H  
TER    3818      WAT   920 
ATOM   3818  O   WAT   921     184.443 237.701 176.252  1.00  0.00           O  
ATOM   3819  H1  WAT   921     183.951 238.006 177.015  1.00  0.00           H  
ATOM   3820  H2  WAT   921     184.665 236.794 176.458  1.00  0.00           H  
TER    3821      WAT   921 
ATOM   3821  O   WAT   922     185.719 229.328 168.826  1.00  0.00           O  
ATOM   3822  H1  WAT   922     185.240 229.360 169.656  1.00  0.00           H  
ATOM   3823  H2  WAT   922     186.216 228.511 168.868  1.00  0.00           H  
TER    3824      WAT   922 
ATOM   3824  O   WAT   923     184.255 232.989 174.756  1.00  0.00           O  
ATOM   3825  H1  WAT   923     183.896 233.697 174.223  1.00  0.00           H  
ATOM   3826  H2  WAT   923     184.993 232.655 174.246  1.00  0.00           H  
TER    3827      WAT   923 
ATOM   3827  O   WAT   924     179.604 232.539 170.148  1.00  0.00           O  
ATOM   3828  H1  WAT   924     179.566 232.748 171.082  1.00  0.00           H  
ATOM   3829  H2  WAT   924     178.731 232.205 169.942  1.00  0.00           H  
TER    3830      WAT   924 
ATOM   3830  O   WAT   925     185.118 235.811 166.526  1.00  0.00           O  
ATOM   3831  H1  WAT   925     184.194 235.850 166.279  1.00  0.00           H  
ATOM   3832  H2  WAT   925     185.581 235.664 165.700  1.00  0.00           H  
TER    3833      WAT   925 
ATOM   3833  O   WAT   926     180.815 240.067 178.046  1.00  0.00           O  
ATOM   3834  H1  WAT   926     181.353 239.328 178.329  1.00  0.00           H  
ATOM   3835  H2  WAT   926     181.317 240.470 177.338  1.00  0.00           H  
TER    3836      WAT   926 
ATOM   3836  O   WAT   927     184.926 235.223 169.271  1.00  0.00           O  
ATOM   3837  H1  WAT   927     185.025 235.219 168.320  1.00  0.00           H  
ATOM   3838  H2  WAT   927     185.770 234.915 169.602  1.00  0.00           H  
TER    3839      WAT   927 
ATOM   3839  O   WAT   928     179.441 234.082 179.556  1.00  0.00           O  
ATOM   3840  H1  WAT   928     178.591 234.521 179.523  1.00  0.00           H  
ATOM   3841  H2  WAT   928     179.329 233.389 180.206  1.00  0.00           H  
TER    3842      WAT   928 
ATOM   3842  O   WAT   929     184.377 239.388 179.928  1.00  0.00           O  
ATOM   3843  H1  WAT   929     183.972 239.213 180.777  1.00  0.00           H  
ATOM   3844  H2  WAT   929     184.758 240.262 180.017  1.00  0.00           H  
TER    3845      WAT   929 
ATOM   3845  O   WAT   930     178.767 228.113 176.220  1.00  0.00           O  
ATOM   3846  H1  WAT   930     178.173 228.696 176.694  1.00  0.00           H  
ATOM   3847  H2  WAT   930     179.643 228.406 176.474  1.00  0.00           H  
TER    3848      WAT   930 
ATOM   3848  O   WAT   931     176.411 226.154 167.086  1.00  0.00           O  
ATOM   3849  H1  WAT   931     175.737 226.791 166.854  1.00  0.00           H  
ATOM   3850  H2  WAT   931     176.241 225.406 166.514  1.00  0.00           H  
TER    3851      WAT   931 
ATOM   3851  O   WAT   932     183.669 239.370 171.516  1.00  0.00           O  
ATOM   3852  H1  WAT   932     182.781 239.478 171.854  1.00  0.00           H  
ATOM   3853  H2  WAT   932     183.898 238.465 171.723  1.00  0.00           H  
TER    3854      WAT   932 
ATOM   3854  O   WAT   933     183.118 234.412 172.695  1.00  0.00           O  
ATOM   3855  H1  WAT   933     183.412 233.683 172.149  1.00  0.00           H  
ATOM   3856  H2  WAT   933     183.592 235.172 172.357  1.00  0.00           H  
TER    3857      WAT   933 
ATOM   3857  O   WAT   934     180.038 231.492 173.251  1.00  0.00           O  
ATOM   3858  H1  WAT   934     179.466 232.010 173.816  1.00  0.00           H  
ATOM   3859  H2  WAT   934     179.754 230.588 173.383  1.00  0.00           H  
TER    3860      WAT   934 
ATOM   3860  O   WAT   935     182.560 231.416 166.304  1.00  0.00           O  
ATOM   3861  H1  WAT   935     182.674 231.953 167.087  1.00  0.00           H  
ATOM   3862  H2  WAT   935     181.709 231.678 165.953  1.00  0.00           H  
TER    3863      WAT   935 
ATOM   3863  O   WAT   936     186.970 236.379 172.693  1.00  0.00           O  
ATOM   3864  H1  WAT   936     186.686 237.124 173.225  1.00  0.00           H  
ATOM   3865  H2  WAT   936     187.362 235.772 173.322  1.00  0.00           H  
TER    3866      WAT   936 
ATOM   3866  O   WAT   937     180.316 232.047 165.192  1.00  0.00           O  
ATOM   3867  H1  WAT   937     180.176 231.113 165.030  1.00  0.00           H  
ATOM   3868  H2  WAT   937     180.627 232.391 164.355  1.00  0.00           H  
TER    3869      WAT   937 
ATOM   3869  O   WAT   938     191.221 239.668 177.556  1.00  0.00           O  
ATOM   3870  H1  WAT   938     191.938 239.651 178.190  1.00  0.00           H  
ATOM   3871  H2  WAT   938     191.460 239.009 176.905  1.00  0.00           H  
TER    3872      WAT   938 
ATOM   3872  O   WAT   939     173.952 239.124 177.085  1.00  0.00           O  
ATOM   3873  H1  WAT   939     174.071 238.811 177.982  1.00  0.00           H  
ATOM   3874  H2  WAT   939     173.730 240.050 177.181  1.00  0.00           H  
TER    3875      WAT   939 
ATOM   3875  O   WAT   940     180.707 238.120 172.444  1.00  0.00           O  
ATOM   3876  H1  WAT   940     181.290 238.409 173.147  1.00  0.00           H  
ATOM   3877  H2  WAT   940     179.995 238.759 172.445  1.00  0.00           H  
TER    3878      WAT   940 
ATOM   3878  O   WAT   941     178.697 228.739 173.665  1.00  0.00           O  
ATOM   3879  H1  WAT   941     178.711 228.786 174.621  1.00  0.00           H  
ATOM   3880  H2  WAT   941     179.128 227.910 173.459  1.00  0.00           H  
TER    3881      WAT   941 
ATOM   3881  O   WAT   942     179.630 237.493 175.547  1.00  0.00           O  
ATOM   3882  H1  WAT   942     178.827 238.011 175.486  1.00  0.00           H  
ATOM   3883  H2  WAT   942     180.318 238.079 175.232  1.00  0.00           H  
TER    3884      WAT   942 
ATOM   3884  O   WAT   943     175.843 234.463 166.340  1.00  0.00           O  
ATOM   3885  H1  WAT   943     175.605 233.601 166.681  1.00  0.00           H  
ATOM   3886  H2  WAT   943     176.737 234.353 166.017  1.00  0.00           H  
TER    3887      WAT   943 
ATOM   3887  O   WAT   944     186.806 231.661 168.072  1.00  0.00           O  
ATOM   3888  H1  WAT   944     186.509 230.848 168.482  1.00  0.00           H  
ATOM   3889  H2  WAT   944     186.117 231.878 167.444  1.00  0.00           H  
TER    3890      WAT   944 
ATOM   3890  O   WAT   945     186.053 235.096 163.947  1.00  0.00           O  
ATOM   3891  H1  WAT   945     186.529 235.697 163.374  1.00  0.00           H  
ATOM   3892  H2  WAT   945     186.598 234.310 163.975  1.00  0.00           H  
TER    3893      WAT   945 
ATOM   3893  O   WAT   946     176.069 236.181 169.556  1.00  0.00           O  
ATOM   3894  H1  WAT   946     176.984 235.920 169.659  1.00  0.00           H  
ATOM   3895  H2  WAT   946     175.760 236.333 170.449  1.00  0.00           H  
TER    3896      WAT   946 
ATOM   3896  O   WAT   947     179.001 237.226 163.381  1.00  0.00           O  
ATOM   3897  H1  WAT   947     178.783 237.636 162.544  1.00  0.00           H  
ATOM   3898  H2  WAT   947     178.166 237.160 163.841  1.00  0.00           H  
TER    3899      WAT   947 
ATOM   3899  O   WAT   948     176.074 236.454 177.508  1.00  0.00           O  
ATOM   3900  H1  WAT   948     175.367 236.994 177.861  1.00  0.00           H  
ATOM   3901  H2  WAT   948     176.386 235.948 178.259  1.00  0.00           H  
TER    3902      WAT   948 
ATOM   3902  O   WAT   949     178.198 240.037 178.704  1.00  0.00           O  
ATOM   3903  H1  WAT   949     177.881 239.494 177.982  1.00  0.00           H  
ATOM   3904  H2  WAT   949     179.149 240.054 178.591  1.00  0.00           H  
TER    3905      WAT   949 
ATOM   3905  O   WAT   950     186.939 236.922 162.203  1.00  0.00           O  
ATOM   3906  H1  WAT   950     186.600 236.709 161.333  1.00  0.00           H  
ATOM   3907  H2  WAT   950     187.186 237.845 162.144  1.00  0.00           H  
TER    3908      WAT   950 
ATOM   3908  O   WAT   951     181.604 241.199 167.252  1.00  0.00           O  
ATOM   3909  H1  WAT   951     182.264 240.662 166.813  1.00  0.00           H  
ATOM   3910  H2  WAT   951     181.140 240.588 167.825  1.00  0.00           H  
TER    3911      WAT   951 
ATOM   3911  O   WAT   952     178.147 238.162 166.053  1.00  0.00           O  
ATOM   3912  H1  WAT   952     178.313 239.096 165.926  1.00  0.00           H  
ATOM   3913  H2  WAT   952     177.194 238.096 166.128  1.00  0.00           H  
TER    3914      WAT   952 
ATOM   3914  O   WAT   953     175.023 228.609 166.623  1.00  0.00           O  
ATOM   3915  H1  WAT   953     175.501 229.423 166.458  1.00  0.00           H  
ATOM   3916  H2  WAT   953     174.122 228.804 166.361  1.00  0.00           H  
TER    3917      WAT   953 
ATOM   3917  O   WAT   954     179.556 235.636 167.165  1.00  0.00           O  
ATOM   3918  H1  WAT   954     179.378 236.532 166.877  1.00  0.00           H  
ATOM   3919  H2  WAT   954     179.490 235.673 168.119  1.00  0.00           H  
TER    3920      WAT   954 
ATOM   3920  O   WAT   955     182.779 239.930 159.455  1.00  0.00           O  
ATOM   3921  H1  WAT   955     183.067 239.652 160.325  1.00  0.00           H  
ATOM   3922  H2  WAT   955     182.648 239.113 158.974  1.00  0.00           H  
TER    3923      WAT   955 
ATOM   3923  O   WAT   956     179.200 231.811 181.189  1.00  0.00           O  
ATOM   3924  H1  WAT   956     178.523 231.862 181.863  1.00  0.00           H  
ATOM   3925  H2  WAT   956     180.020 231.736 181.678  1.00  0.00           H  
TER    3926      WAT   956 
ATOM   3926  O   WAT   957     183.798 239.223 161.851  1.00  0.00           O  
ATOM   3927  H1  WAT   957     183.276 239.776 162.431  1.00  0.00           H  
ATOM   3928  H2  WAT   957     184.701 239.507 161.998  1.00  0.00           H  
TER    3929      WAT   957 
ATOM   3929  O   WAT   958     170.354 241.532 176.292  1.00  0.00           O  
ATOM   3930  H1  WAT   958     171.047 240.910 176.515  1.00  0.00           H  
ATOM   3931  H2  WAT   958     169.689 241.001 175.851  1.00  0.00           H  
TER    3932      WAT   958 
ATOM   3932  O   WAT   959     175.607 237.136 162.996  1.00  0.00           O  
ATOM   3933  H1  WAT   959     175.129 237.281 162.180  1.00  0.00           H  
ATOM   3934  H2  WAT   959     175.065 236.515 163.484  1.00  0.00           H  
TER    3935      WAT   959 
ATOM   3935  O   WAT   960     175.345 232.001 167.035  1.00  0.00           O  
ATOM   3936  H1  WAT   960     174.402 232.148 166.948  1.00  0.00           H  
ATOM   3937  H2  WAT   960     175.653 231.888 166.135  1.00  0.00           H  
TER    3938      WAT   960 
ATOM   3938  O   WAT   961     186.358 238.606 174.409  1.00  0.00           O  
ATOM   3939  H1  WAT   961     187.168 238.451 174.895  1.00  0.00           H  
ATOM   3940  H2  WAT   961     185.661 238.387 175.027  1.00  0.00           H  
TER    3941      WAT   961 
ATOM   3941  O   WAT   962     189.656 234.972 165.876  1.00  0.00           O  
ATOM   3942  H1  WAT   962     189.114 234.317 165.437  1.00  0.00           H  
ATOM   3943  H2  WAT   962     189.132 235.255 166.625  1.00  0.00           H  
TER    3944      WAT   962 
ATOM   3944  O   WAT   963     177.849 238.127 160.830  1.00  0.00           O  
ATOM   3945  H1  WAT   963     178.064 237.564 160.086  1.00  0.00           H  
ATOM   3946  H2  WAT   963     177.327 237.572 161.409  1.00  0.00           H  
TER    3947      WAT   963 
ATOM   3947  O   WAT   964     182.052 232.741 168.859  1.00  0.00           O  
ATOM   3948  H1  WAT   964     181.206 232.883 169.284  1.00  0.00           H  
ATOM   3949  H2  WAT   964     182.691 232.806 169.569  1.00  0.00           H  
TER    3950      WAT   964 
ATOM   3950  O   WAT   965     182.322 238.756 174.550  1.00  0.00           O  
ATOM   3951  H1  WAT   965     182.390 239.689 174.757  1.00  0.00           H  
ATOM   3952  H2  WAT   965     183.027 238.347 175.051  1.00  0.00           H  
TER    3953      WAT   965 
ATOM   3953  O   WAT   966     187.235 233.611 170.051  1.00  0.00           O  
ATOM   3954  H1  WAT   966     187.136 233.057 169.278  1.00  0.00           H  
ATOM   3955  H2  WAT   966     187.927 234.231 169.816  1.00  0.00           H  
TER    3956      WAT   966 
ATOM   3956  O   WAT   967     181.795 229.275 167.910  1.00  0.00           O  
ATOM   3957  H1  WAT   967     182.159 229.993 167.392  1.00  0.00           H  
ATOM   3958  H2  WAT   967     181.307 229.708 168.612  1.00  0.00           H  
TER    3959      WAT   967 
ATOM   3959  O   WAT   968     185.602 239.748 167.253  1.00  0.00           O  
ATOM   3960  H1  WAT   968     184.874 239.329 167.712  1.00  0.00           H  
ATOM   3961  H2  WAT   968     186.348 239.648 167.845  1.00  0.00           H  
TER    3962      WAT   968 
ATOM   3962  O   WAT   969     176.915 231.907 164.459  1.00  0.00           O  
ATOM   3963  H1  WAT   969     177.569 232.555 164.725  1.00  0.00           H  
ATOM   3964  H2  WAT   969     177.430 231.158 164.159  1.00  0.00           H  
TER    3965      WAT   969 
ATOM   3965  O   WAT   970     177.580 229.882 166.514  1.00  0.00           O  
ATOM   3966  H1  WAT   970     178.253 229.374 166.964  1.00  0.00           H  
ATOM   3967  H2  WAT   970     178.044 230.647 166.172  1.00  0.00           H  
TER    3968      WAT   970 
ATOM   3968  O   WAT   971     171.772 234.184 167.319  1.00  0.00           O  
ATOM   3969  H1  WAT   971     170.909 233.823 167.524  1.00  0.00           H  
ATOM   3970  H2  WAT   971     171.591 234.913 166.725  1.00  0.00           H  
TER    3971      WAT   971 
ATOM   3971  O   WAT   972     174.422 237.686 179.579  1.00  0.00           O  
ATOM   3972  H1  WAT   972     175.177 237.891 180.130  1.00  0.00           H  
ATOM   3973  H2  WAT   972     173.671 237.742 180.170  1.00  0.00           H  
TER    3974      WAT   972 
ATOM   3974  O   WAT   973     178.020 234.638 162.165  1.00  0.00           O  
ATOM   3975  H1  WAT   973     178.334 234.564 163.066  1.00  0.00           H  
ATOM   3976  H2  WAT   973     178.236 233.796 161.766  1.00  0.00           H  
TER    3977      WAT   973 
ATOM   3977  O   WAT   974     181.093 236.143 161.969  1.00  0.00           O  
ATOM   3978  H1  WAT   974     180.381 236.467 162.522  1.00  0.00           H  
ATOM   3979  H2  WAT   974     181.890 236.435 162.410  1.00  0.00           H  
TER    3980      WAT   974 
ATOM   3980  O   WAT   975     177.168 238.081 180.407  1.00  0.00           O  
ATOM   3981  H1  WAT   975     177.386 238.386 181.288  1.00  0.00           H  
ATOM   3982  H2  WAT   975     177.560 238.729 179.823  1.00  0.00           H  
TER    3983      WAT   975 
ATOM   3983  O   WAT   976     178.454 234.066 165.458  1.00  0.00           O  
ATOM   3984  H1  WAT   976     178.878 234.635 166.102  1.00  0.00           H  
ATOM   3985  H2  WAT   976     179.077 233.352 165.322  1.00  0.00           H  
TER    3986      WAT   976 
ATOM   3986  O   WAT   977     179.578 237.169 178.598  1.00  0.00           O  
ATOM   3987  H1  WAT   977     179.496 236.230 178.441  1.00  0.00           H  
ATOM   3988  H2  WAT   977     179.814 237.537 177.746  1.00  0.00           H  
TER    3989      WAT   977 
ATOM   3989  O   WAT   978     181.018 233.382 162.665  1.00  0.00           O  
ATOM   3990  H1  WAT   978     181.880 233.016 162.467  1.00  0.00           H  
ATOM   3991  H2  WAT   978     181.096 234.311 162.446  1.00  0.00           H  
TER    3992      WAT   978 
ATOM   3992  O   WAT   979     181.914 235.520 179.726  1.00  0.00           O  
ATOM   3993  H1  WAT   979     182.247 234.688 179.390  1.00  0.00           H  
ATOM   3994  H2  WAT   979     181.002 235.549 179.435  1.00  0.00           H  
TER    3995      WAT   979 
ATOM   3995  O   WAT   980     184.974 234.562 176.853  1.00  0.00           O  
ATOM   3996  H1  WAT   980     184.623 233.884 176.275  1.00  0.00           H  
ATOM   3997  H2  WAT   980     184.746 234.267 177.735  1.00  0.00           H  
TER    3998      WAT   980 
ATOM   3998  O   WAT   981     179.519 240.864 173.658  1.00  0.00           O  
ATOM   3999  H1  WAT   981     179.293 241.551 173.031  1.00  0.00           H  
ATOM   4000  H2  WAT   981     178.731 240.324 173.716  1.00  0.00           H  
TER    4001      WAT   981 
ATOM   4001  O   WAT   982     180.175 229.313 164.813  1.00  0.00           O  
ATOM   4002  H1  WAT   982     180.578 228.833 165.536  1.00  0.00           H  
ATOM   4003  H2  WAT   982     180.106 228.671 164.107  1.00  0.00           H  
TER    4004      WAT   982 
ATOM   4004  O   WAT   983     182.528 238.051 178.517  1.00  0.00           O  
ATOM   4005  H1  WAT   983     183.173 238.540 179.028  1.00  0.00           H  
ATOM   4006  H2  WAT   983     182.209 237.375 179.115  1.00  0.00           H  
TER    4007      WAT   983 
ATOM   4007  O   WAT   984     186.447 240.595 177.252  1.00  0.00           O  
ATOM   4008  H1  WAT   984     186.351 239.751 177.695  1.00  0.00           H  
ATOM   4009  H2  WAT   984     187.282 240.938 177.569  1.00  0.00           H  
TER    4010      WAT   984 
ATOM   4010  O   WAT   985     189.218 231.426 166.546  1.00  0.00           O  
ATOM   4011  H1  WAT   985     189.975 231.223 167.095  1.00  0.00           H  
ATOM   4012  H2  WAT   985     188.475 231.418 167.150  1.00  0.00           H  
TER    4013      WAT   985 
ATOM   4013  O   WAT   986     181.137 226.767 166.375  1.00  0.00           O  
ATOM   4014  H1  WAT   986     181.368 226.462 165.498  1.00  0.00           H  
ATOM   4015  H2  WAT   986     181.924 227.211 166.692  1.00  0.00           H  
TER    4016      WAT   986 
ATOM   4016  O   WAT   987     184.267 228.383 166.560  1.00  0.00           O  
ATOM   4017  H1  WAT   987     184.444 227.448 166.456  1.00  0.00           H  
ATOM   4018  H2  WAT   987     184.714 228.624 167.371  1.00  0.00           H  
TER    4019      WAT   987 
ATOM   4019  O   WAT   988     174.362 232.679 163.661  1.00  0.00           O  
ATOM   4020  H1  WAT   988     174.340 233.615 163.853  1.00  0.00           H  
ATOM   4021  H2  WAT   988     175.266 232.418 163.839  1.00  0.00           H  
TER    4022      WAT   988 
ATOM   4022  O   WAT   989     170.388 236.849 169.815  1.00  0.00           O  
ATOM   4023  H1  WAT   989     171.202 236.349 169.856  1.00  0.00           H  
ATOM   4024  H2  WAT   989     170.576 237.656 170.295  1.00  0.00           H  
TER    4025      WAT   989 
ATOM   4025  O   WAT   990     174.985 237.087 166.953  1.00  0.00           O  
ATOM   4026  H1  WAT   990     174.831 237.313 167.870  1.00  0.00           H  
ATOM   4027  H2  WAT   990     175.463 236.260 166.987  1.00  0.00           H  
TER    4028      WAT   990 
ATOM   4028  O   WAT   991     184.890 241.237 158.244  1.00  0.00           O  
ATOM   4029  H1  WAT   991     184.210 241.067 158.896  1.00  0.00           H  
ATOM   4030  H2  WAT   991     184.450 241.751 157.568  1.00  0.00           H  
TER    4031      WAT   991 
ATOM   4031  O   WAT   992     186.568 240.144 161.871  1.00  0.00           O  
ATOM   4032  H1  WAT   992     186.779 240.990 161.476  1.00  0.00           H  
ATOM   4033  H2  WAT   992     186.942 240.191 162.750  1.00  0.00           H  
TER    4034      WAT   992 
ATOM   4034  O   WAT   993     174.926 232.273 171.608  1.00  0.00           O  
ATOM   4035  H1  WAT   993     174.604 231.399 171.388  1.00  0.00           H  
ATOM   4036  H2  WAT   993     175.638 232.430 170.988  1.00  0.00           H  
TER    4037      WAT   993 
ATOM   4037  O   WAT   994     186.435 238.871 159.315  1.00  0.00           O  
ATOM   4038  H1  WAT   994     186.058 239.542 158.748  1.00  0.00           H  
ATOM   4039  H2  WAT   994     186.326 239.216 160.201  1.00  0.00           H  
TER    4040      WAT   994 
ATOM   4040  O   WAT   995     188.200 233.045 164.441  1.00  0.00           O  
ATOM   4041  H1  WAT   995     188.644 232.716 163.660  1.00  0.00           H  
ATOM   4042  H2  WAT   995     188.516 232.488 165.151  1.00  0.00           H  
TER    4043      WAT   995 
ATOM   4043  O   WAT   996     187.662 240.100 164.432  1.00  0.00           O  
ATOM   4044  H1  WAT   996     187.874 239.169 164.500  1.00  0.00           H  
ATOM   4045  H2  WAT   996     186.855 240.198 164.938  1.00  0.00           H  
TER    4046      WAT   996 
ATOM   4046  O   WAT   997     175.438 235.479 174.969  1.00  0.00           O  
ATOM   4047  H1  WAT   997     175.770 236.088 175.630  1.00  0.00           H  
ATOM   4048  H2  WAT   997     175.500 234.619 175.384  1.00  0.00           H  
TER    4049      WAT   997 
ATOM   4049  O   WAT   998     177.073 235.283 179.690  1.00  0.00           O  
ATOM   4050  H1  WAT   998     176.411 234.945 180.293  1.00  0.00           H  
ATOM   4051  H2  WAT   998     177.351 236.112 180.080  1.00  0.00           H  
TER    4052      WAT   998 
ATOM   4052  O   WAT   999     176.159 227.904 169.543  1.00  0.00           O  
ATOM   4053  H1  WAT   999     175.301 227.482 169.592  1.00  0.00           H  
ATOM   4054  H2  WAT   999     176.357 227.938 168.608  1.00  0.00           H  
TER    4055      WAT   999 
ATOM   4055  O   WAT  1000     188.237 240.283 168.200  1.00  0.00           O  
ATOM   4056  H1  WAT  1000     188.960 239.922 167.686  1.00  0.00           H  
ATOM   4057  H2  WAT  1000     188.591 241.086 168.583  1.00  0.00           H  
TER    4058      WAT  1000 
ATOM   4058  O   WAT  1001     178.719 227.606 167.290  1.00  0.00           O  
ATOM   4059  H1  WAT  1001     179.536 227.471 166.810  1.00  0.00           H  
ATOM   4060  H2  WAT  1001     178.135 226.922 166.966  1.00  0.00           H  
TER    4061      WAT  1001 
ATOM   4061  O   WAT  1002     181.013 224.355 168.184  1.00  0.00           O  
ATOM   4062  H1  WAT  1002     181.211 225.273 167.994  1.00  0.00           H  
ATOM   4063  H2  WAT  1002     181.402 223.870 167.456  1.00  0.00           H  
TER    4064      WAT  1002 
ATOM   4064  O   WAT  1003     188.355 237.389 165.214  1.00  0.00           O  
ATOM   4065  H1  WAT  1003     188.879 237.925 165.810  1.00  0.00           H  
ATOM   4066  H2  WAT  1003     188.750 236.519 165.265  1.00  0.00           H  
TER    4067      WAT  1003 
ATOM   4067  O   WAT  1004     181.200 228.895 177.019  1.00  0.00           O  
ATOM   4068  H1  WAT  1004     182.052 228.667 176.648  1.00  0.00           H  
ATOM   4069  H2  WAT  1004     181.350 229.723 177.474  1.00  0.00           H  
TER    4070      WAT  1004 
ATOM   4070  O   WAT  1005     190.311 238.629 167.441  1.00  0.00           O  
ATOM   4071  H1  WAT  1005     190.322 238.960 168.340  1.00  0.00           H  
ATOM   4072  H2  WAT  1005     191.234 238.581 167.192  1.00  0.00           H  
TER    4073      WAT  1005 
ATOM   4073  O   WAT  1006     191.640 238.476 175.132  1.00  0.00           O  
ATOM   4074  H1  WAT  1006     191.727 239.418 174.982  1.00  0.00           H  
ATOM   4075  H2  WAT  1006     191.735 238.085 174.264  1.00  0.00           H  
TER    4076      WAT  1006 
ATOM   4076  O   WAT  1007     192.436 234.172 162.264  1.00  0.00           O  
ATOM   4077  H1  WAT  1007     193.226 234.488 161.829  1.00  0.00           H  
ATOM   4078  H2  WAT  1007     192.361 234.711 163.051  1.00  0.00           H  
TER    4079      WAT  1007 
ATOM   4079  O   WAT  1008     191.976 236.088 164.163  1.00  0.00           O  
ATOM   4080  H1  WAT  1008     191.409 235.884 164.907  1.00  0.00           H  
ATOM   4081  H2  WAT  1008     191.526 236.800 163.707  1.00  0.00           H  
TER    4082      WAT  1008 
ATOM   4082  O   WAT  1009     180.894 230.298 179.374  1.00  0.00           O  
ATOM   4083  H1  WAT  1009     180.329 230.802 179.958  1.00  0.00           H  
ATOM   4084  H2  WAT  1009     181.220 229.580 179.915  1.00  0.00           H  
TER    4085      WAT  1009 
ATOM   4085  O   WAT  1010     185.825 237.076 179.368  1.00  0.00           O  
ATOM   4086  H1  WAT  1010     185.390 237.818 179.788  1.00  0.00           H  
ATOM   4087  H2  WAT  1010     186.611 237.451 178.973  1.00  0.00           H  
TER    4088      WAT  1010 
ATOM   4088  O   WAT  1011     188.059 238.125 178.314  1.00  0.00           O  
ATOM   4089  H1  WAT  1011     188.325 238.324 177.416  1.00  0.00           H  
ATOM   4090  H2  WAT  1011     188.785 238.439 178.854  1.00  0.00           H  
TER    4091      WAT  1011 
ATOM   4091  O   WAT  1012     181.691 232.083 182.127  1.00  0.00           O  
ATOM   4092  H1  WAT  1012     182.232 231.869 181.366  1.00  0.00           H  
ATOM   4093  H2  WAT  1012     182.250 231.890 182.879  1.00  0.00           H  
TER    4094      WAT  1012 
ATOM   4094  O   WAT  1013     218.909 194.911 202.978  1.00  0.00           O  
ATOM   4095  H1  WAT  1013     218.537 194.885 203.859  1.00  0.00           H  
ATOM   4096  H2  WAT  1013     219.447 194.121 202.921  1.00  0.00           H  
TER    4097      WAT  1013 
ATOM   4097  O   WAT  1014     189.577 235.679 175.518  1.00  0.00           O  
ATOM   4098  H1  WAT  1014     188.697 235.305 175.504  1.00  0.00           H  
ATOM   4099  H2  WAT  1014     189.795 235.747 176.448  1.00  0.00           H  
TER    4100      WAT  1014 
ATOM   4100  O   WAT  1015     188.830 238.335 175.502  1.00  0.00           O  
ATOM   4101  H1  WAT  1015     189.110 237.427 175.617  1.00  0.00           H  
ATOM   4102  H2  WAT  1015     189.582 238.767 175.095  1.00  0.00           H  
TER    4103      WAT  1015 
ATOM   4103  O   WAT  1016     172.981 239.736 173.775  1.00  0.00           O  
ATOM   4104  H1  WAT  1016     172.829 238.897 174.212  1.00  0.00           H  
ATOM   4105  H2  WAT  1016     172.778 239.568 172.855  1.00  0.00           H  
TER    4106      WAT  1016 
ATOM   4106  O   WAT  1017     221.672 194.193 198.430  1.00  0.00           O  
ATOM   4107  H1  WAT  1017     222.465 193.809 198.056  1.00  0.00           H  
ATOM   4108  H2  WAT  1017     221.839 195.136 198.427  1.00  0.00           H  
TER    4109      WAT  1017 
ATOM   4109  O   WAT  1018     187.273 234.469 175.001  1.00  0.00           O  
ATOM   4110  H1  WAT  1018     186.368 234.489 175.311  1.00  0.00           H  
ATOM   4111  H2  WAT  1018     187.636 233.664 175.373  1.00  0.00           H  
TER    4112      WAT  1018 
ATOM   4112  O   WAT  1019     190.299 236.417 171.526  1.00  0.00           O  
ATOM   4113  H1  WAT  1019     190.676 236.181 170.678  1.00  0.00           H  
ATOM   4114  H2  WAT  1019     189.500 236.898 171.307  1.00  0.00           H  
TER    4115      WAT  1019 
ATOM   4115  O   WAT  1020     191.970 236.167 169.355  1.00  0.00           O  
ATOM   4116  H1  WAT  1020     192.535 235.446 169.631  1.00  0.00           H  
ATOM   4117  H2  WAT  1020     192.491 236.955 169.513  1.00  0.00           H  
TER    4118      WAT  1020 
ATOM   4118  O   WAT  1021     184.123 232.507 170.916  1.00  0.00           O  
ATOM   4119  H1  WAT  1021     183.749 231.635 171.050  1.00  0.00           H  
ATOM   4120  H2  WAT  1021     184.995 232.456 171.308  1.00  0.00           H  
TER    4121      WAT  1021 
ATOM   4121  O   WAT  1022     189.707 233.493 171.803  1.00  0.00           O  
ATOM   4122  H1  WAT  1022     189.792 234.446 171.774  1.00  0.00           H  
ATOM   4123  H2  WAT  1022     188.778 233.330 171.634  1.00  0.00           H  
TER    4124      WAT  1022 
ATOM   4124  O   WAT  1023     191.870 233.013 166.562  1.00  0.00           O  
ATOM   4125  H1  WAT  1023     191.436 233.842 166.361  1.00  0.00           H  
ATOM   4126  H2  WAT  1023     191.417 232.687 167.340  1.00  0.00           H  
TER    4127      WAT  1023 
ATOM   4127  O   WAT  1024     219.012 188.788 194.542  1.00  0.00           O  
ATOM   4128  H1  WAT  1024     218.369 188.374 193.965  1.00  0.00           H  
ATOM   4129  H2  WAT  1024     218.544 189.528 194.929  1.00  0.00           H  
TER    4130      WAT  1024 
ATOM   4130  O   WAT  1025     182.002 226.836 169.168  1.00  0.00           O  
ATOM   4131  H1  WAT  1025     182.916 226.552 169.197  1.00  0.00           H  
ATOM   4132  H2  WAT  1025     182.043 227.748 168.880  1.00  0.00           H  
TER    4133      WAT  1025 
ATOM   4133  O   WAT  1026     183.825 229.484 171.137  1.00  0.00           O  
ATOM   4134  H1  WAT  1026     183.799 228.770 171.773  1.00  0.00           H  
ATOM   4135  H2  WAT  1026     182.923 229.563 170.828  1.00  0.00           H  
TER    4136      WAT  1026 
ATOM   4136  O   WAT  1027     184.311 235.612 181.972  1.00  0.00           O  
ATOM   4137  H1  WAT  1027     183.775 235.381 181.213  1.00  0.00           H  
ATOM   4138  H2  WAT  1027     185.122 235.116 181.854  1.00  0.00           H  
TER    4139      WAT  1027 
ATOM   4139  O   WAT  1028     174.254 235.207 164.282  1.00  0.00           O  
ATOM   4140  H1  WAT  1028     173.467 235.449 164.771  1.00  0.00           H  
ATOM   4141  H2  WAT  1028     174.886 234.952 164.954  1.00  0.00           H  
TER    4142      WAT  1028 
ATOM   4142  O   WAT  1029     189.717 239.193 180.482  1.00  0.00           O  
ATOM   4143  H1  WAT  1029     189.417 239.807 181.153  1.00  0.00           H  
ATOM   4144  H2  WAT  1029     190.081 239.749 179.794  1.00  0.00           H  
TER    4145      WAT  1029 
ATOM   4145  O   WAT  1030     183.873 228.221 152.388  1.00  0.00           O  
ATOM   4146  H1  WAT  1030     184.405 227.443 152.554  1.00  0.00           H  
ATOM   4147  H2  WAT  1030     183.241 227.943 151.726  1.00  0.00           H  
TER    4148      WAT  1030 
ATOM   4148  O   WAT  1031     181.287 229.323 153.899  1.00  0.00           O  
ATOM   4149  H1  WAT  1031     181.004 228.735 154.601  1.00  0.00           H  
ATOM   4150  H2  WAT  1031     182.224 229.152 153.806  1.00  0.00           H  
TER    4151      WAT  1031 
ATOM   4151  O   WAT  1032     176.519 226.672 156.530  1.00  0.00           O  
ATOM   4152  H1  WAT  1032     176.049 226.255 157.252  1.00  0.00           H  
ATOM   4153  H2  WAT  1032     176.932 227.441 156.923  1.00  0.00           H  
TER    4154      WAT  1032 
ATOM   4154  O   WAT  1033     173.891 229.371 155.076  1.00  0.00           O  
ATOM   4155  H1  WAT  1033     174.699 228.870 155.181  1.00  0.00           H  
ATOM   4156  H2  WAT  1033     174.098 230.024 154.409  1.00  0.00           H  
TER    4157      WAT  1033 
ATOM   4157  O   WAT  1034     178.609 219.270 153.805  1.00  0.00           O  
ATOM   4158  H1  WAT  1034     177.712 218.946 153.880  1.00  0.00           H  
ATOM   4159  H2  WAT  1034     178.961 218.831 153.031  1.00  0.00           H  
TER    4160      WAT  1034 
ATOM   4160  O   WAT  1035     175.337 222.912 158.449  1.00  0.00           O  
ATOM   4161  H1  WAT  1035     176.270 222.732 158.567  1.00  0.00           H  
ATOM   4162  H2  WAT  1035     175.149 222.628 157.555  1.00  0.00           H  
TER    4163      WAT  1035 
ATOM   4163  O   WAT  1036     179.127 230.747 153.014  1.00  0.00           O  
ATOM   4164  H1  WAT  1036     179.684 230.015 153.280  1.00  0.00           H  
ATOM   4165  H2  WAT  1036     179.646 231.527 153.210  1.00  0.00           H  
TER    4166      WAT  1036 
ATOM   4166  O   WAT  1037     179.246 221.569 161.405  1.00  0.00           O  
ATOM   4167  H1  WAT  1037     179.689 221.036 162.066  1.00  0.00           H  
ATOM   4168  H2  WAT  1037     178.581 222.053 161.893  1.00  0.00           H  
TER    4169      WAT  1037 
ATOM   4169  O   WAT  1038     184.569 226.785 155.762  1.00  0.00           O  
ATOM   4170  H1  WAT  1038     185.422 226.371 155.892  1.00  0.00           H  
ATOM   4171  H2  WAT  1038     184.283 226.481 154.901  1.00  0.00           H  
TER    4172      WAT  1038 
ATOM   4172  O   WAT  1039     181.179 220.102 154.526  1.00  0.00           O  
ATOM   4173  H1  WAT  1039     180.675 220.904 154.389  1.00  0.00           H  
ATOM   4174  H2  WAT  1039     180.517 219.414 154.604  1.00  0.00           H  
TER    4175      WAT  1039 
ATOM   4175  O   WAT  1040     189.093 225.651 152.891  1.00  0.00           O  
ATOM   4176  H1  WAT  1040     190.035 225.811 152.849  1.00  0.00           H  
ATOM   4177  H2  WAT  1040     188.732 226.446 153.283  1.00  0.00           H  
TER    4178      WAT  1040 
ATOM   4178  O   WAT  1041     178.110 222.795 159.006  1.00  0.00           O  
ATOM   4179  H1  WAT  1041     178.454 223.667 159.198  1.00  0.00           H  
ATOM   4180  H2  WAT  1041     178.411 222.252 159.735  1.00  0.00           H  
TER    4181      WAT  1041 
ATOM   4181  O   WAT  1042     180.632 225.314 156.399  1.00  0.00           O  
ATOM   4182  H1  WAT  1042     180.692 226.253 156.573  1.00  0.00           H  
ATOM   4183  H2  WAT  1042     181.541 225.013 156.384  1.00  0.00           H  
TER    4184      WAT  1042 
ATOM   4184  O   WAT  1043     191.015 232.775 156.225  1.00  0.00           O  
ATOM   4185  H1  WAT  1043     190.229 232.364 155.864  1.00  0.00           H  
ATOM   4186  H2  WAT  1043     190.764 233.687 156.368  1.00  0.00           H  
TER    4187      WAT  1043 
ATOM   4187  O   WAT  1044     182.769 223.137 162.768  1.00  0.00           O  
ATOM   4188  H1  WAT  1044     182.440 223.050 161.874  1.00  0.00           H  
ATOM   4189  H2  WAT  1044     182.446 222.357 163.220  1.00  0.00           H  
TER    4190      WAT  1044 
ATOM   4190  O   WAT  1045     177.491 229.105 156.910  1.00  0.00           O  
ATOM   4191  H1  WAT  1045     176.828 229.663 157.316  1.00  0.00           H  
ATOM   4192  H2  WAT  1045     177.289 229.134 155.975  1.00  0.00           H  
TER    4193      WAT  1045 
ATOM   4193  O   WAT  1046     187.999 228.491 154.390  1.00  0.00           O  
ATOM   4194  H1  WAT  1046     187.272 228.592 155.004  1.00  0.00           H  
ATOM   4195  H2  WAT  1046     187.752 229.026 153.635  1.00  0.00           H  
TER    4196      WAT  1046 
ATOM   4196  O   WAT  1047     181.431 223.021 160.488  1.00  0.00           O  
ATOM   4197  H1  WAT  1047     181.147 223.601 159.783  1.00  0.00           H  
ATOM   4198  H2  WAT  1047     180.619 222.658 160.843  1.00  0.00           H  
TER    4199      WAT  1047 
ATOM   4199  O   WAT  1048     175.604 230.894 157.926  1.00  0.00           O  
ATOM   4200  H1  WAT  1048     175.639 231.524 157.206  1.00  0.00           H  
ATOM   4201  H2  WAT  1048     174.684 230.633 157.972  1.00  0.00           H  
TER    4202      WAT  1048 
ATOM   4202  O   WAT  1049     172.611 221.929 150.368  1.00  0.00           O  
ATOM   4203  H1  WAT  1049     172.012 221.651 149.675  1.00  0.00           H  
ATOM   4204  H2  WAT  1049     172.369 222.837 150.547  1.00  0.00           H  
TER    4205      WAT  1049 
ATOM   4205  O   WAT  1050     190.694 230.037 153.916  1.00  0.00           O  
ATOM   4206  H1  WAT  1050     189.949 229.603 154.332  1.00  0.00           H  
ATOM   4207  H2  WAT  1050     190.412 230.945 153.806  1.00  0.00           H  
TER    4208      WAT  1050 
ATOM   4208  O   WAT  1051     185.886 221.508 157.136  1.00  0.00           O  
ATOM   4209  H1  WAT  1051     186.485 220.943 156.648  1.00  0.00           H  
ATOM   4210  H2  WAT  1051     185.092 220.984 157.239  1.00  0.00           H  
TER    4211      WAT  1051 
ATOM   4211  O   WAT  1052     182.758 233.014 154.273  1.00  0.00           O  
ATOM   4212  H1  WAT  1052     183.220 232.669 153.508  1.00  0.00           H  
ATOM   4213  H2  WAT  1052     183.140 233.881 154.411  1.00  0.00           H  
TER    4214      WAT  1052 
ATOM   4214  O   WAT  1053     178.094 201.630 208.460  1.00  0.00           O  
ATOM   4215  H1  WAT  1053     177.429 201.194 208.993  1.00  0.00           H  
ATOM   4216  H2  WAT  1053     177.604 202.260 207.933  1.00  0.00           H  
TER    4217      WAT  1053 
ATOM   4217  O   WAT  1054     184.926 222.337 149.255  1.00  0.00           O  
ATOM   4218  H1  WAT  1054     184.105 221.966 149.578  1.00  0.00           H  
ATOM   4219  H2  WAT  1054     184.707 222.693 148.393  1.00  0.00           H  
TER    4220      WAT  1054 
ATOM   4220  O   WAT  1055     186.564 230.950 156.791  1.00  0.00           O  
ATOM   4221  H1  WAT  1055     185.712 231.387 156.813  1.00  0.00           H  
ATOM   4222  H2  WAT  1055     186.385 230.064 157.109  1.00  0.00           H  
TER    4223      WAT  1055 
ATOM   4223  O   WAT  1056     178.797 225.698 153.935  1.00  0.00           O  
ATOM   4224  H1  WAT  1056     178.954 224.754 153.937  1.00  0.00           H  
ATOM   4225  H2  WAT  1056     179.081 225.989 154.802  1.00  0.00           H  
TER    4226      WAT  1056 
ATOM   4226  O   WAT  1057     176.752 229.477 154.133  1.00  0.00           O  
ATOM   4227  H1  WAT  1057     176.922 228.565 153.899  1.00  0.00           H  
ATOM   4228  H2  WAT  1057     177.453 229.969 153.705  1.00  0.00           H  
TER    4229      WAT  1057 
ATOM   4229  O   WAT  1058     179.882 224.884 158.886  1.00  0.00           O  
ATOM   4230  H1  WAT  1058     180.236 224.853 157.997  1.00  0.00           H  
ATOM   4231  H2  WAT  1058     180.027 225.786 159.172  1.00  0.00           H  
TER    4232      WAT  1058 
ATOM   4232  O   WAT  1059     176.189 232.295 160.206  1.00  0.00           O  
ATOM   4233  H1  WAT  1059     175.359 232.073 160.627  1.00  0.00           H  
ATOM   4234  H2  WAT  1059     176.134 231.891 159.340  1.00  0.00           H  
TER    4235      WAT  1059 
ATOM   4235  O   WAT  1060     177.330 228.875 160.648  1.00  0.00           O  
ATOM   4236  H1  WAT  1060     176.657 229.555 160.657  1.00  0.00           H  
ATOM   4237  H2  WAT  1060     176.881 228.089 160.960  1.00  0.00           H  
TER    4238      WAT  1060 
ATOM   4238  O   WAT  1061     174.839 234.871 159.529  1.00  0.00           O  
ATOM   4239  H1  WAT  1061     174.561 234.662 158.637  1.00  0.00           H  
ATOM   4240  H2  WAT  1061     175.317 234.095 159.819  1.00  0.00           H  
TER    4241      WAT  1061 
ATOM   4241  O   WAT  1062     177.014 221.845 153.362  1.00  0.00           O  
ATOM   4242  H1  WAT  1062     176.456 221.927 152.588  1.00  0.00           H  
ATOM   4243  H2  WAT  1062     177.279 220.926 153.370  1.00  0.00           H  
TER    4244      WAT  1062 
ATOM   4244  O   WAT  1063     173.125 225.635 157.818  1.00  0.00           O  
ATOM   4245  H1  WAT  1063     173.103 225.269 156.934  1.00  0.00           H  
ATOM   4246  H2  WAT  1063     174.050 225.618 158.063  1.00  0.00           H  
TER    4247      WAT  1063 
ATOM   4247  O   WAT  1064     172.995 225.540 153.660  1.00  0.00           O  
ATOM   4248  H1  WAT  1064     172.598 224.957 153.012  1.00  0.00           H  
ATOM   4249  H2  WAT  1064     173.859 225.744 153.302  1.00  0.00           H  
TER    4250      WAT  1064 
ATOM   4250  O   WAT  1065     189.840 234.326 159.294  1.00  0.00           O  
ATOM   4251  H1  WAT  1065     189.046 234.036 158.846  1.00  0.00           H  
ATOM   4252  H2  WAT  1065     190.179 233.537 159.716  1.00  0.00           H  
TER    4253      WAT  1065 
ATOM   4253  O   WAT  1066     172.477 227.672 159.541  1.00  0.00           O  
ATOM   4254  H1  WAT  1066     172.911 227.029 158.980  1.00  0.00           H  
ATOM   4255  H2  WAT  1066     173.157 227.950 160.156  1.00  0.00           H  
TER    4256      WAT  1066 
ATOM   4256  O   WAT  1067     183.183 220.682 158.097  1.00  0.00           O  
ATOM   4257  H1  WAT  1067     182.342 220.768 157.649  1.00  0.00           H  
ATOM   4258  H2  WAT  1067     183.395 221.571 158.380  1.00  0.00           H  
TER    4259      WAT  1067 
ATOM   4259  O   WAT  1068     184.558 227.850 160.271  1.00  0.00           O  
ATOM   4260  H1  WAT  1068     184.066 228.154 161.033  1.00  0.00           H  
ATOM   4261  H2  WAT  1068     184.781 226.942 160.476  1.00  0.00           H  
TER    4262      WAT  1068 
ATOM   4262  O   WAT  1069     187.571 232.001 159.061  1.00  0.00           O  
ATOM   4263  H1  WAT  1069     187.115 231.505 159.740  1.00  0.00           H  
ATOM   4264  H2  WAT  1069     187.297 231.592 158.240  1.00  0.00           H  
TER    4265      WAT  1069 
ATOM   4265  O   WAT  1070     184.372 232.464 161.219  1.00  0.00           O  
ATOM   4266  H1  WAT  1070     185.163 231.927 161.157  1.00  0.00           H  
ATOM   4267  H2  WAT  1070     184.634 233.315 160.870  1.00  0.00           H  
TER    4268      WAT  1070 
ATOM   4268  O   WAT  1071     185.835 219.476 152.845  1.00  0.00           O  
ATOM   4269  H1  WAT  1071     185.357 219.508 153.674  1.00  0.00           H  
ATOM   4270  H2  WAT  1071     186.332 218.659 152.886  1.00  0.00           H  
TER    4271      WAT  1071 
ATOM   4271  O   WAT  1072     184.371 223.138 158.775  1.00  0.00           O  
ATOM   4272  H1  WAT  1072     184.012 223.846 158.242  1.00  0.00           H  
ATOM   4273  H2  WAT  1072     185.109 222.804 158.265  1.00  0.00           H  
TER    4274      WAT  1072 
ATOM   4274  O   WAT  1073     179.720 222.687 154.166  1.00  0.00           O  
ATOM   4275  H1  WAT  1073     179.683 222.897 155.100  1.00  0.00           H  
ATOM   4276  H2  WAT  1073     178.847 222.354 153.961  1.00  0.00           H  
TER    4277      WAT  1073 
ATOM   4277  O   WAT  1074     180.824 201.257 208.700  1.00  0.00           O  
ATOM   4278  H1  WAT  1074     179.900 201.297 208.453  1.00  0.00           H  
ATOM   4279  H2  WAT  1074     181.288 201.110 207.876  1.00  0.00           H  
TER    4280      WAT  1074 
ATOM   4280  O   WAT  1075     180.932 230.215 162.064  1.00  0.00           O  
ATOM   4281  H1  WAT  1075     181.469 229.476 162.348  1.00  0.00           H  
ATOM   4282  H2  WAT  1075     181.433 230.618 161.355  1.00  0.00           H  
TER    4283      WAT  1075 
ATOM   4283  O   WAT  1076     185.043 225.371 153.290  1.00  0.00           O  
ATOM   4284  H1  WAT  1076     185.142 225.367 152.338  1.00  0.00           H  
ATOM   4285  H2  WAT  1076     185.887 225.063 153.620  1.00  0.00           H  
TER    4286      WAT  1076 
ATOM   4286  O   WAT  1077     179.558 224.230 163.575  1.00  0.00           O  
ATOM   4287  H1  WAT  1077     178.707 224.669 163.541  1.00  0.00           H  
ATOM   4288  H2  WAT  1077     179.444 223.538 164.225  1.00  0.00           H  
TER    4289      WAT  1077 
ATOM   4289  O   WAT  1078     184.494 229.536 163.946  1.00  0.00           O  
ATOM   4290  H1  WAT  1078     184.088 229.362 164.796  1.00  0.00           H  
ATOM   4291  H2  WAT  1078     184.873 230.410 164.036  1.00  0.00           H  
TER    4292      WAT  1078 
ATOM   4292  O   WAT  1079     178.883 218.262 160.239  1.00  0.00           O  
ATOM   4293  H1  WAT  1079     178.289 218.844 160.712  1.00  0.00           H  
ATOM   4294  H2  WAT  1079     179.758 218.554 160.492  1.00  0.00           H  
TER    4295      WAT  1079 
ATOM   4295  O   WAT  1080     176.527 216.302 151.104  1.00  0.00           O  
ATOM   4296  H1  WAT  1080     175.852 216.940 150.872  1.00  0.00           H  
ATOM   4297  H2  WAT  1080     176.357 215.554 150.533  1.00  0.00           H  
TER    4298      WAT  1080 
ATOM   4298  O   WAT  1081     183.786 229.519 155.535  1.00  0.00           O  
ATOM   4299  H1  WAT  1081     182.896 229.626 155.872  1.00  0.00           H  
ATOM   4300  H2  WAT  1081     184.014 228.613 155.741  1.00  0.00           H  
TER    4301      WAT  1081 
ATOM   4301  O   WAT  1082     183.234 224.561 156.714  1.00  0.00           O  
ATOM   4302  H1  WAT  1082     183.528 223.831 156.168  1.00  0.00           H  
ATOM   4303  H2  WAT  1082     183.707 225.320 156.375  1.00  0.00           H  
TER    4304      WAT  1082 
ATOM   4304  O   WAT  1083     180.155 221.640 157.269  1.00  0.00           O  
ATOM   4305  H1  WAT  1083     179.582 222.158 157.835  1.00  0.00           H  
ATOM   4306  H2  WAT  1083     179.869 220.737 157.402  1.00  0.00           H  
TER    4307      WAT  1083 
ATOM   4307  O   WAT  1084     182.676 221.564 150.322  1.00  0.00           O  
ATOM   4308  H1  WAT  1084     182.790 222.102 151.106  1.00  0.00           H  
ATOM   4309  H2  WAT  1084     181.825 221.827 149.972  1.00  0.00           H  
TER    4310      WAT  1084 
ATOM   4310  O   WAT  1085     187.086 226.528 156.712  1.00  0.00           O  
ATOM   4311  H1  WAT  1085     186.802 227.272 157.243  1.00  0.00           H  
ATOM   4312  H2  WAT  1085     187.478 225.920 157.340  1.00  0.00           H  
TER    4313      WAT  1085 
ATOM   4313  O   WAT  1086     180.432 222.195 149.211  1.00  0.00           O  
ATOM   4314  H1  WAT  1086     180.292 221.262 149.049  1.00  0.00           H  
ATOM   4315  H2  WAT  1086     180.742 222.540 148.374  1.00  0.00           H  
TER    4316      WAT  1086 
ATOM   4316  O   WAT  1087     191.336 229.816 161.574  1.00  0.00           O  
ATOM   4317  H1  WAT  1087     192.054 229.799 162.209  1.00  0.00           H  
ATOM   4318  H2  WAT  1087     191.575 229.157 160.924  1.00  0.00           H  
TER    4319      WAT  1087 
ATOM   4319  O   WAT  1088     174.068 229.272 161.103  1.00  0.00           O  
ATOM   4320  H1  WAT  1088     174.186 228.959 162.000  1.00  0.00           H  
ATOM   4321  H2  WAT  1088     173.846 230.199 161.200  1.00  0.00           H  
TER    4322      WAT  1088 
ATOM   4322  O   WAT  1089     180.823 228.268 156.463  1.00  0.00           O  
ATOM   4323  H1  WAT  1089     181.405 228.557 157.166  1.00  0.00           H  
ATOM   4324  H2  WAT  1089     180.110 228.908 156.464  1.00  0.00           H  
TER    4325      WAT  1089 
ATOM   4325  O   WAT  1090     178.813 218.888 157.684  1.00  0.00           O  
ATOM   4326  H1  WAT  1090     178.826 218.934 158.639  1.00  0.00           H  
ATOM   4327  H2  WAT  1090     179.243 218.058 157.477  1.00  0.00           H  
TER    4328      WAT  1090 
ATOM   4328  O   WAT  1091     179.746 227.640 159.565  1.00  0.00           O  
ATOM   4329  H1  WAT  1091     178.943 228.159 159.504  1.00  0.00           H  
ATOM   4330  H2  WAT  1091     180.434 228.228 159.251  1.00  0.00           H  
TER    4331      WAT  1091 
ATOM   4331  O   WAT  1092     175.959 224.612 150.359  1.00  0.00           O  
ATOM   4332  H1  WAT  1092     175.720 223.750 150.700  1.00  0.00           H  
ATOM   4333  H2  WAT  1092     176.853 224.501 150.035  1.00  0.00           H  
TER    4334      WAT  1092 
ATOM   4334  O   WAT  1093     186.922 221.808 152.090  1.00  0.00           O  
ATOM   4335  H1  WAT  1093     186.625 220.996 152.500  1.00  0.00           H  
ATOM   4336  H2  WAT  1093     186.232 222.026 151.462  1.00  0.00           H  
TER    4337      WAT  1093 
ATOM   4337  O   WAT  1094     181.170 233.538 158.615  1.00  0.00           O  
ATOM   4338  H1  WAT  1094     181.717 232.772 158.792  1.00  0.00           H  
ATOM   4339  H2  WAT  1094     180.623 233.626 159.395  1.00  0.00           H  
TER    4340      WAT  1094 
ATOM   4340  O   WAT  1095     176.185 226.330 153.574  1.00  0.00           O  
ATOM   4341  H1  WAT  1095     177.100 226.068 153.678  1.00  0.00           H  
ATOM   4342  H2  WAT  1095     175.876 226.482 154.468  1.00  0.00           H  
TER    4343      WAT  1095 
ATOM   4343  O   WAT  1096     176.190 226.603 161.527  1.00  0.00           O  
ATOM   4344  H1  WAT  1096     175.482 227.143 161.879  1.00  0.00           H  
ATOM   4345  H2  WAT  1096     176.502 226.097 162.277  1.00  0.00           H  
TER    4346      WAT  1096 
ATOM   4346  O   WAT  1097     178.315 230.185 162.722  1.00  0.00           O  
ATOM   4347  H1  WAT  1097     177.997 229.643 162.000  1.00  0.00           H  
ATOM   4348  H2  WAT  1097     179.265 230.202 162.609  1.00  0.00           H  
TER    4349      WAT  1097 
ATOM   4349  O   WAT  1098     179.292 235.194 157.287  1.00  0.00           O  
ATOM   4350  H1  WAT  1098     179.908 234.484 157.472  1.00  0.00           H  
ATOM   4351  H2  WAT  1098     178.693 235.192 158.035  1.00  0.00           H  
TER    4352      WAT  1098 
ATOM   4352  O   WAT  1099     186.204 236.118 156.000  1.00  0.00           O  
ATOM   4353  H1  WAT  1099     185.269 235.996 155.837  1.00  0.00           H  
ATOM   4354  H2  WAT  1099     186.616 235.986 155.146  1.00  0.00           H  
TER    4355      WAT  1099 
ATOM   4355  O   WAT  1100     175.138 218.758 150.641  1.00  0.00           O  
ATOM   4356  H1  WAT  1100     175.616 219.571 150.477  1.00  0.00           H  
ATOM   4357  H2  WAT  1100     174.238 218.952 150.379  1.00  0.00           H  
TER    4358      WAT  1100 
ATOM   4358  O   WAT  1101     179.673 225.784 151.183  1.00  0.00           O  
ATOM   4359  H1  WAT  1101     179.495 226.680 150.895  1.00  0.00           H  
ATOM   4360  H2  WAT  1101     179.606 225.821 152.138  1.00  0.00           H  
TER    4361      WAT  1101 
ATOM   4361  O   WAT  1102     177.814 234.416 154.341  1.00  0.00           O  
ATOM   4362  H1  WAT  1102     178.168 235.261 154.619  1.00  0.00           H  
ATOM   4363  H2  WAT  1102     178.587 233.887 154.142  1.00  0.00           H  
TER    4364      WAT  1102 
ATOM   4364  O   WAT  1103     182.801 217.519 156.856  1.00  0.00           O  
ATOM   4365  H1  WAT  1103     182.701 217.941 157.710  1.00  0.00           H  
ATOM   4366  H2  WAT  1103     181.955 217.098 156.698  1.00  0.00           H  
TER    4367      WAT  1103 
ATOM   4367  O   WAT  1104     180.085 233.157 153.628  1.00  0.00           O  
ATOM   4368  H1  WAT  1104     181.028 233.119 153.791  1.00  0.00           H  
ATOM   4369  H2  WAT  1104     179.982 233.857 152.984  1.00  0.00           H  
TER    4370      WAT  1104 
ATOM   4370  O   WAT  1105     180.900 236.337 155.437  1.00  0.00           O  
ATOM   4371  H1  WAT  1105     180.772 237.258 155.665  1.00  0.00           H  
ATOM   4372  H2  WAT  1105     180.282 235.864 155.994  1.00  0.00           H  
TER    4373      WAT  1105 
ATOM   4373  O   WAT  1106     179.316 221.960 165.207  1.00  0.00           O  
ATOM   4374  H1  WAT  1106     178.638 222.011 165.882  1.00  0.00           H  
ATOM   4375  H2  WAT  1106     180.135 221.884 165.696  1.00  0.00           H  
TER    4376      WAT  1106 
ATOM   4376  O   WAT  1107     170.471 231.680 160.310  1.00  0.00           O  
ATOM   4377  H1  WAT  1107     171.164 231.059 160.533  1.00  0.00           H  
ATOM   4378  H2  WAT  1107     169.805 231.150 159.870  1.00  0.00           H  
TER    4379      WAT  1107 
ATOM   4379  O   WAT  1108     177.670 235.722 159.515  1.00  0.00           O  
ATOM   4380  H1  WAT  1108     177.889 235.365 160.376  1.00  0.00           H  
ATOM   4381  H2  WAT  1108     176.718 235.824 159.532  1.00  0.00           H  
TER    4382      WAT  1108 
ATOM   4382  O   WAT  1109     175.461 222.149 151.053  1.00  0.00           O  
ATOM   4383  H1  WAT  1109     174.519 222.296 150.966  1.00  0.00           H  
ATOM   4384  H2  WAT  1109     175.769 222.036 150.154  1.00  0.00           H  
TER    4385      WAT  1109 
ATOM   4385  O   WAT  1110     186.474 228.755 158.428  1.00  0.00           O  
ATOM   4386  H1  WAT  1110     187.283 228.600 158.914  1.00  0.00           H  
ATOM   4387  H2  WAT  1110     185.777 228.536 159.046  1.00  0.00           H  
TER    4388      WAT  1110 
ATOM   4388  O   WAT  1111     185.363 200.419 208.051  1.00  0.00           O  
ATOM   4389  H1  WAT  1111     184.820 199.763 207.612  1.00  0.00           H  
ATOM   4390  H2  WAT  1111     184.839 200.701 208.800  1.00  0.00           H  
TER    4391      WAT  1111 
ATOM   4391  O   WAT  1112     182.168 222.889 152.878  1.00  0.00           O  
ATOM   4392  H1  WAT  1112     181.322 223.032 153.302  1.00  0.00           H  
ATOM   4393  H2  WAT  1112     182.807 222.955 153.588  1.00  0.00           H  
TER    4394      WAT  1112 
ATOM   4394  O   WAT  1113     182.438 228.904 158.569  1.00  0.00           O  
ATOM   4395  H1  WAT  1113     182.506 229.837 158.776  1.00  0.00           H  
ATOM   4396  H2  WAT  1113     183.143 228.495 159.069  1.00  0.00           H  
TER    4397      WAT  1113 
ATOM   4397  O   WAT  1114     187.352 223.759 154.070  1.00  0.00           O  
ATOM   4398  H1  WAT  1114     187.252 223.205 153.296  1.00  0.00           H  
ATOM   4399  H2  WAT  1114     188.042 224.379 153.834  1.00  0.00           H  
TER    4400      WAT  1114 
ATOM   4400  O   WAT  1115     181.910 219.424 151.929  1.00  0.00           O  
ATOM   4401  H1  WAT  1115     182.275 220.142 151.411  1.00  0.00           H  
ATOM   4402  H2  WAT  1115     181.424 219.856 152.630  1.00  0.00           H  
TER    4403      WAT  1115 
ATOM   4403  O   WAT  1116     190.373 230.892 158.392  1.00  0.00           O  
ATOM   4404  H1  WAT  1116     189.510 231.270 158.551  1.00  0.00           H  
ATOM   4405  H2  WAT  1116     190.746 231.429 157.691  1.00  0.00           H  
TER    4406      WAT  1116 
ATOM   4406  O   WAT  1117     181.308 205.195 209.428  1.00  0.00           O  
ATOM   4407  H1  WAT  1117     180.580 204.775 209.887  1.00  0.00           H  
ATOM   4408  H2  WAT  1117     182.055 205.094 210.020  1.00  0.00           H  
TER    4409      WAT  1117 
ATOM   4409  O   WAT  1118     172.623 197.354 206.634  1.00  0.00           O  
ATOM   4410  H1  WAT  1118     173.276 198.001 206.900  1.00  0.00           H  
ATOM   4411  H2  WAT  1118     173.136 196.604 206.333  1.00  0.00           H  
TER    4412      WAT  1118 
ATOM   4412  O   WAT  1119     177.695 220.031 150.533  1.00  0.00           O  
ATOM   4413  H1  WAT  1119     178.370 219.523 150.982  1.00  0.00           H  
ATOM   4414  H2  WAT  1119     178.161 220.795 150.190  1.00  0.00           H  
TER    4415      WAT  1119 
ATOM   4415  O   WAT  1120     171.888 224.332 151.337  1.00  0.00           O  
ATOM   4416  H1  WAT  1120     171.026 223.971 151.542  1.00  0.00           H  
ATOM   4417  H2  WAT  1120     171.708 225.062 150.744  1.00  0.00           H  
TER    4418      WAT  1120 
ATOM   4418  O   WAT  1121     180.657 236.859 159.259  1.00  0.00           O  
ATOM   4419  H1  WAT  1121     180.185 236.148 158.823  1.00  0.00           H  
ATOM   4420  H2  WAT  1121     180.895 236.498 160.113  1.00  0.00           H  
TER    4421      WAT  1121 
ATOM   4421  O   WAT  1122     174.537 227.835 163.598  1.00  0.00           O  
ATOM   4422  H1  WAT  1122     175.294 228.039 164.148  1.00  0.00           H  
ATOM   4423  H2  WAT  1122     173.787 227.891 164.189  1.00  0.00           H  
TER    4424      WAT  1122 
ATOM   4424  O   WAT  1123     179.004 232.406 160.264  1.00  0.00           O  
ATOM   4425  H1  WAT  1123     178.053 232.305 160.221  1.00  0.00           H  
ATOM   4426  H2  WAT  1123     179.337 231.848 159.562  1.00  0.00           H  
TER    4427      WAT  1123 
ATOM   4427  O   WAT  1124     183.322 237.772 157.643  1.00  0.00           O  
ATOM   4428  H1  WAT  1124     183.672 238.136 156.830  1.00  0.00           H  
ATOM   4429  H2  WAT  1124     182.635 237.169 157.360  1.00  0.00           H  
TER    4430      WAT  1124 
ATOM   4430  O   WAT  1125     177.283 228.229 164.426  1.00  0.00           O  
ATOM   4431  H1  WAT  1125     177.502 228.535 165.307  1.00  0.00           H  
ATOM   4432  H2  WAT  1125     177.676 228.877 163.842  1.00  0.00           H  
TER    4433      WAT  1125 
ATOM   4433  O   WAT  1126     174.161 199.512 207.633  1.00  0.00           O  
ATOM   4434  H1  WAT  1126     174.584 200.081 208.276  1.00  0.00           H  
ATOM   4435  H2  WAT  1126     174.784 198.799 207.497  1.00  0.00           H  
TER    4436      WAT  1126 
ATOM   4436  O   WAT  1127     179.694 227.318 162.617  1.00  0.00           O  
ATOM   4437  H1  WAT  1127     179.612 226.378 162.459  1.00  0.00           H  
ATOM   4438  H2  WAT  1127     179.929 227.685 161.765  1.00  0.00           H  
TER    4439      WAT  1127 
ATOM   4439  O   WAT  1128     183.584 235.010 157.627  1.00  0.00           O  
ATOM   4440  H1  WAT  1128     183.793 235.785 158.148  1.00  0.00           H  
ATOM   4441  H2  WAT  1128     182.788 234.658 158.029  1.00  0.00           H  
TER    4442      WAT  1128 
ATOM   4442  O   WAT  1129     185.653 234.603 160.248  1.00  0.00           O  
ATOM   4443  H1  WAT  1129     186.587 234.391 160.281  1.00  0.00           H  
ATOM   4444  H2  WAT  1129     185.449 234.636 159.313  1.00  0.00           H  
TER    4445      WAT  1129 
ATOM   4445  O   WAT  1130     182.030 225.669 163.745  1.00  0.00           O  
ATOM   4446  H1  WAT  1130     182.363 224.837 163.409  1.00  0.00           H  
ATOM   4447  H2  WAT  1130     181.119 225.698 163.453  1.00  0.00           H  
TER    4448      WAT  1130 
ATOM   4448  O   WAT  1131     185.090 224.711 160.871  1.00  0.00           O  
ATOM   4449  H1  WAT  1131     184.740 224.033 160.294  1.00  0.00           H  
ATOM   4450  H2  WAT  1131     184.862 224.416 161.753  1.00  0.00           H  
TER    4451      WAT  1131 
ATOM   4451  O   WAT  1132     179.635 231.013 157.677  1.00  0.00           O  
ATOM   4452  H1  WAT  1132     179.410 231.699 157.050  1.00  0.00           H  
ATOM   4453  H2  WAT  1132     178.848 230.472 157.735  1.00  0.00           H  
TER    4454      WAT  1132 
ATOM   4454  O   WAT  1133     182.876 231.566 158.985  1.00  0.00           O  
ATOM   4455  H1  WAT  1133     183.348 231.635 159.814  1.00  0.00           H  
ATOM   4456  H2  WAT  1133     183.509 231.846 158.324  1.00  0.00           H  
TER    4457      WAT  1133 
ATOM   4457  O   WAT  1134     184.308 232.472 156.765  1.00  0.00           O  
ATOM   4458  H1  WAT  1134     183.571 232.202 156.216  1.00  0.00           H  
ATOM   4459  H2  WAT  1134     184.156 233.402 156.931  1.00  0.00           H  
TER    4460      WAT  1134 
ATOM   4460  O   WAT  1135     180.291 219.462 148.832  1.00  0.00           O  
ATOM   4461  H1  WAT  1135     180.694 218.982 149.555  1.00  0.00           H  
ATOM   4462  H2  WAT  1135     180.223 218.819 148.126  1.00  0.00           H  
TER    4463      WAT  1135 
ATOM   4463  O   WAT  1136     182.643 228.200 162.536  1.00  0.00           O  
ATOM   4464  H1  WAT  1136     183.289 228.688 163.047  1.00  0.00           H  
ATOM   4465  H2  WAT  1136     182.325 227.523 163.133  1.00  0.00           H  
TER    4466      WAT  1136 
ATOM   4466  O   WAT  1137     186.563 230.743 161.270  1.00  0.00           O  
ATOM   4467  H1  WAT  1137     186.468 229.900 161.714  1.00  0.00           H  
ATOM   4468  H2  WAT  1137     187.398 231.087 161.587  1.00  0.00           H  
TER    4469      WAT  1137 
ATOM   4469  O   WAT  1138     189.334 221.575 150.565  1.00  0.00           O  
ATOM   4470  H1  WAT  1138     190.091 221.372 151.114  1.00  0.00           H  
ATOM   4471  H2  WAT  1138     188.591 221.566 151.168  1.00  0.00           H  
TER    4472      WAT  1138 
ATOM   4472  O   WAT  1139     181.252 216.916 150.394  1.00  0.00           O  
ATOM   4473  H1  WAT  1139     181.485 216.610 149.516  1.00  0.00           H  
ATOM   4474  H2  WAT  1139     182.040 217.359 150.709  1.00  0.00           H  
TER    4475      WAT  1139 
ATOM   4475  O   WAT  1140     184.384 218.531 150.578  1.00  0.00           O  
ATOM   4476  H1  WAT  1140     184.561 217.596 150.475  1.00  0.00           H  
ATOM   4477  H2  WAT  1140     184.830 218.772 151.389  1.00  0.00           H  
TER    4478      WAT  1140 
ATOM   4478  O   WAT  1141     170.069 198.125 205.835  1.00  0.00           O  
ATOM   4479  H1  WAT  1141     170.046 199.062 206.028  1.00  0.00           H  
ATOM   4480  H2  WAT  1141     170.972 197.864 206.014  1.00  0.00           H  
TER    4481      WAT  1141 
ATOM   4481  O   WAT  1142     170.504 226.998 153.834  1.00  0.00           O  
ATOM   4482  H1  WAT  1142     171.319 226.497 153.875  1.00  0.00           H  
ATOM   4483  H2  WAT  1142     170.692 227.804 154.314  1.00  0.00           H  
TER    4484      WAT  1142 
ATOM   4484  O   WAT  1143     175.101 227.236 150.971  1.00  0.00           O  
ATOM   4485  H1  WAT  1143     174.946 227.462 151.889  1.00  0.00           H  
ATOM   4486  H2  WAT  1143     175.579 226.408 151.005  1.00  0.00           H  
TER    4487      WAT  1143 
ATOM   4487  O   WAT  1144     175.041 222.422 155.627  1.00  0.00           O  
ATOM   4488  H1  WAT  1144     174.720 221.547 155.407  1.00  0.00           H  
ATOM   4489  H2  WAT  1144     175.754 222.579 155.007  1.00  0.00           H  
TER    4490      WAT  1144 
ATOM   4490  O   WAT  1145     175.555 225.627 158.988  1.00  0.00           O  
ATOM   4491  H1  WAT  1145     175.885 226.236 159.649  1.00  0.00           H  
ATOM   4492  H2  WAT  1145     175.616 224.767 159.402  1.00  0.00           H  
TER    4493      WAT  1145 
ATOM   4493  O   WAT  1146     187.805 234.415 157.200  1.00  0.00           O  
ATOM   4494  H1  WAT  1146     187.783 233.665 156.604  1.00  0.00           H  
ATOM   4495  H2  WAT  1146     187.408 235.129 156.703  1.00  0.00           H  
TER    4496      WAT  1146 
ATOM   4496  O   WAT  1147     177.189 225.432 163.709  1.00  0.00           O  
ATOM   4497  H1  WAT  1147     176.527 225.093 164.312  1.00  0.00           H  
ATOM   4498  H2  WAT  1147     177.467 226.261 164.099  1.00  0.00           H  
TER    4499      WAT  1147 
ATOM   4499  O   WAT  1148     189.691 231.921 162.014  1.00  0.00           O  
ATOM   4500  H1  WAT  1148     190.351 232.613 162.042  1.00  0.00           H  
ATOM   4501  H2  WAT  1148     190.181 231.130 161.788  1.00  0.00           H  
TER    4502      WAT  1148 
ATOM   4502  O   WAT  1149     176.275 218.053 153.562  1.00  0.00           O  
ATOM   4503  H1  WAT  1149     175.416 217.631 153.611  1.00  0.00           H  
ATOM   4504  H2  WAT  1149     176.472 218.087 152.626  1.00  0.00           H  
TER    4505      WAT  1149 
ATOM   4505  O   WAT  1150     183.944 205.730 210.376  1.00  0.00           O  
ATOM   4506  H1  WAT  1150     184.667 205.369 209.862  1.00  0.00           H  
ATOM   4507  H2  WAT  1150     184.299 206.532 210.758  1.00  0.00           H  
TER    4508      WAT  1150 
ATOM   4508  O   WAT  1151     188.414 232.433 155.123  1.00  0.00           O  
ATOM   4509  H1  WAT  1151     187.711 231.945 155.553  1.00  0.00           H  
ATOM   4510  H2  WAT  1151     187.964 232.998 154.495  1.00  0.00           H  
TER    4511      WAT  1151 
ATOM   4511  O   WAT  1152     178.836 217.754 151.309  1.00  0.00           O  
ATOM   4512  H1  WAT  1152     179.652 217.619 150.827  1.00  0.00           H  
ATOM   4513  H2  WAT  1152     178.250 217.070 150.984  1.00  0.00           H  
TER    4514      WAT  1152 
ATOM   4514  O   WAT  1153     181.128 214.504 152.202  1.00  0.00           O  
ATOM   4515  H1  WAT  1153     181.327 215.421 152.011  1.00  0.00           H  
ATOM   4516  H2  WAT  1153     181.518 214.019 151.475  1.00  0.00           H  
TER    4517      WAT  1153 
ATOM   4517  O   WAT  1154     181.316 219.044 161.037  1.00  0.00           O  
ATOM   4518  H1  WAT  1154     182.169 218.815 160.666  1.00  0.00           H  
ATOM   4519  H2  WAT  1154     181.466 219.872 161.493  1.00  0.00           H  
TER    4520      WAT  1154 
ATOM   4520  O   WAT  1155     186.018 204.075 209.616  1.00  0.00           O  
ATOM   4521  H1  WAT  1155     186.029 204.406 210.514  1.00  0.00           H  
ATOM   4522  H2  WAT  1155     186.941 204.028 209.367  1.00  0.00           H  
TER    4523      WAT  1155 
ATOM   4523  O   WAT  1156     191.757 228.624 159.151  1.00  0.00           O  
ATOM   4524  H1  WAT  1156     191.843 229.567 159.001  1.00  0.00           H  
ATOM   4525  H2  WAT  1156     191.852 228.234 158.282  1.00  0.00           H  
TER    4526      WAT  1156 
ATOM   4526  O   WAT  1157     181.010 220.446 163.392  1.00  0.00           O  
ATOM   4527  H1  WAT  1157     180.444 220.951 163.976  1.00  0.00           H  
ATOM   4528  H2  WAT  1157     181.337 219.728 163.934  1.00  0.00           H  
TER    4529      WAT  1157 
ATOM   4529  O   WAT  1158     173.679 232.038 161.087  1.00  0.00           O  
ATOM   4530  H1  WAT  1158     173.880 232.237 162.000  1.00  0.00           H  
ATOM   4531  H2  WAT  1158     173.170 232.790 160.784  1.00  0.00           H  
TER    4532      WAT  1158 
ATOM   4532  O   WAT  1159     175.518 232.785 155.472  1.00  0.00           O  
ATOM   4533  H1  WAT  1159     175.166 232.359 154.690  1.00  0.00           H  
ATOM   4534  H2  WAT  1159     176.123 233.445 155.134  1.00  0.00           H  
TER    4535      WAT  1159 
ATOM   4535  O   WAT  1160     185.941 227.225 163.387  1.00  0.00           O  
ATOM   4536  H1  WAT  1160     185.506 227.967 163.807  1.00  0.00           H  
ATOM   4537  H2  WAT  1160     186.728 227.599 162.991  1.00  0.00           H  
TER    4538      WAT  1160 
ATOM   4538  O   WAT  1161     188.175 228.274 162.332  1.00  0.00           O  
ATOM   4539  H1  WAT  1161     188.441 228.472 161.435  1.00  0.00           H  
ATOM   4540  H2  WAT  1161     188.901 228.587 162.873  1.00  0.00           H  
TER    4541      WAT  1161 
ATOM   4541  O   WAT  1162     181.808 222.231 166.145  1.00  0.00           O  
ATOM   4542  H1  WAT  1162     182.348 222.017 165.383  1.00  0.00           H  
ATOM   4543  H2  WAT  1162     182.367 222.038 166.897  1.00  0.00           H  
TER    4544      WAT  1162 
ATOM   4544  O   WAT  1163     219.025 185.059 186.996  1.00  0.00           O  
ATOM   4545  H1  WAT  1163     218.653 185.033 187.877  1.00  0.00           H
[truncated: 1,092,247 more chars]
