# Supplementary material for: Structures of Saccharolobus solfataricus initiation complexes with leaderless mRNAs highlight archaeal features and eukaryotic proximity
Source: Nat Commun. 2025 Jan 2;16:348. doi: 10.1038/s41467-024-55718-5 (PMC11698992; doi:10.1038/s41467-024-55718-5)
Supplement: Supplementary file 3 — Supplementary Data 1 [file 41467_2024_55718_MOESM3_ESM.zip › Supplementary Data/Supplementary_MD_files/final.solvbox.pdb]

CRYST1   60.772   60.772   60.772 109.47 109.47 109.47               1
ATOM      1  P     U     1     208.340 221.414 188.084  1.00  0.00           P  
ATOM      2  OP1   U     1     208.189 222.320 186.951  1.00  0.00           O  
ATOM      3  OP2   U     1     207.841 221.934 189.371  1.00  0.00           O  
ATOM      4  O5'   U     1     207.481 220.152 187.725  1.00  0.00           O  
ATOM      5  C5'   U     1     207.607 219.479 186.508  1.00  0.00           C  
ATOM      6  H5'   U     1     208.646 219.286 186.241  1.00  0.00           H  
ATOM      7 H5''   U     1     207.314 220.148 185.699  1.00  0.00           H  
ATOM      8  C4'   U     1     206.880 218.160 186.401  1.00  0.00           C  
ATOM      9  H4'   U     1     207.002 217.787 185.384  1.00  0.00           H  
ATOM     10  O4'   U     1     207.334 217.155 187.368  1.00  0.00           O  
ATOM     11  C1'   U     1     206.280 216.290 187.815  1.00  0.00           C  
ATOM     12  H1'   U     1     206.360 215.222 187.609  1.00  0.00           H  
ATOM     13  N1    U     1     206.076 216.380 189.314  1.00  0.00           N  
ATOM     14  C6    U     1     206.691 217.450 189.991  1.00  0.00           C  
ATOM     15  H6    U     1     207.086 218.317 189.484  1.00  0.00           H  
ATOM     16  C5    U     1     206.665 217.558 191.339  1.00  0.00           C  
ATOM     17  H5    U     1     206.968 218.478 191.816  1.00  0.00           H  
ATOM     18  C4    U     1     206.094 216.581 192.156  1.00  0.00           C  
ATOM     19  O4    U     1     205.970 216.615 193.358  1.00  0.00           O  
ATOM     20  N3    U     1     205.547 215.543 191.425  1.00  0.00           N  
ATOM     21  H3    U     1     205.072 214.759 191.851  1.00  0.00           H  
ATOM     22  C2    U     1     205.468 215.411 190.056  1.00  0.00           C  
ATOM     23  O2    U     1     204.792 214.513 189.534  1.00  0.00           O  
ATOM     24  C3'   U     1     205.393 218.270 186.735  1.00  0.00           C  
ATOM     25  H3'   U     1     205.234 218.842 187.650  1.00  0.00           H  
ATOM     26  C2'   U     1     205.000 216.792 187.091  1.00  0.00           C  
ATOM     27  H2'   U     1     204.077 216.719 187.665  1.00  0.00           H  
ATOM     28  O2'   U     1     204.998 215.971 185.930  1.00  0.00           O  
ATOM     29 HO2'   U     1     204.190 215.453 185.903  1.00  0.00           H  
ATOM     30  O3'   U     1     204.694 218.845 185.671  1.00  0.00           O  
ATOM     31  P     U     2     203.511 219.778 185.886  1.00  0.00           P  
ATOM     32  OP1   U     2     202.937 220.160 184.589  1.00  0.00           O  
ATOM     33  OP2   U     2     203.826 220.851 186.791  1.00  0.00           O  
ATOM     34  O5'   U     2     202.448 218.854 186.662  1.00  0.00           O  
ATOM     35  C5'   U     2     201.764 217.884 186.041  1.00  0.00           C  
ATOM     36  H5'   U     2     202.551 217.262 185.615  1.00  0.00           H  
ATOM     37 H5''   U     2     200.997 218.304 185.390  1.00  0.00           H  
ATOM     38  C4'   U     2     200.982 216.966 187.053  1.00  0.00           C  
ATOM     39  H4'   U     2     200.591 216.122 186.485  1.00  0.00           H  
ATOM     40  O4'   U     2     201.834 216.344 187.958  1.00  0.00           O  
ATOM     41  C1'   U     2     201.233 216.349 189.304  1.00  0.00           C  
ATOM     42  H1'   U     2     201.246 215.280 189.518  1.00  0.00           H  
ATOM     43  N1    U     2     201.907 217.165 190.284  1.00  0.00           N  
ATOM     44  C6    U     2     202.646 218.304 189.977  1.00  0.00           C  
ATOM     45  H6    U     2     202.685 218.739 188.990  1.00  0.00           H  
ATOM     46  C5    U     2     203.330 218.957 190.947  1.00  0.00           C  
ATOM     47  H5    U     2     203.924 219.826 190.707  1.00  0.00           H  
ATOM     48  C4    U     2     203.282 218.502 192.327  1.00  0.00           C  
ATOM     49  O4    U     2     203.856 219.047 193.273  1.00  0.00           O  
ATOM     50  N3    U     2     202.415 217.471 192.611  1.00  0.00           N  
ATOM     51  H3    U     2     202.181 217.366 193.587  1.00  0.00           H  
ATOM     52  C2    U     2     201.778 216.741 191.667  1.00  0.00           C  
ATOM     53  O2    U     2     201.013 215.854 192.026  1.00  0.00           O  
ATOM     54  C3'   U     2     199.917 217.712 187.853  1.00  0.00           C  
ATOM     55  H3'   U     2     200.413 218.618 188.198  1.00  0.00           H  
ATOM     56  C2'   U     2     199.732 216.764 189.110  1.00  0.00           C  
ATOM     57  H2'   U     2     199.366 217.344 189.957  1.00  0.00           H  
ATOM     58  O2'   U     2     199.019 215.571 188.841  1.00  0.00           O  
ATOM     59 HO2'   U     2     198.806 215.078 189.636  1.00  0.00           H  
ATOM     60  O3'   U     2     198.722 217.955 187.169  1.00  0.00           O  
ATOM     61  P     A     3     197.927 219.227 187.508  1.00  0.00           P  
ATOM     62  OP1   A     3     196.806 219.341 186.560  1.00  0.00           O  
ATOM     63  OP2   A     3     198.871 220.319 187.604  1.00  0.00           O  
ATOM     64  O5'   A     3     197.265 218.990 188.922  1.00  0.00           O  
ATOM     65  C5'   A     3     196.650 220.079 189.637  1.00  0.00           C  
ATOM     66  H5'   A     3     195.990 220.590 188.935  1.00  0.00           H  
ATOM     67 H5''   A     3     197.468 220.706 189.992  1.00  0.00           H  
ATOM     68  C4'   A     3     195.858 219.532 190.823  1.00  0.00           C  
ATOM     69  H4'   A     3     195.521 220.305 191.514  1.00  0.00           H  
ATOM     70  O4'   A     3     194.801 218.745 190.415  1.00  0.00           O  
ATOM     71  C1'   A     3     194.725 217.691 191.292  1.00  0.00           C  
ATOM     72  H1'   A     3     193.751 217.742 191.778  1.00  0.00           H  
ATOM     73  N9    A     3     194.714 216.424 190.527  1.00  0.00           N  
ATOM     74  C8    A     3     194.858 216.372 189.217  1.00  0.00           C  
ATOM     75  H8    A     3     195.003 217.255 188.613  1.00  0.00           H  
ATOM     76  N7    A     3     194.804 215.157 188.728  1.00  0.00           N  
ATOM     77  C5    A     3     194.594 214.391 189.856  1.00  0.00           C  
ATOM     78  C6    A     3     194.239 213.028 190.111  1.00  0.00           C  
ATOM     79  N6    A     3     194.327 212.088 189.195  1.00  0.00           N  
ATOM     80  H61   A     3     194.252 211.101 189.402  1.00  0.00           H  
ATOM     81  H62   A     3     194.769 212.433 188.355  1.00  0.00           H  
ATOM     82  N1    A     3     193.847 212.557 191.284  1.00  0.00           N  
ATOM     83  C2    A     3     193.852 213.423 192.270  1.00  0.00           C  
ATOM     84  H2    A     3     193.683 213.043 193.267  1.00  0.00           H  
ATOM     85  N3    A     3     194.051 214.764 192.229  1.00  0.00           N  
ATOM     86  C4    A     3     194.446 215.124 190.972  1.00  0.00           C  
ATOM     87  C3'   A     3     196.723 218.715 191.758  1.00  0.00           C  
ATOM     88  H3'   A     3     197.375 218.063 191.178  1.00  0.00           H  
ATOM     89  C2'   A     3     195.745 217.824 192.420  1.00  0.00           C  
ATOM     90  H2'   A     3     196.271 216.875 192.523  1.00  0.00           H  
ATOM     91  O2'   A     3     195.258 218.427 193.606  1.00  0.00           O  
ATOM     92 HO2'   A     3     195.999 218.967 193.891  1.00  0.00           H  
ATOM     93  O3'   A     3     197.460 219.591 192.561  1.00  0.00           O  
ATOM     94  P     G     4     199.010 219.347 192.821  1.00  0.00           P  
ATOM     95  OP1   G     4     199.471 220.571 193.629  1.00  0.00           O  
ATOM     96  OP2   G     4     199.742 219.054 191.570  1.00  0.00           O  
ATOM     97  O5'   G     4     199.070 218.101 193.761  1.00  0.00           O  
ATOM     98  C5'   G     4     198.489 218.229 195.124  1.00  0.00           C  
ATOM     99  H5'   G     4     197.535 218.739 194.994  1.00  0.00           H  
ATOM    100 H5''   G     4     199.077 218.814 195.832  1.00  0.00           H  
ATOM    101  C4'   G     4     198.223 216.852 195.701  1.00  0.00           C  
ATOM    102  H4'   G     4     197.825 216.988 196.706  1.00  0.00           H  
ATOM    103  O4'   G     4     197.231 216.143 194.964  1.00  0.00           O  
ATOM    104  C1'   G     4     197.599 214.778 194.830  1.00  0.00           C  
ATOM    105  H1'   G     4     196.766 214.174 195.191  1.00  0.00           H  
ATOM    106  N9    G     4     197.799 214.362 193.417  1.00  0.00           N  
ATOM    107  C8    G     4     198.038 215.223 192.412  1.00  0.00           C  
ATOM    108  H8    G     4     198.244 216.275 192.546  1.00  0.00           H  
ATOM    109  N7    G     4     197.921 214.755 191.208  1.00  0.00           N  
ATOM    110  C5    G     4     197.579 213.395 191.455  1.00  0.00           C  
ATOM    111  C6    G     4     197.498 212.255 190.597  1.00  0.00           C  
ATOM    112  O6    G     4     197.617 212.169 189.392  1.00  0.00           O  
ATOM    113  N1    G     4     197.113 211.115 191.248  1.00  0.00           N  
ATOM    114  H1    G     4     196.872 210.328 190.665  1.00  0.00           H  
ATOM    115  C2    G     4     196.820 211.021 192.554  1.00  0.00           C  
ATOM    116  N2    G     4     196.476 209.875 193.021  1.00  0.00           N  
ATOM    117  H21   G     4     196.214 209.802 193.993  1.00  0.00           H  
ATOM    118  H22   G     4     196.680 209.075 192.437  1.00  0.00           H  
ATOM    119  N3    G     4     196.962 212.041 193.448  1.00  0.00           N  
ATOM    120  C4    G     4     197.387 213.177 192.819  1.00  0.00           C  
ATOM    121  C3'   G     4     199.491 215.965 195.726  1.00  0.00           C  
ATOM    122  H3'   G     4     200.052 216.084 194.800  1.00  0.00           H  
ATOM    123  C2'   G     4     198.895 214.507 195.647  1.00  0.00           C  
ATOM    124  H2'   G     4     199.496 213.777 195.106  1.00  0.00           H  
ATOM    125  O2'   G     4     198.621 214.102 196.914  1.00  0.00           O  
ATOM    126 HO2'   G     4     199.364 214.462 197.403  1.00  0.00           H  
ATOM    127  O3'   G     4     200.409 216.168 196.774  1.00  0.00           O  
ATOM    128  P     A     5     201.962 216.431 196.665  1.00  0.00           P  
ATOM    129  OP1   A     5     202.550 216.530 197.978  1.00  0.00           O  
ATOM    130  OP2   A     5     202.185 217.510 195.680  1.00  0.00           O  
ATOM    131  O5'   A     5     202.426 215.082 195.868  1.00  0.00           O  
ATOM    132  C5'   A     5     202.305 213.859 196.485  1.00  0.00           C  
ATOM    133  H5'   A     5     201.237 213.779 196.686  1.00  0.00           H  
ATOM    134 H5''   A     5     202.794 213.887 197.458  1.00  0.00           H  
ATOM    135  C4'   A     5     202.932 212.641 195.792  1.00  0.00           C  
ATOM    136  H4'   A     5     203.259 211.983 196.597  1.00  0.00           H  
ATOM    137  O4'   A     5     202.048 211.920 194.956  1.00  0.00           O  
ATOM    138  C1'   A     5     202.695 211.751 193.778  1.00  0.00           C  
ATOM    139  H1'   A     5     203.229 210.809 193.907  1.00  0.00           H  
ATOM    140  N9    A     5     201.699 211.605 192.657  1.00  0.00           N  
ATOM    141  C8    A     5     201.244 212.526 191.758  1.00  0.00           C  
ATOM    142  H8    A     5     201.471 213.579 191.835  1.00  0.00           H  
ATOM    143  N7    A     5     200.428 212.070 190.886  1.00  0.00           N  
ATOM    144  C5    A     5     200.539 210.703 191.064  1.00  0.00           C  
ATOM    145  C6    A     5     200.019 209.563 190.401  1.00  0.00           C  
ATOM    146  N6    A     5     199.301 209.666 189.332  1.00  0.00           N  
ATOM    147  H61   A     5     199.027 208.869 188.775  1.00  0.00           H  
ATOM    148  H62   A     5     198.805 210.518 189.113  1.00  0.00           H  
ATOM    149  N1    A     5     200.299 208.338 190.760  1.00  0.00           N  
ATOM    150  C2    A     5     201.075 208.227 191.838  1.00  0.00           C  
ATOM    151  H2    A     5     201.112 207.231 192.255  1.00  0.00           H  
ATOM    152  N3    A     5     201.528 209.134 192.691  1.00  0.00           N  
ATOM    153  C4    A     5     201.282 210.390 192.207  1.00  0.00           C  
ATOM    154  C3'   A     5     204.222 212.992 194.974  1.00  0.00           C  
ATOM    155  H3'   A     5     204.595 213.964 195.298  1.00  0.00           H  
ATOM    156  C2'   A     5     203.647 213.011 193.611  1.00  0.00           C  
ATOM    157  H2'   A     5     203.117 213.961 193.563  1.00  0.00           H  
ATOM    158  O2'   A     5     204.527 212.908 192.537  1.00  0.00           O  
ATOM    159 HO2'   A     5     205.115 212.181 192.755  1.00  0.00           H  
ATOM    160  O3'   A     5     205.140 212.000 195.178  1.00  0.00           O  
TER     161        A     5 
ATOM    161  P     C     6     185.334 201.510 166.719  1.00  0.00           P  
ATOM    162  OP1   C     6     184.857 202.841 166.425  1.00  0.00           O  
ATOM    163  OP2   C     6     186.032 200.791 165.580  1.00  0.00           O  
ATOM    164  O5'   C     6     186.420 201.590 167.896  1.00  0.00           O  
ATOM    165  C5'   C     6     186.126 201.957 169.278  1.00  0.00           C  
ATOM    166  H5'   C     6     185.190 201.440 169.486  1.00  0.00           H  
ATOM    167 H5''   C     6     185.898 203.021 169.317  1.00  0.00           H  
ATOM    168  C4'   C     6     187.198 201.465 170.234  1.00  0.00           C  
ATOM    169  H4'   C     6     186.868 201.726 171.239  1.00  0.00           H  
ATOM    170  O4'   C     6     187.239 200.082 170.209  1.00  0.00           O  
ATOM    171  C1'   C     6     188.570 199.639 170.375  1.00  0.00           C  
ATOM    172  H1'   C     6     188.590 198.842 171.118  1.00  0.00           H  
ATOM    173  N1    C     6     189.037 198.954 169.113  1.00  0.00           N  
ATOM    174  C6    C     6     188.391 198.904 167.885  1.00  0.00           C  
ATOM    175  H6    C     6     187.460 199.435 167.743  1.00  0.00           H  
ATOM    176  C5    C     6     188.891 198.214 166.862  1.00  0.00           C  
ATOM    177  H5    C     6     188.390 198.294 165.908  1.00  0.00           H  
ATOM    178  C4    C     6     190.107 197.599 167.046  1.00  0.00           C  
ATOM    179  N4    C     6     190.585 196.837 166.047  1.00  0.00           N  
ATOM    180  H41   C     6     190.200 197.088 165.147  1.00  0.00           H  
ATOM    181  H42   C     6     191.571 196.641 166.137  1.00  0.00           H  
ATOM    182  N3    C     6     190.771 197.461 168.184  1.00  0.00           N  
ATOM    183  C2    C     6     190.269 198.210 169.209  1.00  0.00           C  
ATOM    184  O2    C     6     190.829 198.187 170.264  1.00  0.00           O  
ATOM    185  C3'   C     6     188.553 201.951 169.975  1.00  0.00           C  
ATOM    186  H3'   C     6     188.810 201.792 168.927  1.00  0.00           H  
ATOM    187  C2'   C     6     189.335 200.892 170.815  1.00  0.00           C  
ATOM    188  H2'   C     6     190.368 200.924 170.466  1.00  0.00           H  
ATOM    189  O2'   C     6     189.172 201.135 172.194  1.00  0.00           O  
ATOM    190 HO2'   C     6     189.753 200.651 172.786  1.00  0.00           H  
ATOM    191  O3'   C     6     188.827 203.291 170.345  1.00  0.00           O  
ATOM    192  P     G     7     190.089 204.066 169.878  1.00  0.00           P  
ATOM    193  OP1   G     7     190.019 205.439 170.403  1.00  0.00           O  
ATOM    194  OP2   G     7     190.139 203.939 168.393  1.00  0.00           O  
ATOM    195  O5'   G     7     191.370 203.458 170.428  1.00  0.00           O  
ATOM    196  C5'   G     7     191.772 203.697 171.742  1.00  0.00           C  
ATOM    197  H5'   G     7     191.048 203.325 172.466  1.00  0.00           H  
ATOM    198 H5''   G     7     191.796 204.766 171.954  1.00  0.00           H  
ATOM    199  C4'   G     7     193.108 203.059 172.091  1.00  0.00           C  
ATOM    200  H4'   G     7     193.455 203.292 173.098  1.00  0.00           H  
ATOM    201  O4'   G     7     192.953 201.614 171.981  1.00  0.00           O  
ATOM    202  C1'   G     7     194.187 201.132 171.466  1.00  0.00           C  
ATOM    203  H1'   G     7     194.762 200.376 172.002  1.00  0.00           H  
ATOM    204  N9    G     7     193.878 200.519 170.259  1.00  0.00           N  
ATOM    205  C8    G     7     192.805 200.740 169.439  1.00  0.00           C  
ATOM    206  H8    G     7     192.071 201.513 169.618  1.00  0.00           H  
ATOM    207  N7    G     7     192.712 200.000 168.395  1.00  0.00           N  
ATOM    208  C5    G     7     193.822 199.117 168.494  1.00  0.00           C  
ATOM    209  C6    G     7     194.354 198.085 167.634  1.00  0.00           C  
ATOM    210  O6    G     7     193.849 197.614 166.596  1.00  0.00           O  
ATOM    211  N1    G     7     195.582 197.503 168.069  1.00  0.00           N  
ATOM    212  H1    G     7     196.031 196.768 167.543  1.00  0.00           H  
ATOM    213  C2    G     7     196.147 197.889 169.211  1.00  0.00           C  
ATOM    214  N2    G     7     197.291 197.351 169.538  1.00  0.00           N  
ATOM    215  H21   G     7     197.975 197.673 170.208  1.00  0.00           H  
ATOM    216  H22   G     7     197.646 196.609 168.952  1.00  0.00           H  
ATOM    217  N3    G     7     195.688 198.843 170.024  1.00  0.00           N  
ATOM    218  C4    G     7     194.562 199.475 169.628  1.00  0.00           C  
ATOM    219  C3'   G     7     194.247 203.500 171.133  1.00  0.00           C  
ATOM    220  H3'   G     7     193.771 203.531 170.153  1.00  0.00           H  
ATOM    221  C2'   G     7     195.130 202.245 171.235  1.00  0.00           C  
ATOM    222  H2'   G     7     195.583 202.065 170.260  1.00  0.00           H  
ATOM    223  O2'   G     7     196.049 202.258 172.338  1.00  0.00           O  
ATOM    224 HO2'   G     7     196.855 202.752 172.170  1.00  0.00           H  
ATOM    225  O3'   G     7     194.941 204.647 171.380  1.00  0.00           O  
ATOM    226  P     G     8     194.918 205.881 170.380  1.00  0.00           P  
ATOM    227  OP1   G     8     193.746 206.805 170.695  1.00  0.00           O  
ATOM    228  OP2   G     8     195.123 205.371 169.015  1.00  0.00           O  
ATOM    229  O5'   G     8     196.287 206.585 170.786  1.00  0.00           O  
ATOM    230  C5'   G     8     197.571 205.907 170.852  1.00  0.00           C  
ATOM    231  H5'   G     8     198.133 206.186 169.961  1.00  0.00           H  
ATOM    232 H5''   G     8     197.386 204.837 170.958  1.00  0.00           H  
ATOM    233  C4'   G     8     198.310 206.462 172.056  1.00  0.00           C  
ATOM    234  H4'   G     8     199.204 206.969 171.693  1.00  0.00           H  
ATOM    235  O4'   G     8     197.595 207.444 172.797  1.00  0.00           O  
ATOM    236  C1'   G     8     197.906 207.308 174.173  1.00  0.00           C  
ATOM    237  H1'   G     8     198.226 208.255 174.607  1.00  0.00           H  
ATOM    238  N9    G     8     196.649 206.947 174.879  1.00  0.00           N  
ATOM    239  C8    G     8     195.588 206.191 174.414  1.00  0.00           C  
ATOM    240  H8    G     8     195.564 205.748 173.430  1.00  0.00           H  
ATOM    241  N7    G     8     194.603 206.208 175.239  1.00  0.00           N  
ATOM    242  C5    G     8     195.059 206.766 176.390  1.00  0.00           C  
ATOM    243  C6    G     8     194.435 206.919 177.700  1.00  0.00           C  
ATOM    244  O6    G     8     193.337 206.563 178.137  1.00  0.00           O  
ATOM    245  N1    G     8     195.227 207.650 178.568  1.00  0.00           N  
ATOM    246  H1    G     8     195.055 207.734 179.559  1.00  0.00           H  
ATOM    247  C2    G     8     196.403 208.147 178.161  1.00  0.00           C  
ATOM    248  N2    G     8     197.119 208.596 179.141  1.00  0.00           N  
ATOM    249  H21   G     8     198.032 208.999 178.987  1.00  0.00           H  
ATOM    250  H22   G     8     196.711 208.538 180.063  1.00  0.00           H  
ATOM    251  N3    G     8     197.051 207.884 177.046  1.00  0.00           N  
ATOM    252  C4    G     8     196.307 207.252 176.150  1.00  0.00           C  
ATOM    253  C3'   G     8     198.790 205.329 173.041  1.00  0.00           C  
ATOM    254  H3'   G     8     197.986 204.608 173.181  1.00  0.00           H  
ATOM    255  C2'   G     8     198.943 206.123 174.319  1.00  0.00           C  
ATOM    256  H2'   G     8     198.782 205.420 175.137  1.00  0.00           H  
ATOM    257  O2'   G     8     200.275 206.680 174.396  1.00  0.00           O  
ATOM    258 HO2'   G     8     200.862 205.968 174.130  1.00  0.00           H  
ATOM    259  O3'   G     8     199.926 204.696 172.653  1.00  0.00           O  
ATOM    260  P     G     9     199.976 203.078 172.671  1.00  0.00           P  
ATOM    261  OP1   G     9     199.386 202.556 173.975  1.00  0.00           O  
ATOM    262  OP2   G     9     201.320 202.624 172.283  1.00  0.00           O  
ATOM    263  O5'   G     9     198.931 202.844 171.458  1.00  0.00           O  
ATOM    264  C5'   G     9     199.405 202.973 170.072  1.00  0.00           C  
ATOM    265  H5'   G     9     199.786 203.972 169.861  1.00  0.00           H  
ATOM    266 H5''   G     9     198.505 202.940 169.458  1.00  0.00           H  
ATOM    267  C4'   G     9     200.446 201.969 169.463  1.00  0.00           C  
ATOM    268  H4'   G     9     201.375 202.068 170.026  1.00  0.00           H  
ATOM    269  O4'   G     9     199.823 200.695 169.520  1.00  0.00           O  
ATOM    270  C1'   G     9     200.093 199.946 168.324  1.00  0.00           C  
ATOM    271  H1'   G     9     200.485 198.947 168.517  1.00  0.00           H  
ATOM    272  N9    G     9     198.824 199.830 167.572  1.00  0.00           N  
ATOM    273  C8    G     9     197.569 200.345 167.783  1.00  0.00           C  
ATOM    274  H8    G     9     197.377 201.095 168.537  1.00  0.00           H  
ATOM    275  N7    G     9     196.710 200.092 166.810  1.00  0.00           N  
ATOM    276  C5    G     9     197.454 199.240 165.953  1.00  0.00           C  
ATOM    277  C6    G     9     197.080 198.463 164.728  1.00  0.00           C  
ATOM    278  O6    G     9     195.986 198.387 164.115  1.00  0.00           O  
ATOM    279  N1    G     9     198.152 197.835 164.173  1.00  0.00           N  
ATOM    280  H1    G     9     198.057 197.352 163.291  1.00  0.00           H  
ATOM    281  C2    G     9     199.402 197.726 164.777  1.00  0.00           C  
ATOM    282  N2    G     9     200.271 196.967 164.169  1.00  0.00           N  
ATOM    283  H21   G     9     201.213 196.907 164.527  1.00  0.00           H  
ATOM    284  H22   G     9     199.984 196.574 163.285  1.00  0.00           H  
ATOM    285  N3    G     9     199.778 198.433 165.823  1.00  0.00           N  
ATOM    286  C4    G     9     198.740 199.091 166.373  1.00  0.00           C  
ATOM    287  C3'   G     9     200.742 202.185 168.030  1.00  0.00           C  
ATOM    288  H3'   G     9     199.804 202.511 167.580  1.00  0.00           H  
ATOM    289  C2'   G     9     201.124 200.784 167.514  1.00  0.00           C  
ATOM    290  H2'   G     9     201.076 200.640 166.434  1.00  0.00           H  
ATOM    291  O2'   G     9     202.433 200.415 167.945  1.00  0.00           O  
ATOM    292 HO2'   G     9     202.476 200.145 168.865  1.00  0.00           H  
ATOM    293  O3'   G     9     201.836 203.110 167.832  1.00  0.00           O  
ATOM    294  P     G    10     201.911 203.895 166.490  1.00  0.00           P  
ATOM    295  OP1   G    10     203.163 204.701 166.525  1.00  0.00           O  
ATOM    296  OP2   G    10     200.640 204.643 166.237  1.00  0.00           O  
ATOM    297  O5'   G    10     202.122 202.917 165.249  1.00  0.00           O  
ATOM    298  C5'   G    10     203.240 202.089 165.164  1.00  0.00           C  
ATOM    299  H5'   G    10     203.154 201.436 166.034  1.00  0.00           H  
ATOM    300 H5''   G    10     204.151 202.667 165.319  1.00  0.00           H  
ATOM    301  C4'   G    10     203.263 201.198 163.915  1.00  0.00           C  
ATOM    302  H4'   G    10     204.270 200.779 163.888  1.00  0.00           H  
ATOM    303  O4'   G    10     202.325 200.128 163.973  1.00  0.00           O  
ATOM    304  C1'   G    10     201.748 199.858 162.671  1.00  0.00           C  
ATOM    305  H1'   G    10     201.862 198.804 162.417  1.00  0.00           H  
ATOM    306  N9    G    10     200.316 200.253 162.697  1.00  0.00           N  
ATOM    307  C8    G    10     199.579 201.092 163.549  1.00  0.00           C  
ATOM    308  H8    G    10     200.077 201.508 164.413  1.00  0.00           H  
ATOM    309  N7    G    10     198.324 201.219 163.236  1.00  0.00           N  
ATOM    310  C5    G    10     198.135 200.367 162.140  1.00  0.00           C  
ATOM    311  C6    G    10     196.959 200.135 161.316  1.00  0.00           C  
ATOM    312  O6    G    10     195.838 200.562 161.464  1.00  0.00           O  
ATOM    313  N1    G    10     197.346 199.382 160.234  1.00  0.00           N  
ATOM    314  H1    G    10     196.640 199.011 159.615  1.00  0.00           H  
ATOM    315  C2    G    10     198.541 198.768 160.044  1.00  0.00           C  
ATOM    316  N2    G    10     198.505 197.759 159.190  1.00  0.00           N  
ATOM    317  H21   G    10     199.352 197.225 159.063  1.00  0.00           H  
ATOM    318  H22   G    10     197.724 197.476 158.616  1.00  0.00           H  
ATOM    319  N3    G    10     199.677 199.084 160.719  1.00  0.00           N  
ATOM    320  C4    G    10     199.400 199.897 161.701  1.00  0.00           C  
ATOM    321  C3'   G    10     202.936 201.907 162.571  1.00  0.00           C  
ATOM    322  H3'   G    10     202.045 202.507 162.754  1.00  0.00           H  
ATOM    323  C2'   G    10     202.535 200.714 161.688  1.00  0.00           C  
ATOM    324  H2'   G    10     201.954 201.029 160.821  1.00  0.00           H  
ATOM    325  O2'   G    10     203.595 199.888 161.261  1.00  0.00           O  
ATOM    326 HO2'   G    10     204.094 200.441 160.656  1.00  0.00           H  
ATOM    327  O3'   G    10     204.089 202.647 162.200  1.00  0.00           O  
TER     328        G    10 
ATOM    328  P     C    11     199.955 212.338 161.059  1.00  0.00           P  
ATOM    329  OP1   C    11     201.200 212.240 160.308  1.00  0.00           O  
ATOM    330  OP2   C    11     199.661 211.299 162.095  1.00  0.00           O  
ATOM    331  O5'   C    11     200.010 213.869 161.815  1.00  0.00           O  
ATOM    332  C5'   C    11     200.669 214.063 163.096  1.00  0.00           C  
ATOM    333  H5'   C    11     201.723 213.831 162.949  1.00  0.00           H  
ATOM    334 H5''   C    11     200.249 213.392 163.846  1.00  0.00           H  
ATOM    335  C4'   C    11     200.440 215.425 163.666  1.00  0.00           C  
ATOM    336  H4'   C    11     201.169 215.527 164.471  1.00  0.00           H  
ATOM    337  O4'   C    11     200.623 216.433 162.609  1.00  0.00           O  
ATOM    338  C1'   C    11     199.649 217.483 162.919  1.00  0.00           C  
ATOM    339  H1'   C    11     200.199 218.400 163.130  1.00  0.00           H  
ATOM    340  N1    C    11     198.692 217.682 161.817  1.00  0.00           N  
ATOM    341  C6    C    11     198.563 216.782 160.862  1.00  0.00           C  
ATOM    342  H6    C    11     198.990 215.817 161.091  1.00  0.00           H  
ATOM    343  C5    C    11     197.765 216.974 159.739  1.00  0.00           C  
ATOM    344  H5    C    11     197.693 216.190 158.999  1.00  0.00           H  
ATOM    345  C4    C    11     197.305 218.326 159.642  1.00  0.00           C  
ATOM    346  N4    C    11     196.599 218.776 158.619  1.00  0.00           N  
ATOM    347  H41   C    11     196.290 218.195 157.852  1.00  0.00           H  
ATOM    348  H42   C    11     196.373 219.757 158.694  1.00  0.00           H  
ATOM    349  N3    C    11     197.461 219.267 160.552  1.00  0.00           N  
ATOM    350  C2    C    11     198.137 218.966 161.694  1.00  0.00           C  
ATOM    351  O2    C    11     198.415 219.830 162.480  1.00  0.00           O  
ATOM    352  C3'   C    11     199.019 215.584 164.195  1.00  0.00           C  
ATOM    353  H3'   C    11     198.358 215.257 163.392  1.00  0.00           H  
ATOM    354  C2'   C    11     198.935 217.083 164.240  1.00  0.00           C  
ATOM    355  H2'   C    11     197.904 217.433 164.299  1.00  0.00           H  
ATOM    356  O2'   C    11     199.646 217.697 165.310  1.00  0.00           O  
ATOM    357 HO2'   C    11     199.119 218.399 165.701  1.00  0.00           H  
ATOM    358  O3'   C    11     198.778 214.876 165.418  1.00  0.00           O  
ATOM    359  P     C    12     197.410 214.186 165.751  1.00  0.00           P  
ATOM    360  OP1   C    12     197.547 213.480 167.025  1.00  0.00           O  
ATOM    361  OP2   C    12     196.963 213.465 164.559  1.00  0.00           O  
ATOM    362  O5'   C    12     196.412 215.465 166.002  1.00  0.00           O  
ATOM    363  C5'   C    12     196.563 216.265 167.209  1.00  0.00           C  
ATOM    364  H5'   C    12     197.514 216.779 167.355  1.00  0.00           H  
ATOM    365 H5''   C    12     196.362 215.723 168.133  1.00  0.00           H  
ATOM    366  C4'   C    12     195.438 217.320 167.296  1.00  0.00           C  
ATOM    367  H4'   C    12     195.432 217.874 168.235  1.00  0.00           H  
ATOM    368  O4'   C    12     195.544 218.280 166.221  1.00  0.00           O  
ATOM    369  C1'   C    12     194.235 218.530 165.712  1.00  0.00           C  
ATOM    370  H1'   C    12     194.010 219.596 165.662  1.00  0.00           H  
ATOM    371  N1    C    12     194.079 218.121 164.306  1.00  0.00           N  
ATOM    372  C6    C    12     195.024 217.332 163.716  1.00  0.00           C  
ATOM    373  H6    C    12     195.867 216.967 164.283  1.00  0.00           H  
ATOM    374  C5    C    12     194.973 217.105 162.403  1.00  0.00           C  
ATOM    375  H5    C    12     195.732 216.548 161.873  1.00  0.00           H  
ATOM    376  C4    C    12     193.862 217.665 161.694  1.00  0.00           C  
ATOM    377  N4    C    12     193.864 217.593 160.355  1.00  0.00           N  
ATOM    378  H41   C    12     194.661 217.087 159.996  1.00  0.00           H  
ATOM    379  H42   C    12     193.147 218.070 159.827  1.00  0.00           H  
ATOM    380  N3    C    12     192.889 218.305 162.232  1.00  0.00           N  
ATOM    381  C2    C    12     193.030 218.601 163.537  1.00  0.00           C  
ATOM    382  O2    C    12     192.176 219.342 164.120  1.00  0.00           O  
ATOM    383  C3'   C    12     194.029 216.703 167.172  1.00  0.00           C  
ATOM    384  H3'   C    12     194.139 215.982 166.362  1.00  0.00           H  
ATOM    385  C2'   C    12     193.165 217.952 166.635  1.00  0.00           C  
ATOM    386  H2'   C    12     192.205 217.601 166.258  1.00  0.00           H  
ATOM    387  O2'   C    12     192.964 218.811 167.707  1.00  0.00           O  
ATOM    388 HO2'   C    12     192.967 218.253 168.488  1.00  0.00           H  
ATOM    389  O3'   C    12     193.575 216.112 168.380  1.00  0.00           O  
ATOM    390  P     U    13     192.673 214.849 168.369  1.00  0.00           P  
ATOM    391  OP1   U    13     192.262 214.579 169.762  1.00  0.00           O  
ATOM    392  OP2   U    13     193.335 213.775 167.603  1.00  0.00           O  
ATOM    393  O5'   U    13     191.365 215.261 167.471  1.00  0.00           O  
ATOM    394  C5'   U    13     190.348 216.110 168.011  1.00  0.00           C  
ATOM    395  H5'   U    13     190.764 217.048 168.381  1.00  0.00           H  
ATOM    396 H5''   U    13     189.911 215.568 168.849  1.00  0.00           H  
ATOM    397  C4'   U    13     189.276 216.276 166.931  1.00  0.00           C  
ATOM    398  H4'   U    13     188.472 216.798 167.450  1.00  0.00           H  
ATOM    399  O4'   U    13     189.716 217.028 165.853  1.00  0.00           O  
ATOM    400  C1'   U    13     189.080 216.485 164.681  1.00  0.00           C  
ATOM    401  H1'   U    13     188.453 217.250 164.224  1.00  0.00           H  
ATOM    402  N1    U    13     190.044 216.049 163.655  1.00  0.00           N  
ATOM    403  C6    U    13     191.258 215.562 164.081  1.00  0.00           C  
ATOM    404  H6    U    13     191.523 215.545 165.128  1.00  0.00           H  
ATOM    405  C5    U    13     192.105 215.133 163.145  1.00  0.00           C  
ATOM    406  H5    U    13     193.030 214.658 163.435  1.00  0.00           H  
ATOM    407  C4    U    13     191.811 215.075 161.749  1.00  0.00           C  
ATOM    408  O4    U    13     192.718 214.802 160.915  1.00  0.00           O  
ATOM    409  N3    U    13     190.514 215.524 161.397  1.00  0.00           N  
ATOM    410  H3    U    13     190.310 215.567 160.409  1.00  0.00           H  
ATOM    411  C2    U    13     189.563 215.877 162.323  1.00  0.00           C  
ATOM    412  O2    U    13     188.438 216.121 161.970  1.00  0.00           O  
ATOM    413  C3'   U    13     188.772 214.966 166.386  1.00  0.00           C  
ATOM    414  H3'   U    13     189.606 214.387 165.991  1.00  0.00           H  
ATOM    415  C2'   U    13     188.064 215.484 165.169  1.00  0.00           C  
ATOM    416  H2'   U    13     187.934 214.621 164.517  1.00  0.00           H  
ATOM    417  O2'   U    13     186.770 216.072 165.465  1.00  0.00           O  
ATOM    418 HO2'   U    13     186.803 216.498 166.324  1.00  0.00           H  
ATOM    419  O3'   U    13     187.910 214.268 167.381  1.00  0.00           O  
ATOM    420  P     G    14     187.869 212.691 167.344  1.00  0.00           P  
ATOM    421  OP1   G    14     186.988 212.218 168.437  1.00  0.00           O  
ATOM    422  OP2   G    14     189.206 212.089 167.182  1.00  0.00           O  
ATOM    423  O5'   G    14     187.104 212.295 165.965  1.00  0.00           O  
ATOM    424  C5'   G    14     185.772 212.641 165.747  1.00  0.00           C  
ATOM    425  H5'   G    14     185.676 213.682 166.055  1.00  0.00           H  
ATOM    426 H5''   G    14     185.152 212.033 166.406  1.00  0.00           H  
ATOM    427  C4'   G    14     185.347 212.531 164.265  1.00  0.00           C  
ATOM    428  H4'   G    14     184.295 212.764 164.107  1.00  0.00           H  
ATOM    429  O4'   G    14     186.067 213.404 163.439  1.00  0.00           O  
ATOM    430  C1'   G    14     186.196 212.866 162.144  1.00  0.00           C  
ATOM    431  H1'   G    14     185.768 213.504 161.370  1.00  0.00           H  
ATOM    432  N9    G    14     187.600 212.598 161.893  1.00  0.00           N  
ATOM    433  C8    G    14     188.681 212.521 162.759  1.00  0.00           C  
ATOM    434  H8    G    14     188.540 212.487 163.829  1.00  0.00           H  
ATOM    435  N7    G    14     189.812 212.494 162.141  1.00  0.00           N  
ATOM    436  C5    G    14     189.496 212.457 160.778  1.00  0.00           C  
ATOM    437  C6    G    14     190.303 212.413 159.556  1.00  0.00           C  
ATOM    438  O6    G    14     191.509 212.369 159.428  1.00  0.00           O  
ATOM    439  N1    G    14     189.583 212.280 158.409  1.00  0.00           N  
ATOM    440  H1    G    14     190.121 212.149 157.564  1.00  0.00           H  
ATOM    441  C2    G    14     188.226 212.286 158.341  1.00  0.00           C  
ATOM    442  N2    G    14     187.769 212.165 157.147  1.00  0.00           N  
ATOM    443  H21   G    14     186.764 212.204 157.046  1.00  0.00           H  
ATOM    444  H22   G    14     188.326 211.914 156.344  1.00  0.00           H  
ATOM    445  N3    G    14     187.420 212.305 159.426  1.00  0.00           N  
ATOM    446  C4    G    14     188.129 212.544 160.638  1.00  0.00           C  
ATOM    447  C3'   G    14     185.493 211.169 163.629  1.00  0.00           C  
ATOM    448  H3'   G    14     186.486 210.795 163.880  1.00  0.00           H  
ATOM    449  C2'   G    14     185.405 211.533 162.165  1.00  0.00           C  
ATOM    450  H2'   G    14     185.814 210.800 161.470  1.00  0.00           H  
ATOM    451  O2'   G    14     184.071 211.772 161.820  1.00  0.00           O  
ATOM    452 HO2'   G    14     183.634 210.922 161.723  1.00  0.00           H  
ATOM    453  O3'   G    14     184.536 210.159 163.915  1.00  0.00           O  
TER     454        G    14 
ATOM    454  P     C    15     183.550 200.569 172.524  1.00  0.00           P  
ATOM    455  OP1   C    15     182.417 201.385 172.024  1.00  0.00           O  
ATOM    456  OP2   C    15     184.533 199.987 171.572  1.00  0.00           O  
ATOM    457  O5'   C    15     184.398 201.560 173.399  1.00  0.00           O  
ATOM    458  C5'   C    15     183.745 202.369 174.382  1.00  0.00           C  
ATOM    459  H5'   C    15     183.070 201.739 174.959  1.00  0.00           H  
ATOM    460 H5''   C    15     183.125 203.117 173.886  1.00  0.00           H  
ATOM    461  C4'   C    15     184.651 203.091 175.285  1.00  0.00           C  
ATOM    462  H4'   C    15     184.051 203.670 175.988  1.00  0.00           H  
ATOM    463  O4'   C    15     185.281 202.090 175.975  1.00  0.00           O  
ATOM    464  C1'   C    15     186.716 202.180 175.880  1.00  0.00           C  
ATOM    465  H1'   C    15     187.096 202.735 176.736  1.00  0.00           H  
ATOM    466  N1    C    15     187.336 200.796 175.801  1.00  0.00           N  
ATOM    467  C6    C    15     186.806 199.803 174.996  1.00  0.00           C  
ATOM    468  H6    C    15     185.875 199.926 174.463  1.00  0.00           H  
ATOM    469  C5    C    15     187.448 198.613 174.973  1.00  0.00           C  
ATOM    470  H5    C    15     187.021 197.789 174.420  1.00  0.00           H  
ATOM    471  C4    C    15     188.686 198.471 175.652  1.00  0.00           C  
ATOM    472  N4    C    15     189.351 197.416 175.601  1.00  0.00           N  
ATOM    473  H41   C    15     188.915 196.600 175.195  1.00  0.00           H  
ATOM    474  H42   C    15     190.280 197.509 175.987  1.00  0.00           H  
ATOM    475  N3    C    15     189.150 199.380 176.437  1.00  0.00           N  
ATOM    476  C2    C    15     188.513 200.591 176.581  1.00  0.00           C  
ATOM    477  O2    C    15     189.037 201.459 177.284  1.00  0.00           O  
ATOM    478  C3'   C    15     185.803 203.947 174.672  1.00  0.00           C  
ATOM    479  H3'   C    15     185.533 204.160 173.637  1.00  0.00           H  
ATOM    480  C2'   C    15     187.029 202.941 174.568  1.00  0.00           C  
ATOM    481  H2'   C    15     186.980 202.305 173.684  1.00  0.00           H  
ATOM    482  O2'   C    15     188.357 203.475 174.641  1.00  0.00           O  
ATOM    483 HO2'   C    15     188.620 203.909 173.827  1.00  0.00           H  
ATOM    484  O3'   C    15     186.240 205.105 175.378  1.00  0.00           O  
ATOM    485  P     C    16     185.411 206.473 175.564  1.00  0.00           P  
ATOM    486  OP1   C    16     184.797 206.690 174.243  1.00  0.00           O  
ATOM    487  OP2   C    16     186.376 207.461 176.005  1.00  0.00           O  
ATOM    488  O5'   C    16     184.204 206.164 176.589  1.00  0.00           O  
ATOM    489  C5'   C    16     184.373 206.031 177.984  1.00  0.00           C  
ATOM    490  H5'   C    16     184.755 206.990 178.334  1.00  0.00           H  
ATOM    491 H5''   C    16     184.993 205.155 178.176  1.00  0.00           H  
ATOM    492  C4'   C    16     183.098 205.839 178.751  1.00  0.00           C  
ATOM    493  H4'   C    16     183.330 205.775 179.814  1.00  0.00           H  
ATOM    494  O4'   C    16     182.229 206.925 178.512  1.00  0.00           O  
ATOM    495  C1'   C    16     181.102 206.472 177.756  1.00  0.00           C  
ATOM    496  H1'   C    16     180.193 206.455 178.358  1.00  0.00           H  
ATOM    497  N1    C    16     180.801 207.470 176.693  1.00  0.00           N  
ATOM    498  C6    C    16     181.763 207.975 175.903  1.00  0.00           C  
ATOM    499  H6    C    16     182.808 207.739 176.043  1.00  0.00           H  
ATOM    500  C5    C    16     181.438 208.699 174.804  1.00  0.00           C  
ATOM    501  H5    C    16     182.175 208.956 174.058  1.00  0.00           H  
ATOM    502  C4    C    16     180.103 209.151 174.651  1.00  0.00           C  
ATOM    503  N4    C    16     179.805 210.148 173.910  1.00  0.00           N  
ATOM    504  H41   C    16     180.505 210.531 173.291  1.00  0.00           H  
ATOM    505  H42   C    16     178.816 210.303 173.779  1.00  0.00           H  
ATOM    506  N3    C    16     179.250 208.881 175.606  1.00  0.00           N  
ATOM    507  C2    C    16     179.507 208.078 176.657  1.00  0.00           C  
ATOM    508  O2    C    16     178.603 207.821 177.419  1.00  0.00           O  
ATOM    509  C3'   C    16     182.391 204.546 178.296  1.00  0.00           C  
ATOM    510  H3'   C    16     182.985 203.716 177.914  1.00  0.00           H  
ATOM    511  C2'   C    16     181.453 205.128 177.188  1.00  0.00           C  
ATOM    512  H2'   C    16     182.161 205.254 176.369  1.00  0.00           H  
ATOM    513  O2'   C    16     180.332 204.323 176.797  1.00  0.00           O  
ATOM    514 HO2'   C    16     179.628 204.411 177.444  1.00  0.00           H  
ATOM    515  O3'   C    16     181.576 204.035 179.347  1.00  0.00           O  
ATOM    516  P     G    17     182.180 202.914 180.428  1.00  0.00           P  
ATOM    517  OP1   G    17     181.076 202.583 181.275  1.00  0.00           O  
ATOM    518  OP2   G    17     183.437 203.460 181.026  1.00  0.00           O  
ATOM    519  O5'   G    17     182.608 201.586 179.599  1.00  0.00           O  
ATOM    520  C5'   G    17     181.568 200.968 178.838  1.00  0.00           C  
ATOM    521  H5'   G    17     181.368 201.641 178.005  1.00  0.00           H  
ATOM    522 H5''   G    17     180.662 200.870 179.434  1.00  0.00           H  
ATOM    523  C4'   G    17     182.101 199.639 178.243  1.00  0.00           C  
ATOM    524  H4'   G    17     181.236 199.295 177.676  1.00  0.00           H  
ATOM    525  O4'   G    17     183.242 199.849 177.448  1.00  0.00           O  
ATOM    526  C1'   G    17     184.179 198.760 177.631  1.00  0.00           C  
ATOM    527  H1'   G    17     184.502 198.429 176.644  1.00  0.00           H  
ATOM    528  N9    G    17     185.290 199.314 178.416  1.00  0.00           N  
ATOM    529  C8    G    17     185.443 200.613 178.828  1.00  0.00           C  
ATOM    530  H8    G    17     184.693 201.353 178.589  1.00  0.00           H  
ATOM    531  N7    G    17     186.570 200.923 179.348  1.00  0.00           N  
ATOM    532  C5    G    17     187.253 199.683 179.376  1.00  0.00           C  
ATOM    533  C6    G    17     188.539 199.341 179.784  1.00  0.00           C  
ATOM    534  O6    G    17     189.255 199.993 180.500  1.00  0.00           O  
ATOM    535  N1    G    17     188.920 198.038 179.440  1.00  0.00           N  
ATOM    536  H1    G    17     189.802 197.679 179.776  1.00  0.00           H  
ATOM    537  C2    G    17     188.087 197.143 178.790  1.00  0.00           C  
ATOM    538  N2    G    17     188.509 195.926 178.517  1.00  0.00           N  
ATOM    539  H21   G    17     187.887 195.383 177.935  1.00  0.00           H  
ATOM    540  H22   G    17     189.353 195.549 178.922  1.00  0.00           H  
ATOM    541  N3    G    17     186.839 197.401 178.392  1.00  0.00           N  
ATOM    542  C4    G    17     186.479 198.708 178.675  1.00  0.00           C  
ATOM    543  C3'   G    17     182.448 198.625 179.287  1.00  0.00           C  
ATOM    544  H3'   G    17     183.068 199.117 180.034  1.00  0.00           H  
ATOM    545  C2'   G    17     183.418 197.698 178.540  1.00  0.00           C  
ATOM    546  H2'   G    17     183.977 197.086 179.248  1.00  0.00           H  
ATOM    547  O2'   G    17     182.823 196.799 177.638  1.00  0.00           O  
ATOM    548 HO2'   G    17     181.988 196.471 177.981  1.00  0.00           H  
ATOM    549  O3'   G    17     181.266 197.960 179.835  1.00  0.00           O  
TER     550        G    17 
ATOM    550  P   UR3    18     194.345 208.477 189.928  1.00  0.00           P  
ATOM    551  OP1 UR3    18     195.614 209.188 189.549  1.00  0.00           O  
ATOM    552  OP2 UR3    18     193.110 208.893 189.222  1.00  0.00           O  
ATOM    553  O5' UR3    18     194.562 207.075 189.248  1.00  0.00           O  
ATOM    554  C5' UR3    18     195.487 206.196 189.865  1.00  0.00           C  
ATOM    555  H5' UR3    18     195.462 206.251 190.953  1.00  0.00           H  
ATOM    556 H5'' UR3    18     196.503 206.418 189.538  1.00  0.00           H  
ATOM    557  C4' UR3    18     195.248 204.780 189.448  1.00  0.00           C  
ATOM    558  O4' UR3    18     194.004 204.383 189.962  1.00  0.00           O  
ATOM    559  C1' UR3    18     193.202 203.932 188.904  1.00  0.00           C  
ATOM    560  C2' UR3    18     193.774 204.541 187.639  1.00  0.00           C  
ATOM    561  O2' UR3    18     193.376 203.680 186.541  1.00  0.00           O  
ATOM    562 HO2' UR3    18     192.569 203.840 186.047  1.00  0.00           H  
ATOM    563  H2' UR3    18     193.470 205.582 187.527  1.00  0.00           H  
ATOM    564  N1  UR3    18     191.776 204.347 189.197  1.00  0.00           N  
ATOM    565  C2  UR3    18     190.805 203.431 189.003  1.00  0.00           C  
ATOM    566  O2  UR3    18     190.968 202.266 188.577  1.00  0.00           O  
ATOM    567  N3  UR3    18     189.459 203.860 189.303  1.00  0.00           N  
ATOM    568  C4  UR3    18     189.177 205.152 189.792  1.00  0.00           C  
ATOM    569  O4  UR3    18     188.005 205.474 189.999  1.00  0.00           O  
ATOM    570  C5  UR3    18     190.265 206.061 189.950  1.00  0.00           C  
ATOM    571  C6  UR3    18     191.469 205.678 189.537  1.00  0.00           C  
ATOM    572  H6  UR3    18     192.289 206.381 189.546  1.00  0.00           H  
ATOM    573  H5  UR3    18     190.147 207.057 190.352  1.00  0.00           H  
ATOM    574  C3U UR3    18     188.301 202.922 189.060  1.00  0.00           C  
ATOM    575 H3U1 UR3    18     187.740 203.044 188.134  1.00  0.00           H  
ATOM    576 H3U2 UR3    18     187.706 203.000 189.969  1.00  0.00           H  
ATOM    577 H3U3 UR3    18     188.522 201.859 188.963  1.00  0.00           H  
ATOM    578  H1' UR3    18     193.312 202.866 188.709  1.00  0.00           H  
ATOM    579  H4' UR3    18     196.055 204.182 189.871  1.00  0.00           H  
ATOM    580  C3' UR3    18     195.208 204.524 187.912  1.00  0.00           C  
ATOM    581  H3' UR3    18     195.714 205.322 187.367  1.00  0.00           H  
ATOM    582  O3' UR3    18     195.819 203.294 187.579  1.00  0.00           O  
ATOM    583  P     A    19     197.332 203.129 187.535  1.00  0.00           P  
ATOM    584  OP1   A    19     198.110 204.411 187.737  1.00  0.00           O  
ATOM    585  OP2   A    19     197.499 202.261 186.356  1.00  0.00           O  
ATOM    586  O5'   A    19     197.602 202.266 188.780  1.00  0.00           O  
ATOM    587  C5'   A    19     198.872 201.554 188.953  1.00  0.00           C  
ATOM    588  H5'   A    19     199.267 201.908 189.904  1.00  0.00           H  
ATOM    589 H5''   A    19     199.595 201.926 188.228  1.00  0.00           H  
ATOM    590  C4'   A    19     198.713 200.049 189.042  1.00  0.00           C  
ATOM    591  H4'   A    19     199.692 199.702 189.371  1.00  0.00           H  
ATOM    592  O4'   A    19     197.717 199.694 190.032  1.00  0.00           O  
ATOM    593  C1'   A    19     196.930 198.625 189.609  1.00  0.00           C  
ATOM    594  H1'   A    19     196.833 197.841 190.360  1.00  0.00           H  
ATOM    595  N9    A    19     195.572 199.092 189.396  1.00  0.00           N  
ATOM    596  C8    A    19     195.005 200.361 189.742  1.00  0.00           C  
ATOM    597  H8    A    19     195.643 201.126 190.160  1.00  0.00           H  
ATOM    598  N7    A    19     193.731 200.449 189.487  1.00  0.00           N  
ATOM    599  C5    A    19     193.437 199.189 188.924  1.00  0.00           C  
ATOM    600  C6    A    19     192.261 198.569 188.400  1.00  0.00           C  
ATOM    601  N6    A    19     191.062 199.179 188.223  1.00  0.00           N  
ATOM    602  H61   A    19     190.326 198.608 187.833  1.00  0.00           H  
ATOM    603  H62   A    19     191.015 200.186 188.287  1.00  0.00           H  
ATOM    604  N1    A    19     192.251 197.295 188.003  1.00  0.00           N  
ATOM    605  C2    A    19     193.350 196.489 188.197  1.00  0.00           C  
ATOM    606  H2    A    19     193.313 195.437 187.955  1.00  0.00           H  
ATOM    607  N3    A    19     194.505 196.933 188.691  1.00  0.00           N  
ATOM    608  C4    A    19     194.487 198.312 188.951  1.00  0.00           C  
ATOM    609  C3'   A    19     198.257 199.396 187.767  1.00  0.00           C  
ATOM    610  H3'   A    19     197.397 199.972 187.426  1.00  0.00           H  
ATOM    611  C2'   A    19     197.614 198.137 188.316  1.00  0.00           C  
ATOM    612  H2'   A    19     196.874 197.835 187.575  1.00  0.00           H  
ATOM    613  O2'   A    19     198.551 197.131 188.595  1.00  0.00           O  
ATOM    614 HO2'   A    19     199.319 197.369 188.069  1.00  0.00           H  
ATOM    615  O3'   A    19     199.200 199.075 186.788  1.00  0.00           O  
TER     616        A    19 
ATOM    616  P     C    20     198.465 195.077 181.586  1.00  0.00           P  
ATOM    617  OP1   C    20     199.612 194.463 181.029  1.00  0.00           O  
ATOM    618  OP2   C    20     198.373 196.559 181.721  1.00  0.00           O  
ATOM    619  O5'   C    20     197.127 194.583 180.822  1.00  0.00           O  
ATOM    620  C5'   C    20     196.843 193.216 180.686  1.00  0.00           C  
ATOM    621  H5'   C    20     196.860 192.717 181.655  1.00  0.00           H  
ATOM    622 H5''   C    20     197.562 192.697 180.053  1.00  0.00           H  
ATOM    623  C4'   C    20     195.453 193.054 180.122  1.00  0.00           C  
ATOM    624  H4'   C    20     195.228 192.008 179.912  1.00  0.00           H  
ATOM    625  O4'   C    20     194.439 193.492 180.967  1.00  0.00           O  
ATOM    626  C1'   C    20     193.425 193.992 180.162  1.00  0.00           C  
ATOM    627  H1'   C    20     192.599 193.328 180.415  1.00  0.00           H  
ATOM    628  N1    C    20     193.014 195.365 180.583  1.00  0.00           N  
ATOM    629  C6    C    20     193.935 196.119 181.142  1.00  0.00           C  
ATOM    630  H6    C    20     194.877 195.694 181.455  1.00  0.00           H  
ATOM    631  C5    C    20     193.637 197.407 181.478  1.00  0.00           C  
ATOM    632  H5    C    20     194.419 198.010 181.917  1.00  0.00           H  
ATOM    633  C4    C    20     192.339 197.836 181.095  1.00  0.00           C  
ATOM    634  N4    C    20     191.954 199.076 181.455  1.00  0.00           N  
ATOM    635  H41   C    20     192.513 199.819 181.851  1.00  0.00           H  
ATOM    636  H42   C    20     191.064 199.406 181.110  1.00  0.00           H  
ATOM    637  N3    C    20     191.407 197.104 180.452  1.00  0.00           N  
ATOM    638  C2    C    20     191.782 195.822 180.198  1.00  0.00           C  
ATOM    639  O2    C    20     190.973 195.060 179.625  1.00  0.00           O  
ATOM    640  C3'   C    20     195.364 193.830 178.785  1.00  0.00           C  
ATOM    641  H3'   C    20     195.716 194.859 178.858  1.00  0.00           H  
ATOM    642  C2'   C    20     193.835 193.925 178.665  1.00  0.00           C  
ATOM    643  H2'   C    20     193.544 194.875 178.218  1.00  0.00           H  
ATOM    644  O2'   C    20     193.219 192.722 178.063  1.00  0.00           O  
ATOM    645 HO2'   C    20     193.743 192.667 177.260  1.00  0.00           H  
ATOM    646  O3'   C    20     195.863 193.161 177.649  1.00  0.00           O  
ATOM    647  P     A    21     197.116 193.736 176.868  1.00  0.00           P  
ATOM    648  OP1   A    21     197.642 192.742 175.922  1.00  0.00           O  
ATOM    649  OP2   A    21     198.053 194.368 177.862  1.00  0.00           O  
ATOM    650  O5'   A    21     196.458 194.951 176.084  1.00  0.00           O  
ATOM    651  C5'   A    21     195.645 194.848 175.022  1.00  0.00           C  
ATOM    652  H5'   A    21     194.591 194.825 175.300  1.00  0.00           H  
ATOM    653 H5''   A    21     195.875 193.849 174.652  1.00  0.00           H  
ATOM    654  C4'   A    21     195.976 195.843 173.927  1.00  0.00           C  
ATOM    655  H4'   A    21     196.084 195.240 173.025  1.00  0.00           H  
ATOM    656  O4'   A    21     194.908 196.770 173.835  1.00  0.00           O  
ATOM    657  C1'   A    21     195.481 198.043 173.946  1.00  0.00           C  
ATOM    658  H1'   A    21     195.712 198.361 172.929  1.00  0.00           H  
ATOM    659  N9    A    21     194.664 199.159 174.481  1.00  0.00           N  
ATOM    660  C8    A    21     195.076 200.287 175.195  1.00  0.00           C  
ATOM    661  H8    A    21     196.093 200.379 175.545  1.00  0.00           H  
ATOM    662  N7    A    21     194.159 201.164 175.414  1.00  0.00           N  
ATOM    663  C5    A    21     193.092 200.601 174.865  1.00  0.00           C  
ATOM    664  C6    A    21     191.742 200.973 174.726  1.00  0.00           C  
ATOM    665  N6    A    21     191.261 202.056 175.184  1.00  0.00           N  
ATOM    666  H61   A    21     190.297 202.318 175.046  1.00  0.00           H  
ATOM    667  H62   A    21     191.905 202.692 175.633  1.00  0.00           H  
ATOM    668  N1    A    21     190.898 200.275 174.010  1.00  0.00           N  
ATOM    669  C2    A    21     191.324 199.174 173.438  1.00  0.00           C  
ATOM    670  H2    A    21     190.563 198.653 172.877  1.00  0.00           H  
ATOM    671  N3    A    21     192.474 198.634 173.511  1.00  0.00           N  
ATOM    672  C4    A    21     193.374 199.372 174.249  1.00  0.00           C  
ATOM    673  C3'   A    21     197.296 196.604 174.043  1.00  0.00           C  
ATOM    674  H3'   A    21     197.989 196.144 174.748  1.00  0.00           H  
ATOM    675  C2'   A    21     196.864 197.954 174.652  1.00  0.00           C  
ATOM    676  H2'   A    21     196.720 197.823 175.725  1.00  0.00           H  
ATOM    677  O2'   A    21     197.849 198.821 174.351  1.00  0.00           O  
ATOM    678 HO2'   A    21     198.056 198.777 173.415  1.00  0.00           H  
ATOM    679  O3'   A    21     197.840 196.737 172.803  1.00  0.00           O  
ATOM    680  P     A    22     199.292 196.277 172.432  1.00  0.00           P  
ATOM    681  OP1   A    22     199.701 196.784 171.113  1.00  0.00           O  
ATOM    682  OP2   A    22     199.347 194.846 172.717  1.00  0.00           O  
ATOM    683  O5'   A    22     200.192 197.072 173.494  1.00  0.00           O  
ATOM    684  C5'   A    22     200.934 196.498 174.582  1.00  0.00           C  
ATOM    685  H5'   A    22     201.469 195.586 174.317  1.00  0.00           H  
ATOM    686 H5''   A    22     200.259 196.142 175.360  1.00  0.00           H  
ATOM    687  C4'   A    22     201.835 197.539 175.164  1.00  0.00           C  
ATOM    688  H4'   A    22     202.313 197.000 175.982  1.00  0.00           H  
ATOM    689  O4'   A    22     202.752 198.026 174.186  1.00  0.00           O  
ATOM    690  C1'   A    22     202.766 199.457 174.268  1.00  0.00           C  
ATOM    691  H1'   A    22     203.541 199.796 174.956  1.00  0.00           H  
ATOM    692  N9    A    22     202.933 199.887 172.847  1.00  0.00           N  
ATOM    693  C8    A    22     202.277 199.367 171.753  1.00  0.00           C  
ATOM    694  H8    A    22     201.467 198.680 171.947  1.00  0.00           H  
ATOM    695  N7    A    22     202.676 199.780 170.566  1.00  0.00           N  
ATOM    696  C5    A    22     203.701 200.684 170.957  1.00  0.00           C  
ATOM    697  C6    A    22     204.568 201.660 170.310  1.00  0.00           C  
ATOM    698  N6    A    22     204.664 201.852 169.053  1.00  0.00           N  
ATOM    699  H61   A    22     205.374 202.405 168.596  1.00  0.00           H  
ATOM    700  H62   A    22     203.727 201.764 168.685  1.00  0.00           H  
ATOM    701  N1    A    22     205.429 202.231 171.041  1.00  0.00           N  
ATOM    702  C2    A    22     205.612 202.066 172.341  1.00  0.00           C  
ATOM    703  H2    A    22     206.446 202.555 172.823  1.00  0.00           H  
ATOM    704  N3    A    22     204.956 201.169 173.056  1.00  0.00           N  
ATOM    705  C4    A    22     203.944 200.599 172.285  1.00  0.00           C  
ATOM    706  C3'   A    22     201.196 198.751 175.828  1.00  0.00           C  
ATOM    707  H3'   A    22     200.165 198.494 176.076  1.00  0.00           H  
ATOM    708  C2'   A    22     201.295 199.837 174.694  1.00  0.00           C  
ATOM    709  H2'   A    22     200.565 199.727 173.891  1.00  0.00           H  
ATOM    710  O2'   A    22     201.253 201.199 175.110  1.00  0.00           O  
ATOM    711 HO2'   A    22     200.482 201.595 174.700  1.00  0.00           H  
ATOM    712  O3'   A    22     201.906 199.211 176.986  1.00  0.00           O  
ATOM    713  P     G    23     201.211 199.443 178.386  1.00  0.00           P  
ATOM    714  OP1   G    23     202.295 199.749 179.352  1.00  0.00           O  
ATOM    715  OP2   G    23     200.362 198.293 178.694  1.00  0.00           O  
ATOM    716  O5'   G    23     200.386 200.725 178.181  1.00  0.00           O  
ATOM    717  C5'   G    23     199.006 200.640 177.791  1.00  0.00           C  
ATOM    718  H5'   G    23     198.712 199.601 177.639  1.00  0.00           H  
ATOM    719 H5''   G    23     198.888 201.224 176.878  1.00  0.00           H  
ATOM    720  C4'   G    23     198.107 201.260 178.925  1.00  0.00           C  
ATOM    721  H4'   G    23     198.254 202.338 178.975  1.00  0.00           H  
ATOM    722  O4'   G    23     196.716 200.958 178.629  1.00  0.00           O  
ATOM    723  C1'   G    23     196.317 199.875 179.515  1.00  0.00           C  
ATOM    724  H1'   G    23     195.620 200.306 180.234  1.00  0.00           H  
ATOM    725  N9    G    23     195.573 198.967 178.695  1.00  0.00           N  
ATOM    726  C8    G    23     195.875 197.624 178.297  1.00  0.00           C  
ATOM    727  H8    G    23     196.843 197.166 178.435  1.00  0.00           H  
ATOM    728  N7    G    23     194.834 197.045 177.737  1.00  0.00           N  
ATOM    729  C5    G    23     193.771 197.940 177.882  1.00  0.00           C  
ATOM    730  C6    G    23     192.409 197.970 177.395  1.00  0.00           C  
ATOM    731  O6    G    23     191.793 197.091 176.797  1.00  0.00           O  
ATOM    732  N1    G    23     191.698 199.087 177.737  1.00  0.00           N  
ATOM    733  H1    G    23     190.814 199.190 177.260  1.00  0.00           H  
ATOM    734  C2    G    23     192.267 200.196 178.216  1.00  0.00           C  
ATOM    735  N2    G    23     191.454 201.216 178.472  1.00  0.00           N  
ATOM    736  H21   G    23     191.935 202.100 178.553  1.00  0.00           H  
ATOM    737  H22   G    23     190.496 201.284 178.161  1.00  0.00           H  
ATOM    738  N3    G    23     193.497 200.264 178.674  1.00  0.00           N  
ATOM    739  C4    G    23     194.237 199.140 178.438  1.00  0.00           C  
ATOM    740  C3'   G    23     198.365 200.556 180.318  1.00  0.00           C  
ATOM    741  H3'   G    23     199.391 200.190 180.341  1.00  0.00           H  
ATOM    742  C2'   G    23     197.461 199.328 180.275  1.00  0.00           C  
ATOM    743  H2'   G    23     197.984 198.610 179.643  1.00  0.00           H  
ATOM    744  O2'   G    23     196.989 198.901 181.510  1.00  0.00           O  
ATOM    745 HO2'   G    23     197.417 198.065 181.711  1.00  0.00           H  
ATOM    746  O3'   G    23     198.034 201.415 181.435  1.00  0.00           O  
ATOM    747  P     G    24     199.057 201.922 182.471  1.00  0.00           P  
ATOM    748  OP1   G    24     198.179 202.257 183.608  1.00  0.00           O  
ATOM    749  OP2   G    24     200.104 200.875 182.606  1.00  0.00           O  
ATOM    750  O5'   G    24     199.609 203.131 181.639  1.00  0.00           O  
ATOM    751  C5'   G    24     200.864 203.190 181.053  1.00  0.00           C  
ATOM    752  H5'   G    24     200.968 202.323 180.399  1.00  0.00           H  
ATOM    753 H5''   G    24     201.698 203.289 181.749  1.00  0.00           H  
ATOM    754  C4'   G    24     201.019 204.542 180.126  1.00  0.00           C  
ATOM    755  H4'   G    24     202.058 204.553 179.794  1.00  0.00           H  
ATOM    756  O4'   G    24     200.269 204.294 178.933  1.00  0.00           O  
ATOM    757  C1'   G    24     199.499 205.425 178.703  1.00  0.00           C  
ATOM    758  H1'   G    24     199.556 205.648 177.638  1.00  0.00           H  
ATOM    759  N9    G    24     198.119 205.049 179.015  1.00  0.00           N  
ATOM    760  C8    G    24     197.424 205.309 180.147  1.00  0.00           C  
ATOM    761  H8    G    24     197.743 205.786 181.063  1.00  0.00           H  
ATOM    762  N7    G    24     196.181 204.880 180.166  1.00  0.00           N  
ATOM    763  C5    G    24     196.027 204.313 178.867  1.00  0.00           C  
ATOM    764  C6    G    24     194.899 203.707 178.235  1.00  0.00           C  
ATOM    765  O6    G    24     193.734 203.573 178.570  1.00  0.00           O  
ATOM    766  N1    G    24     195.258 203.273 176.948  1.00  0.00           N  
ATOM    767  H1    G    24     194.497 203.030 176.331  1.00  0.00           H  
ATOM    768  C2    G    24     196.450 203.551 176.340  1.00  0.00           C  
ATOM    769  N2    G    24     196.679 203.039 175.161  1.00  0.00           N  
ATOM    770  H21   G    24     197.683 203.081 175.052  1.00  0.00           H  
ATOM    771  H22   G    24     196.048 202.415 174.681  1.00  0.00           H  
ATOM    772  N3    G    24     197.500 204.074 176.889  1.00  0.00           N  
ATOM    773  C4    G    24     197.183 204.490 178.117  1.00  0.00           C  
ATOM    774  C3'   G    24     200.625 205.918 180.688  1.00  0.00           C  
ATOM    775  H3'   G    24     199.866 205.753 181.453  1.00  0.00           H  
ATOM    776  C2'   G    24     200.010 206.583 179.432  1.00  0.00           C  
ATOM    777  H2'   G    24     199.318 207.393 179.664  1.00  0.00           H  
ATOM    778  O2'   G    24     201.095 207.160 178.642  1.00  0.00           O  
ATOM    779 HO2'   G    24     201.578 207.794 179.178  1.00  0.00           H  
ATOM    780  O3'   G    24     201.765 206.638 181.208  1.00  0.00           O  
ATOM    781  P     U    25     202.529 206.085 182.466  1.00  0.00           P  
ATOM    782  OP1   U    25     201.529 205.572 183.413  1.00  0.00           O  
ATOM    783  OP2   U    25     203.438 207.120 182.922  1.00  0.00           O  
ATOM    784  O5'   U    25     203.489 204.910 181.992  1.00  0.00           O  
ATOM    785  C5'   U    25     204.716 205.295 181.293  1.00  0.00           C  
ATOM    786  H5'   U    25     205.039 206.323 181.451  1.00  0.00           H  
ATOM    787 H5''   U    25     204.414 205.205 180.249  1.00  0.00           H  
ATOM    788  C4'   U    25     205.797 204.268 181.578  1.00  0.00           C  
ATOM    789  H4'   U    25     206.517 204.528 180.802  1.00  0.00           H  
ATOM    790  O4'   U    25     206.248 204.420 182.931  1.00  0.00           O  
ATOM    791  C1'   U    25     206.062 203.151 183.496  1.00  0.00           C  
ATOM    792  H1'   U    25     207.026 202.645 183.461  1.00  0.00           H  
ATOM    793  N1    U    25     205.695 203.343 184.926  1.00  0.00           N  
ATOM    794  C6    U    25     204.661 204.126 185.238  1.00  0.00           C  
ATOM    795  H6    U    25     204.136 204.547 184.394  1.00  0.00           H  
ATOM    796  C5    U    25     204.482 204.472 186.521  1.00  0.00           C  
ATOM    797  H5    U    25     203.712 205.199 186.736  1.00  0.00           H  
ATOM    798  C4    U    25     205.320 204.059 187.616  1.00  0.00           C  
ATOM    799  O4    U    25     205.304 204.310 188.811  1.00  0.00           O  
ATOM    800  N3    U    25     206.425 203.439 187.157  1.00  0.00           N  
ATOM    801  H3    U    25     207.106 203.107 187.827  1.00  0.00           H  
ATOM    802  C2    U    25     206.691 203.011 185.905  1.00  0.00           C  
ATOM    803  O2    U    25     207.785 202.559 185.667  1.00  0.00           O  
ATOM    804  C3'   U    25     205.411 202.790 181.355  1.00  0.00           C  
ATOM    805  H3'   U    25     204.612 202.680 180.622  1.00  0.00           H  
ATOM    806  C2'   U    25     205.057 202.361 182.746  1.00  0.00           C  
ATOM    807  H2'   U    25     204.033 202.592 183.036  1.00  0.00           H  
ATOM    808  O2'   U    25     205.253 201.009 182.966  1.00  0.00           O  
ATOM    809 HO2'   U    25     205.970 200.614 182.463  1.00  0.00           H  
ATOM    810  O3'   U    25     206.449 201.977 180.771  1.00  0.00           O  
TER     811        U    25 
ATOM    811  O1G A3P    26     198.707 212.599 179.584  1.00  0.00           O  
ATOM    812  PG  A3P    26     198.565 212.702 181.018  1.00  0.00           P  
ATOM    813  O2G A3P    26     199.726 212.166 181.726  1.00  0.00           O  
ATOM    814  O3G A3P    26     198.178 214.050 181.393  1.00  0.00           O  
ATOM    815  O3B A3P    26     197.330 211.794 181.384  1.00  0.00           O  
ATOM    816  PB  A3P    26     196.608 211.627 182.761  1.00  0.00           P  
ATOM    817  O1B A3P    26     195.971 212.915 183.243  1.00  0.00           O  
ATOM    818  O2B A3P    26     197.552 210.992 183.682  1.00  0.00           O  
ATOM    819  O3A A3P    26     195.556 210.542 182.512  1.00  0.00           O  
ATOM    820  PA  A3P    26     195.421 209.020 182.402  1.00  0.00           P  
ATOM    821  O1A A3P    26     196.619 208.248 182.766  1.00  0.00           O  
ATOM    822  O2A A3P    26     194.861 208.745 181.043  1.00  0.00           O  
ATOM    823  O5' A3P    26     194.303 208.585 183.556  1.00  0.00           O  
ATOM    824  C5' A3P    26     194.628 208.286 184.901  1.00  0.00           C  
ATOM    825  H5' A3P    26     195.492 208.890 185.179  1.00  0.00           H  
ATOM    826 H5'' A3P    26     195.026 207.281 185.047  1.00  0.00           H  
ATOM    827  C4' A3P    26     193.432 208.562 185.842  1.00  0.00           C  
ATOM    828  H4' A3P    26     193.596 208.159 186.841  1.00  0.00           H  
ATOM    829  O4' A3P    26     193.243 209.986 185.784  1.00  0.00           O  
ATOM    830  C1' A3P    26     191.932 210.298 185.989  1.00  0.00           C  
ATOM    831  H1' A3P    26     191.857 211.036 186.788  1.00  0.00           H  
ATOM    832  N9  A3P    26     191.591 211.029 184.709  1.00  0.00           N  
ATOM    833  C8  A3P    26     192.320 211.212 183.584  1.00  0.00           C  
ATOM    834  H8  A3P    26     193.318 210.828 183.438  1.00  0.00           H  
ATOM    835  N7  A3P    26     191.810 212.091 182.758  1.00  0.00           N  
ATOM    836  C5  A3P    26     190.516 212.217 183.226  1.00  0.00           C  
ATOM    837  C6  A3P    26     189.341 212.905 182.743  1.00  0.00           C  
ATOM    838  N6  A3P    26     189.120 213.530 181.645  1.00  0.00           N  
ATOM    839  H61 A3P    26     189.797 213.436 180.901  1.00  0.00           H  
ATOM    840  H62 A3P    26     188.188 213.900 181.526  1.00  0.00           H  
ATOM    841  N1  A3P    26     188.251 212.892 183.524  1.00  0.00           N  
ATOM    842  C2  A3P    26     188.333 212.355 184.734  1.00  0.00           C  
ATOM    843  H2  A3P    26     187.435 212.566 185.296  1.00  0.00           H  
ATOM    844  N3  A3P    26     189.387 211.795 185.342  1.00  0.00           N  
ATOM    845  C4  A3P    26     190.422 211.714 184.481  1.00  0.00           C  
ATOM    846  C3' A3P    26     192.090 207.954 185.416  1.00  0.00           C  
ATOM    847  H3' A3P    26     192.045 208.050 184.331  1.00  0.00           H  
ATOM    848  C2' A3P    26     191.161 208.980 186.171  1.00  0.00           C  
ATOM    849  H2' A3P    26     190.152 209.125 185.783  1.00  0.00           H  
ATOM    850  O2' A3P    26     191.059 208.625 187.643  1.00  0.00           O  
ATOM    851 HO2' A3P    26     191.955 208.534 187.975  1.00  0.00           H  
ATOM    852  O3' A3P    26     191.831 206.644 185.836  1.00  0.00           O  
ATOM    853  P     U    27     190.943 205.677 184.855  1.00  0.00           P  
ATOM    854  OP1   U    27     191.163 204.276 185.310  1.00  0.00           O  
ATOM    855  OP2   U    27     191.118 206.014 183.465  1.00  0.00           O  
ATOM    856  O5'   U    27     189.473 206.097 185.229  1.00  0.00           O  
ATOM    857  C5'   U    27     189.095 206.126 186.581  1.00  0.00           C  
ATOM    858  H5'   U    27     189.892 206.470 187.241  1.00  0.00           H  
ATOM    859 H5''   U    27     188.826 205.115 186.886  1.00  0.00           H  
ATOM    860  C4'   U    27     187.878 207.041 186.920  1.00  0.00           C  
ATOM    861  H4'   U    27     187.738 207.073 188.001  1.00  0.00           H  
ATOM    862  O4'   U    27     188.110 208.331 186.524  1.00  0.00           O  
ATOM    863  C1'   U    27     186.942 208.837 185.823  1.00  0.00           C  
ATOM    864  H1'   U    27     186.576 209.764 186.264  1.00  0.00           H  
ATOM    865  N1    U    27     187.150 209.012 184.391  1.00  0.00           N  
ATOM    866  C6    U    27     188.353 208.710 183.703  1.00  0.00           C  
ATOM    867  H6    U    27     189.133 208.154 184.199  1.00  0.00           H  
ATOM    868  C5    U    27     188.581 209.123 182.419  1.00  0.00           C  
ATOM    869  H5    U    27     189.497 208.922 181.883  1.00  0.00           H  
ATOM    870  C4    U    27     187.611 209.825 181.638  1.00  0.00           C  
ATOM    871  O4    U    27     187.720 210.180 180.483  1.00  0.00           O  
ATOM    872  N3    U    27     186.445 210.024 182.364  1.00  0.00           N  
ATOM    873  H3    U    27     185.634 210.325 181.842  1.00  0.00           H  
ATOM    874  C2    U    27     186.178 209.690 183.660  1.00  0.00           C  
ATOM    875  O2    U    27     185.109 210.046 184.234  1.00  0.00           O  
ATOM    876  C3'   U    27     186.626 206.556 186.187  1.00  0.00           C  
ATOM    877  H3'   U    27     186.845 206.310 185.148  1.00  0.00           H  
ATOM    878  C2'   U    27     185.787 207.861 186.144  1.00  0.00           C  
ATOM    879  H2'   U    27     185.094 207.727 185.314  1.00  0.00           H  
ATOM    880  O2'   U    27     185.055 208.253 187.266  1.00  0.00           O  
ATOM    881 HO2'   U    27     184.325 208.862 187.128  1.00  0.00           H  
ATOM    882  O3'   U    27     186.048 205.502 186.872  1.00  0.00           O  
ATOM    883  P     G    28     185.199 204.445 186.071  1.00  0.00           P  
ATOM    884  OP1   G    28     184.843 203.374 187.042  1.00  0.00           O  
ATOM    885  OP2   G    28     185.851 204.059 184.815  1.00  0.00           O  
ATOM    886  O5'   G    28     183.777 205.249 185.683  1.00  0.00           O  
ATOM    887  C5'   G    28     182.823 205.453 186.659  1.00  0.00           C  
ATOM    888  H5'   G    28     183.153 206.194 187.385  1.00  0.00           H  
ATOM    889 H5''   G    28     182.588 204.527 187.186  1.00  0.00           H  
ATOM    890  C4'   G    28     181.503 206.073 186.060  1.00  0.00           C  
ATOM    891  H4'   G    28     180.791 206.361 186.833  1.00  0.00           H  
ATOM    892  O4'   G    28     181.761 207.110 185.162  1.00  0.00           O  
ATOM    893  C1'   G    28     181.521 206.755 183.846  1.00  0.00           C  
ATOM    894  H1'   G    28     180.554 207.161 183.547  1.00  0.00           H  
ATOM    895  N9    G    28     182.557 207.173 182.811  1.00  0.00           N  
ATOM    896  C8    G    28     183.863 206.850 182.748  1.00  0.00           C  
ATOM    897  H8    G    28     184.251 206.177 183.499  1.00  0.00           H  
ATOM    898  N7    G    28     184.508 207.422 181.784  1.00  0.00           N  
ATOM    899  C5    G    28     183.523 208.331 181.298  1.00  0.00           C  
ATOM    900  C6    G    28     183.543 209.187 180.135  1.00  0.00           C  
ATOM    901  O6    G    28     184.459 209.249 179.322  1.00  0.00           O  
ATOM    902  N1    G    28     182.332 209.792 179.861  1.00  0.00           N  
ATOM    903  H1    G    28     182.268 210.218 178.947  1.00  0.00           H  
ATOM    904  C2    G    28     181.224 209.486 180.574  1.00  0.00           C  
ATOM    905  N2    G    28     180.056 210.049 180.241  1.00  0.00           N  
ATOM    906  H21   G    28     179.185 209.710 180.625  1.00  0.00           H  
ATOM    907  H22   G    28     180.033 210.689 179.460  1.00  0.00           H  
ATOM    908  N3    G    28     181.096 208.663 181.626  1.00  0.00           N  
ATOM    909  C4    G    28     182.332 208.101 181.861  1.00  0.00           C  
ATOM    910  C3'   G    28     180.740 205.096 185.207  1.00  0.00           C  
ATOM    911  H3'   G    28     180.998 204.075 185.489  1.00  0.00           H  
ATOM    912  C2'   G    28     181.397 205.262 183.852  1.00  0.00           C  
ATOM    913  H2'   G    28     182.292 204.641 183.898  1.00  0.00           H  
ATOM    914  O2'   G    28     180.619 204.830 182.725  1.00  0.00           O  
ATOM    915 HO2'   G    28     180.835 203.956 182.389  1.00  0.00           H  
ATOM    916  O3'   G    28     179.341 205.437 185.306  1.00  0.00           O  
TER     917        G    28 
ATOM    917  P   OMC    29     183.293 225.622 174.381  1.00  0.00           P  
ATOM    918  OP1 OMC    29     182.821 225.729 172.978  1.00  0.00           O  
ATOM    919  OP2 OMC    29     182.164 225.047 175.120  1.00  0.00           O  
ATOM    920  O5' OMC    29     184.330 224.445 174.515  1.00  0.00           O  
ATOM    921  C5' OMC    29     185.647 224.585 174.132  1.00  0.00           C  
ATOM    922  H5' OMC    29     185.751 224.286 173.089  1.00  0.00           H  
ATOM    923 H5'' OMC    29     186.045 225.584 174.311  1.00  0.00           H  
ATOM    924  C4' OMC    29     186.655 223.650 174.862  1.00  0.00           C  
ATOM    925  O4' OMC    29     186.982 224.001 176.204  1.00  0.00           O  
ATOM    926  C1' OMC    29     187.066 222.811 177.065  1.00  0.00           C  
ATOM    927  C2' OMC    29     187.051 221.697 175.997  1.00  0.00           C  
ATOM    928  O2' OMC    29     188.395 221.516 175.539  1.00  0.00           O  
ATOM    929  CM2 OMC    29     188.905 220.229 175.877  1.00  0.00           C  
ATOM    930 HM21 OMC    29     189.399 220.193 176.848  1.00  0.00           H  
ATOM    931 HM22 OMC    29     189.757 220.029 175.227  1.00  0.00           H  
ATOM    932 HM23 OMC    29     188.097 219.500 175.815  1.00  0.00           H  
ATOM    933  H2' OMC    29     186.630 220.755 176.350  1.00  0.00           H  
ATOM    934  N1  OMC    29     185.908 222.753 177.942  1.00  0.00           N  
ATOM    935  C2  OMC    29     186.016 221.794 179.004  1.00  0.00           C  
ATOM    936  O2  OMC    29     186.881 220.937 179.075  1.00  0.00           O  
ATOM    937  N3  OMC    29     185.136 221.875 180.021  1.00  0.00           N  
ATOM    938  C4  OMC    29     184.237 222.808 180.102  1.00  0.00           C  
ATOM    939  N4  OMC    29     183.335 222.755 181.026  1.00  0.00           N  
ATOM    940 HN41 OMC    29     183.513 221.981 181.649  1.00  0.00           H  
ATOM    941 HN42 OMC    29     182.817 223.596 181.236  1.00  0.00           H  
ATOM    942  C5  OMC    29     184.133 223.778 179.112  1.00  0.00           C  
ATOM    943  C6  OMC    29     184.965 223.750 178.050  1.00  0.00           C  
ATOM    944  H6  OMC    29     185.023 224.559 177.337  1.00  0.00           H  
ATOM    945  H5  OMC    29     183.349 224.515 179.214  1.00  0.00           H  
ATOM    946  H1' OMC    29     188.040 222.896 177.549  1.00  0.00           H  
ATOM    947  H4' OMC    29     187.556 223.670 174.248  1.00  0.00           H  
ATOM    948  C3' OMC    29     186.222 222.192 174.849  1.00  0.00           C  
ATOM    949  H3' OMC    29     185.159 222.201 175.091  1.00  0.00           H  
ATOM    950  O3' OMC    29     186.550 221.615 173.588  1.00  0.00           O  
ATOM    951  P     U    30     185.492 220.673 172.861  1.00  0.00           P  
ATOM    952  OP1   U    30     186.103 220.061 171.675  1.00  0.00           O  
ATOM    953  OP2   U    30     184.186 221.408 172.789  1.00  0.00           O  
ATOM    954  O5'   U    30     185.375 219.626 174.048  1.00  0.00           O  
ATOM    955  C5'   U    30     186.161 218.445 173.975  1.00  0.00           C  
ATOM    956  H5'   U    30     187.192 218.796 174.016  1.00  0.00           H  
ATOM    957 H5''   U    30     185.882 218.035 173.003  1.00  0.00           H  
ATOM    958  C4'   U    30     185.752 217.392 175.084  1.00  0.00           C  
ATOM    959  H4'   U    30     186.493 216.596 175.010  1.00  0.00           H  
ATOM    960  O4'   U    30     185.955 217.902 176.427  1.00  0.00           O  
ATOM    961  C1'   U    30     184.851 217.378 177.131  1.00  0.00           C  
ATOM    962  H1'   U    30     185.216 216.801 177.981  1.00  0.00           H  
ATOM    963  N1    U    30     183.992 218.550 177.675  1.00  0.00           N  
ATOM    964  C6    U    30     183.935 219.738 176.969  1.00  0.00           C  
ATOM    965  H6    U    30     184.454 219.706 176.023  1.00  0.00           H  
ATOM    966  C5    U    30     183.160 220.767 177.353  1.00  0.00           C  
ATOM    967  H5    U    30     183.186 221.700 176.812  1.00  0.00           H  
ATOM    968  C4    U    30     182.231 220.607 178.501  1.00  0.00           C  
ATOM    969  O4    U    30     181.512 221.506 178.871  1.00  0.00           O  
ATOM    970  N3    U    30     182.507 219.434 179.247  1.00  0.00           N  
ATOM    971  H3    U    30     181.932 219.339 180.073  1.00  0.00           H  
ATOM    972  C2    U    30     183.197 218.341 178.813  1.00  0.00           C  
ATOM    973  O2    U    30     183.143 217.248 179.436  1.00  0.00           O  
ATOM    974  C3'   U    30     184.393 216.805 174.879  1.00  0.00           C  
ATOM    975  H3'   U    30     183.713 217.615 174.617  1.00  0.00           H  
ATOM    976  C2'   U    30     184.069 216.379 176.245  1.00  0.00           C  
ATOM    977  H2'   U    30     182.981 216.442 176.307  1.00  0.00           H  
ATOM    978  O2'   U    30     184.487 215.030 176.562  1.00  0.00           O  
ATOM    979 HO2'   U    30     183.899 214.690 177.241  1.00  0.00           H  
ATOM    980  O3'   U    30     184.345 215.909 173.818  1.00  0.00           O  
ATOM    981  P     C    31     183.109 215.982 172.791  1.00  0.00           P  
ATOM    982  OP1   C    31     183.126 214.829 171.831  1.00  0.00           O  
ATOM    983  OP2   C    31     183.064 217.415 172.301  1.00  0.00           O  
ATOM    984  O5'   C    31     181.810 215.812 173.716  1.00  0.00           O  
ATOM    985  C5'   C    31     180.481 215.820 173.204  1.00  0.00           C  
ATOM    986  H5'   C    31     180.551 215.282 172.259  1.00  0.00           H  
ATOM    987 H5''   C    31     180.215 216.870 173.080  1.00  0.00           H  
ATOM    988  C4'   C    31     179.553 215.118 174.127  1.00  0.00           C  
ATOM    989  H4'   C    31     178.501 215.322 173.930  1.00  0.00           H  
ATOM    990  O4'   C    31     179.676 213.720 174.066  1.00  0.00           O  
ATOM    991  C1'   C    31     179.619 213.113 175.334  1.00  0.00           C  
ATOM    992  H1'   C    31     178.954 212.251 175.377  1.00  0.00           H  
ATOM    993  N1    C    31     180.988 212.556 175.706  1.00  0.00           N  
ATOM    994  C6    C    31     182.021 212.574 174.778  1.00  0.00           C  
ATOM    995  H6    C    31     181.909 212.989 173.787  1.00  0.00           H  
ATOM    996  C5    C    31     183.144 212.007 175.164  1.00  0.00           C  
ATOM    997  H5    C    31     183.957 212.013 174.454  1.00  0.00           H  
ATOM    998  C4    C    31     183.238 211.265 176.300  1.00  0.00           C  
ATOM    999  N4    C    31     184.365 210.699 176.535  1.00  0.00           N  
ATOM   1000  H41   C    31     185.056 210.667 175.798  1.00  0.00           H  
ATOM   1001  H42   C    31     184.292 210.074 177.324  1.00  0.00           H  
ATOM   1002  N3    C    31     182.206 211.153 177.113  1.00  0.00           N  
ATOM   1003  C2    C    31     181.069 211.807 176.835  1.00  0.00           C  
ATOM   1004  O2    C    31     180.117 211.556 177.600  1.00  0.00           O  
ATOM   1005  C3'   C    31     179.735 215.471 175.617  1.00  0.00           C  
ATOM   1006  H3'   C    31     180.801 215.542 175.839  1.00  0.00           H  
ATOM   1007  C2'   C    31     179.184 214.256 176.334  1.00  0.00           C  
ATOM   1008  H2'   C    31     179.683 214.009 177.271  1.00  0.00           H  
ATOM   1009  O2'   C    31     177.797 214.232 176.538  1.00  0.00           O  
ATOM   1010 HO2'   C    31     177.388 215.086 176.380  1.00  0.00           H  
ATOM   1011  O3'   C    31     179.023 216.684 175.917  1.00  0.00           O  
ATOM   1012  P     A    32     179.689 217.800 176.815  1.00  0.00           P  
ATOM   1013  OP1   A    32     178.739 218.937 176.775  1.00  0.00           O  
ATOM   1014  OP2   A    32     181.047 218.031 176.348  1.00  0.00           O  
ATOM   1015  O5'   A    32     179.843 217.171 178.247  1.00  0.00           O  
ATOM   1016  C5'   A    32     178.606 217.056 178.956  1.00  0.00           C  
ATOM   1017  H5'   A    32     177.957 216.496 178.283  1.00  0.00           H  
ATOM   1018 H5''   A    32     178.357 218.045 179.342  1.00  0.00           H  
ATOM   1019  C4'   A    32     178.685 216.071 180.228  1.00  0.00           C  
ATOM   1020  H4'   A    32     177.725 215.985 180.736  1.00  0.00           H  
ATOM   1021  O4'   A    32     179.116 214.768 179.831  1.00  0.00           O  
ATOM   1022  C1'   A    32     180.072 214.263 180.734  1.00  0.00           C  
ATOM   1023  H1'   A    32     179.705 213.333 181.170  1.00  0.00           H  
ATOM   1024  N9    A    32     181.321 214.036 180.144  1.00  0.00           N  
ATOM   1025  C8    A    32     181.846 214.567 178.959  1.00  0.00           C  
ATOM   1026  H8    A    32     181.479 215.363 178.329  1.00  0.00           H  
ATOM   1027  N7    A    32     183.012 214.044 178.666  1.00  0.00           N  
ATOM   1028  C5    A    32     183.342 213.270 179.768  1.00  0.00           C  
ATOM   1029  C6    A    32     184.400 212.448 180.138  1.00  0.00           C  
ATOM   1030  N6    A    32     185.515 212.289 179.449  1.00  0.00           N  
ATOM   1031  H61   A    32     186.238 211.651 179.750  1.00  0.00           H  
ATOM   1032  H62   A    32     185.678 212.764 178.573  1.00  0.00           H  
ATOM   1033  N1    A    32     184.406 211.663 181.199  1.00  0.00           N  
ATOM   1034  C2    A    32     183.341 211.734 181.981  1.00  0.00           C  
ATOM   1035  H2    A    32     183.336 211.207 182.923  1.00  0.00           H  
ATOM   1036  N3    A    32     182.213 212.434 181.773  1.00  0.00           N  
ATOM   1037  C4    A    32     182.242 213.147 180.611  1.00  0.00           C  
ATOM   1038  C3'   A    32     179.741 216.634 181.120  1.00  0.00           C  
ATOM   1039  H3'   A    32     180.623 216.963 180.571  1.00  0.00           H  
ATOM   1040  C2'   A    32     180.116 215.376 181.882  1.00  0.00           C  
ATOM   1041  H2'   A    32     181.159 215.499 182.175  1.00  0.00           H  
ATOM   1042  O2'   A    32     179.194 215.196 182.962  1.00  0.00           O  
ATOM   1043 HO2'   A    32     178.948 216.089 183.214  1.00  0.00           H  
ATOM   1044  O3'   A    32     179.297 217.669 181.989  1.00  0.00           O  
ATOM   1045  P     U    33     180.267 218.752 182.645  1.00  0.00           P  
ATOM   1046  OP1   U    33     179.410 219.779 183.269  1.00  0.00           O  
ATOM   1047  OP2   U    33     181.334 219.246 181.741  1.00  0.00           O  
ATOM   1048  O5'   U    33     180.951 217.913 183.859  1.00  0.00           O  
ATOM   1049  C5'   U    33     180.256 217.406 184.956  1.00  0.00           C  
ATOM   1050  H5'   U    33     179.382 216.831 184.649  1.00  0.00           H  
ATOM   1051 H5''   U    33     179.867 218.238 185.544  1.00  0.00           H  
ATOM   1052  C4'   U    33     181.163 216.559 185.810  1.00  0.00           C  
ATOM   1053  H4'   U    33     180.539 216.238 186.644  1.00  0.00           H  
ATOM   1054  O4'   U    33     181.486 215.389 185.148  1.00  0.00           O  
ATOM   1055  C1'   U    33     182.775 214.894 185.545  1.00  0.00           C  
ATOM   1056  H1'   U    33     182.705 213.870 185.912  1.00  0.00           H  
ATOM   1057  N1    U    33     183.708 214.971 184.393  1.00  0.00           N  
ATOM   1058  C6    U    33     183.422 215.795 183.313  1.00  0.00           C  
ATOM   1059  H6    U    33     182.603 216.497 183.353  1.00  0.00           H  
ATOM   1060  C5    U    33     184.196 215.784 182.245  1.00  0.00           C  
ATOM   1061  H5    U    33     183.904 216.460 181.455  1.00  0.00           H  
ATOM   1062  C4    U    33     185.404 215.015 182.166  1.00  0.00           C  
ATOM   1063  O4    U    33     186.213 215.052 181.276  1.00  0.00           O  
ATOM   1064  N3    U    33     185.608 214.224 183.311  1.00  0.00           N  
ATOM   1065  H3    U    33     186.186 213.400 183.225  1.00  0.00           H  
ATOM   1066  C2    U    33     184.753 214.090 184.315  1.00  0.00           C  
ATOM   1067  O2    U    33     184.915 213.145 185.103  1.00  0.00           O  
ATOM   1068  C3'   U    33     182.508 217.073 186.355  1.00  0.00           C  
ATOM   1069  H3'   U    33     183.065 217.580 185.567  1.00  0.00           H  
ATOM   1070  C2'   U    33     183.172 215.778 186.725  1.00  0.00           C  
ATOM   1071  H2'   U    33     184.248 215.934 186.809  1.00  0.00           H  
ATOM   1072  O2'   U    33     182.613 215.258 187.894  1.00  0.00           O  
ATOM   1073 HO2'   U    33     182.436 216.003 188.473  1.00  0.00           H  
ATOM   1074  O3'   U    33     182.472 217.997 187.469  1.00  0.00           O  
ATOM   1075  P     A    34     183.409 219.344 187.407  1.00  0.00           P  
ATOM   1076  OP1   A    34     183.089 220.213 188.518  1.00  0.00           O  
ATOM   1077  OP2   A    34     183.489 219.858 186.002  1.00  0.00           O  
ATOM   1078  O5'   A    34     184.768 218.633 187.780  1.00  0.00           O  
ATOM   1079  C5'   A    34     184.964 217.906 188.994  1.00  0.00           C  
ATOM   1080  H5'   A    34     184.099 217.243 189.016  1.00  0.00           H  
ATOM   1081 H5''   A    34     185.096 218.660 189.770  1.00  0.00           H  
ATOM   1082  C4'   A    34     186.278 217.125 189.017  1.00  0.00           C  
ATOM   1083  H4'   A    34     186.439 216.703 190.008  1.00  0.00           H  
ATOM   1084  O4'   A    34     186.286 216.110 187.999  1.00  0.00           O  
ATOM   1085  C1'   A    34     187.676 215.977 187.585  1.00  0.00           C  
ATOM   1086  H1'   A    34     187.946 214.937 187.772  1.00  0.00           H  
ATOM   1087  N9    A    34     187.706 216.285 186.112  1.00  0.00           N  
ATOM   1088  C8    A    34     186.697 216.881 185.423  1.00  0.00           C  
ATOM   1089  H8    A    34     185.707 217.086 185.805  1.00  0.00           H  
ATOM   1090  N7    A    34     186.933 217.059 184.168  1.00  0.00           N  
ATOM   1091  C5    A    34     188.229 216.547 183.999  1.00  0.00           C  
ATOM   1092  C6    A    34     189.087 216.384 182.903  1.00  0.00           C  
ATOM   1093  N6    A    34     188.806 216.706 181.642  1.00  0.00           N  
ATOM   1094  H61   A    34     189.550 216.554 180.975  1.00  0.00           H  
ATOM   1095  H62   A    34     187.866 216.925 181.346  1.00  0.00           H  
ATOM   1096  N1    A    34     190.312 215.975 183.123  1.00  0.00           N  
ATOM   1097  C2    A    34     190.700 215.644 184.378  1.00  0.00           C  
ATOM   1098  H2    A    34     191.735 215.335 184.397  1.00  0.00           H  
ATOM   1099  N3    A    34     189.937 215.651 185.490  1.00  0.00           N  
ATOM   1100  C4    A    34     188.712 216.120 185.247  1.00  0.00           C  
ATOM   1101  C3'   A    34     187.476 218.069 188.610  1.00  0.00           C  
ATOM   1102  H3'   A    34     187.287 218.515 187.634  1.00  0.00           H  
ATOM   1103  C2'   A    34     188.503 216.967 188.425  1.00  0.00           C  
ATOM   1104  H2'   A    34     189.392 217.262 187.868  1.00  0.00           H  
ATOM   1105  O2'   A    34     188.900 216.390 189.586  1.00  0.00           O  
ATOM   1106 HO2'   A    34     189.572 215.716 189.462  1.00  0.00           H  
ATOM   1107  O3'   A    34     187.915 218.895 189.634  1.00  0.00           O  
ATOM   1108  P     A    35     188.506 220.406 189.421  1.00  0.00           P  
ATOM   1109  OP1   A    35     188.885 220.876 190.768  1.00  0.00           O  
ATOM   1110  OP2   A    35     187.498 221.177 188.626  1.00  0.00           O  
ATOM   1111  O5'   A    35     189.776 220.123 188.620  1.00  0.00           O  
ATOM   1112  C5'   A    35     190.944 219.486 189.282  1.00  0.00           C  
ATOM   1113  H5'   A    35     190.682 218.515 189.703  1.00  0.00           H  
ATOM   1114 H5''   A    35     191.435 220.183 189.963  1.00  0.00           H  
ATOM   1115  C4'   A    35     192.064 219.157 188.233  1.00  0.00           C  
ATOM   1116  H4'   A    35     192.883 218.631 188.722  1.00  0.00           H  
ATOM   1117  O4'   A    35     191.520 218.220 187.340  1.00  0.00           O  
ATOM   1118  C1'   A    35     192.047 218.540 186.035  1.00  0.00           C  
ATOM   1119  H1'   A    35     192.496 217.675 185.547  1.00  0.00           H  
ATOM   1120  N9    A    35     190.914 219.102 185.220  1.00  0.00           N  
ATOM   1121  C8    A    35     189.641 219.271 185.615  1.00  0.00           C  
ATOM   1122  H8    A    35     189.249 219.129 186.612  1.00  0.00           H  
ATOM   1123  N7    A    35     188.847 219.663 184.696  1.00  0.00           N  
ATOM   1124  C5    A    35     189.669 219.696 183.539  1.00  0.00           C  
ATOM   1125  C6    A    35     189.427 220.006 182.143  1.00  0.00           C  
ATOM   1126  N6    A    35     188.233 220.304 181.557  1.00  0.00           N  
ATOM   1127  H61   A    35     188.122 220.256 180.554  1.00  0.00           H  
ATOM   1128  H62   A    35     187.414 220.366 182.145  1.00  0.00           H  
ATOM   1129  N1    A    35     190.381 219.949 181.258  1.00  0.00           N  
ATOM   1130  C2    A    35     191.536 219.531 181.656  1.00  0.00           C  
ATOM   1131  H2    A    35     192.302 219.434 180.900  1.00  0.00           H  
ATOM   1132  N3    A    35     191.936 219.262 182.930  1.00  0.00           N  
ATOM   1133  C4    A    35     190.969 219.380 183.854  1.00  0.00           C  
ATOM   1134  C3'   A    35     192.660 220.358 187.435  1.00  0.00           C  
ATOM   1135  H3'   A    35     191.796 220.973 187.181  1.00  0.00           H  
ATOM   1136  C2'   A    35     193.116 219.594 186.235  1.00  0.00           C  
ATOM   1137  H2'   A    35     193.314 220.213 185.359  1.00  0.00           H  
ATOM   1138  O2'   A    35     194.252 218.777 186.511  1.00  0.00           O  
ATOM   1139 HO2'   A    35     195.000 219.303 186.801  1.00  0.00           H  
ATOM   1140  O3'   A    35     193.705 221.044 188.060  1.00  0.00           O  
ATOM   1141  P     C    36     193.689 222.563 188.240  1.00  0.00           P  
ATOM   1142  OP1   C    36     194.924 223.006 188.848  1.00  0.00           O  
ATOM   1143  OP2   C    36     192.431 223.124 188.680  1.00  0.00           O  
ATOM   1144  O5'   C    36     193.890 223.052 186.763  1.00  0.00           O  
ATOM   1145  C5'   C    36     195.048 222.673 186.055  1.00  0.00           C  
ATOM   1146  H5'   C    36     195.307 221.634 186.252  1.00  0.00           H  
ATOM   1147 H5''   C    36     195.927 223.236 186.371  1.00  0.00           H  
ATOM   1148  C4'   C    36     194.906 222.879 184.586  1.00  0.00           C  
ATOM   1149  H4'   C    36     195.870 222.820 184.081  1.00  0.00           H  
ATOM   1150  O4'   C    36     193.881 222.027 184.076  1.00  0.00           O  
ATOM   1151  C1'   C    36     193.069 222.722 183.062  1.00  0.00           C  
ATOM   1152  H1'   C    36     193.059 222.135 182.142  1.00  0.00           H  
ATOM   1153  N1    C    36     191.684 222.993 183.598  1.00  0.00           N  
ATOM   1154  C6    C    36     191.379 222.793 184.894  1.00  0.00           C  
ATOM   1155  H6    C    36     192.091 222.465 185.636  1.00  0.00           H  
ATOM   1156  C5    C    36     190.072 222.924 185.326  1.00  0.00           C  
ATOM   1157  H5    C    36     189.907 222.731 186.376  1.00  0.00           H  
ATOM   1158  C4    C    36     189.160 223.214 184.360  1.00  0.00           C  
ATOM   1159  N4    C    36     187.881 223.292 184.697  1.00  0.00           N  
ATOM   1160  H41   C    36     187.595 223.151 185.656  1.00  0.00           H  
ATOM   1161  H42   C    36     187.175 223.116 183.997  1.00  0.00           H  
ATOM   1162  N3    C    36     189.443 223.476 183.071  1.00  0.00           N  
ATOM   1163  C2    C    36     190.708 223.303 182.655  1.00  0.00           C  
ATOM   1164  O2    C    36     190.971 223.502 181.451  1.00  0.00           O  
ATOM   1165  C3'   C    36     194.420 224.292 184.247  1.00  0.00           C  
ATOM   1166  H3'   C    36     193.679 224.714 184.926  1.00  0.00           H  
ATOM   1167  C2'   C    36     193.768 224.086 182.866  1.00  0.00           C  
ATOM   1168  H2'   C    36     193.118 224.912 182.579  1.00  0.00           H  
ATOM   1169  O2'   C    36     194.753 223.881 181.811  1.00  0.00           O  
ATOM   1170 HO2'   C    36     194.881 222.942 181.659  1.00  0.00           H  
ATOM   1171  O3'   C    36     195.513 225.247 184.120  1.00  0.00           O  
TER    1172        C    36 
ATOM   1172 MG    MG    37     201.248 199.392 182.980  1.00  0.00          MG  
TER    1173       MG    37 
ATOM   1173 MG    MG    38     196.629 201.939 184.657  1.00  0.00          MG  
TER    1174       MG    38 
ATOM   1174 MG    MG    39     187.920 204.287 181.150  1.00  0.00          MG  
TER    1175       MG    39 
ATOM   1175  O   WAT    40     210.596 206.149 175.843  1.00  0.00           O  
ATOM   1176  H1  WAT    40     210.934 206.271 174.956  1.00  0.00           H  
ATOM   1177  H2  WAT    40     209.668 205.948 175.720  1.00  0.00           H  
TER    1178      WAT    40 
ATOM   1178  O   WAT    41     187.734 204.688 183.268  1.00  0.00           O  
ATOM   1179  H1  WAT    41     188.223 205.316 183.798  1.00  0.00           H  
ATOM   1180  H2  WAT    41     186.979 204.453 183.810  1.00  0.00           H  
TER    1181      WAT    41 
ATOM   1181  O   WAT    42     199.236 219.050 176.209  1.00  0.00           O  
ATOM   1182  H1  WAT    42     199.393 218.437 176.927  1.00  0.00           H  
ATOM   1183  H2  WAT    42     198.400 218.771 175.836  1.00  0.00           H  
TER    1184      WAT    42 
ATOM   1184  O   WAT    43     202.995 211.598 162.537  1.00  0.00           O  
ATOM   1185  H1  WAT    43     202.424 212.011 161.889  1.00  0.00           H  
ATOM   1186  H2  WAT    43     202.430 211.454 163.297  1.00  0.00           H  
TER    1187      WAT    43 
ATOM   1187  O   WAT    44     173.355 213.661 200.297  1.00  0.00           O  
ATOM   1188  H1  WAT    44     173.223 213.160 201.102  1.00  0.00           H  
ATOM   1189  H2  WAT    44     172.649 213.375 199.718  1.00  0.00           H  
TER    1190      WAT    44 
ATOM   1190  O   WAT    45     204.014 180.843 189.197  1.00  0.00           O  
ATOM   1191  H1  WAT    45     204.961 180.810 189.068  1.00  0.00           H  
ATOM   1192  H2  WAT    45     203.664 180.218 188.562  1.00  0.00           H  
TER    1193      WAT    45 
ATOM   1193  O   WAT    46     178.908 215.908 189.027  1.00  0.00           O  
ATOM   1194  H1  WAT    46     179.107 215.036 188.685  1.00  0.00           H  
ATOM   1195  H2  WAT    46     179.625 216.097 189.632  1.00  0.00           H  
TER    1196      WAT    46 
ATOM   1196  O   WAT    47     199.582 198.578 184.057  1.00  0.00           O  
ATOM   1197  H1  WAT    47     198.703 198.268 183.837  1.00  0.00           H  
ATOM   1198  H2  WAT    47     199.596 198.597 185.015  1.00  0.00           H  
TER    1199      WAT    47 
ATOM   1199  O   WAT    48     201.788 200.441 184.652  1.00  0.00           O  
ATOM   1200  H1  WAT    48     201.918 200.236 185.578  1.00  0.00           H  
ATOM   1201  H2  WAT    48     201.931 201.385 184.594  1.00  0.00           H  
TER    1202      WAT    48 
ATOM   1202  O   WAT    49     200.572 198.228 181.279  1.00  0.00           O  
ATOM   1203  H1  WAT    49     200.581 198.296 180.324  1.00  0.00           H  
ATOM   1204  H2  WAT    49     199.887 197.587 181.468  1.00  0.00           H  
TER    1205      WAT    49 
ATOM   1205  O   WAT    50     191.038 226.980 173.636  1.00  0.00           O  
ATOM   1206  H1  WAT    50     190.453 226.390 173.162  1.00  0.00           H  
ATOM   1207  H2  WAT    50     191.104 227.754 173.075  1.00  0.00           H  
TER    1208      WAT    50 
ATOM   1208  O   WAT    51     195.655 201.243 182.980  1.00  0.00           O  
ATOM   1209  H1  WAT    51     194.762 201.288 182.635  1.00  0.00           H  
ATOM   1210  H2  WAT    51     196.052 200.504 182.521  1.00  0.00           H  
TER    1211      WAT    51 
ATOM   1211  O   WAT    52     195.909 203.733 184.265  1.00  0.00           O  
ATOM   1212  H1  WAT    52     195.183 204.012 183.706  1.00  0.00           H  
ATOM   1213  H2  WAT    52     196.373 204.543 184.477  1.00  0.00           H  
TER    1214      WAT    52 
ATOM   1214  O   WAT    53     194.825 201.585 185.455  1.00  0.00           O  
ATOM   1215  H1  WAT    53     194.331 202.340 185.772  1.00  0.00           H  
ATOM   1216  H2  WAT    53     194.155 200.960 185.178  1.00  0.00           H  
TER    1217      WAT    53 
ATOM   1217  O   WAT    54     182.885 202.446 201.209  1.00  0.00           O  
ATOM   1218  H1  WAT    54     183.000 201.909 200.425  1.00  0.00           H  
ATOM   1219  H2  WAT    54     182.470 201.861 201.843  1.00  0.00           H  
TER    1220      WAT    54 
ATOM   1220  O   WAT    55     193.367 196.797 171.298  1.00  0.00           O  
ATOM   1221  H1  WAT    55     193.202 197.237 172.131  1.00  0.00           H  
ATOM   1222  H2  WAT    55     192.750 197.198 170.687  1.00  0.00           H  
TER    1223      WAT    55 
ATOM   1223  O   WAT    56     189.641 205.202 181.345  1.00  0.00           O  
ATOM   1224  H1  WAT    56     190.040 205.660 182.084  1.00  0.00           H  
ATOM   1225  H2  WAT    56     190.231 205.370 180.611  1.00  0.00           H  
TER    1226      WAT    56 
ATOM   1226  O   WAT    57     186.057 203.355 181.182  1.00  0.00           O  
ATOM   1227  H1  WAT    57     185.138 203.499 180.956  1.00  0.00           H  
ATOM   1228  H2  WAT    57     186.075 202.479 181.569  1.00  0.00           H  
TER    1229      WAT    57 
ATOM   1229  O   WAT    58     186.687 232.219 177.265  1.00  0.00           O  
ATOM   1230  H1  WAT    58     186.102 232.060 176.524  1.00  0.00           H  
ATOM   1231  H2  WAT    58     187.037 231.355 177.483  1.00  0.00           H  
TER    1232      WAT    58 
ATOM   1232  O   WAT    59     180.853 215.027 206.543  1.00  0.00           O  
ATOM   1233  H1  WAT    59     180.910 214.406 205.817  1.00  0.00           H  
ATOM   1234  H2  WAT    59     180.605 214.493 207.297  1.00  0.00           H  
TER    1235      WAT    59 
ATOM   1235  O   WAT    60     202.477 200.020 187.257  1.00  0.00           O  
ATOM   1236  H1  WAT    60     203.361 199.968 187.621  1.00  0.00           H  
ATOM   1237  H2  WAT    60     202.036 200.680 187.791  1.00  0.00           H  
TER    1238      WAT    60 
ATOM   1238  O   WAT    61     196.061 217.236 184.624  1.00  0.00           O  
ATOM   1239  H1  WAT    61     196.734 216.568 184.493  1.00  0.00           H  
ATOM   1240  H2  WAT    61     196.292 217.649 185.456  1.00  0.00           H  
TER    1241      WAT    61 
ATOM   1241  O   WAT    62     211.848 214.692 183.517  1.00  0.00           O  
ATOM   1242  H1  WAT    62     211.121 214.088 183.668  1.00  0.00           H  
ATOM   1243  H2  WAT    62     212.370 214.273 182.833  1.00  0.00           H  
TER    1244      WAT    62 
ATOM   1244  O   WAT    63     209.075 201.132 194.302  1.00  0.00           O  
ATOM   1245  H1  WAT    63     209.549 201.873 193.925  1.00  0.00           H  
ATOM   1246  H2  WAT    63     208.858 201.413 195.192  1.00  0.00           H  
TER    1247      WAT    63 
ATOM   1247  O   WAT    64     163.814 204.077 191.986  1.00  0.00           O  
ATOM   1248  H1  WAT    64     164.189 204.869 192.370  1.00  0.00           H  
ATOM   1249  H2  WAT    64     163.136 203.810 192.606  1.00  0.00           H  
TER    1250      WAT    64 
ATOM   1250  O   WAT    65     221.158 216.484 169.238  1.00  0.00           O  
ATOM   1251  H1  WAT    65     220.436 217.106 169.322  1.00  0.00           H  
ATOM   1252  H2  WAT    65     221.945 217.010 169.381  1.00  0.00           H  
TER    1253      WAT    65 
ATOM   1253  O   WAT    66     164.701 217.773 180.869  1.00  0.00           O  
ATOM   1254  H1  WAT    66     165.275 218.450 181.227  1.00  0.00           H  
ATOM   1255  H2  WAT    66     165.298 217.092 180.559  1.00  0.00           H  
TER    1256      WAT    66 
ATOM   1256  O   WAT    67     201.972 189.841 168.641  1.00  0.00           O  
ATOM   1257  H1  WAT    67     201.558 188.979 168.611  1.00  0.00           H  
ATOM   1258  H2  WAT    67     201.310 190.412 169.030  1.00  0.00           H  
TER    1259      WAT    67 
ATOM   1259  O   WAT    68     193.499 202.239 208.363  1.00  0.00           O  
ATOM   1260  H1  WAT    68     193.082 201.634 208.975  1.00  0.00           H  
ATOM   1261  H2  WAT    68     192.936 203.013 208.370  1.00  0.00           H  
TER    1262      WAT    68 
ATOM   1262  O   WAT    69     188.269 213.470 149.974  1.00  0.00           O  
ATOM   1263  H1  WAT    69     188.156 214.004 149.188  1.00  0.00           H  
ATOM   1264  H2  WAT    69     189.163 213.136 149.910  1.00  0.00           H  
TER    1265      WAT    69 
ATOM   1265  O   WAT    70     188.899 202.513 181.629  1.00  0.00           O  
ATOM   1266  H1  WAT    70     189.525 202.631 182.343  1.00  0.00           H  
ATOM   1267  H2  WAT    70     189.093 201.644 181.280  1.00  0.00           H  
TER    1268      WAT    70 
ATOM   1268  O   WAT    71     188.326 203.892 179.104  1.00  0.00           O  
ATOM   1269  H1  WAT    71     188.450 202.992 178.803  1.00  0.00           H  
ATOM   1270  H2  WAT    71     188.643 204.432 178.380  1.00  0.00           H  
TER    1271      WAT    71 
ATOM   1271  O   WAT    72     161.792 202.496 174.452  1.00  0.00           O  
ATOM   1272  H1  WAT    72     162.364 202.933 175.083  1.00  0.00           H  
ATOM   1273  H2  WAT    72     161.968 202.941 173.622  1.00  0.00           H  
TER    1274      WAT    72 
ATOM   1274  O   WAT    73     185.795 185.448 179.834  1.00  0.00           O  
ATOM   1275  H1  WAT    73     186.436 186.147 179.962  1.00  0.00           H  
ATOM   1276  H2  WAT    73     185.942 185.149 178.937  1.00  0.00           H  
TER    1277      WAT    73 
ATOM   1277  O   WAT    74     188.423 199.713 200.193  1.00  0.00           O  
ATOM   1278  H1  WAT    74     189.363 199.733 200.014  1.00  0.00           H  
ATOM   1279  H2  WAT    74     188.292 198.916 200.708  1.00  0.00           H  
TER    1280      WAT    74 
ATOM   1280  O   WAT    75     190.159 218.484 172.862  1.00  0.00           O  
ATOM   1281  H1  WAT    75     190.086 217.996 173.683  1.00  0.00           H  
ATOM   1282  H2  WAT    75     189.254 218.638 172.593  1.00  0.00           H  
TER    1283      WAT    75 
ATOM   1283  O   WAT    76     176.252 232.542 176.830  1.00  0.00           O  
ATOM   1284  H1  WAT    76     176.494 231.836 177.430  1.00  0.00           H  
ATOM   1285  H2  WAT    76     175.636 233.079 177.328  1.00  0.00           H  
TER    1286      WAT    76 
ATOM   1286  O   WAT    77     193.980 223.828 177.443  1.00  0.00           O  
ATOM   1287  H1  WAT    77     193.168 223.484 177.071  1.00  0.00           H  
ATOM   1288  H2  WAT    77     194.526 223.055 177.582  1.00  0.00           H  
TER    1289      WAT    77 
ATOM   1289  O   WAT    78     202.444 188.908 199.596  1.00  0.00           O  
ATOM   1290  H1  WAT    78     202.869 189.766 199.608  1.00  0.00           H  
ATOM   1291  H2  WAT    78     202.644 188.555 198.729  1.00  0.00           H  
TER    1292      WAT    78 
ATOM   1292  O   WAT    79     173.352 214.928 185.562  1.00  0.00           O  
ATOM   1293  H1  WAT    79     172.960 215.700 185.155  1.00  0.00           H  
ATOM   1294  H2  WAT    79     173.875 215.275 186.285  1.00  0.00           H  
TER    1295      WAT    79 
ATOM   1295  O   WAT    80     193.677 223.247 154.160  1.00  0.00           O  
ATOM   1296  H1  WAT    80     193.144 223.170 153.368  1.00  0.00           H  
ATOM   1297  H2  WAT    80     193.198 222.745 154.820  1.00  0.00           H  
TER    1298      WAT    80 
ATOM   1298  O   WAT    81     178.561 233.168 179.117  1.00  0.00           O  
ATOM   1299  H1  WAT    81     177.650 233.455 179.050  1.00  0.00           H  
ATOM   1300  H2  WAT    81     178.541 232.453 179.753  1.00  0.00           H  
TER    1301      WAT    81 
ATOM   1301  O   WAT    82     200.810 197.316 157.316  1.00  0.00           O  
ATOM   1302  H1  WAT    82     200.165 197.034 156.669  1.00  0.00           H  
ATOM   1303  H2  WAT    82     201.655 197.111 156.916  1.00  0.00           H  
TER    1304      WAT    82 
ATOM   1304  O   WAT    83     215.092 194.840 196.611  1.00  0.00           O  
ATOM   1305  H1  WAT    83     215.783 194.487 196.051  1.00  0.00           H  
ATOM   1306  H2  WAT    83     214.285 194.462 196.263  1.00  0.00           H  
TER    1307      WAT    83 
ATOM   1307  O   WAT    84     179.221 202.508 156.299  1.00  0.00           O  
ATOM   1308  H1  WAT    84     179.599 203.214 156.824  1.00  0.00           H  
ATOM   1309  H2  WAT    84     179.820 202.413 155.559  1.00  0.00           H  
TER    1310      WAT    84 
ATOM   1310  O   WAT    85     218.810 213.687 156.079  1.00  0.00           O  
ATOM   1311  H1  WAT    85     218.179 213.363 155.436  1.00  0.00           H  
ATOM   1312  H2  WAT    85     218.691 213.117 156.840  1.00  0.00           H  
TER    1313      WAT    85 
ATOM   1313  O   WAT    86     204.822 195.880 182.983  1.00  0.00           O  
ATOM   1314  H1  WAT    86     204.770 196.270 182.111  1.00  0.00           H  
ATOM   1315  H2  WAT    86     204.996 196.619 183.566  1.00  0.00           H  
TER    1316      WAT    86 
ATOM   1316  O   WAT    87     175.268 203.797 182.011  1.00  0.00           O  
ATOM   1317  H1  WAT    87     176.178 203.738 182.302  1.00  0.00           H  
ATOM   1318  H2  WAT    87     175.329 203.997 181.077  1.00  0.00           H  
TER    1319      WAT    87 
ATOM   1319  O   WAT    88     194.866 195.855 148.557  1.00  0.00           O  
ATOM   1320  H1  WAT    88     195.225 195.341 149.280  1.00  0.00           H  
ATOM   1321  H2  WAT    88     194.964 195.289 147.790  1.00  0.00           H  
TER    1322      WAT    88 
ATOM   1322  O   WAT    89     189.833 223.681 152.351  1.00  0.00           O  
ATOM   1323  H1  WAT    89     189.271 222.923 152.511  1.00  0.00           H  
ATOM   1324  H2  WAT    89     189.515 224.348 152.959  1.00  0.00           H  
TER    1325      WAT    89 
ATOM   1325  O   WAT    90     205.145 235.328 201.340  1.00  0.00           O  
ATOM   1326  H1  WAT    90     205.117 234.770 200.562  1.00  0.00           H  
ATOM   1327  H2  WAT    90     204.622 234.861 201.990  1.00  0.00           H  
TER    1328      WAT    90 
ATOM   1328  O   WAT    91     215.573 188.576 194.879  1.00  0.00           O  
ATOM   1329  H1  WAT    91     215.083 189.137 194.278  1.00  0.00           H  
ATOM   1330  H2  WAT    91     216.306 189.118 195.169  1.00  0.00           H  
TER    1331      WAT    91 
ATOM   1331  O   WAT    92     206.690 222.122 169.036  1.00  0.00           O  
ATOM   1332  H1  WAT    92     206.634 222.149 169.990  1.00  0.00           H  
ATOM   1333  H2  WAT    92     206.398 221.241 168.802  1.00  0.00           H  
TER    1334      WAT    92 
ATOM   1334  O   WAT    93     199.940 192.783 174.295  1.00  0.00           O  
ATOM   1335  H1  WAT    93     199.263 192.869 174.966  1.00  0.00           H  
ATOM   1336  H2  WAT    93     199.707 193.437 173.636  1.00  0.00           H  
TER    1337      WAT    93 
ATOM   1337  O   WAT    94     215.480 214.906 152.867  1.00  0.00           O  
ATOM   1338  H1  WAT    94     214.681 214.377 152.877  1.00  0.00           H  
ATOM   1339  H2  WAT    94     215.225 215.717 152.427  1.00  0.00           H  
TER    1340      WAT    94 
ATOM   1340  O   WAT    95     219.528 214.513 183.012  1.00  0.00           O  
ATOM   1341  H1  WAT    95     220.261 214.212 182.476  1.00  0.00           H  
ATOM   1342  H2  WAT    95     219.898 214.618 183.889  1.00  0.00           H  
TER    1343      WAT    95 
ATOM   1343  O   WAT    96     222.648 204.872 169.698  1.00  0.00           O  
ATOM   1344  H1  WAT    96     222.515 205.763 169.374  1.00  0.00           H  
ATOM   1345  H2  WAT    96     223.590 204.814 169.859  1.00  0.00           H  
TER    1346      WAT    96 
ATOM   1346  O   WAT    97     204.636 202.150 175.798  1.00  0.00           O  
ATOM   1347  H1  WAT    97     203.760 202.088 176.181  1.00  0.00           H  
ATOM   1348  H2  WAT    97     204.521 201.862 174.893  1.00  0.00           H  
TER    1349      WAT    97 
ATOM   1349  O   WAT    98     201.077 207.615 165.536  1.00  0.00           O  
ATOM   1350  H1  WAT    98     201.393 206.733 165.733  1.00  0.00           H  
ATOM   1351  H2  WAT    98     200.299 207.475 164.995  1.00  0.00           H  
TER    1352      WAT    98 
ATOM   1352  O   WAT    99     189.700 227.956 165.853  1.00  0.00           O  
ATOM   1353  H1  WAT    99     189.834 227.281 166.519  1.00  0.00           H  
ATOM   1354  H2  WAT    99     188.758 228.118 165.863  1.00  0.00           H  
TER    1355      WAT    99 
ATOM   1355  O   WAT   100     175.733 234.257 165.241  1.00  0.00           O  
ATOM   1356  H1  WAT   100     175.273 234.051 164.427  1.00  0.00           H  
ATOM   1357  H2  WAT   100     175.340 233.674 165.891  1.00  0.00           H  
TER    1358      WAT   100 
ATOM   1358  O   WAT   101     167.574 196.280 191.874  1.00  0.00           O  
ATOM   1359  H1  WAT   101     168.079 195.596 191.432  1.00  0.00           H  
ATOM   1360  H2  WAT   101     167.752 197.072 191.368  1.00  0.00           H  
TER    1361      WAT   101 
ATOM   1361  O   WAT   102     216.731 193.797 172.457  1.00  0.00           O  
ATOM   1362  H1  WAT   102     216.663 192.841 172.434  1.00  0.00           H  
ATOM   1363  H2  WAT   102     216.603 194.068 171.548  1.00  0.00           H  
TER    1364      WAT   102 
ATOM   1364  O   WAT   103     179.758 221.442 175.475  1.00  0.00           O  
ATOM   1365  H1  WAT   103     180.633 221.752 175.243  1.00  0.00           H  
ATOM   1366  H2  WAT   103     179.893 220.542 175.772  1.00  0.00           H  
TER    1367      WAT   103 
ATOM   1367  O   WAT   104     178.514 213.757 198.272  1.00  0.00           O  
ATOM   1368  H1  WAT   104     178.016 213.347 198.979  1.00  0.00           H  
ATOM   1369  H2  WAT   104     178.891 213.024 197.786  1.00  0.00           H  
TER    1370      WAT   104 
ATOM   1370  O   WAT   105     195.361 188.239 188.234  1.00  0.00           O  
ATOM   1371  H1  WAT   105     195.363 188.567 189.134  1.00  0.00           H  
ATOM   1372  H2  WAT   105     195.639 187.327 188.312  1.00  0.00           H  
TER    1373      WAT   105 
ATOM   1373  O   WAT   106     179.970 198.397 184.321  1.00  0.00           O  
ATOM   1374  H1  WAT   106     179.828 199.184 183.793  1.00  0.00           H  
ATOM   1375  H2  WAT   106     180.724 197.970 183.914  1.00  0.00           H  
TER    1376      WAT   106 
ATOM   1376  O   WAT   107     172.051 206.935 168.838  1.00  0.00           O  
ATOM   1377  H1  WAT   107     172.768 207.437 169.226  1.00  0.00           H  
ATOM   1378  H2  WAT   107     171.284 207.500 168.934  1.00  0.00           H  
TER    1379      WAT   107 
ATOM   1379  O   WAT   108     212.700 178.169 173.243  1.00  0.00           O  
ATOM   1380  H1  WAT   108     212.522 178.603 172.408  1.00  0.00           H  
ATOM   1381  H2  WAT   108     212.653 178.870 173.892  1.00  0.00           H  
TER    1382      WAT   108 
ATOM   1382  O   WAT   109     193.409 181.363 166.157  1.00  0.00           O  
ATOM   1383  H1  WAT   109     192.689 181.078 166.719  1.00  0.00           H  
ATOM   1384  H2  WAT   109     194.000 180.611 166.123  1.00  0.00           H  
TER    1385      WAT   109 
ATOM   1385  O   WAT   110     201.968 211.997 170.490  1.00  0.00           O  
ATOM   1386  H1  WAT   110     201.488 211.242 170.149  1.00  0.00           H  
ATOM   1387  H2  WAT   110     201.317 212.487 170.993  1.00  0.00           H  
TER    1388      WAT   110 
ATOM   1388  O   WAT   111     190.561 224.703 171.812  1.00  0.00           O  
ATOM   1389  H1  WAT   111     191.179 224.560 171.096  1.00  0.00           H  
ATOM   1390  H2  WAT   111     190.818 224.068 172.481  1.00  0.00           H  
TER    1391      WAT   111 
ATOM   1391  O   WAT   112     180.628 207.186 203.764  1.00  0.00           O  
ATOM   1392  H1  WAT   112     181.005 208.061 203.669  1.00  0.00           H  
ATOM   1393  H2  WAT   112     180.454 207.101 204.702  1.00  0.00           H  
TER    1394      WAT   112 
ATOM   1394  O   WAT   113     211.514 189.522 168.846  1.00  0.00           O  
ATOM   1395  H1  WAT   113     210.583 189.740 168.795  1.00  0.00           H  
ATOM   1396  H2  WAT   113     211.928 190.094 168.201  1.00  0.00           H  
TER    1397      WAT   113 
ATOM   1397  O   WAT   114     194.837 223.822 167.876  1.00  0.00           O  
ATOM   1398  H1  WAT   114     194.397 222.974 167.930  1.00  0.00           H  
ATOM   1399  H2  WAT   114     194.194 224.446 168.212  1.00  0.00           H  
TER    1400      WAT   114 
ATOM   1400  O   WAT   115     169.440 198.392 163.828  1.00  0.00           O  
ATOM   1401  H1  WAT   115     168.545 198.633 164.068  1.00  0.00           H  
ATOM   1402  H2  WAT   115     169.555 198.745 162.947  1.00  0.00           H  
TER    1403      WAT   115 
ATOM   1403  O   WAT   116     200.993 187.969 157.898  1.00  0.00           O  
ATOM   1404  H1  WAT   116     201.410 188.651 157.372  1.00  0.00           H  
ATOM   1405  H2  WAT   116     200.361 187.563 157.305  1.00  0.00           H  
TER    1406      WAT   116 
ATOM   1406  O   WAT   117     194.332 201.158 151.314  1.00  0.00           O  
ATOM   1407  H1  WAT   117     194.517 200.257 151.053  1.00  0.00           H  
ATOM   1408  H2  WAT   117     193.918 201.550 150.545  1.00  0.00           H  
TER    1409      WAT   117 
ATOM   1409  O   WAT   118     214.017 201.889 193.670  1.00  0.00           O  
ATOM   1410  H1  WAT   118     214.020 202.780 193.318  1.00  0.00           H  
ATOM   1411  H2  WAT   118     214.149 201.329 192.905  1.00  0.00           H  
TER    1412      WAT   118 
ATOM   1412  O   WAT   119     220.135 211.378 175.350  1.00  0.00           O  
ATOM   1413  H1  WAT   119     220.391 212.299 175.303  1.00  0.00           H  
ATOM   1414  H2  WAT   119     220.905 210.932 175.703  1.00  0.00           H  
TER    1415      WAT   119 
ATOM   1415  O   WAT   120     178.723 186.386 164.673  1.00  0.00           O  
ATOM   1416  H1  WAT   120     177.897 186.839 164.502  1.00  0.00           H  
ATOM   1417  H2  WAT   120     179.055 186.787 165.476  1.00  0.00           H  
TER    1418      WAT   120 
ATOM   1418  O   WAT   121     170.775 211.676 193.088  1.00  0.00           O  
ATOM   1419  H1  WAT   121     170.814 210.961 193.723  1.00  0.00           H  
ATOM   1420  H2  WAT   121     170.751 212.470 193.623  1.00  0.00           H  
TER    1421      WAT   121 
ATOM   1421  O   WAT   122     205.419 190.355 180.402  1.00  0.00           O  
ATOM   1422  H1  WAT   122     204.896 190.537 179.621  1.00  0.00           H  
ATOM   1423  H2  WAT   122     205.810 191.199 180.630  1.00  0.00           H  
TER    1424      WAT   122 
ATOM   1424  O   WAT   123     170.397 182.402 175.627  1.00  0.00           O  
ATOM   1425  H1  WAT   123     170.825 182.058 174.844  1.00  0.00           H  
ATOM   1426  H2  WAT   123     171.016 183.044 175.976  1.00  0.00           H  
TER    1427      WAT   123 
ATOM   1427  O   WAT   124     190.639 186.214 200.644  1.00  0.00           O  
ATOM   1428  H1  WAT   124     190.524 186.047 201.580  1.00  0.00           H  
ATOM   1429  H2  WAT   124     190.561 187.163 200.560  1.00  0.00           H  
TER    1430      WAT   124 
ATOM   1430  O   WAT   125     187.418 227.895 192.935  1.00  0.00           O  
ATOM   1431  H1  WAT   125     187.953 228.178 192.193  1.00  0.00           H  
ATOM   1432  H2  WAT   125     187.505 226.942 192.944  1.00  0.00           H  
TER    1433      WAT   125 
ATOM   1433  O   WAT   126     185.704 195.839 176.356  1.00  0.00           O  
ATOM   1434  H1  WAT   126     186.156 196.565 176.787  1.00  0.00           H  
ATOM   1435  H2  WAT   126     184.918 195.699 176.885  1.00  0.00           H  
TER    1436      WAT   126 
ATOM   1436  O   WAT   127     206.515 182.199 193.579  1.00  0.00           O  
ATOM   1437  H1  WAT   127     206.967 182.867 193.063  1.00  0.00           H  
ATOM   1438  H2  WAT   127     206.666 182.455 194.488  1.00  0.00           H  
TER    1439      WAT   127 
ATOM   1439  O   WAT   128     208.904 211.538 197.066  1.00  0.00           O  
ATOM   1440  H1  WAT   128     208.414 211.478 196.246  1.00  0.00           H  
ATOM   1441  H2  WAT   128     208.893 210.647 197.417  1.00  0.00           H  
TER    1442      WAT   128 
ATOM   1442  O   WAT   129     191.898 190.588 159.380  1.00  0.00           O  
ATOM   1443  H1  WAT   129     191.902 191.188 158.634  1.00  0.00           H  
ATOM   1444  H2  WAT   129     192.778 190.662 159.751  1.00  0.00           H  
TER    1445      WAT   129 
ATOM   1445  O   WAT   130     212.935 218.619 169.955  1.00  0.00           O  
ATOM   1446  H1  WAT   130     212.007 218.389 169.922  1.00  0.00           H  
ATOM   1447  H2  WAT   130     213.022 219.155 170.743  1.00  0.00           H  
TER    1448      WAT   130 
ATOM   1448  O   WAT   131     191.837 232.810 204.731  1.00  0.00           O  
ATOM   1449  H1  WAT   131     192.585 232.376 205.141  1.00  0.00           H  
ATOM   1450  H2  WAT   131     191.076 232.483 205.212  1.00  0.00           H  
TER    1451      WAT   131 
ATOM   1451  O   WAT   132     179.943 184.375 160.420  1.00  0.00           O  
ATOM   1452  H1  WAT   132     179.153 184.798 160.756  1.00  0.00           H  
ATOM   1453  H2  WAT   132     180.615 184.573 161.073  1.00  0.00           H  
TER    1454      WAT   132 
ATOM   1454  O   WAT   133     185.526 186.990 156.181  1.00  0.00           O  
ATOM   1455  H1  WAT   133     185.688 186.822 157.109  1.00  0.00           H  
ATOM   1456  H2  WAT   133     186.390 187.183 155.819  1.00  0.00           H  
TER    1457      WAT   133 
ATOM   1457  O   WAT   134     180.627 220.204 158.492  1.00  0.00           O  
ATOM   1458  H1  WAT   134     180.575 220.414 159.424  1.00  0.00           H  
ATOM   1459  H2  WAT   134     181.404 220.671 158.183  1.00  0.00           H  
TER    1460      WAT   134 
ATOM   1460  O   WAT   135     185.457 214.087 192.903  1.00  0.00           O  
ATOM   1461  H1  WAT   135     185.341 213.437 192.211  1.00  0.00           H  
ATOM   1462  H2  WAT   135     186.403 214.133 193.035  1.00  0.00           H  
TER    1463      WAT   135 
ATOM   1463  O   WAT   136     209.538 190.527 171.839  1.00  0.00           O  
ATOM   1464  H1  WAT   136     208.906 191.200 172.089  1.00  0.00           H  
ATOM   1465  H2  WAT   136     209.345 190.347 170.919  1.00  0.00           H  
TER    1466      WAT   136 
ATOM   1466  O   WAT   137     158.342 217.255 176.710  1.00  0.00           O  
ATOM   1467  H1  WAT   137     158.787 217.776 177.378  1.00  0.00           H  
ATOM   1468  H2  WAT   137     158.353 216.362 177.054  1.00  0.00           H  
TER    1469      WAT   137 
ATOM   1469  O   WAT   138     175.540 214.432 149.429  1.00  0.00           O  
ATOM   1470  H1  WAT   138     175.488 213.489 149.588  1.00  0.00           H  
ATOM   1471  H2  WAT   138     174.735 214.640 148.956  1.00  0.00           H  
TER    1472      WAT   138 
ATOM   1472  O   WAT   139     164.641 200.695 176.319  1.00  0.00           O  
ATOM   1473  H1  WAT   139     163.699 200.779 176.469  1.00  0.00           H  
ATOM   1474  H2  WAT   139     164.753 199.799 175.999  1.00  0.00           H  
TER    1475      WAT   139 
ATOM   1475  O   WAT   140     164.844 221.625 168.743  1.00  0.00           O  
ATOM   1476  H1  WAT   140     165.016 220.804 169.204  1.00  0.00           H  
ATOM   1477  H2  WAT   140     164.062 221.446 168.220  1.00  0.00           H  
TER    1478      WAT   140 
ATOM   1478  O   WAT   141     165.626 192.123 188.609  1.00  0.00           O  
ATOM   1479  H1  WAT   141     165.778 191.183 188.700  1.00  0.00           H  
ATOM   1480  H2  WAT   141     165.003 192.196 187.885  1.00  0.00           H  
TER    1481      WAT   141 
ATOM   1481  O   WAT   142     183.643 182.948 199.385  1.00  0.00           O  
ATOM   1482  H1  WAT   142     182.836 183.039 198.879  1.00  0.00           H  
ATOM   1483  H2  WAT   142     183.594 183.644 200.040  1.00  0.00           H  
TER    1484      WAT   142 
ATOM   1484  O   WAT   143     189.906 203.199 200.448  1.00  0.00           O  
ATOM   1485  H1  WAT   143     190.040 202.662 199.666  1.00  0.00           H  
ATOM   1486  H2  WAT   143     189.011 203.002 200.722  1.00  0.00           H  
TER    1487      WAT   143 
ATOM   1487  O   WAT   144     205.000 210.369 157.476  1.00  0.00           O  
ATOM   1488  H1  WAT   144     205.547 209.771 157.986  1.00  0.00           H  
ATOM   1489  H2  WAT   144     204.151 210.352 157.918  1.00  0.00           H  
TER    1490      WAT   144 
ATOM   1490  O   WAT   145     190.147 225.619 176.112  1.00  0.00           O  
ATOM   1491  H1  WAT   145     190.475 224.979 175.480  1.00  0.00           H  
ATOM   1492  H2  WAT   145     189.861 225.093 176.859  1.00  0.00           H  
TER    1493      WAT   145 
ATOM   1493  O   WAT   146     222.500 192.253 186.993  1.00  0.00           O  
ATOM   1494  H1  WAT   146     223.288 192.640 186.611  1.00  0.00           H  
ATOM   1495  H2  WAT   146     222.818 191.757 187.747  1.00  0.00           H  
TER    1496      WAT   146 
ATOM   1496  O   WAT   147     177.275 202.192 148.619  1.00  0.00           O  
ATOM   1497  H1  WAT   147     177.286 202.728 149.413  1.00  0.00           H  
ATOM   1498  H2  WAT   147     177.005 201.324 148.919  1.00  0.00           H  
TER    1499      WAT   147 
ATOM   1499  O   WAT   148     190.134 231.189 172.553  1.00  0.00           O  
ATOM   1500  H1  WAT   148     190.722 231.933 172.419  1.00  0.00           H  
ATOM   1501  H2  WAT   148     190.215 230.985 173.484  1.00  0.00           H  
TER    1502      WAT   148 
ATOM   1502  O   WAT   149     194.006 192.389 202.369  1.00  0.00           O  
ATOM   1503  H1  WAT   149     194.799 192.572 201.865  1.00  0.00           H  
ATOM   1504  H2  WAT   149     193.819 193.209 202.828  1.00  0.00           H  
TER    1505      WAT   149 
ATOM   1505  O   WAT   150     182.004 208.393 157.740  1.00  0.00           O  
ATOM   1506  H1  WAT   150     182.601 207.754 158.129  1.00  0.00           H  
ATOM   1507  H2  WAT   150     181.475 208.705 158.474  1.00  0.00           H  
TER    1508      WAT   150 
ATOM   1508  O   WAT   151     179.523 222.878 198.482  1.00  0.00           O  
ATOM   1509  H1  WAT   151     180.387 223.279 198.580  1.00  0.00           H  
ATOM   1510  H2  WAT   151     179.545 222.469 197.617  1.00  0.00           H  
TER    1511      WAT   151 
ATOM   1511  O   WAT   152     215.627 235.096 186.617  1.00  0.00           O  
ATOM   1512  H1  WAT   152     216.197 234.910 185.870  1.00  0.00           H  
ATOM   1513  H2  WAT   152     214.812 235.408 186.226  1.00  0.00           H  
TER    1514      WAT   152 
ATOM   1514  O   WAT   153     197.403 237.617 181.760  1.00  0.00           O  
ATOM   1515  H1  WAT   153     198.004 238.363 181.745  1.00  0.00           H  
ATOM   1516  H2  WAT   153     197.965 236.853 181.629  1.00  0.00           H  
TER    1517      WAT   153 
ATOM   1517  O   WAT   154     188.601 210.560 199.705  1.00  0.00           O  
ATOM   1518  H1  WAT   154     189.487 210.592 199.343  1.00  0.00           H  
ATOM   1519  H2  WAT   154     188.695 210.069 200.521  1.00  0.00           H  
TER    1520      WAT   154 
ATOM   1520  O   WAT   155     201.220 212.767 179.120  1.00  0.00           O  
ATOM   1521  H1  WAT   155     201.201 212.992 180.050  1.00  0.00           H  
ATOM   1522  H2  WAT   155     200.302 212.630 178.888  1.00  0.00           H  
TER    1523      WAT   155 
ATOM   1523  O   WAT   156     214.622 231.705 178.036  1.00  0.00           O  
ATOM   1524  H1  WAT   156     214.949 232.524 178.407  1.00  0.00           H  
ATOM   1525  H2  WAT   156     213.865 231.481 178.577  1.00  0.00           H  
TER    1526      WAT   156 
ATOM   1526  O   WAT   157     208.761 234.191 169.047  1.00  0.00           O  
ATOM   1527  H1  WAT   157     209.545 234.652 169.347  1.00  0.00           H  
ATOM   1528  H2  WAT   157     208.372 233.836 169.847  1.00  0.00           H  
TER    1529      WAT   157 
ATOM   1529  O   WAT   158     200.389 213.418 184.283  1.00  0.00           O  
ATOM   1530  H1  WAT   158     199.594 213.238 184.784  1.00  0.00           H  
ATOM   1531  H2  WAT   158     200.155 213.207 183.379  1.00  0.00           H  
TER    1532      WAT   158 
ATOM   1532  O   WAT   159     207.493 230.264 163.311  1.00  0.00           O  
ATOM   1533  H1  WAT   159     207.362 231.150 163.650  1.00  0.00           H  
ATOM   1534  H2  WAT   159     207.492 229.708 164.091  1.00  0.00           H  
TER    1535      WAT   159 
ATOM   1535  O   WAT   160     183.607 205.774 156.247  1.00  0.00           O  
ATOM   1536  H1  WAT   160     184.213 206.376 155.815  1.00  0.00           H  
ATOM   1537  H2  WAT   160     183.693 205.974 157.179  1.00  0.00           H  
TER    1538      WAT   160 
ATOM   1538  O   WAT   161     212.361 193.619 177.499  1.00  0.00           O  
ATOM   1539  H1  WAT   161     212.382 194.045 178.355  1.00  0.00           H  
ATOM   1540  H2  WAT   161     211.432 193.460 177.333  1.00  0.00           H  
TER    1541      WAT   161 
ATOM   1541  O   WAT   162     205.929 178.185 189.630  1.00  0.00           O  
ATOM   1542  H1  WAT   162     206.336 178.835 190.202  1.00  0.00           H  
ATOM   1543  H2  WAT   162     204.989 178.345 189.718  1.00  0.00           H  
TER    1544      WAT   162 
ATOM   1544  O   WAT   163     162.018 218.477 177.554  1.00  0.00           O  
ATOM   1545  H1  WAT   163     161.815 218.214 176.656  1.00  0.00           H  
ATOM   1546  H2  WAT   163     162.883 218.883 177.496  1.00  0.00           H  
TER    1547      WAT   163 
ATOM   1547  O   WAT   164     182.595 187.170 169.688  1.00  0.00           O  
ATOM   1548  H1  WAT   164     183.505 187.293 169.959  1.00  0.00           H  
ATOM   1549  H2  WAT   164     182.259 188.057 169.564  1.00  0.00           H  
TER    1550      WAT   164 
ATOM   1550  O   WAT   165     176.736 199.262 164.570  1.00  0.00           O  
ATOM   1551  H1  WAT   165     177.071 199.638 165.384  1.00  0.00           H  
ATOM   1552  H2  WAT   165     176.301 198.454 164.842  1.00  0.00           H  
TER    1553      WAT   165 
ATOM   1553  O   WAT   166     212.435 206.299 173.802  1.00  0.00           O  
ATOM   1554  H1  WAT   166     213.264 206.159 174.260  1.00  0.00           H  
ATOM   1555  H2  WAT   166     212.399 205.595 173.154  1.00  0.00           H  
TER    1556      WAT   166 
ATOM   1556  O   WAT   167     190.343 195.151 192.640  1.00  0.00           O  
ATOM   1557  H1  WAT   167     190.231 194.533 193.362  1.00  0.00           H  
ATOM   1558  H2  WAT   167     189.725 194.852 191.972  1.00  0.00           H  
TER    1559      WAT   167 
ATOM   1559  O   WAT   168     165.425 229.103 178.556  1.00  0.00           O  
ATOM   1560  H1  WAT   168     166.281 228.966 178.148  1.00  0.00           H  
ATOM   1561  H2  WAT   168     165.625 229.504 179.402  1.00  0.00           H  
TER    1562      WAT   168 
ATOM   1562  O   WAT   169     179.306 234.745 176.752  1.00  0.00           O  
ATOM   1563  H1  WAT   169     178.963 234.218 176.032  1.00  0.00           H  
ATOM   1564  H2  WAT   169     179.261 234.167 177.515  1.00  0.00           H  
TER    1565      WAT   169 
ATOM   1565  O   WAT   170     170.859 205.342 179.380  1.00  0.00           O  
ATOM   1566  H1  WAT   170     170.917 205.640 178.473  1.00  0.00           H  
ATOM   1567  H2  WAT   170     170.715 206.142 179.886  1.00  0.00           H  
TER    1568      WAT   170 
ATOM   1568  O   WAT   171     179.066 219.783 165.657  1.00  0.00           O  
ATOM   1569  H1  WAT   171     178.911 219.166 166.372  1.00  0.00           H  
ATOM   1570  H2  WAT   171     178.913 219.272 164.862  1.00  0.00           H  
TER    1571      WAT   171 
ATOM   1571  O   WAT   172     217.282 195.194 187.599  1.00  0.00           O  
ATOM   1572  H1  WAT   172     216.907 194.774 188.373  1.00  0.00           H  
ATOM   1573  H2  WAT   172     216.592 195.138 186.938  1.00  0.00           H  
TER    1574      WAT   172 
ATOM   1574  O   WAT   173     168.861 194.739 189.972  1.00  0.00           O  
ATOM   1575  H1  WAT   173     168.381 194.780 189.146  1.00  0.00           H  
ATOM   1576  H2  WAT   173     168.770 193.829 190.257  1.00  0.00           H  
TER    1577      WAT   173 
ATOM   1577  O   WAT   174     221.994 214.524 181.570  1.00  0.00           O  
ATOM   1578  H1  WAT   174     222.024 214.001 180.768  1.00  0.00           H  
ATOM   1579  H2  WAT   174     221.985 215.430 181.265  1.00  0.00           H  
TER    1580      WAT   174 
ATOM   1580  O   WAT   175     206.561 194.400 202.133  1.00  0.00           O  
ATOM   1581  H1  WAT   175     205.662 194.417 201.803  1.00  0.00           H  
ATOM   1582  H2  WAT   175     206.688 195.263 202.525  1.00  0.00           H  
TER    1583      WAT   175 
ATOM   1583  O   WAT   176     189.924 188.464 162.389  1.00  0.00           O  
ATOM   1584  H1  WAT   176     190.876 188.402 162.469  1.00  0.00           H  
ATOM   1585  H2  WAT   176     189.782 188.875 161.537  1.00  0.00           H  
TER    1586      WAT   176 
ATOM   1586  O   WAT   177     173.938 195.376 177.374  1.00  0.00           O  
ATOM   1587  H1  WAT   177     173.057 195.129 177.093  1.00  0.00           H  
ATOM   1588  H2  WAT   177     174.028 196.289 177.104  1.00  0.00           H  
TER    1589      WAT   177 
ATOM   1589  O   WAT   178     173.081 193.372 168.880  1.00  0.00           O  
ATOM   1590  H1  WAT   178     173.967 193.288 168.526  1.00  0.00           H  
ATOM   1591  H2  WAT   178     172.529 193.514 168.111  1.00  0.00           H  
TER    1592      WAT   178 
ATOM   1592  O   WAT   179     211.455 220.312 162.802  1.00  0.00           O  
ATOM   1593  H1  WAT   179     211.084 220.506 163.662  1.00  0.00           H  
ATOM   1594  H2  WAT   179     210.722 219.953 162.301  1.00  0.00           H  
TER    1595      WAT   179 
ATOM   1595  O   WAT   180     206.680 221.650 196.000  1.00  0.00           O  
ATOM   1596  H1  WAT   180     206.753 221.795 195.056  1.00  0.00           H  
ATOM   1597  H2  WAT   180     205.818 221.251 196.115  1.00  0.00           H  
TER    1598      WAT   180 
ATOM   1598  O   WAT   181     206.247 226.772 168.643  1.00  0.00           O  
ATOM   1599  H1  WAT   181     206.501 225.949 168.224  1.00  0.00           H  
ATOM   1600  H2  WAT   181     205.914 227.313 167.927  1.00  0.00           H  
TER    1601      WAT   181 
ATOM   1601  O   WAT   182     191.502 218.684 158.897  1.00  0.00           O  
ATOM   1602  H1  WAT   182     190.731 218.646 159.462  1.00  0.00           H  
ATOM   1603  H2  WAT   182     191.496 217.851 158.425  1.00  0.00           H  
TER    1604      WAT   182 
ATOM   1604  O   WAT   183     205.068 238.190 173.483  1.00  0.00           O  
ATOM   1605  H1  WAT   183     205.343 238.994 173.922  1.00  0.00           H  
ATOM   1606  H2  WAT   183     204.353 238.464 172.908  1.00  0.00           H  
TER    1607      WAT   183 
ATOM   1607  O   WAT   184     199.725 230.616 178.252  1.00  0.00           O  
ATOM   1608  H1  WAT   184     200.625 230.603 177.925  1.00  0.00           H  
ATOM   1609  H2  WAT   184     199.190 230.778 177.474  1.00  0.00           H  
TER    1610      WAT   184 
ATOM   1610  O   WAT   185     203.113 231.226 155.805  1.00  0.00           O  
ATOM   1611  H1  WAT   185     202.720 231.407 156.658  1.00  0.00           H  
ATOM   1612  H2  WAT   185     203.107 230.271 155.735  1.00  0.00           H  
TER    1613      WAT   185 
ATOM   1613  O   WAT   186     208.454 228.030 178.825  1.00  0.00           O  
ATOM   1614  H1  WAT   186     208.635 227.095 178.733  1.00  0.00           H  
ATOM   1615  H2  WAT   186     207.500 228.086 178.878  1.00  0.00           H  
TER    1616      WAT   186 
ATOM   1616  O   WAT   187     177.708 208.794 149.618  1.00  0.00           O  
ATOM   1617  H1  WAT   187     177.892 209.096 148.729  1.00  0.00           H  
ATOM   1618  H2  WAT   187     177.373 209.568 150.070  1.00  0.00           H  
TER    1619      WAT   187 
ATOM   1619  O   WAT   188     184.895 210.582 172.338  1.00  0.00           O  
ATOM   1620  H1  WAT   188     185.344 211.325 171.933  1.00  0.00           H  
ATOM   1621  H2  WAT   188     185.343 210.461 173.176  1.00  0.00           H  
TER    1622      WAT   188 
ATOM   1622  O   WAT   189     172.663 215.058 177.521  1.00  0.00           O  
ATOM   1623  H1  WAT   189     172.217 215.766 177.987  1.00  0.00           H  
ATOM   1624  H2  WAT   189     172.126 214.908 176.742  1.00  0.00           H  
TER    1625      WAT   189 
ATOM   1625  O   WAT   190     175.134 233.138 183.594  1.00  0.00           O  
ATOM   1626  H1  WAT   190     174.812 234.036 183.658  1.00  0.00           H  
ATOM   1627  H2  WAT   190     176.087 233.223 183.610  1.00  0.00           H  
TER    1628      WAT   190 
ATOM   1628  O   WAT   191     228.129 200.885 183.570  1.00  0.00           O  
ATOM   1629  H1  WAT   191     227.635 201.574 184.012  1.00  0.00           H  
ATOM   1630  H2  WAT   191     227.502 200.490 182.965  1.00  0.00           H  
TER    1631      WAT   191 
ATOM   1631  O   WAT   192     169.082 211.176 198.813  1.00  0.00           O  
ATOM   1632  H1  WAT   192     170.011 211.063 199.020  1.00  0.00           H  
ATOM   1633  H2  WAT   192     168.829 210.355 198.391  1.00  0.00           H  
TER    1634      WAT   192 
ATOM   1634  O   WAT   193     216.855 221.305 190.117  1.00  0.00           O  
ATOM   1635  H1  WAT   193     217.767 221.312 189.828  1.00  0.00           H  
ATOM   1636  H2  WAT   193     216.839 221.883 190.880  1.00  0.00           H  
TER    1637      WAT   193 
ATOM   1637  O   WAT   194     198.252 199.427 150.137  1.00  0.00           O  
ATOM   1638  H1  WAT   194     198.188 200.293 149.735  1.00  0.00           H  
ATOM   1639  H2  WAT   194     197.366 199.070 150.079  1.00  0.00           H  
TER    1640      WAT   194 
ATOM   1640  O   WAT   195     208.669 196.935 175.037  1.00  0.00           O  
ATOM   1641  H1  WAT   195     209.081 197.477 175.710  1.00  0.00           H  
ATOM   1642  H2  WAT   195     208.254 197.563 174.446  1.00  0.00           H  
TER    1643      WAT   195 
ATOM   1643  O   WAT   196     196.819 224.603 171.878  1.00  0.00           O  
ATOM   1644  H1  WAT   196     197.690 224.233 172.019  1.00  0.00           H  
ATOM   1645  H2  WAT   196     196.296 224.268 172.606  1.00  0.00           H  
TER    1646      WAT   196 
ATOM   1646  O   WAT   197     174.213 190.376 177.780  1.00  0.00           O  
ATOM   1647  H1  WAT   197     173.348 190.749 177.952  1.00  0.00           H  
ATOM   1648  H2  WAT   197     174.434 190.679 176.899  1.00  0.00           H  
TER    1649      WAT   197 
ATOM   1649  O   WAT   198     222.611 189.269 183.371  1.00  0.00           O  
ATOM   1650  H1  WAT   198     223.451 189.507 183.764  1.00  0.00           H  
ATOM   1651  H2  WAT   198     222.822 188.555 182.769  1.00  0.00           H  
TER    1652      WAT   198 
ATOM   1652  O   WAT   199     188.217 226.879 185.920  1.00  0.00           O  
ATOM   1653  H1  WAT   199     188.165 226.179 186.572  1.00  0.00           H  
ATOM   1654  H2  WAT   199     187.351 226.893 185.514  1.00  0.00           H  
TER    1655      WAT   199 
ATOM   1655  O   WAT   200     184.768 217.353 196.537  1.00  0.00           O  
ATOM   1656  H1  WAT   200     185.590 217.680 196.171  1.00  0.00           H  
ATOM   1657  H2  WAT   200     184.319 216.951 195.794  1.00  0.00           H  
TER    1658      WAT   200 
ATOM   1658  O   WAT   201     198.350 227.507 157.632  1.00  0.00           O  
ATOM   1659  H1  WAT   201     198.943 227.111 156.994  1.00  0.00           H  
ATOM   1660  H2  WAT   201     197.540 227.002 157.552  1.00  0.00           H  
TER    1661      WAT   201 
ATOM   1661  O   WAT   202     225.411 219.653 169.318  1.00  0.00           O  
ATOM   1662  H1  WAT   202     226.261 219.565 169.749  1.00  0.00           H  
ATOM   1663  H2  WAT   202     225.215 220.589 169.363  1.00  0.00           H  
TER    1664      WAT   202 
ATOM   1664  O   WAT   203     208.003 198.857 188.258  1.00  0.00           O  
ATOM   1665  H1  WAT   203     208.091 198.437 189.113  1.00  0.00           H  
ATOM   1666  H2  WAT   203     208.342 199.743 188.390  1.00  0.00           H  
TER    1667      WAT   203 
ATOM   1667  O   WAT   204     167.530 231.392 176.888  1.00  0.00           O  
ATOM   1668  H1  WAT   204     167.800 231.910 177.646  1.00  0.00           H  
ATOM   1669  H2  WAT   204     167.748 230.491 177.124  1.00  0.00           H  
TER    1670      WAT   204 
ATOM   1670  O   WAT   205     208.537 186.726 167.838  1.00  0.00           O  
ATOM   1671  H1  WAT   205     208.094 185.987 167.422  1.00  0.00           H  
ATOM   1672  H2  WAT   205     208.475 187.434 167.196  1.00  0.00           H  
TER    1673      WAT   205 
ATOM   1673  O   WAT   206     179.267 205.194 170.166  1.00  0.00           O  
ATOM   1674  H1  WAT   206     179.487 205.063 169.245  1.00  0.00           H  
ATOM   1675  H2  WAT   206     179.939 204.708 170.644  1.00  0.00           H  
TER    1676      WAT   206 
ATOM   1676  O   WAT   207     202.311 206.018 151.978  1.00  0.00           O  
ATOM   1677  H1  WAT   207     203.062 206.291 152.505  1.00  0.00           H  
ATOM   1678  H2  WAT   207     201.635 205.798 152.620  1.00  0.00           H  
TER    1679      WAT   207 
ATOM   1679  O   WAT   208     204.053 223.278 155.705  1.00  0.00           O  
ATOM   1680  H1  WAT   208     203.612 223.907 155.135  1.00  0.00           H  
ATOM   1681  H2  WAT   208     204.919 223.657 155.855  1.00  0.00           H  
TER    1682      WAT   208 
ATOM   1682  O   WAT   209     183.888 195.550 150.201  1.00  0.00           O  
ATOM   1683  H1  WAT   209     183.593 195.141 151.015  1.00  0.00           H  
ATOM   1684  H2  WAT   209     183.087 195.881 149.796  1.00  0.00           H  
TER    1685      WAT   209 
ATOM   1685  O   WAT   210     197.923 232.794 199.791  1.00  0.00           O  
ATOM   1686  H1  WAT   210     198.229 233.555 200.285  1.00  0.00           H  
ATOM   1687  H2  WAT   210     197.240 232.410 200.340  1.00  0.00           H  
TER    1688      WAT   210 
ATOM   1688  O   WAT   211     181.412 192.597 173.362  1.00  0.00           O  
ATOM   1689  H1  WAT   211     181.222 193.445 173.763  1.00  0.00           H  
ATOM   1690  H2  WAT   211     180.713 192.023 173.673  1.00  0.00           H  
TER    1691      WAT   211 
ATOM   1691  O   WAT   212     169.251 222.124 170.240  1.00  0.00           O  
ATOM   1692  H1  WAT   212     168.783 222.331 171.049  1.00  0.00           H  
ATOM   1693  H2  WAT   212     168.595 222.226 169.551  1.00  0.00           H  
TER    1694      WAT   212 
ATOM   1694  O   WAT   213     182.483 234.957 198.639  1.00  0.00           O  
ATOM   1695  H1  WAT   213     182.915 234.567 197.878  1.00  0.00           H  
ATOM   1696  H2  WAT   213     182.757 235.874 198.624  1.00  0.00           H  
TER    1697      WAT   213 
ATOM   1697  O   WAT   214     168.694 216.509 181.160  1.00  0.00           O  
ATOM   1698  H1  WAT   214     169.225 215.714 181.096  1.00  0.00           H  
ATOM   1699  H2  WAT   214     167.961 216.354 180.565  1.00  0.00           H  
TER    1700      WAT   214 
ATOM   1700  O   WAT   215     176.687 232.868 189.623  1.00  0.00           O  
ATOM   1701  H1  WAT   215     176.209 233.132 190.409  1.00  0.00           H  
ATOM   1702  H2  WAT   215     177.508 233.359 189.666  1.00  0.00           H  
TER    1703      WAT   215 
ATOM   1703  O   WAT   216     221.669 217.542 176.258  1.00  0.00           O  
ATOM   1704  H1  WAT   216     220.906 217.886 176.723  1.00  0.00           H  
ATOM   1705  H2  WAT   216     222.323 217.403 176.943  1.00  0.00           H  
TER    1706      WAT   216 
ATOM   1706  O   WAT   217     162.763 196.593 190.039  1.00  0.00           O  
ATOM   1707  H1  WAT   217     162.826 196.651 190.992  1.00  0.00           H  
ATOM   1708  H2  WAT   217     163.592 196.198 189.768  1.00  0.00           H  
TER    1709      WAT   217 
ATOM   1709  O   WAT   218     172.470 188.071 194.224  1.00  0.00           O  
ATOM   1710  H1  WAT   218     172.837 188.852 194.637  1.00  0.00           H  
ATOM   1711  H2  WAT   218     171.626 187.943 194.657  1.00  0.00           H  
TER    1712      WAT   218 
ATOM   1712  O   WAT   219     211.892 195.156 193.597  1.00  0.00           O  
ATOM   1713  H1  WAT   219     212.619 195.764 193.732  1.00  0.00           H  
ATOM   1714  H2  WAT   219     211.107 195.692 193.708  1.00  0.00           H  
TER    1715      WAT   219 
ATOM   1715  O   WAT   220     213.095 190.699 201.199  1.00  0.00           O  
ATOM   1716  H1  WAT   220     212.398 191.274 201.516  1.00  0.00           H  
ATOM   1717  H2  WAT   220     213.860 190.939 201.722  1.00  0.00           H  
TER    1718      WAT   220 
ATOM   1718  O   WAT   221     188.003 201.712 152.007  1.00  0.00           O  
ATOM   1719  H1  WAT   221     188.394 200.961 151.561  1.00  0.00           H  
ATOM   1720  H2  WAT   221     188.748 202.185 152.377  1.00  0.00           H  
TER    1721      WAT   221 
ATOM   1721  O   WAT   222     212.569 207.177 150.163  1.00  0.00           O  
ATOM   1722  H1  WAT   222     212.791 206.288 149.886  1.00  0.00           H  
ATOM   1723  H2  WAT   222     213.415 207.603 150.301  1.00  0.00           H  
TER    1724      WAT   222 
ATOM   1724  O   WAT   223     213.954 205.632 182.589  1.00  0.00           O  
ATOM   1725  H1  WAT   223     213.892 206.581 182.481  1.00  0.00           H  
ATOM   1726  H2  WAT   223     213.136 205.387 183.022  1.00  0.00           H  
TER    1727      WAT   223 
ATOM   1727  O   WAT   224     192.559 193.183 166.565  1.00  0.00           O  
ATOM   1728  H1  WAT   224     192.075 192.448 166.942  1.00  0.00           H  
ATOM   1729  H2  WAT   224     193.200 193.417 167.236  1.00  0.00           H  
TER    1730      WAT   224 
ATOM   1730  O   WAT   225     205.749 196.171 157.198  1.00  0.00           O  
ATOM   1731  H1  WAT   225     206.199 195.933 156.387  1.00  0.00           H  
ATOM   1732  H2  WAT   225     205.893 195.424 157.779  1.00  0.00           H  
TER    1733      WAT   225 
ATOM   1733  O   WAT   226     161.696 212.328 167.547  1.00  0.00           O  
ATOM   1734  H1  WAT   226     161.157 212.372 166.757  1.00  0.00           H  
ATOM   1735  H2  WAT   226     162.177 211.505 167.465  1.00  0.00           H  
TER    1736      WAT   226 
ATOM   1736  O   WAT   227     183.932 195.083 161.255  1.00  0.00           O  
ATOM   1737  H1  WAT   227     183.145 194.638 160.940  1.00  0.00           H  
ATOM   1738  H2  WAT   227     183.677 195.450 162.101  1.00  0.00           H  
TER    1739      WAT   227 
ATOM   1739  O   WAT   228     197.070 201.301 193.135  1.00  0.00           O  
ATOM   1740  H1  WAT   228     197.366 201.392 194.041  1.00  0.00           H  
ATOM   1741  H2  WAT   228     197.472 202.038 192.675  1.00  0.00           H  
TER    1742      WAT   228 
ATOM   1742  O   WAT   229     207.212 211.002 201.223  1.00  0.00           O  
ATOM   1743  H1  WAT   229     206.909 211.424 202.027  1.00  0.00           H  
ATOM   1744  H2  WAT   229     208.075 211.383 201.063  1.00  0.00           H  
TER    1745      WAT   229 
ATOM   1745  O   WAT   230     208.444 219.980 204.515  1.00  0.00           O  
ATOM   1746  H1  WAT   230     208.381 220.935 204.493  1.00  0.00           H  
ATOM   1747  H2  WAT   230     209.385 219.804 204.537  1.00  0.00           H  
TER    1748      WAT   230 
ATOM   1748  O   WAT   231     166.836 216.534 165.657  1.00  0.00           O  
ATOM   1749  H1  WAT   231     166.336 215.820 166.051  1.00  0.00           H  
ATOM   1750  H2  WAT   231     166.276 217.303 165.759  1.00  0.00           H  
TER    1751      WAT   231 
ATOM   1751  O   WAT   232     210.056 231.471 160.907  1.00  0.00           O  
ATOM   1752  H1  WAT   232     209.366 231.794 160.329  1.00  0.00           H  
ATOM   1753  H2  WAT   232     209.591 230.990 161.592  1.00  0.00           H  
TER    1754      WAT   232 
ATOM   1754  O   WAT   233     167.285 219.424 189.714  1.00  0.00           O  
ATOM   1755  H1  WAT   233     167.124 219.848 188.871  1.00  0.00           H  
ATOM   1756  H2  WAT   233     167.296 218.488 189.513  1.00  0.00           H  
TER    1757      WAT   233 
ATOM   1757  O   WAT   234     178.381 219.017 171.997  1.00  0.00           O  
ATOM   1758  H1  WAT   234     179.058 219.691 172.049  1.00  0.00           H  
ATOM   1759  H2  WAT   234     177.862 219.137 172.793  1.00  0.00           H  
TER    1760      WAT   234 
ATOM   1760  O   WAT   235     167.834 203.952 177.519  1.00  0.00           O  
ATOM   1761  H1  WAT   235     167.523 203.226 176.981  1.00  0.00           H  
ATOM   1762  H2  WAT   235     168.154 204.599 176.891  1.00  0.00           H  
TER    1763      WAT   235 
ATOM   1763  O   WAT   236     203.952 216.159 179.118  1.00  0.00           O  
ATOM   1764  H1  WAT   236     203.594 215.342 179.466  1.00  0.00           H  
ATOM   1765  H2  WAT   236     203.204 216.756 179.089  1.00  0.00           H  
TER    1766      WAT   236 
ATOM   1766  O   WAT   237     222.625 202.750 174.025  1.00  0.00           O  
ATOM   1767  H1  WAT   237     223.561 202.800 174.216  1.00  0.00           H  
ATOM   1768  H2  WAT   237     222.234 203.447 174.552  1.00  0.00           H  
TER    1769      WAT   237 
ATOM   1769  O   WAT   238     227.084 204.400 178.620  1.00  0.00           O  
ATOM   1770  H1  WAT   238     227.238 204.903 179.419  1.00  0.00           H  
ATOM   1771  H2  WAT   238     226.766 203.551 178.928  1.00  0.00           H  
TER    1772      WAT   238 
ATOM   1772  O   WAT   239     182.057 222.941 160.336  1.00  0.00           O  
ATOM   1773  H1  WAT   239     181.615 223.782 160.215  1.00  0.00           H  
ATOM   1774  H2  WAT   239     182.335 222.945 161.251  1.00  0.00           H  
TER    1775      WAT   239 
ATOM   1775  O   WAT   240     195.094 232.635 197.542  1.00  0.00           O  
ATOM   1776  H1  WAT   240     195.148 233.535 197.862  1.00  0.00           H  
ATOM   1777  H2  WAT   240     194.794 232.721 196.638  1.00  0.00           H  
TER    1778      WAT   240 
ATOM   1778  O   WAT   241     172.010 188.125 191.317  1.00  0.00           O  
ATOM   1779  H1  WAT   241     171.088 188.015 191.551  1.00  0.00           H  
ATOM   1780  H2  WAT   241     172.481 188.037 192.145  1.00  0.00           H  
TER    1781      WAT   241 
ATOM   1781  O   WAT   242     203.883 184.219 199.841  1.00  0.00           O  
ATOM   1782  H1  WAT   242     204.529 184.130 200.542  1.00  0.00           H  
ATOM   1783  H2  WAT   242     203.647 183.319 199.617  1.00  0.00           H  
TER    1784      WAT   242 
ATOM   1784  O   WAT   243     191.614 235.292 203.249  1.00  0.00           O  
ATOM   1785  H1  WAT   243     191.410 234.434 203.617  1.00  0.00           H  
ATOM   1786  H2  WAT   243     190.925 235.867 203.582  1.00  0.00           H  
TER    1787      WAT   243 
ATOM   1787  O   WAT   244     206.711 193.340 152.870  1.00  0.00           O  
ATOM   1788  H1  WAT   244     206.245 192.781 153.490  1.00  0.00           H  
ATOM   1789  H2  WAT   244     206.548 194.231 153.180  1.00  0.00           H  
TER    1790      WAT   244 
ATOM   1790  O   WAT   245     169.962 226.033 180.160  1.00  0.00           O  
ATOM   1791  H1  WAT   245     169.742 225.384 179.493  1.00  0.00           H  
ATOM   1792  H2  WAT   245     169.761 225.601 180.991  1.00  0.00           H  
TER    1793      WAT   245 
ATOM   1793  O   WAT   246     207.426 220.084 201.478  1.00  0.00           O  
ATOM   1794  H1  WAT   246     207.222 220.751 202.132  1.00  0.00           H  
ATOM   1795  H2  WAT   246     207.287 219.253 201.932  1.00  0.00           H  
TER    1796      WAT   246 
ATOM   1796  O   WAT   247     203.166 206.080 176.611  1.00  0.00           O  
ATOM   1797  H1  WAT   247     202.344 206.290 177.053  1.00  0.00           H  
ATOM   1798  H2  WAT   247     202.990 205.256 176.156  1.00  0.00           H  
TER    1799      WAT   247 
ATOM   1799  O   WAT   248     192.135 220.914 170.090  1.00  0.00           O  
ATOM   1800  H1  WAT   248     192.015 219.995 169.852  1.00  0.00           H  
ATOM   1801  H2  WAT   248     192.176 220.912 171.046  1.00  0.00           H  
TER    1802      WAT   248 
ATOM   1802  O   WAT   249     179.367 213.467 187.606  1.00  0.00           O  
ATOM   1803  H1  WAT   249     178.913 213.825 186.843  1.00  0.00           H  
ATOM   1804  H2  WAT   249     180.161 213.070 187.248  1.00  0.00           H  
TER    1805      WAT   249 
ATOM   1805  O   WAT   250     190.987 196.757 204.276  1.00  0.00           O  
ATOM   1806  H1  WAT   250     190.982 196.402 205.165  1.00  0.00           H  
ATOM   1807  H2  WAT   250     191.901 196.995 204.118  1.00  0.00           H  
TER    1808      WAT   250 
ATOM   1808  O   WAT   251     186.511 211.990 147.475  1.00  0.00           O  
ATOM   1809  H1  WAT   251     186.753 212.757 147.994  1.00  0.00           H  
ATOM   1810  H2  WAT   251     187.329 211.714 147.059  1.00  0.00           H  
TER    1811      WAT   251 
ATOM   1811  O   WAT   252     196.812 206.055 198.799  1.00  0.00           O  
ATOM   1812  H1  WAT   252     196.185 205.662 199.405  1.00  0.00           H  
ATOM   1813  H2  WAT   252     196.533 205.750 197.935  1.00  0.00           H  
TER    1814      WAT   252 
ATOM   1814  O   WAT   253     159.807 196.946 177.965  1.00  0.00           O  
ATOM   1815  H1  WAT   253     160.607 196.891 177.443  1.00  0.00           H  
ATOM   1816  H2  WAT   253     159.867 196.209 178.574  1.00  0.00           H  
TER    1817      WAT   253 
ATOM   1817  O   WAT   254     197.054 233.004 165.114  1.00  0.00           O  
ATOM   1818  H1  WAT   254     197.659 232.340 164.782  1.00  0.00           H  
ATOM   1819  H2  WAT   254     197.496 233.836 164.947  1.00  0.00           H  
TER    1820      WAT   254 
ATOM   1820  O   WAT   255     218.775 191.601 189.655  1.00  0.00           O  
ATOM   1821  H1  WAT   255     219.627 191.766 190.059  1.00  0.00           H  
ATOM   1822  H2  WAT   255     218.893 191.851 188.738  1.00  0.00           H  
TER    1823      WAT   255 
ATOM   1823  O   WAT   256     180.397 235.618 187.171  1.00  0.00           O  
ATOM   1824  H1  WAT   256     179.818 236.131 187.735  1.00  0.00           H  
ATOM   1825  H2  WAT   256     180.579 236.194 186.428  1.00  0.00           H  
TER    1826      WAT   256 
ATOM   1826  O   WAT   257     215.110 217.568 173.046  1.00  0.00           O  
ATOM   1827  H1  WAT   257     214.292 217.098 173.206  1.00  0.00           H  
ATOM   1828  H2  WAT   257     215.357 217.323 172.154  1.00  0.00           H  
TER    1829      WAT   257 
ATOM   1829  O   WAT   258     221.795 225.790 179.322  1.00  0.00           O  
ATOM   1830  H1  WAT   258     220.862 225.731 179.529  1.00  0.00           H  
ATOM   1831  H2  WAT   258     222.000 224.957 178.897  1.00  0.00           H  
TER    1832      WAT   258 
ATOM   1832  O   WAT   259     191.641 227.332 182.889  1.00  0.00           O  
ATOM   1833  H1  WAT   259     192.572 227.554 182.899  1.00  0.00           H  
ATOM   1834  H2  WAT   259     191.464 227.003 183.770  1.00  0.00           H  
TER    1835      WAT   259 
ATOM   1835  O   WAT   260     179.797 191.636 191.873  1.00  0.00           O  
ATOM   1836  H1  WAT   260     180.395 191.037 191.427  1.00  0.00           H  
ATOM   1837  H2  WAT   260     178.987 191.590 191.363  1.00  0.00           H  
TER    1838      WAT   260 
ATOM   1838  O   WAT   261     185.533 229.195 157.284  1.00  0.00           O  
ATOM   1839  H1  WAT   261     184.995 228.732 157.928  1.00  0.00           H  
ATOM   1840  H2  WAT   261     186.121 229.736 157.810  1.00  0.00           H  
TER    1841      WAT   261 
ATOM   1841  O   WAT   262     210.497 206.129 205.841  1.00  0.00           O  
ATOM   1842  H1  WAT   262     209.755 205.742 206.305  1.00  0.00           H  
ATOM   1843  H2  WAT   262     211.090 205.394 205.683  1.00  0.00           H  
TER    1844      WAT   262 
ATOM   1844  O   WAT   263     222.597 196.392 179.778  1.00  0.00           O  
ATOM   1845  H1  WAT   263     222.241 196.480 178.894  1.00  0.00           H  
ATOM   1846  H2  WAT   263     223.468 196.016 179.650  1.00  0.00           H  
TER    1847      WAT   263 
ATOM   1847  O   WAT   264     181.350 214.120 157.320  1.00  0.00           O  
ATOM   1848  H1  WAT   264     181.004 213.766 158.139  1.00  0.00           H  
ATOM   1849  H2  WAT   264     181.085 213.486 156.654  1.00  0.00           H  
TER    1850      WAT   264 
ATOM   1850  O   WAT   265     187.271 193.483 198.687  1.00  0.00           O  
ATOM   1851  H1  WAT   265     187.955 192.944 198.288  1.00  0.00           H  
ATOM   1852  H2  WAT   265     187.700 194.321 198.863  1.00  0.00           H  
TER    1853      WAT   265 
ATOM   1853  O   WAT   266     213.145 197.786 173.794  1.00  0.00           O  
ATOM   1854  H1  WAT   266     212.771 198.115 174.612  1.00  0.00           H  
ATOM   1855  H2  WAT   266     212.563 197.069 173.537  1.00  0.00           H  
TER    1856      WAT   266 
ATOM   1856  O   WAT   267     193.359 236.259 200.214  1.00  0.00           O  
ATOM   1857  H1  WAT   267     192.913 235.688 200.840  1.00  0.00           H  
ATOM   1858  H2  WAT   267     192.755 236.991 200.084  1.00  0.00           H  
TER    1859      WAT   267 
ATOM   1859  O   WAT   268     216.943 225.650 167.013  1.00  0.00           O  
ATOM   1860  H1  WAT   268     216.515 226.472 166.771  1.00  0.00           H  
ATOM   1861  H2  WAT   268     216.669 225.030 166.339  1.00  0.00           H  
TER    1862      WAT   268 
ATOM   1862  O   WAT   269     199.994 223.978 210.376  1.00  0.00           O  
ATOM   1863  H1  WAT   269     200.103 223.086 210.046  1.00  0.00           H  
ATOM   1864  H2  WAT   269     200.885 224.322 210.434  1.00  0.00           H  
TER    1865      WAT   269 
ATOM   1865  O   WAT   270     177.134 219.349 158.153  1.00  0.00           O  
ATOM   1866  H1  WAT   270     176.738 218.479 158.185  1.00  0.00           H  
ATOM   1867  H2  WAT   270     178.075 219.183 158.098  1.00  0.00           H  
TER    1868      WAT   270 
ATOM   1868  O   WAT   271     183.404 180.961 164.031  1.00  0.00           O  
ATOM   1869  H1  WAT   271     183.378 181.361 163.161  1.00  0.00           H  
ATOM   1870  H2  WAT   271     184.182 181.335 164.444  1.00  0.00           H  
TER    1871      WAT   271 
ATOM   1871  O   WAT   272     177.506 217.452 169.900  1.00  0.00           O  
ATOM   1872  H1  WAT   272     177.911 218.017 170.559  1.00  0.00           H  
ATOM   1873  H2  WAT   272     178.039 216.657 169.906  1.00  0.00           H  
TER    1874      WAT   272 
ATOM   1874  O   WAT   273     209.671 231.596 157.128  1.00  0.00           O  
ATOM   1875  H1  WAT   273     209.597 232.551 157.114  1.00  0.00           H  
ATOM   1876  H2  WAT   273     210.464 231.411 156.626  1.00  0.00           H  
TER    1877      WAT   273 
ATOM   1877  O   WAT   274     176.529 224.796 179.044  1.00  0.00           O  
ATOM   1878  H1  WAT   274     176.323 225.308 178.262  1.00  0.00           H  
ATOM   1879  H2  WAT   274     177.465 224.613 178.970  1.00  0.00           H  
TER    1880      WAT   274 
ATOM   1880  O   WAT   275     206.559 216.760 200.214  1.00  0.00           O  
ATOM   1881  H1  WAT   275     206.416 217.282 201.004  1.00  0.00           H  
ATOM   1882  H2  WAT   275     205.871 217.043 199.612  1.00  0.00           H  
TER    1883      WAT   275 
ATOM   1883  O   WAT   276     217.073 217.841 154.137  1.00  0.00           O  
ATOM   1884  H1  WAT   276     217.224 217.504 153.255  1.00  0.00           H  
ATOM   1885  H2  WAT   276     216.942 218.782 154.014  1.00  0.00           H  
TER    1886      WAT   276 
ATOM   1886  O   WAT   277     174.837 232.364 187.861  1.00  0.00           O  
ATOM   1887  H1  WAT   277     174.512 231.493 188.089  1.00  0.00           H  
ATOM   1888  H2  WAT   277     175.492 232.558 188.531  1.00  0.00           H  
TER    1889      WAT   277 
ATOM   1889  O   WAT   278     180.022 224.082 207.803  1.00  0.00           O  
ATOM   1890  H1  WAT   278     179.202 224.238 208.271  1.00  0.00           H  
ATOM   1891  H2  WAT   278     179.887 223.246 207.355  1.00  0.00           H  
TER    1892      WAT   278 
ATOM   1892  O   WAT   279     210.384 217.463 177.262  1.00  0.00           O  
ATOM   1893  H1  WAT   279     210.384 217.739 178.178  1.00  0.00           H  
ATOM   1894  H2  WAT   279     209.646 216.857 177.195  1.00  0.00           H  
TER    1895      WAT   279 
ATOM   1895  O   WAT   280     214.994 213.469 172.185  1.00  0.00           O  
ATOM   1896  H1  WAT   280     214.215 213.344 172.726  1.00  0.00           H  
ATOM   1897  H2  WAT   280     215.218 212.590 171.880  1.00  0.00           H  
TER    1898      WAT   280 
ATOM   1898  O   WAT   281     169.075 198.756 172.345  1.00  0.00           O  
ATOM   1899  H1  WAT   281     168.261 198.427 171.966  1.00  0.00           H  
ATOM   1900  H2  WAT   281     169.630 198.950 171.589  1.00  0.00           H  
TER    1901      WAT   281 
ATOM   1901  O   WAT   282     195.987 236.134 201.572  1.00  0.00           O  
ATOM   1902  H1  WAT   282     195.503 236.666 202.204  1.00  0.00           H  
ATOM   1903  H2  WAT   282     195.354 235.952 200.878  1.00  0.00           H  
TER    1904      WAT   282 
ATOM   1904  O   WAT   283     169.159 218.017 171.570  1.00  0.00           O  
ATOM   1905  H1  WAT   283     169.781 218.623 171.969  1.00  0.00           H  
ATOM   1906  H2  WAT   283     168.852 218.470 170.784  1.00  0.00           H  
TER    1907      WAT   283 
ATOM   1907  O   WAT   284     185.862 215.819 153.961  1.00  0.00           O  
ATOM   1908  H1  WAT   284     186.515 215.330 153.462  1.00  0.00           H  
ATOM   1909  H2  WAT   284     185.076 215.274 153.927  1.00  0.00           H  
TER    1910      WAT   284 
ATOM   1910  O   WAT   285     202.342 186.935 180.899  1.00  0.00           O  
ATOM   1911  H1  WAT   285     201.607 186.411 181.219  1.00  0.00           H  
ATOM   1912  H2  WAT   285     202.080 187.197 180.016  1.00  0.00           H  
TER    1913      WAT   285 
ATOM   1913  O   WAT   286     186.855 188.271 190.810  1.00  0.00           O  
ATOM   1914  H1  WAT   286     186.519 187.403 190.587  1.00  0.00           H  
ATOM   1915  H2  WAT   286     186.820 188.760 189.987  1.00  0.00           H  
TER    1916      WAT   286 
ATOM   1916  O   WAT   287     219.946 226.859 171.953  1.00  0.00           O  
ATOM   1917  H1  WAT   287     219.256 227.509 171.817  1.00  0.00           H  
ATOM   1918  H2  WAT   287     219.796 226.534 172.841  1.00  0.00           H  
TER    1919      WAT   287 
ATOM   1919  O   WAT   288     170.792 233.050 177.178  1.00  0.00           O  
ATOM   1920  H1  WAT   288     169.931 233.264 176.817  1.00  0.00           H  
ATOM   1921  H2  WAT   288     171.025 233.811 177.709  1.00  0.00           H  
TER    1922      WAT   288 
ATOM   1922  O   WAT   289     168.501 202.663 187.447  1.00  0.00           O  
ATOM   1923  H1  WAT   289     168.733 202.830 186.534  1.00  0.00           H  
ATOM   1924  H2  WAT   289     167.947 203.404 187.693  1.00  0.00           H  
TER    1925      WAT   289 
ATOM   1925  O   WAT   290     160.310 207.949 175.130  1.00  0.00           O  
ATOM   1926  H1  WAT   290     160.186 208.896 175.073  1.00  0.00           H  
ATOM   1927  H2  WAT   290     159.993 207.615 174.291  1.00  0.00           H  
TER    1928      WAT   290 
ATOM   1928  O   WAT   291     209.745 221.145 180.554  1.00  0.00           O  
ATOM   1929  H1  WAT   291     209.048 221.418 179.958  1.00  0.00           H  
ATOM   1930  H2  WAT   291     210.554 221.368 180.095  1.00  0.00           H  
TER    1931      WAT   291 
ATOM   1931  O   WAT   292     212.485 188.334 192.790  1.00  0.00           O  
ATOM   1932  H1  WAT   292     213.127 187.776 192.349  1.00  0.00           H  
ATOM   1933  H2  WAT   292     212.339 187.910 193.635  1.00  0.00           H  
TER    1934      WAT   292 
ATOM   1934  O   WAT   293     190.887 213.358 150.189  1.00  0.00           O  
ATOM   1935  H1  WAT   293     191.040 214.301 150.131  1.00  0.00           H  
ATOM   1936  H2  WAT   293     191.755 212.968 150.086  1.00  0.00           H  
TER    1937      WAT   293 
ATOM   1937  O   WAT   294     183.872 199.874 183.336  1.00  0.00           O  
ATOM   1938  H1  WAT   294     183.921 200.660 183.879  1.00  0.00           H  
ATOM   1939  H2  WAT   294     183.658 200.201 182.461  1.00  0.00           H  
TER    1940      WAT   294 
ATOM   1940  O   WAT   295     174.642 233.719 178.612  1.00  0.00           O  
ATOM   1941  H1  WAT   295     174.914 233.644 179.527  1.00  0.00           H  
ATOM   1942  H2  WAT   295     173.870 234.284 178.636  1.00  0.00           H  
TER    1943      WAT   295 
ATOM   1943  O   WAT   296     197.930 231.146 175.713  1.00  0.00           O  
ATOM   1944  H1  WAT   296     197.499 231.781 176.284  1.00  0.00           H  
ATOM   1945  H2  WAT   296     197.220 230.774 175.189  1.00  0.00           H  
TER    1946      WAT   296 
ATOM   1946  O   WAT   297     208.446 206.566 148.264  1.00  0.00           O  
ATOM   1947  H1  WAT   297     207.708 205.962 148.201  1.00  0.00           H  
ATOM   1948  H2  WAT   297     208.115 207.296 148.788  1.00  0.00           H  
TER    1949      WAT   297 
ATOM   1949  O   WAT   298     171.523 218.671 191.249  1.00  0.00           O  
ATOM   1950  H1  WAT   298     171.738 218.477 190.335  1.00  0.00           H  
ATOM   1951  H2  WAT   298     170.801 219.298 191.197  1.00  0.00           H  
TER    1952      WAT   298 
ATOM   1952  O   WAT   299     191.603 231.878 164.572  1.00  0.00           O  
ATOM   1953  H1  WAT   299     192.537 231.822 164.370  1.00  0.00           H  
ATOM   1954  H2  WAT   299     191.296 230.972 164.536  1.00  0.00           H  
TER    1955      WAT   299 
ATOM   1955  O   WAT   300     175.419 237.699 188.200  1.00  0.00           O  
ATOM   1956  H1  WAT   300     174.900 237.066 187.704  1.00  0.00           H  
ATOM   1957  H2  WAT   300     175.031 237.692 189.076  1.00  0.00           H  
TER    1958      WAT   300 
ATOM   1958  O   WAT   301     167.784 222.622 188.567  1.00  0.00           O  
ATOM   1959  H1  WAT   301     167.605 222.864 189.476  1.00  0.00           H  
ATOM   1960  H2  WAT   301     167.767 221.665 188.565  1.00  0.00           H  
TER    1961      WAT   301 
ATOM   1961  O   WAT   302     179.988 229.854 188.568  1.00  0.00           O  
ATOM   1962  H1  WAT   302     180.079 230.740 188.216  1.00  0.00           H  
ATOM   1963  H2  WAT   302     180.726 229.372 188.195  1.00  0.00           H  
TER    1964      WAT   302 
ATOM   1964  O   WAT   303     211.645 207.052 196.578  1.00  0.00           O  
ATOM   1965  H1  WAT   303     212.158 207.053 197.387  1.00  0.00           H  
ATOM   1966  H2  WAT   303     212.264 207.324 195.901  1.00  0.00           H  
TER    1967      WAT   303 
ATOM   1967  O   WAT   304     181.805 210.981 209.207  1.00  0.00           O  
ATOM   1968  H1  WAT   304     181.923 210.967 208.257  1.00  0.00           H  
ATOM   1969  H2  WAT   304     182.621 210.625 209.556  1.00  0.00           H  
TER    1970      WAT   304 
ATOM   1970  O   WAT   305     212.369 201.594 161.470  1.00  0.00           O  
ATOM   1971  H1  WAT   305     211.976 201.866 160.640  1.00  0.00           H  
ATOM   1972  H2  WAT   305     212.727 200.724 161.291  1.00  0.00           H  
TER    1973      WAT   305 
ATOM   1973  O   WAT   306     220.239 218.038 173.897  1.00  0.00           O  
ATOM   1974  H1  WAT   306     220.819 217.747 174.600  1.00  0.00           H  
ATOM   1975  H2  WAT   306     219.776 217.246 173.624  1.00  0.00           H  
TER    1976      WAT   306 
ATOM   1976  O   WAT   307     221.902 194.321 189.686  1.00  0.00           O  
ATOM   1977  H1  WAT   307     221.919 193.935 188.811  1.00  0.00           H  
ATOM   1978  H2  WAT   307     221.061 194.046 190.053  1.00  0.00           H  
TER    1979      WAT   307 
ATOM   1979  O   WAT   308     207.976 224.494 189.698  1.00  0.00           O  
ATOM   1980  H1  WAT   308     207.969 223.554 189.521  1.00  0.00           H  
ATOM   1981  H2  WAT   308     207.471 224.877 188.981  1.00  0.00           H  
TER    1982      WAT   308 
ATOM   1982  O   WAT   309     180.184 206.126 160.964  1.00  0.00           O  
ATOM   1983  H1  WAT   309     180.355 206.514 161.822  1.00  0.00           H  
ATOM   1984  H2  WAT   309     180.971 206.315 160.454  1.00  0.00           H  
TER    1985      WAT   309 
ATOM   1985  O   WAT   310     214.067 213.228 178.194  1.00  0.00           O  
ATOM   1986  H1  WAT   310     213.680 212.444 177.804  1.00  0.00           H  
ATOM   1987  H2  WAT   310     214.860 212.914 178.627  1.00  0.00           H  
TER    1988      WAT   310 
ATOM   1988  O   WAT   311     176.983 183.738 172.395  1.00  0.00           O  
ATOM   1989  H1  WAT   311     177.762 184.289 172.464  1.00  0.00           H  
ATOM   1990  H2  WAT   311     177.112 183.056 173.054  1.00  0.00           H  
TER    1991      WAT   311 
ATOM   1991  O   WAT   312     174.130 222.830 167.364  1.00  0.00           O  
ATOM   1992  H1  WAT   312     174.879 222.236 167.313  1.00  0.00           H  
ATOM   1993  H2  WAT   312     174.497 223.648 167.701  1.00  0.00           H  
TER    1994      WAT   312 
ATOM   1994  O   WAT   313     203.531 195.661 186.424  1.00  0.00           O  
ATOM   1995  H1  WAT   313     204.141 195.264 187.046  1.00  0.00           H  
ATOM   1996  H2  WAT   313     203.365 194.972 185.780  1.00  0.00           H  
TER    1997      WAT   313 
ATOM   1997  O   WAT   314     197.739 183.694 195.098  1.00  0.00           O  
ATOM   1998  H1  WAT   314     198.596 183.290 195.232  1.00  0.00           H  
ATOM   1999  H2  WAT   314     197.412 183.299 194.290  1.00  0.00           H  
TER    2000      WAT   314 
ATOM   2000  O   WAT   315     172.780 200.701 201.613  1.00  0.00           O  
ATOM   2001  H1  WAT   315     172.026 200.158 201.839  1.00  0.00           H  
ATOM   2002  H2  WAT   315     173.061 201.080 202.446  1.00  0.00           H  
TER    2003      WAT   315 
ATOM   2003  O   WAT   316     199.512 179.218 176.171  1.00  0.00           O  
ATOM   2004  H1  WAT   316     198.922 178.590 175.755  1.00  0.00           H  
ATOM   2005  H2  WAT   316     199.080 179.442 176.995  1.00  0.00           H  
TER    2006      WAT   316 
ATOM   2006  O   WAT   317     179.214 202.306 201.992  1.00  0.00           O  
ATOM   2007  H1  WAT   317     179.801 202.878 202.487  1.00  0.00           H  
ATOM   2008  H2  WAT   317     179.123 202.734 201.141  1.00  0.00           H  
TER    2009      WAT   317 
ATOM   2009  O   WAT   318     181.657 235.773 171.278  1.00  0.00           O  
ATOM   2010  H1  WAT   318     182.003 236.152 172.086  1.00  0.00           H  
ATOM   2011  H2  WAT   318     181.036 236.426 170.954  1.00  0.00           H  
TER    2012      WAT   318 
ATOM   2012  O   WAT   319     167.268 229.725 183.294  1.00  0.00           O  
ATOM   2013  H1  WAT   319     167.380 230.249 184.088  1.00  0.00           H  
ATOM   2014  H2  WAT   319     167.969 230.019 182.713  1.00  0.00           H  
TER    2015      WAT   319 
ATOM   2015  O   WAT   320     181.004 221.032 206.196  1.00  0.00           O  
ATOM   2016  H1  WAT   320     181.030 220.299 206.811  1.00  0.00           H  
ATOM   2017  H2  WAT   320     180.089 221.086 205.925  1.00  0.00           H  
TER    2018      WAT   320 
ATOM   2018  O   WAT   321     164.267 218.029 172.921  1.00  0.00           O  
ATOM   2019  H1  WAT   321     164.133 217.175 172.511  1.00  0.00           H  
ATOM   2020  H2  WAT   321     164.719 217.830 173.742  1.00  0.00           H  
TER    2021      WAT   321 
ATOM   2021  O   WAT   322     209.628 206.190 150.930  1.00  0.00           O  
ATOM   2022  H1  WAT   322     210.536 205.935 151.095  1.00  0.00           H  
ATOM   2023  H2  WAT   322     209.579 206.300 149.981  1.00  0.00           H  
TER    2024      WAT   322 
ATOM   2024  O   WAT   323     222.725 207.680 187.986  1.00  0.00           O  
ATOM   2025  H1  WAT   323     223.030 207.886 187.102  1.00  0.00           H  
ATOM   2026  H2  WAT   323     222.747 208.518 188.449  1.00  0.00           H  
TER    2027      WAT   323 
ATOM   2027  O   WAT   324     215.367 217.489 159.629  1.00  0.00           O  
ATOM   2028  H1  WAT   324     214.583 217.999 159.832  1.00  0.00           H  
ATOM   2029  H2  WAT   324     215.574 217.033 160.445  1.00  0.00           H  
TER    2030      WAT   324 
ATOM   2030  O   WAT   325     169.536 223.889 178.437  1.00  0.00           O  
ATOM   2031  H1  WAT   325     170.451 224.158 178.355  1.00  0.00           H  
ATOM   2032  H2  WAT   325     169.160 224.054 177.573  1.00  0.00           H  
TER    2033      WAT   325 
ATOM   2033  O   WAT   326     208.810 191.130 196.559  1.00  0.00           O  
ATOM   2034  H1  WAT   326     208.319 191.406 195.786  1.00  0.00           H  
ATOM   2035  H2  WAT   326     208.733 191.866 197.167  1.00  0.00           H  
TER    2036      WAT   326 
ATOM   2036  O   WAT   327     202.772 210.558 147.745  1.00  0.00           O  
ATOM   2037  H1  WAT   327     203.325 211.070 147.154  1.00  0.00           H  
ATOM   2038  H2  WAT   327     203.382 209.971 148.192  1.00  0.00           H  
TER    2039      WAT   327 
ATOM   2039  O   WAT   328     177.636 227.416 183.874  1.00  0.00           O  
ATOM   2040  H1  WAT   328     177.819 227.843 184.711  1.00  0.00           H  
ATOM   2041  H2  WAT   328     176.841 226.908 184.032  1.00  0.00           H  
TER    2042      WAT   328 
ATOM   2042  O   WAT   329     213.356 217.551 180.199  1.00  0.00           O  
ATOM   2043  H1  WAT   329     213.534 216.905 179.516  1.00  0.00           H  
ATOM   2044  H2  WAT   329     212.508 217.927 179.957  1.00  0.00           H  
TER    2045      WAT   329 
ATOM   2045  O   WAT   330     191.319 213.707 179.703  1.00  0.00           O  
ATOM   2046  H1  WAT   330     191.685 213.225 180.445  1.00  0.00           H  
ATOM   2047  H2  WAT   330     192.082 213.975 179.192  1.00  0.00           H  
TER    2048      WAT   330 
ATOM   2048  O   WAT   331     183.618 190.155 186.932  1.00  0.00           O  
ATOM   2049  H1  WAT   331     184.508 189.806 186.904  1.00  0.00           H  
ATOM   2050  H2  WAT   331     183.563 190.734 186.171  1.00  0.00           H  
TER    2051      WAT   331 
ATOM   2051  O   WAT   332     207.752 230.174 168.080  1.00  0.00           O  
ATOM   2052  H1  WAT   332     207.755 231.015 167.623  1.00  0.00           H  
ATOM   2053  H2  WAT   332     206.838 230.039 168.328  1.00  0.00           H  
TER    2054      WAT   332 
ATOM   2054  O   WAT   333     190.331 232.813 183.091  1.00  0.00           O  
ATOM   2055  H1  WAT   333     191.183 233.221 182.939  1.00  0.00           H  
ATOM   2056  H2  WAT   333     189.793 233.513 183.459  1.00  0.00           H  
TER    2057      WAT   333 
ATOM   2057  O   WAT   334     190.640 224.285 198.439  1.00  0.00           O  
ATOM   2058  H1  WAT   334     191.038 225.008 198.924  1.00  0.00           H  
ATOM   2059  H2  WAT   334     190.262 224.696 197.661  1.00  0.00           H  
TER    2060      WAT   334 
ATOM   2060  O   WAT   335     172.844 197.736 188.288  1.00  0.00           O  
ATOM   2061  H1  WAT   335     173.060 198.527 187.794  1.00  0.00           H  
ATOM   2062  H2  WAT   335     171.945 197.876 188.584  1.00  0.00           H  
TER    2063      WAT   335 
ATOM   2063  O   WAT   336     173.297 226.458 164.613  1.00  0.00           O  
ATOM   2064  H1  WAT   336     173.638 226.596 165.497  1.00  0.00           H  
ATOM   2065  H2  WAT   336     173.606 225.584 164.372  1.00  0.00           H  
TER    2066      WAT   336 
ATOM   2066  O   WAT   337     184.423 199.421 147.851  1.00  0.00           O  
ATOM   2067  H1  WAT   337     184.839 198.861 148.507  1.00  0.00           H  
ATOM   2068  H2  WAT   337     183.501 199.166 147.867  1.00  0.00           H  
TER    2069      WAT   337 
ATOM   2069  O   WAT   338     202.031 201.161 190.256  1.00  0.00           O  
ATOM   2070  H1  WAT   338     201.729 201.902 189.732  1.00  0.00           H  
ATOM   2071  H2  WAT   338     201.767 201.375 191.151  1.00  0.00           H  
TER    2072      WAT   338 
ATOM   2072  O   WAT   339     204.774 207.935 192.115  1.00  0.00           O  
ATOM   2073  H1  WAT   339     204.206 207.235 191.795  1.00  0.00           H  
ATOM   2074  H2  WAT   339     204.403 208.735 191.741  1.00  0.00           H  
TER    2075      WAT   339 
ATOM   2075  O   WAT   340     199.738 198.791 146.893  1.00  0.00           O  
ATOM   2076  H1  WAT   340     199.260 198.994 146.089  1.00  0.00           H  
ATOM   2077  H2  WAT   340     199.435 199.444 147.524  1.00  0.00           H  
TER    2078      WAT   340 
ATOM   2078  O   WAT   341     203.673 233.757 203.584  1.00  0.00           O  
ATOM   2079  H1  WAT   341     204.309 233.323 204.151  1.00  0.00           H  
ATOM   2080  H2  WAT   341     203.083 233.056 203.305  1.00  0.00           H  
TER    2081      WAT   341 
ATOM   2081  O   WAT   342     191.349 218.984 201.726  1.00  0.00           O  
ATOM   2082  H1  WAT   342     190.856 218.202 201.975  1.00  0.00           H  
ATOM   2083  H2  WAT   342     191.675 218.791 200.847  1.00  0.00           H  
TER    2084      WAT   342 
ATOM   2084  O   WAT   343     178.794 226.252 187.981  1.00  0.00           O  
ATOM   2085  H1  WAT   343     179.564 225.684 187.974  1.00  0.00           H  
ATOM   2086  H2  WAT   343     178.266 225.930 188.713  1.00  0.00           H  
TER    2087      WAT   343 
ATOM   2087  O   WAT   344     219.151 204.258 169.423  1.00  0.00           O  
ATOM   2088  H1  WAT   344     218.791 204.160 170.305  1.00  0.00           H  
ATOM   2089  H2  WAT   344     220.043 203.918 169.490  1.00  0.00           H  
TER    2090      WAT   344 
ATOM   2090  O   WAT   345     213.525 230.165 167.513  1.00  0.00           O  
ATOM   2091  H1  WAT   345     214.311 230.658 167.274  1.00  0.00           H  
ATOM   2092  H2  WAT   345     212.803 230.764 167.328  1.00  0.00           H  
TER    2093      WAT   345 
ATOM   2093  O   WAT   346     204.059 184.937 179.082  1.00  0.00           O  
ATOM   2094  H1  WAT   346     203.976 185.871 179.275  1.00  0.00           H  
ATOM   2095  H2  WAT   346     205.000 184.766 179.125  1.00  0.00           H  
TER    2096      WAT   346 
ATOM   2096  O   WAT   347     227.751 213.803 173.604  1.00  0.00           O  
ATOM   2097  H1  WAT   347     227.585 213.068 174.194  1.00  0.00           H  
ATOM   2098  H2  WAT   347     226.975 213.840 173.043  1.00  0.00           H  
TER    2099      WAT   347 
ATOM   2099  O   WAT   348     188.414 198.576 196.049  1.00  0.00           O  
ATOM   2100  H1  WAT   348     188.724 199.054 195.280  1.00  0.00           H  
ATOM   2101  H2  WAT   348     188.034 199.249 196.613  1.00  0.00           H  
TER    2102      WAT   348 
ATOM   2102  O   WAT   349     215.721 223.914 154.294  1.00  0.00           O  
ATOM   2103  H1  WAT   349     215.509 224.811 154.553  1.00  0.00           H  
ATOM   2104  H2  WAT   349     216.110 223.524 155.077  1.00  0.00           H  
TER    2105      WAT   349 
ATOM   2105  O   WAT   350     205.118 228.604 177.985  1.00  0.00           O  
ATOM   2106  H1  WAT   350     204.194 228.771 177.796  1.00  0.00           H  
ATOM   2107  H2  WAT   350     205.106 228.016 178.739  1.00  0.00           H  
TER    2108      WAT   350 
ATOM   2108  O   WAT   351     208.828 216.743 169.589  1.00  0.00           O  
ATOM   2109  H1  WAT   351     207.882 216.650 169.704  1.00  0.00           H  
ATOM   2110  H2  WAT   351     209.208 216.212 170.289  1.00  0.00           H  
TER    2111      WAT   351 
ATOM   2111  O   WAT   352     194.312 180.262 190.333  1.00  0.00           O  
ATOM   2112  H1  WAT   352     194.138 179.515 189.760  1.00  0.00           H  
ATOM   2113  H2  WAT   352     194.140 181.029 189.787  1.00  0.00           H  
TER    2114      WAT   352 
ATOM   2114  O   WAT   353     163.636 226.270 176.362  1.00  0.00           O  
ATOM   2115  H1  WAT   353     163.762 226.525 175.448  1.00  0.00           H  
ATOM   2116  H2  WAT   353     163.017 225.541 176.323  1.00  0.00           H  
TER    2117      WAT   353 
ATOM   2117  O   WAT   354     162.989 220.541 181.543  1.00  0.00           O  
ATOM   2118  H1  WAT   354     163.378 221.400 181.375  1.00  0.00           H  
ATOM   2119  H2  WAT   354     163.680 219.918 181.319  1.00  0.00           H  
TER    2120      WAT   354 
ATOM   2120  O   WAT   355     189.591 229.503 197.438  1.00  0.00           O  
ATOM   2121  H1  WAT   355     188.960 229.284 196.752  1.00  0.00           H  
ATOM   2122  H2  WAT   355     189.057 229.855 198.151  1.00  0.00           H  
TER    2123      WAT   355 
ATOM   2123  O   WAT   356     197.703 192.575 184.544  1.00  0.00           O  
ATOM   2124  H1  WAT   356     197.788 192.075 183.733  1.00  0.00           H  
ATOM   2125  H2  WAT   356     196.763 192.723 184.638  1.00  0.00           H  
TER    2126      WAT   356 
ATOM   2126  O   WAT   357     171.073 205.564 206.235  1.00  0.00           O  
ATOM   2127  H1  WAT   357     170.990 206.328 206.803  1.00  0.00           H  
ATOM   2128  H2  WAT   357     170.596 204.871 206.692  1.00  0.00           H  
TER    2129      WAT   357 
ATOM   2129  O   WAT   358     211.266 196.418 202.586  1.00  0.00           O  
ATOM   2130  H1  WAT   358     210.682 195.864 202.068  1.00  0.00           H  
ATOM   2131  H2  WAT   358     212.125 196.310 202.176  1.00  0.00           H  
TER    2132      WAT   358 
ATOM   2132  O   WAT   359     172.598 194.180 186.918  1.00  0.00           O  
ATOM   2133  H1  WAT   359     173.535 194.119 186.729  1.00  0.00           H  
ATOM   2134  H2  WAT   359     172.542 194.788 187.656  1.00  0.00           H  
TER    2135      WAT   359 
ATOM   2135  O   WAT   360     182.506 216.639 209.235  1.00  0.00           O  
ATOM   2136  H1  WAT   360     182.185 216.972 210.074  1.00  0.00           H  
ATOM   2137  H2  WAT   360     182.067 217.180 208.579  1.00  0.00           H  
TER    2138      WAT   360 
ATOM   2138  O   WAT   361     169.769 185.865 173.415  1.00  0.00           O  
ATOM   2139  H1  WAT   361     170.372 185.538 172.748  1.00  0.00           H  
ATOM   2140  H2  WAT   361     170.329 186.073 174.163  1.00  0.00           H  
TER    2141      WAT   361 
ATOM   2141  O   WAT   362     185.413 198.881 161.711  1.00  0.00           O  
ATOM   2142  H1  WAT   362     185.706 198.467 162.523  1.00  0.00           H  
ATOM   2143  H2  WAT   362     185.276 199.799 161.946  1.00  0.00           H  
TER    2144      WAT   362 
ATOM   2144  O   WAT   363     212.598 210.892 203.671  1.00  0.00           O  
ATOM   2145  H1  WAT   363     213.520 210.637 203.642  1.00  0.00           H  
ATOM   2146  H2  WAT   363     212.602 211.829 203.479  1.00  0.00           H  
TER    2147      WAT   363 
ATOM   2147  O   WAT   364     206.140 227.264 195.845  1.00  0.00           O  
ATOM   2148  H1  WAT   364     206.083 228.110 196.287  1.00  0.00           H  
ATOM   2149  H2  WAT   364     205.781 226.640 196.476  1.00  0.00           H  
TER    2150      WAT   364 
ATOM   2150  O   WAT   365     198.416 207.149 208.530  1.00  0.00           O  
ATOM   2151  H1  WAT   365     198.489 207.865 209.160  1.00  0.00           H  
ATOM   2152  H2  WAT   365     198.323 207.584 207.682  1.00  0.00           H  
TER    2153      WAT   365 
ATOM   2153  O   WAT   366     219.817 220.156 175.952  1.00  0.00           O  
ATOM   2154  H1  WAT   366     220.359 220.457 176.682  1.00  0.00           H  
ATOM   2155  H2  WAT   366     220.316 219.437 175.564  1.00  0.00           H  
TER    2156      WAT   366 
ATOM   2156  O   WAT   367     202.371 233.330 179.119  1.00  0.00           O  
ATOM   2157  H1  WAT   367     202.708 232.741 179.793  1.00  0.00           H  
ATOM   2158  H2  WAT   367     202.486 232.848 178.300  1.00  0.00           H  
TER    2159      WAT   367 
ATOM   2159  O   WAT   368     198.117 193.925 201.845  1.00  0.00           O  
ATOM   2160  H1  WAT   368     197.888 193.883 202.773  1.00  0.00           H  
ATOM   2161  H2  WAT   368     197.279 193.868 201.388  1.00  0.00           H  
TER    2162      WAT   368 
ATOM   2162  O   WAT   369     182.734 219.741 194.838  1.00  0.00           O  
ATOM   2163  H1  WAT   369     183.269 219.768 194.044  1.00  0.00           H  
ATOM   2164  H2  WAT   369     182.729 220.644 195.154  1.00  0.00           H  
TER    2165      WAT   369 
ATOM   2165  O   WAT   370     181.288 187.136 173.964  1.00  0.00           O  
ATOM   2166  H1  WAT   370     180.921 187.279 174.836  1.00  0.00           H  
ATOM   2167  H2  WAT   370     180.681 187.581 173.372  1.00  0.00           H  
TER    2168      WAT   370 
ATOM   2168  O   WAT   371     178.298 229.292 200.938  1.00  0.00           O  
ATOM   2169  H1  WAT   371     178.980 229.935 200.745  1.00  0.00           H  
ATOM   2170  H2  WAT   371     178.775 228.526 201.257  1.00  0.00           H  
TER    2171      WAT   371 
ATOM   2171  O   WAT   372     186.841 229.014 169.125  1.00  0.00           O  
ATOM   2172  H1  WAT   372     187.470 228.351 168.841  1.00  0.00           H  
ATOM   2173  H2  WAT   372     186.948 229.054 170.075  1.00  0.00           H  
TER    2174      WAT   372 
ATOM   2174  O   WAT   373     204.082 205.409 154.375  1.00  0.00           O  
ATOM   2175  H1  WAT   373     203.511 206.149 154.581  1.00  0.00           H  
ATOM   2176  H2  WAT   373     203.622 204.647 154.726  1.00  0.00           H  
TER    2177      WAT   373 
ATOM   2177  O   WAT   374     167.955 192.088 190.512  1.00  0.00           O  
ATOM   2178  H1  WAT   374     168.072 191.857 191.433  1.00  0.00           H  
ATOM   2179  H2  WAT   374     167.258 191.508 190.206  1.00  0.00           H  
TER    2180      WAT   374 
ATOM   2180  O   WAT   375     196.159 200.408 196.435  1.00  0.00           O  
ATOM   2181  H1  WAT   375     195.908 201.140 195.872  1.00  0.00           H  
ATOM   2182  H2  WAT   375     196.971 200.078 196.051  1.00  0.00           H  
TER    2183      WAT   375 
ATOM   2183  O   WAT   376     216.079 189.421 184.133  1.00  0.00           O  
ATOM   2184  H1  WAT   376     216.793 189.696 183.558  1.00  0.00           H  
ATOM   2185  H2  WAT   376     216.323 189.758 184.996  1.00  0.00           H  
TER    2186      WAT   376 
ATOM   2186  O   WAT   377     208.794 192.759 202.264  1.00  0.00           O  
ATOM   2187  H1  WAT   377     208.062 193.341 202.057  1.00  0.00           H  
ATOM   2188  H2  WAT   377     209.157 193.111 203.076  1.00  0.00           H  
TER    2189      WAT   377 
ATOM   2189  O   WAT   378     202.505 199.407 194.702  1.00  0.00           O  
ATOM   2190  H1  WAT   378     202.995 198.664 194.350  1.00  0.00           H  
ATOM   2191  H2  WAT   378     203.174 199.981 195.074  1.00  0.00           H  
TER    2192      WAT   378 
ATOM   2192  O   WAT   379     155.938 203.129 181.475  1.00  0.00           O  
ATOM   2193  H1  WAT   379     155.925 203.640 180.664  1.00  0.00           H  
ATOM   2194  H2  WAT   379     156.820 203.257 181.825  1.00  0.00           H  
TER    2195      WAT   379 
ATOM   2195  O   WAT   380     185.375 208.098 149.101  1.00  0.00           O  
ATOM   2196  H1  WAT   380     184.667 207.563 149.460  1.00  0.00           H  
ATOM   2197  H2  WAT   380     185.817 207.521 148.477  1.00  0.00           H  
TER    2198      WAT   380 
ATOM   2198  O   WAT   381     184.439 223.714 166.017  1.00  0.00           O  
ATOM   2199  H1  WAT   381     183.814 224.199 166.554  1.00  0.00           H  
ATOM   2200  H2  WAT   381     184.635 222.928 166.527  1.00  0.00           H  
TER    2201      WAT   381 
ATOM   2201  O   WAT   382     175.754 180.346 187.208  1.00  0.00           O  
ATOM   2202  H1  WAT   382     174.825 180.335 187.438  1.00  0.00           H  
ATOM   2203  H2  WAT   382     175.903 181.224 186.855  1.00  0.00           H  
TER    2204      WAT   382 
ATOM   2204  O   WAT   383     218.198 215.044 170.188  1.00  0.00           O  
ATOM   2205  H1  WAT   383     217.449 215.640 170.205  1.00  0.00           H  
ATOM   2206  H2  WAT   383     217.929 214.339 169.598  1.00  0.00           H  
TER    2207      WAT   383 
ATOM   2207  O   WAT   384     180.775 230.794 182.867  1.00  0.00           O  
ATOM   2208  H1  WAT   384     181.187 231.641 182.699  1.00  0.00           H  
ATOM   2209  H2  WAT   384     181.101 230.536 183.730  1.00  0.00           H  
TER    2210      WAT   384 
ATOM   2210  O   WAT   385     183.162 182.809 157.720  1.00  0.00           O  
ATOM   2211  H1  WAT   385     183.274 183.599 158.249  1.00  0.00           H  
ATOM   2212  H2  WAT   385     183.027 183.134 156.830  1.00  0.00           H  
TER    2213      WAT   385 
ATOM   2213  O   WAT   386     189.404 216.714 205.646  1.00  0.00           O  
ATOM   2214  H1  WAT   386     188.801 216.278 205.044  1.00  0.00           H  
ATOM   2215  H2  WAT   386     189.893 216.001 206.055  1.00  0.00           H  
TER    2216      WAT   386 
ATOM   2216  O   WAT   387     210.227 179.568 186.668  1.00  0.00           O  
ATOM   2217  H1  WAT   387     209.294 179.547 186.879  1.00  0.00           H  
ATOM   2218  H2  WAT   387     210.642 179.056 187.362  1.00  0.00           H  
TER    2219      WAT   387 
ATOM   2219  O   WAT   388     206.449 206.692 168.638  1.00  0.00           O  
ATOM   2220  H1  WAT   388     205.746 207.199 168.234  1.00  0.00           H  
ATOM   2221  H2  WAT   388     206.342 205.809 168.283  1.00  0.00           H  
TER    2222      WAT   388 
ATOM   2222  O   WAT   389     179.724 221.330 188.792  1.00  0.00           O  
ATOM   2223  H1  WAT   389     180.321 221.963 189.191  1.00  0.00           H  
ATOM   2224  H2  WAT   389     180.210 220.505 188.799  1.00  0.00           H  
TER    2225      WAT   389 
ATOM   2225  O   WAT   390     208.121 234.458 158.623  1.00  0.00           O  
ATOM   2226  H1  WAT   390     208.940 234.854 158.326  1.00  0.00           H  
ATOM   2227  H2  WAT   390     207.668 235.162 159.086  1.00  0.00           H  
TER    2228      WAT   390 
ATOM   2228  O   WAT   391     174.508 193.222 173.586  1.00  0.00           O  
ATOM   2229  H1  WAT   391     173.775 193.818 173.433  1.00  0.00           H  
ATOM   2230  H2  WAT   391     175.209 193.785 173.914  1.00  0.00           H  
TER    2231      WAT   391 
ATOM   2231  O   WAT   392     181.287 194.481 149.096  1.00  0.00           O  
ATOM   2232  H1  WAT   392     180.530 194.102 148.651  1.00  0.00           H  
ATOM   2233  H2  WAT   392     182.032 193.969 148.780  1.00  0.00           H  
TER    2234      WAT   392 
ATOM   2234  O   WAT   393     168.798 198.766 167.516  1.00  0.00           O  
ATOM   2235  H1  WAT   393     169.332 199.110 166.801  1.00  0.00           H  
ATOM   2236  H2  WAT   393     169.413 198.644 168.239  1.00  0.00           H  
TER    2237      WAT   393 
ATOM   2237  O   WAT   394     169.752 183.552 182.281  1.00  0.00           O  
ATOM   2238  H1  WAT   394     168.833 183.302 182.186  1.00  0.00           H  
ATOM   2239  H2  WAT   394     169.863 183.709 183.218  1.00  0.00           H  
TER    2240      WAT   394 
ATOM   2240  O   WAT   395     211.890 223.920 196.186  1.00  0.00           O  
ATOM   2241  H1  WAT   395     212.075 224.730 195.711  1.00  0.00           H  
ATOM   2242  H2  WAT   395     210.934 223.860 196.194  1.00  0.00           H  
TER    2243      WAT   395 
ATOM   2243  O   WAT   396     220.227 197.725 195.964  1.00  0.00           O  
ATOM   2244  H1  WAT   396     220.068 198.463 195.376  1.00  0.00           H  
ATOM   2245  H2  WAT   396     219.674 197.903 196.725  1.00  0.00           H  
TER    2246      WAT   396 
ATOM   2246  O   WAT   397     220.580 221.061 178.451  1.00  0.00           O  
ATOM   2247  H1  WAT   397     221.113 220.545 179.055  1.00  0.00           H  
ATOM   2248  H2  WAT   397     219.714 221.087 178.857  1.00  0.00           H  
TER    2249      WAT   397 
ATOM   2249  O   WAT   398     196.495 204.571 158.956  1.00  0.00           O  
ATOM   2250  H1  WAT   398     195.547 204.631 158.838  1.00  0.00           H  
ATOM   2251  H2  WAT   398     196.607 204.342 159.879  1.00  0.00           H  
TER    2252      WAT   398 
ATOM   2252  O   WAT   399     214.840 231.978 191.041  1.00  0.00           O  
ATOM   2253  H1  WAT   399     214.722 231.138 190.596  1.00  0.00           H  
ATOM   2254  H2  WAT   399     215.777 232.159 190.964  1.00  0.00           H  
TER    2255      WAT   399 
ATOM   2255  O   WAT   400     181.159 239.038 192.078  1.00  0.00           O  
ATOM   2256  H1  WAT   400     180.826 238.151 192.220  1.00  0.00           H  
ATOM   2257  H2  WAT   400     180.515 239.447 191.500  1.00  0.00           H  
TER    2258      WAT   400 
ATOM   2258  O   WAT   401     221.878 213.422 177.647  1.00  0.00           O  
ATOM   2259  H1  WAT   401     222.280 214.201 177.261  1.00  0.00           H  
ATOM   2260  H2  WAT   401     221.015 213.716 177.937  1.00  0.00           H  
TER    2261      WAT   401 
ATOM   2261  O   WAT   402     199.216 211.494 167.221  1.00  0.00           O  
ATOM   2262  H1  WAT   402     198.578 212.184 167.403  1.00  0.00           H  
ATOM   2263  H2  WAT   402     198.890 211.067 166.429  1.00  0.00           H  
TER    2264      WAT   402 
ATOM   2264  O   WAT   403     187.977 187.733 155.647  1.00  0.00           O  
ATOM   2265  H1  WAT   403     188.292 186.842 155.496  1.00  0.00           H  
ATOM   2266  H2  WAT   403     188.344 188.243 154.924  1.00  0.00           H  
TER    2267      WAT   403 
ATOM   2267  O   WAT   404     192.782 231.461 158.543  1.00  0.00           O  
ATOM   2268  H1  WAT   404     192.539 230.998 157.741  1.00  0.00           H  
ATOM   2269  H2  WAT   404     193.597 231.044 158.823  1.00  0.00           H  
TER    2270      WAT   404 
ATOM   2270  O   WAT   405     211.211 212.053 167.799  1.00  0.00           O  
ATOM   2271  H1  WAT   405     210.513 211.478 168.113  1.00  0.00           H  
ATOM   2272  H2  WAT   405     211.730 211.502 167.214  1.00  0.00           H  
TER    2273      WAT   405 
ATOM   2273  O   WAT   406     190.780 222.449 210.388  1.00  0.00           O  
ATOM   2274  H1  WAT   406     191.125 222.370 209.499  1.00  0.00           H  
ATOM   2275  H2  WAT   406     190.711 221.546 210.699  1.00  0.00           H  
TER    2276      WAT   406 
ATOM   2276  O   WAT   407     165.532 214.188 173.502  1.00  0.00           O  
ATOM   2277  H1  WAT   407     166.169 214.313 174.205  1.00  0.00           H  
ATOM   2278  H2  WAT   407     164.797 213.742 173.921  1.00  0.00           H  
TER    2279      WAT   407 
ATOM   2279  O   WAT   408     175.301 209.088 186.757  1.00  0.00           O  
ATOM   2280  H1  WAT   408     175.464 209.619 187.535  1.00  0.00           H  
ATOM   2281  H2  WAT   408     174.967 209.708 186.109  1.00  0.00           H  
TER    2282      WAT   408 
ATOM   2282  O   WAT   409     184.899 210.930 149.540  1.00  0.00           O  
ATOM   2283  H1  WAT   409     185.710 211.004 149.038  1.00  0.00           H  
ATOM   2284  H2  WAT   409     184.495 210.121 149.223  1.00  0.00           H  
TER    2285      WAT   409 
ATOM   2285  O   WAT   410     198.151 203.396 161.539  1.00  0.00           O  
ATOM   2286  H1  WAT   410     197.293 203.803 161.659  1.00  0.00           H  
ATOM   2287  H2  WAT   410     198.139 202.635 162.119  1.00  0.00           H  
TER    2288      WAT   410 
ATOM   2288  O   WAT   411     170.283 189.563 173.257  1.00  0.00           O  
ATOM   2289  H1  WAT   411     170.514 189.408 172.341  1.00  0.00           H  
ATOM   2290  H2  WAT   411     170.420 190.502 173.383  1.00  0.00           H  
TER    2291      WAT   411 
ATOM   2291  O   WAT   412     208.591 213.428 171.400  1.00  0.00           O  
ATOM   2292  H1  WAT   412     209.131 214.131 171.763  1.00  0.00           H  
ATOM   2293  H2  WAT   412     207.978 213.210 172.102  1.00  0.00           H  
TER    2294      WAT   412 
ATOM   2294  O   WAT   413     180.883 193.901 184.848  1.00  0.00           O  
ATOM   2295  H1  WAT   413     180.918 194.337 183.998  1.00  0.00           H  
ATOM   2296  H2  WAT   413     179.977 193.599 184.926  1.00  0.00           H  
TER    2297      WAT   413 
ATOM   2297  O   WAT   414     200.046 213.352 171.975  1.00  0.00           O  
ATOM   2298  H1  WAT   414     199.784 214.066 172.556  1.00  0.00           H  
ATOM   2299  H2  WAT   414     199.473 212.623 172.216  1.00  0.00           H  
TER    2300      WAT   414 
ATOM   2300  O   WAT   415     194.053 187.581 180.596  1.00  0.00           O  
ATOM   2301  H1  WAT   415     194.923 187.481 180.209  1.00  0.00           H  
ATOM   2302  H2  WAT   415     194.126 188.354 181.154  1.00  0.00           H  
TER    2303      WAT   415 
ATOM   2303  O   WAT   416     163.464 213.351 188.107  1.00  0.00           O  
ATOM   2304  H1  WAT   416     162.750 213.615 188.687  1.00  0.00           H  
ATOM   2305  H2  WAT   416     163.048 212.776 187.463  1.00  0.00           H  
TER    2306      WAT   416 
ATOM   2306  O   WAT   417     157.749 219.685 172.601  1.00  0.00           O  
ATOM   2307  H1  WAT   417     157.410 218.992 173.169  1.00  0.00           H  
ATOM   2308  H2  WAT   417     157.679 220.482 173.127  1.00  0.00           H  
TER    2309      WAT   417 
ATOM   2309  O   WAT   418     188.372 180.350 177.075  1.00  0.00           O  
ATOM   2310  H1  WAT   418     188.695 179.449 177.083  1.00  0.00           H  
ATOM   2311  H2  WAT   418     187.728 180.367 176.367  1.00  0.00           H  
TER    2312      WAT   418 
ATOM   2312  O   WAT   419     192.352 225.644 155.198  1.00  0.00           O  
ATOM   2313  H1  WAT   419     192.616 224.754 154.961  1.00  0.00           H  
ATOM   2314  H2  WAT   419     193.051 226.200 154.854  1.00  0.00           H  
TER    2315      WAT   419 
ATOM   2315  O   WAT   420     189.978 200.093 144.799  1.00  0.00           O  
ATOM   2316  H1  WAT   420     189.060 199.982 144.552  1.00  0.00           H  
ATOM   2317  H2  WAT   420     189.984 199.991 145.752  1.00  0.00           H  
TER    2318      WAT   420 
ATOM   2318  O   WAT   421     169.622 208.872 190.123  1.00  0.00           O  
ATOM   2319  H1  WAT   421     169.033 208.342 189.586  1.00  0.00           H  
ATOM   2320  H2  WAT   421     170.224 209.271 189.495  1.00  0.00           H  
TER    2321      WAT   421 
ATOM   2321  O   WAT   422     212.139 193.029 173.801  1.00  0.00           O  
ATOM   2322  H1  WAT   422     211.512 193.751 173.780  1.00  0.00           H  
ATOM   2323  H2  WAT   422     212.928 193.408 174.192  1.00  0.00           H  
TER    2324      WAT   422 
ATOM   2324  O   WAT   423     198.728 188.772 191.116  1.00  0.00           O  
ATOM   2325  H1  WAT   423     198.243 188.058 190.702  1.00  0.00           H  
ATOM   2326  H2  WAT   423     198.685 189.489 190.484  1.00  0.00           H  
TER    2327      WAT   423 
ATOM   2327  O   WAT   424     200.220 192.983 178.945  1.00  0.00           O  
ATOM   2328  H1  WAT   424     199.457 193.285 178.451  1.00  0.00           H  
ATOM   2329  H2  WAT   424     200.243 193.548 179.718  1.00  0.00           H  
TER    2330      WAT   424 
ATOM   2330  O   WAT   425     208.425 212.950 180.889  1.00  0.00           O  
ATOM   2331  H1  WAT   425     207.644 212.555 180.501  1.00  0.00           H  
ATOM   2332  H2  WAT   425     208.086 213.634 181.464  1.00  0.00           H  
TER    2333      WAT   425 
ATOM   2333  O   WAT   426     208.062 201.203 201.134  1.00  0.00           O  
ATOM   2334  H1  WAT   426     207.250 201.611 201.434  1.00  0.00           H  
ATOM   2335  H2  WAT   426     207.775 200.458 200.606  1.00  0.00           H  
TER    2336      WAT   426 
ATOM   2336  O   WAT   427     213.595 199.331 161.054  1.00  0.00           O  
ATOM   2337  H1  WAT   427     214.072 199.027 160.280  1.00  0.00           H  
ATOM   2338  H2  WAT   427     213.017 198.603 161.279  1.00  0.00           H  
TER    2339      WAT   427 
ATOM   2339  O   WAT   428     193.637 227.799 196.965  1.00  0.00           O  
ATOM   2340  H1  WAT   428     194.387 227.210 197.052  1.00  0.00           H  
ATOM   2341  H2  WAT   428     193.836 228.327 196.193  1.00  0.00           H  
TER    2342      WAT   428 
ATOM   2342  O   WAT   429     196.035 200.441 200.785  1.00  0.00           O  
ATOM   2343  H1  WAT   429     196.122 201.348 201.081  1.00  0.00           H  
ATOM   2344  H2  WAT   429     195.623 200.509 199.925  1.00  0.00           H  
TER    2345      WAT   429 
ATOM   2345  O   WAT   430     186.235 225.646 181.861  1.00  0.00           O  
ATOM   2346  H1  WAT   430     187.093 226.069 181.883  1.00  0.00           H  
ATOM   2347  H2  WAT   430     186.353 224.838 182.359  1.00  0.00           H  
TER    2348      WAT   430 
ATOM   2348  O   WAT   431     194.817 208.558 201.741  1.00  0.00           O  
ATOM   2349  H1  WAT   431     194.581 209.452 201.987  1.00  0.00           H  
ATOM   2350  H2  WAT   431     194.992 208.606 200.801  1.00  0.00           H  
TER    2351      WAT   431 
ATOM   2351  O   WAT   432     185.691 230.595 196.907  1.00  0.00           O  
ATOM   2352  H1  WAT   432     186.272 230.101 196.329  1.00  0.00           H  
ATOM   2353  H2  WAT   432     184.810 230.319 196.653  1.00  0.00           H  
TER    2354      WAT   432 
ATOM   2354  O   WAT   433     219.462 216.543 189.148  1.00  0.00           O  
ATOM   2355  H1  WAT   433     218.850 216.868 188.488  1.00  0.00           H  
ATOM   2356  H2  WAT   433     220.282 216.414 188.671  1.00  0.00           H  
TER    2357      WAT   433 
ATOM   2357  O   WAT   434     191.744 239.208 162.049  1.00  0.00           O  
ATOM   2358  H1  WAT   434     191.199 239.922 161.719  1.00  0.00           H  
ATOM   2359  H2  WAT   434     192.117 238.807 161.264  1.00  0.00           H  
TER    2360      WAT   434 
ATOM   2360  O   WAT   435     193.452 216.684 203.777  1.00  0.00           O  
ATOM   2361  H1  WAT   435     192.755 216.340 203.220  1.00  0.00           H  
ATOM   2362  H2  WAT   435     193.808 215.912 204.218  1.00  0.00           H  
TER    2363      WAT   435 
ATOM   2363  O   WAT   436     171.131 198.326 176.339  1.00  0.00           O  
ATOM   2364  H1  WAT   436     171.858 197.979 176.856  1.00  0.00           H  
ATOM   2365  H2  WAT   436     171.303 199.267 176.287  1.00  0.00           H  
TER    2366      WAT   436 
ATOM   2366  O   WAT   437     207.114 190.584 166.162  1.00  0.00           O  
ATOM   2367  H1  WAT   437     206.582 190.595 165.367  1.00  0.00           H  
ATOM   2368  H2  WAT   437     206.568 191.006 166.824  1.00  0.00           H  
TER    2369      WAT   437 
ATOM   2369  O   WAT   438     214.732 210.100 184.950  1.00  0.00           O  
ATOM   2370  H1  WAT   438     214.683 209.531 185.718  1.00  0.00           H  
ATOM   2371  H2  WAT   438     215.661 210.317 184.871  1.00  0.00           H  
TER    2372      WAT   438 
ATOM   2372  O   WAT   439     188.899 181.772 179.268  1.00  0.00           O  
ATOM   2373  H1  WAT   439     188.800 181.326 178.428  1.00  0.00           H  
ATOM   2374  H2  WAT   439     188.015 182.063 179.490  1.00  0.00           H  
TER    2375      WAT   439 
ATOM   2375  O   WAT   440     171.499 205.225 196.921  1.00  0.00           O  
ATOM   2376  H1  WAT   440     171.061 205.220 197.772  1.00  0.00           H  
ATOM   2377  H2  WAT   440     172.429 205.317 197.130  1.00  0.00           H  
TER    2378      WAT   440 
ATOM   2378  O   WAT   441     175.500 182.465 166.914  1.00  0.00           O  
ATOM   2379  H1  WAT   441     175.854 182.966 167.648  1.00  0.00           H  
ATOM   2380  H2  WAT   441     174.574 182.708 166.881  1.00  0.00           H  
TER    2381      WAT   441 
ATOM   2381  O   WAT   442     216.034 214.682 196.503  1.00  0.00           O  
ATOM   2382  H1  WAT   442     215.748 215.483 196.062  1.00  0.00           H  
ATOM   2383  H2  WAT   442     215.321 214.475 197.106  1.00  0.00           H  
TER    2384      WAT   442 
ATOM   2384  O   WAT   443     215.518 219.081 193.535  1.00  0.00           O  
ATOM   2385  H1  WAT   443     216.086 218.980 192.772  1.00  0.00           H  
ATOM   2386  H2  WAT   443     215.322 220.018 193.566  1.00  0.00           H  
TER    2387      WAT   443 
ATOM   2387  O   WAT   444     186.999 189.772 183.743  1.00  0.00           O  
ATOM   2388  H1  WAT   444     187.236 189.796 182.816  1.00  0.00           H  
ATOM   2389  H2  WAT   444     186.549 190.603 183.896  1.00  0.00           H  
TER    2390      WAT   444 
ATOM   2390  O   WAT   445     184.013 237.450 181.526  1.00  0.00           O  
ATOM   2391  H1  WAT   445     184.763 237.356 180.939  1.00  0.00           H  
ATOM   2392  H2  WAT   445     184.133 236.762 182.180  1.00  0.00           H  
TER    2393      WAT   445 
ATOM   2393  O   WAT   446     185.316 230.086 192.106  1.00  0.00           O  
ATOM   2394  H1  WAT   446     185.261 229.139 192.238  1.00  0.00           H  
ATOM   2395  H2  WAT   446     186.163 230.218 191.679  1.00  0.00           H  
TER    2396      WAT   446 
ATOM   2396  O   WAT   447     196.559 203.067 201.737  1.00  0.00           O  
ATOM   2397  H1  WAT   447     196.982 203.027 202.594  1.00  0.00           H  
ATOM   2398  H2  WAT   447     196.406 204.000 201.587  1.00  0.00           H  
TER    2399      WAT   447 
ATOM   2399  O   WAT   448     213.090 202.494 175.140  1.00  0.00           O  
ATOM   2400  H1  WAT   448     213.127 201.901 174.389  1.00  0.00           H  
ATOM   2401  H2  WAT   448     213.462 201.990 175.863  1.00  0.00           H  
TER    2402      WAT   448 
ATOM   2402  O   WAT   449     217.668 200.121 177.810  1.00  0.00           O  
ATOM   2403  H1  WAT   449     216.882 200.551 178.150  1.00  0.00           H  
ATOM   2404  H2  WAT   449     217.899 200.629 177.031  1.00  0.00           H  
TER    2405      WAT   449 
ATOM   2405  O   WAT   450     168.587 214.554 184.146  1.00  0.00           O  
ATOM   2406  H1  WAT   450     169.538 214.498 184.238  1.00  0.00           H  
ATOM   2407  H2  WAT   450     168.272 213.680 184.375  1.00  0.00           H  
TER    2408      WAT   450 
ATOM   2408  O   WAT   451     184.657 206.476 169.396  1.00  0.00           O  
ATOM   2409  H1  WAT   451     184.987 205.618 169.668  1.00  0.00           H  
ATOM   2410  H2  WAT   451     185.270 207.101 169.784  1.00  0.00           H  
TER    2411      WAT   451 
ATOM   2411  O   WAT   452     163.183 207.053 183.347  1.00  0.00           O  
ATOM   2412  H1  WAT   452     163.839 206.562 183.841  1.00  0.00           H  
ATOM   2413  H2  WAT   452     162.346 206.686 183.630  1.00  0.00           H  
TER    2414      WAT   452 
ATOM   2414  O   WAT   453     206.693 197.918 180.769  1.00  0.00           O  
ATOM   2415  H1  WAT   453     206.971 198.549 180.105  1.00  0.00           H  
ATOM   2416  H2  WAT   453     205.881 197.547 180.421  1.00  0.00           H  
TER    2417      WAT   453 
ATOM   2417  O   WAT   454     187.136 188.010 193.421  1.00  0.00           O  
ATOM   2418  H1  WAT   454     187.683 187.230 193.327  1.00  0.00           H  
ATOM   2419  H2  WAT   454     186.990 188.310 192.524  1.00  0.00           H  
TER    2420      WAT   454 
ATOM   2420  O   WAT   455     193.804 197.600 154.714  1.00  0.00           O  
ATOM   2421  H1  WAT   455     194.536 198.093 155.084  1.00  0.00           H  
ATOM   2422  H2  WAT   455     193.045 198.170 154.838  1.00  0.00           H  
TER    2423      WAT   455 
ATOM   2423  O   WAT   456     195.977 191.111 166.129  1.00  0.00           O  
ATOM   2424  H1  WAT   456     196.133 190.168 166.189  1.00  0.00           H  
ATOM   2425  H2  WAT   456     195.214 191.191 165.557  1.00  0.00           H  
TER    2426      WAT   456 
ATOM   2426  O   WAT   457     196.231 211.515 159.086  1.00  0.00           O  
ATOM   2427  H1  WAT   457     196.488 210.808 159.677  1.00  0.00           H  
ATOM   2428  H2  WAT   457     195.456 211.900 159.496  1.00  0.00           H  
TER    2429      WAT   457 
ATOM   2429  O   WAT   458     222.246 222.533 172.388  1.00  0.00           O  
ATOM   2430  H1  WAT   458     221.976 222.758 173.279  1.00  0.00           H  
ATOM   2431  H2  WAT   458     222.159 221.580 172.346  1.00  0.00           H  
TER    2432      WAT   458 
ATOM   2432  O   WAT   459     180.601 192.376 194.298  1.00  0.00           O  
ATOM   2433  H1  WAT   459     181.553 192.474 194.262  1.00  0.00           H  
ATOM   2434  H2  WAT   459     180.386 191.833 193.541  1.00  0.00           H  
TER    2435      WAT   459 
ATOM   2435  O   WAT   460     200.379 227.119 207.905  1.00  0.00           O  
ATOM   2436  H1  WAT   460     200.980 227.763 208.278  1.00  0.00           H  
ATOM   2437  H2  WAT   460     200.927 226.356 207.723  1.00  0.00           H  
TER    2438      WAT   460 
ATOM   2438  O   WAT   461     179.661 201.386 164.531  1.00  0.00           O  
ATOM   2439  H1  WAT   461     179.311 200.842 165.238  1.00  0.00           H  
ATOM   2440  H2  WAT   461     180.605 201.401 164.687  1.00  0.00           H  
TER    2441      WAT   461 
ATOM   2441  O   WAT   462     207.139 180.634 176.579  1.00  0.00           O  
ATOM   2442  H1  WAT   462     207.645 180.611 177.392  1.00  0.00           H  
ATOM   2443  H2  WAT   462     207.547 179.967 176.026  1.00  0.00           H  
TER    2444      WAT   462 
ATOM   2444  O   WAT   463     173.593 239.318 177.341  1.00  0.00           O  
ATOM   2445  H1  WAT   463     174.010 240.177 177.268  1.00  0.00           H  
ATOM   2446  H2  WAT   463     173.636 238.956 176.456  1.00  0.00           H  
TER    2447      WAT   463 
ATOM   2447  O   WAT   464     184.715 188.386 162.659  1.00  0.00           O  
ATOM   2448  H1  WAT   464     183.782 188.345 162.451  1.00  0.00           H  
ATOM   2449  H2  WAT   464     185.149 188.417 161.806  1.00  0.00           H  
TER    2450      WAT   464 
ATOM   2450  O   WAT   465     167.026 192.080 185.206  1.00  0.00           O  
ATOM   2451  H1  WAT   465     167.496 192.839 184.861  1.00  0.00           H  
ATOM   2452  H2  WAT   465     167.689 191.392 185.259  1.00  0.00           H  
TER    2453      WAT   465 
ATOM   2453  O   WAT   466     164.940 205.158 184.347  1.00  0.00           O  
ATOM   2454  H1  WAT   466     164.693 204.284 184.646  1.00  0.00           H  
ATOM   2455  H2  WAT   466     165.203 205.035 183.436  1.00  0.00           H  
TER    2456      WAT   466 
ATOM   2456  O   WAT   467     178.898 206.610 206.659  1.00  0.00           O  
ATOM   2457  H1  WAT   467     178.325 206.171 206.030  1.00  0.00           H  
ATOM   2458  H2  WAT   467     178.429 207.413 206.888  1.00  0.00           H  
TER    2459      WAT   467 
ATOM   2459  O   WAT   468     184.679 239.911 168.010  1.00  0.00           O  
ATOM   2460  H1  WAT   468     184.175 240.708 167.846  1.00  0.00           H  
ATOM   2461  H2  WAT   468     185.579 240.216 168.121  1.00  0.00           H  
TER    2462      WAT   468 
ATOM   2462  O   WAT   469     199.725 238.874 181.162  1.00  0.00           O  
ATOM   2463  H1  WAT   469     200.574 238.540 180.874  1.00  0.00           H  
ATOM   2464  H2  WAT   469     199.928 239.705 181.592  1.00  0.00           H  
TER    2465      WAT   469 
ATOM   2465  O   WAT   470     171.823 211.236 198.754  1.00  0.00           O  
ATOM   2466  H1  WAT   470     172.369 211.702 198.120  1.00  0.00           H  
ATOM   2467  H2  WAT   470     172.390 210.546 199.096  1.00  0.00           H  
TER    2468      WAT   470 
ATOM   2468  O   WAT   471     189.158 216.819 154.096  1.00  0.00           O  
ATOM   2469  H1  WAT   471     188.791 216.317 153.369  1.00  0.00           H  
ATOM   2470  H2  WAT   471     188.647 216.545 154.858  1.00  0.00           H  
TER    2471      WAT   471 
ATOM   2471  O   WAT   472     198.841 221.023 156.991  1.00  0.00           O  
ATOM   2472  H1  WAT   472     199.446 221.327 157.668  1.00  0.00           H  
ATOM   2473  H2  WAT   472     199.407 220.661 156.308  1.00  0.00           H  
TER    2474      WAT   472 
ATOM   2474  O   WAT   473     178.850 187.877 171.337  1.00  0.00           O  
ATOM   2475  H1  WAT   473     177.955 187.564 171.469  1.00  0.00           H  
ATOM   2476  H2  WAT   473     179.323 187.113 171.005  1.00  0.00           H  
TER    2477      WAT   473 
ATOM   2477  O   WAT   474     204.232 210.817 176.173  1.00  0.00           O  
ATOM   2478  H1  WAT   474     204.276 209.971 175.725  1.00  0.00           H  
ATOM   2479  H2  WAT   474     203.393 210.800 176.633  1.00  0.00           H  
TER    2480      WAT   474 
ATOM   2480  O   WAT   475     205.294 238.255 159.135  1.00  0.00           O  
ATOM   2481  H1  WAT   475     205.104 238.474 160.047  1.00  0.00           H  
ATOM   2482  H2  WAT   475     204.563 237.700 158.866  1.00  0.00           H  
TER    2483      WAT   475 
ATOM   2483  O   WAT   476     204.662 186.222 196.686  1.00  0.00           O  
ATOM   2484  H1  WAT   476     204.630 185.978 197.611  1.00  0.00           H  
ATOM   2485  H2  WAT   476     205.244 185.575 196.287  1.00  0.00           H  
TER    2486      WAT   476 
ATOM   2486  O   WAT   477     180.873 227.049 197.415  1.00  0.00           O  
ATOM   2487  H1  WAT   477     181.235 226.511 196.711  1.00  0.00           H  
ATOM   2488  H2  WAT   477     180.499 227.809 196.967  1.00  0.00           H  
TER    2489      WAT   477 
ATOM   2489  O   WAT   478     202.568 223.741 203.719  1.00  0.00           O  
ATOM   2490  H1  WAT   478     202.753 223.943 202.802  1.00  0.00           H  
ATOM   2491  H2  WAT   478     202.313 222.820 203.715  1.00  0.00           H  
TER    2492      WAT   478 
ATOM   2492  O   WAT   479     200.176 230.474 166.070  1.00  0.00           O  
ATOM   2493  H1  WAT   479     200.115 230.998 166.870  1.00  0.00           H  
ATOM   2494  H2  WAT   479     200.036 229.573 166.363  1.00  0.00           H  
TER    2495      WAT   479 
ATOM   2495  O   WAT   480     204.524 179.698 172.031  1.00  0.00           O  
ATOM   2496  H1  WAT   480     204.550 178.988 172.673  1.00  0.00           H  
ATOM   2497  H2  WAT   480     205.162 180.335 172.352  1.00  0.00           H  
TER    2498      WAT   480 
ATOM   2498  O   WAT   481     195.651 209.046 167.642  1.00  0.00           O  
ATOM   2499  H1  WAT   481     195.952 208.182 167.923  1.00  0.00           H  
ATOM   2500  H2  WAT   481     195.005 209.301 168.302  1.00  0.00           H  
TER    2501      WAT   481 
ATOM   2501  O   WAT   482     163.940 220.337 174.207  1.00  0.00           O  
ATOM   2502  H1  WAT   482     164.150 219.613 173.617  1.00  0.00           H  
ATOM   2503  H2  WAT   482     164.698 220.919 174.152  1.00  0.00           H  
TER    2504      WAT   482 
ATOM   2504  O   WAT   483     178.214 184.635 188.354  1.00  0.00           O  
ATOM   2505  H1  WAT   483     177.426 184.885 187.872  1.00  0.00           H  
ATOM   2506  H2  WAT   483     178.311 183.698 188.186  1.00  0.00           H  
TER    2507      WAT   483 
ATOM   2507  O   WAT   484     195.995 191.756 191.450  1.00  0.00           O  
ATOM   2508  H1  WAT   484     196.016 190.827 191.220  1.00  0.00           H  
ATOM   2509  H2  WAT   484     196.220 191.777 192.381  1.00  0.00           H  
TER    2510      WAT   484 
ATOM   2510  O   WAT   485     186.577 192.455 203.412  1.00  0.00           O  
ATOM   2511  H1  WAT   485     186.194 193.151 202.880  1.00  0.00           H  
ATOM   2512  H2  WAT   485     187.098 192.915 204.071  1.00  0.00           H  
TER    2513      WAT   485 
ATOM   2513  O   WAT   486     214.998 194.292 177.134  1.00  0.00           O  
ATOM   2514  H1  WAT   486     214.065 194.155 177.292  1.00  0.00           H  
ATOM   2515  H2  WAT   486     215.288 194.841 177.863  1.00  0.00           H  
TER    2516      WAT   486 
ATOM   2516  O   WAT   487     187.385 215.305 147.997  1.00  0.00           O  
ATOM   2517  H1  WAT   487     186.473 215.589 148.051  1.00  0.00           H  
ATOM   2518  H2  WAT   487     187.889 216.118 147.969  1.00  0.00           H  
TER    2519      WAT   487 
ATOM   2519  O   WAT   488     214.956 209.498 168.132  1.00  0.00           O  
ATOM   2520  H1  WAT   488     215.099 210.135 168.830  1.00  0.00           H  
ATOM   2521  H2  WAT   488     215.794 209.459 167.669  1.00  0.00           H  
TER    2522      WAT   488 
ATOM   2522  O   WAT   489     177.878 236.764 174.010  1.00  0.00           O  
ATOM   2523  H1  WAT   489     177.858 236.161 173.265  1.00  0.00           H  
ATOM   2524  H2  WAT   489     177.065 236.588 174.483  1.00  0.00           H  
TER    2525      WAT   489 
ATOM   2525  O   WAT   490     185.132 234.155 178.638  1.00  0.00           O  
ATOM   2526  H1  WAT   490     185.009 233.868 179.543  1.00  0.00           H  
ATOM   2527  H2  WAT   490     185.767 233.536 178.276  1.00  0.00           H  
TER    2528      WAT   490 
ATOM   2528  O   WAT   491     209.455 209.784 147.776  1.00  0.00           O  
ATOM   2529  H1  WAT   491     210.181 209.194 147.982  1.00  0.00           H  
ATOM   2530  H2  WAT   491     209.547 209.961 146.840  1.00  0.00           H  
TER    2531      WAT   491 
ATOM   2531  O   WAT   492     199.586 228.016 162.832  1.00  0.00           O  
ATOM   2532  H1  WAT   492     199.039 227.690 162.116  1.00  0.00           H  
ATOM   2533  H2  WAT   492     198.969 228.184 163.546  1.00  0.00           H  
TER    2534      WAT   492 
ATOM   2534  O   WAT   493     195.482 184.947 164.786  1.00  0.00           O  
ATOM   2535  H1  WAT   493     194.685 185.221 164.331  1.00  0.00           H  
ATOM   2536  H2  WAT   493     195.213 184.837 165.698  1.00  0.00           H  
TER    2537      WAT   493 
ATOM   2537  O   WAT   494     187.165 187.712 185.654  1.00  0.00           O  
ATOM   2538  H1  WAT   494     187.971 187.733 186.170  1.00  0.00           H  
ATOM   2539  H2  WAT   494     187.118 188.576 185.246  1.00  0.00           H  
TER    2540      WAT   494 
ATOM   2540  O   WAT   495     164.793 206.480 192.975  1.00  0.00           O  
ATOM   2541  H1  WAT   495     164.770 207.395 193.257  1.00  0.00           H  
ATOM   2542  H2  WAT   495     165.524 206.098 193.460  1.00  0.00           H  
TER    2543      WAT   495 
ATOM   2543  O   WAT   496     189.425 212.231 193.831  1.00  0.00           O  
ATOM   2544  H1  WAT   496     189.246 212.988 193.273  1.00  0.00           H  
ATOM   2545  H2  WAT   496     189.607 212.607 194.693  1.00  0.00           H  
TER    2546      WAT   496 
ATOM   2546  O   WAT   497     177.716 239.299 184.477  1.00  0.00           O  
ATOM   2547  H1  WAT   497     177.869 239.094 185.399  1.00  0.00           H  
ATOM   2548  H2  WAT   497     177.207 238.557 184.148  1.00  0.00           H  
TER    2549      WAT   497 
ATOM   2549  O   WAT   498     181.063 231.142 177.896  1.00  0.00           O  
ATOM   2550  H1  WAT   498     181.254 230.816 178.776  1.00  0.00           H  
ATOM   2551  H2  WAT   498     181.843 231.640 177.650  1.00  0.00           H  
TER    2552      WAT   498 
ATOM   2552  O   WAT   499     195.874 197.758 145.890  1.00  0.00           O  
ATOM   2553  H1  WAT   499     195.580 197.026 146.432  1.00  0.00           H  
ATOM   2554  H2  WAT   499     195.324 198.493 146.163  1.00  0.00           H  
TER    2555      WAT   499 
ATOM   2555  O   WAT   500     205.776 219.749 168.389  1.00  0.00           O  
ATOM   2556  H1  WAT   500     206.241 219.156 167.798  1.00  0.00           H  
ATOM   2557  H2  WAT   500     204.863 219.700 168.107  1.00  0.00           H  
TER    2558      WAT   500 
ATOM   2558  O   WAT   501     186.955 218.237 179.444  1.00  0.00           O  
ATOM   2559  H1  WAT   501     186.682 219.101 179.136  1.00  0.00           H  
ATOM   2560  H2  WAT   501     186.424 218.082 180.225  1.00  0.00           H  
TER    2561      WAT   501 
ATOM   2561  O   WAT   502     214.215 198.689 167.681  1.00  0.00           O  
ATOM   2562  H1  WAT   502     214.719 199.438 167.363  1.00  0.00           H  
ATOM   2563  H2  WAT   502     214.490 197.961 167.125  1.00  0.00           H  
TER    2564      WAT   502 
ATOM   2564  O   WAT   503     217.752 193.461 169.138  1.00  0.00           O  
ATOM   2565  H1  WAT   503     217.736 192.530 168.917  1.00  0.00           H  
ATOM   2566  H2  WAT   503     216.829 193.703 169.214  1.00  0.00           H  
TER    2567      WAT   503 
ATOM   2567  O   WAT   504     213.192 206.236 165.607  1.00  0.00           O  
ATOM   2568  H1  WAT   504     212.730 206.400 164.785  1.00  0.00           H  
ATOM   2569  H2  WAT   504     212.977 206.989 166.156  1.00  0.00           H  
TER    2570      WAT   504 
ATOM   2570  O   WAT   505     184.027 203.738 191.772  1.00  0.00           O  
ATOM   2571  H1  WAT   505     184.322 204.068 190.924  1.00  0.00           H  
ATOM   2572  H2  WAT   505     184.662 204.085 192.398  1.00  0.00           H  
TER    2573      WAT   505 
ATOM   2573  O   WAT   506     173.815 206.740 179.526  1.00  0.00           O  
ATOM   2574  H1  WAT   506     174.718 207.003 179.350  1.00  0.00           H  
ATOM   2575  H2  WAT   506     173.286 207.317 178.974  1.00  0.00           H  
TER    2576      WAT   506 
ATOM   2576  O   WAT   507     210.188 211.901 178.127  1.00  0.00           O  
ATOM   2577  H1  WAT   507     209.557 211.466 178.700  1.00  0.00           H  
ATOM   2578  H2  WAT   507     210.050 212.835 178.285  1.00  0.00           H  
TER    2579      WAT   507 
ATOM   2579  O   WAT   508     195.886 192.483 168.514  1.00  0.00           O  
ATOM   2580  H1  WAT   508     196.109 192.139 167.649  1.00  0.00           H  
ATOM   2581  H2  WAT   508     196.680 192.358 169.034  1.00  0.00           H  
TER    2582      WAT   508 
ATOM   2582  O   WAT   509     214.914 217.009 195.494  1.00  0.00           O  
ATOM   2583  H1  WAT   509     214.036 217.256 195.207  1.00  0.00           H  
ATOM   2584  H2  WAT   509     215.490 217.660 195.094  1.00  0.00           H  
TER    2585      WAT   509 
ATOM   2585  O   WAT   510     178.028 222.926 166.121  1.00  0.00           O  
ATOM   2586  H1  WAT   510     178.729 223.420 166.544  1.00  0.00           H  
ATOM   2587  H2  WAT   510     177.709 222.332 166.799  1.00  0.00           H  
TER    2588      WAT   510 
ATOM   2588  O   WAT   511     171.436 185.277 191.339  1.00  0.00           O  
ATOM   2589  H1  WAT   511     170.885 185.325 192.121  1.00  0.00           H  
ATOM   2590  H2  WAT   511     171.965 186.075 191.369  1.00  0.00           H  
TER    2591      WAT   511 
ATOM   2591  O   WAT   512     212.368 183.539 191.233  1.00  0.00           O  
ATOM   2592  H1  WAT   512     213.087 182.923 191.383  1.00  0.00           H  
ATOM   2593  H2  WAT   512     212.487 184.212 191.903  1.00  0.00           H  
TER    2594      WAT   512 
ATOM   2594  O   WAT   513     193.218 227.622 162.170  1.00  0.00           O  
ATOM   2595  H1  WAT   513     193.005 226.942 161.530  1.00  0.00           H  
ATOM   2596  H2  WAT   513     194.124 227.439 162.421  1.00  0.00           H  
TER    2597      WAT   513 
ATOM   2597  O   WAT   514     216.375 215.021 173.759  1.00  0.00           O  
ATOM   2598  H1  WAT   514     215.823 215.772 173.976  1.00  0.00           H  
ATOM   2599  H2  WAT   514     215.830 214.478 173.189  1.00  0.00           H  
TER    2600      WAT   514 
ATOM   2600  O   WAT   515     205.639 222.328 171.649  1.00  0.00           O  
ATOM   2601  H1  WAT   515     204.770 222.251 172.043  1.00  0.00           H  
ATOM   2602  H2  WAT   515     205.861 223.255 171.736  1.00  0.00           H  
TER    2603      WAT   515 
ATOM   2603  O   WAT   516     196.143 237.596 197.074  1.00  0.00           O  
ATOM   2604  H1  WAT   516     196.754 236.860 197.078  1.00  0.00           H  
ATOM   2605  H2  WAT   516     196.669 238.345 197.352  1.00  0.00           H  
TER    2606      WAT   516 
ATOM   2606  O   WAT   517     196.022 198.159 156.047  1.00  0.00           O  
ATOM   2607  H1  WAT   517     196.411 198.985 156.339  1.00  0.00           H  
ATOM   2608  H2  WAT   517     195.700 197.751 156.850  1.00  0.00           H  
TER    2609      WAT   517 
ATOM   2609  O   WAT   518     205.814 224.182 167.748  1.00  0.00           O  
ATOM   2610  H1  WAT   518     204.931 224.221 168.116  1.00  0.00           H  
ATOM   2611  H2  WAT   518     206.227 223.444 168.196  1.00  0.00           H  
TER    2612      WAT   518 
ATOM   2612  O   WAT   519     203.165 178.125 191.907  1.00  0.00           O  
ATOM   2613  H1  WAT   519     202.479 178.791 191.963  1.00  0.00           H  
ATOM   2614  H2  WAT   519     202.821 177.478 191.292  1.00  0.00           H  
TER    2615      WAT   519 
ATOM   2615  O   WAT   520     201.807 232.217 164.450  1.00  0.00           O  
ATOM   2616  H1  WAT   520     201.218 231.835 165.102  1.00  0.00           H  
ATOM   2617  H2  WAT   520     201.237 232.747 163.894  1.00  0.00           H  
TER    2618      WAT   520 
ATOM   2618  O   WAT   521     198.225 225.957 192.088  1.00  0.00           O  
ATOM   2619  H1  WAT   521     198.503 226.846 191.865  1.00  0.00           H  
ATOM   2620  H2  WAT   521     198.061 225.988 193.030  1.00  0.00           H  
TER    2621      WAT   521 
ATOM   2621  O   WAT   522     172.641 210.495 158.820  1.00  0.00           O  
ATOM   2622  H1  WAT   522     172.267 210.890 158.033  1.00  0.00           H  
ATOM   2623  H2  WAT   522     171.885 210.275 159.362  1.00  0.00           H  
TER    2624      WAT   522 
ATOM   2624  O   WAT   523     208.200 214.882 185.121  1.00  0.00           O  
ATOM   2625  H1  WAT   523     208.207 214.004 184.742  1.00  0.00           H  
ATOM   2626  H2  WAT   523     207.272 215.112 185.176  1.00  0.00           H  
TER    2627      WAT   523 
ATOM   2627  O   WAT   524     178.780 180.679 171.649  1.00  0.00           O  
ATOM   2628  H1  WAT   524     179.540 181.222 171.443  1.00  0.00           H  
ATOM   2629  H2  WAT   524     178.430 180.424 170.796  1.00  0.00           H  
TER    2630      WAT   524 
ATOM   2630  O   WAT   525     188.664 194.205 160.060  1.00  0.00           O  
ATOM   2631  H1  WAT   525     189.253 194.076 160.803  1.00  0.00           H  
ATOM   2632  H2  WAT   525     187.888 194.618 160.438  1.00  0.00           H  
TER    2633      WAT   525 
ATOM   2633  O   WAT   526     192.765 200.087 206.863  1.00  0.00           O  
ATOM   2634  H1  WAT   526     193.431 199.903 206.201  1.00  0.00           H  
ATOM   2635  H2  WAT   526     193.173 200.731 207.442  1.00  0.00           H  
TER    2636      WAT   526 
ATOM   2636  O   WAT   527     181.231 197.579 199.962  1.00  0.00           O  
ATOM   2637  H1  WAT   527     180.928 196.902 200.566  1.00  0.00           H  
ATOM   2638  H2  WAT   527     180.767 197.398 199.145  1.00  0.00           H  
TER    2639      WAT   527 
ATOM   2639  O   WAT   528     199.044 224.814 168.941  1.00  0.00           O  
ATOM   2640  H1  WAT   528     199.629 224.186 168.517  1.00  0.00           H  
ATOM   2641  H2  WAT   528     198.406 224.272 169.402  1.00  0.00           H  
TER    2642      WAT   528 
ATOM   2642  O   WAT   529     228.329 197.231 186.383  1.00  0.00           O  
ATOM   2643  H1  WAT   529     228.866 197.035 187.151  1.00  0.00           H  
ATOM   2644  H2  WAT   529     227.477 197.477 186.745  1.00  0.00           H  
TER    2645      WAT   529 
ATOM   2645  O   WAT   530     173.364 236.317 180.757  1.00  0.00           O  
ATOM   2646  H1  WAT   530     174.278 236.095 180.933  1.00  0.00           H  
ATOM   2647  H2  WAT   530     172.872 235.872 181.447  1.00  0.00           H  
TER    2648      WAT   530 
ATOM   2648  O   WAT   531     216.093 227.976 176.786  1.00  0.00           O  
ATOM   2649  H1  WAT   531     215.422 227.672 177.397  1.00  0.00           H  
ATOM   2650  H2  WAT   531     215.902 227.513 175.970  1.00  0.00           H  
TER    2651      WAT   531 
ATOM   2651  O   WAT   532     193.025 208.200 207.756  1.00  0.00           O  
ATOM   2652  H1  WAT   532     193.674 207.611 208.139  1.00  0.00           H  
ATOM   2653  H2  WAT   532     192.380 208.332 208.452  1.00  0.00           H  
TER    2654      WAT   532 
ATOM   2654  O   WAT   533     212.536 196.771 184.733  1.00  0.00           O  
ATOM   2655  H1  WAT   533     212.307 197.688 184.881  1.00  0.00           H  
ATOM   2656  H2  WAT   533     212.278 196.604 183.826  1.00  0.00           H  
TER    2657      WAT   533 
ATOM   2657  O   WAT   534     207.375 186.249 198.768  1.00  0.00           O  
ATOM   2658  H1  WAT   534     207.167 185.665 198.040  1.00  0.00           H  
ATOM   2659  H2  WAT   534     207.488 187.107 198.362  1.00  0.00           H  
TER    2660      WAT   534 
ATOM   2660  O   WAT   535     173.476 204.772 171.356  1.00  0.00           O  
ATOM   2661  H1  WAT   535     173.414 203.876 171.688  1.00  0.00           H  
ATOM   2662  H2  WAT   535     174.396 204.875 171.115  1.00  0.00           H  
TER    2663      WAT   535 
ATOM   2663  O   WAT   536     182.230 222.618 195.713  1.00  0.00           O  
ATOM   2664  H1  WAT   536     181.405 223.081 195.575  1.00  0.00           H  
ATOM   2665  H2  WAT   536     182.265 222.468 196.659  1.00  0.00           H  
TER    2666      WAT   536 
ATOM   2666  O   WAT   537     169.554 193.051 181.983  1.00  0.00           O  
ATOM   2667  H1  WAT   537     169.037 193.610 182.563  1.00  0.00           H  
ATOM   2668  H2  WAT   537     170.284 192.754 182.525  1.00  0.00           H  
TER    2669      WAT   537 
ATOM   2669  O   WAT   538     198.740 204.793 164.360  1.00  0.00           O  
ATOM   2670  H1  WAT   538     199.423 204.901 165.022  1.00  0.00           H  
ATOM   2671  H2  WAT   538     198.038 204.327 164.816  1.00  0.00           H  
TER    2672      WAT   538 
ATOM   2672  O   WAT   539     166.949 218.180 177.634  1.00  0.00           O  
ATOM   2673  H1  WAT   539     166.589 219.066 177.584  1.00  0.00           H  
ATOM   2674  H2  WAT   539     167.614 218.153 176.944  1.00  0.00           H  
TER    2675      WAT   539 
ATOM   2675  O   WAT   540     188.017 217.544 156.792  1.00  0.00           O  
ATOM   2676  H1  WAT   540     188.246 218.207 157.444  1.00  0.00           H  
ATOM   2677  H2  WAT   540     187.318 217.035 157.204  1.00  0.00           H  
TER    2678      WAT   540 
ATOM   2678  O   WAT   541     182.336 232.074 198.907  1.00  0.00           O  
ATOM   2679  H1  WAT   541     182.805 232.888 198.727  1.00  0.00           H  
ATOM   2680  H2  WAT   541     181.868 231.881 198.094  1.00  0.00           H  
TER    2681      WAT   541 
ATOM   2681  O   WAT   542     187.066 226.218 189.584  1.00  0.00           O  
ATOM   2682  H1  WAT   542     187.479 225.517 190.089  1.00  0.00           H  
ATOM   2683  H2  WAT   542     186.177 225.902 189.416  1.00  0.00           H  
TER    2684      WAT   542 
ATOM   2684  O   WAT   543     161.190 220.995 164.733  1.00  0.00           O  
ATOM   2685  H1  WAT   543     160.419 221.498 164.995  1.00  0.00           H  
ATOM   2686  H2  WAT   543     160.866 220.394 164.062  1.00  0.00           H  
TER    2687      WAT   543 
ATOM   2687  O   WAT   544     204.271 226.843 159.228  1.00  0.00           O  
ATOM   2688  H1  WAT   544     204.594 227.423 158.538  1.00  0.00           H  
ATOM   2689  H2  WAT   544     204.989 226.799 159.858  1.00  0.00           H  
TER    2690      WAT   544 
ATOM   2690  O   WAT   545     210.442 186.236 198.975  1.00  0.00           O  
ATOM   2691  H1  WAT   545     209.948 186.869 198.455  1.00  0.00           H  
ATOM   2692  H2  WAT   545     210.871 185.676 198.328  1.00  0.00           H  
TER    2693      WAT   545 
ATOM   2693  O   WAT   546     193.919 230.586 193.234  1.00  0.00           O  
ATOM   2694  H1  WAT   546     194.481 231.329 193.455  1.00  0.00           H  
ATOM   2695  H2  WAT   546     193.457 230.863 192.443  1.00  0.00           H  
TER    2696      WAT   546 
ATOM   2696  O   WAT   547     223.181 212.063 171.109  1.00  0.00           O  
ATOM   2697  H1  WAT   547     222.926 212.685 170.428  1.00  0.00           H  
ATOM   2698  H2  WAT   547     223.608 212.600 171.776  1.00  0.00           H  
TER    2699      WAT   547 
ATOM   2699  O   WAT   548     203.951 193.172 181.740  1.00  0.00           O  
ATOM   2700  H1  WAT   548     203.169 193.287 181.199  1.00  0.00           H  
ATOM   2701  H2  WAT   548     203.969 193.948 182.300  1.00  0.00           H  
TER    2702      WAT   548 
ATOM   2702  O   WAT   549     169.363 184.956 184.847  1.00  0.00           O  
ATOM   2703  H1  WAT   549     169.161 185.890 184.799  1.00  0.00           H  
ATOM   2704  H2  WAT   549     168.513 184.534 184.983  1.00  0.00           H  
TER    2705      WAT   549 
ATOM   2705  O   WAT   550     190.885 217.865 208.616  1.00  0.00           O  
ATOM   2706  H1  WAT   550     190.345 217.080 208.699  1.00  0.00           H  
ATOM   2707  H2  WAT   550     191.732 217.543 208.306  1.00  0.00           H  
TER    2708      WAT   550 
ATOM   2708  O   WAT   551     211.182 192.784 184.933  1.00  0.00           O  
ATOM   2709  H1  WAT   551     212.001 192.289 184.945  1.00  0.00           H  
ATOM   2710  H2  WAT   551     210.771 192.548 184.102  1.00  0.00           H  
TER    2711      WAT   551 
ATOM   2711  O   WAT   552     204.264 231.217 164.264  1.00  0.00           O  
ATOM   2712  H1  WAT   552     204.552 230.893 163.411  1.00  0.00           H  
ATOM   2713  H2  WAT   552     203.373 231.532 164.113  1.00  0.00           H  
TER    2714      WAT   552 
ATOM   2714  O   WAT   553     188.703 238.216 159.936  1.00  0.00           O  
ATOM   2715  H1  WAT   553     188.430 238.114 160.848  1.00  0.00           H  
ATOM   2716  H2  WAT   553     188.770 239.163 159.810  1.00  0.00           H  
TER    2717      WAT   553 
ATOM   2717  O   WAT   554     218.075 211.012 170.035  1.00  0.00           O  
ATOM   2718  H1  WAT   554     217.371 210.490 170.419  1.00  0.00           H  
ATOM   2719  H2  WAT   554     218.698 211.137 170.749  1.00  0.00           H  
TER    2720      WAT   554 
ATOM   2720  O   WAT   555     180.619 193.144 166.302  1.00  0.00           O  
ATOM   2721  H1  WAT   555     181.125 192.338 166.400  1.00  0.00           H  
ATOM   2722  H2  WAT   555     181.268 193.843 166.379  1.00  0.00           H  
TER    2723      WAT   555 
ATOM   2723  O   WAT   556     194.490 207.801 193.615  1.00  0.00           O  
ATOM   2724  H1  WAT   556     193.927 207.113 193.260  1.00  0.00           H  
ATOM   2725  H2  WAT   556     193.986 208.606 193.497  1.00  0.00           H  
TER    2726      WAT   556 
ATOM   2726  O   WAT   557     194.224 183.278 197.682  1.00  0.00           O  
ATOM   2727  H1  WAT   557     193.298 183.039 197.732  1.00  0.00           H  
ATOM   2728  H2  WAT   557     194.221 184.166 197.324  1.00  0.00           H  
TER    2729      WAT   557 
ATOM   2729  O   WAT   558     206.552 198.529 158.366  1.00  0.00           O  
ATOM   2730  H1  WAT   558     206.777 197.969 159.110  1.00  0.00           H  
ATOM   2731  H2  WAT   558     206.105 197.945 157.754  1.00  0.00           H  
TER    2732      WAT   558 
ATOM   2732  O   WAT   559     182.543 195.260 193.322  1.00  0.00           O  
ATOM   2733  H1  WAT   559     182.593 196.060 192.798  1.00  0.00           H  
ATOM   2734  H2  WAT   559     182.438 195.569 194.222  1.00  0.00           H  
TER    2735      WAT   559 
ATOM   2735  O   WAT   560     183.786 196.498 199.969  1.00  0.00           O  
ATOM   2736  H1  WAT   560     184.219 196.046 199.244  1.00  0.00           H  
ATOM   2737  H2  WAT   560     182.895 196.655 199.656  1.00  0.00           H  
TER    2738      WAT   560 
ATOM   2738  O   WAT   561     207.815 230.413 199.892  1.00  0.00           O  
ATOM   2739  H1  WAT   561     207.979 231.015 199.166  1.00  0.00           H  
ATOM   2740  H2  WAT   561     207.317 230.932 200.525  1.00  0.00           H  
TER    2741      WAT   561 
ATOM   2741  O   WAT   562     182.200 202.703 165.723  1.00  0.00           O  
ATOM   2742  H1  WAT   562     182.991 202.922 166.216  1.00  0.00           H  
ATOM   2743  H2  WAT   562     181.509 203.222 166.134  1.00  0.00           H  
TER    2744      WAT   562 
ATOM   2744  O   WAT   563     185.657 219.469 161.232  1.00  0.00           O  
ATOM   2745  H1  WAT   563     185.703 218.514 161.256  1.00  0.00           H  
ATOM   2746  H2  WAT   563     185.372 219.718 162.112  1.00  0.00           H  
TER    2747      WAT   563 
ATOM   2747  O   WAT   564     159.821 205.707 182.170  1.00  0.00           O  
ATOM   2748  H1  WAT   564     159.434 204.963 181.709  1.00  0.00           H  
ATOM   2749  H2  WAT   564     160.284 205.314 182.910  1.00  0.00           H  
TER    2750      WAT   564 
ATOM   2750  O   WAT   565     187.610 197.026 190.056  1.00  0.00           O  
ATOM   2751  H1  WAT   565     188.322 196.493 189.703  1.00  0.00           H  
ATOM   2752  H2  WAT   565     187.715 196.967 191.005  1.00  0.00           H  
TER    2753      WAT   565 
ATOM   2753  O   WAT   566     203.305 186.456 193.708  1.00  0.00           O  
ATOM   2754  H1  WAT   566     202.860 187.303 193.739  1.00  0.00           H  
ATOM   2755  H2  WAT   566     203.051 186.021 194.523  1.00  0.00           H  
TER    2756      WAT   566 
ATOM   2756  O   WAT   567     177.001 233.391 168.994  1.00  0.00           O  
ATOM   2757  H1  WAT   567     177.723 233.670 168.431  1.00  0.00           H  
ATOM   2758  H2  WAT   567     177.239 233.712 169.864  1.00  0.00           H  
TER    2759      WAT   567 
ATOM   2759  O   WAT   568     200.841 194.054 204.399  1.00  0.00           O  
ATOM   2760  H1  WAT   568     200.620 194.460 203.561  1.00  0.00           H  
ATOM   2761  H2  WAT   568     200.695 193.119 204.259  1.00  0.00           H  
TER    2762      WAT   568 
ATOM   2762  O   WAT   569     204.940 209.516 178.840  1.00  0.00           O  
ATOM   2763  H1  WAT   569     204.790 209.326 179.766  1.00  0.00           H  
ATOM   2764  H2  WAT   569     204.092 209.815 178.515  1.00  0.00           H  
TER    2765      WAT   569 
ATOM   2765  O   WAT   570     194.911 191.488 159.553  1.00  0.00           O  
ATOM   2766  H1  WAT   570     195.091 192.039 160.315  1.00  0.00           H  
ATOM   2767  H2  WAT   570     194.814 192.105 158.829  1.00  0.00           H  
TER    2768      WAT   570 
ATOM   2768  O   WAT   571     180.777 217.476 166.484  1.00  0.00           O  
ATOM   2769  H1  WAT   571     181.531 217.027 166.103  1.00  0.00           H  
ATOM   2770  H2  WAT   571     181.152 218.048 167.154  1.00  0.00           H  
TER    2771      WAT   571 
ATOM   2771  O   WAT   572     189.250 231.204 201.967  1.00  0.00           O  
ATOM   2772  H1  WAT   572     189.311 230.544 202.656  1.00  0.00           H  
ATOM   2773  H2  WAT   572     190.158 231.378 201.720  1.00  0.00           H  
TER    2774      WAT   572 
ATOM   2774  O   WAT   573     166.956 202.282 171.238  1.00  0.00           O  
ATOM   2775  H1  WAT   573     166.776 201.878 170.388  1.00  0.00           H  
ATOM   2776  H2  WAT   573     166.565 203.153 171.177  1.00  0.00           H  
TER    2777      WAT   573 
ATOM   2777  O   WAT   574     158.506 207.362 184.123  1.00  0.00           O  
ATOM   2778  H1  WAT   574     157.554 207.298 184.041  1.00  0.00           H  
ATOM   2779  H2  WAT   574     158.844 206.843 183.394  1.00  0.00           H  
TER    2780      WAT   574 
ATOM   2780  O   WAT   575     198.576 229.061 188.549  1.00  0.00           O  
ATOM   2781  H1  WAT   575     198.771 229.700 187.863  1.00  0.00           H  
ATOM   2782  H2  WAT   575     198.405 229.590 189.328  1.00  0.00           H  
TER    2783      WAT   575 
ATOM   2783  O   WAT   576     191.256 211.244 189.915  1.00  0.00           O  
ATOM   2784  H1  WAT   576     191.352 212.127 189.557  1.00  0.00           H  
ATOM   2785  H2  WAT   576     191.734 210.684 189.303  1.00  0.00           H  
TER    2786      WAT   576 
ATOM   2786  O   WAT   577     209.325 224.453 201.754  1.00  0.00           O  
ATOM   2787  H1  WAT   577     210.243 224.664 201.919  1.00  0.00           H  
ATOM   2788  H2  WAT   577     209.317 224.087 200.870  1.00  0.00           H  
TER    2789      WAT   577 
ATOM   2789  O   WAT   578     167.735 209.325 196.543  1.00  0.00           O  
ATOM   2790  H1  WAT   578     166.870 209.460 196.156  1.00  0.00           H  
ATOM   2791  H2  WAT   578     167.888 208.384 196.462  1.00  0.00           H  
TER    2792      WAT   578 
ATOM   2792  O   WAT   579     209.256 192.040 157.538  1.00  0.00           O  
ATOM   2793  H1  WAT   579     208.541 192.065 158.174  1.00  0.00           H  
ATOM   2794  H2  WAT   579     209.383 191.109 157.358  1.00  0.00           H  
TER    2795      WAT   579 
ATOM   2795  O   WAT   580     211.760 200.635 156.438  1.00  0.00           O  
ATOM   2796  H1  WAT   580     212.345 200.079 156.952  1.00  0.00           H  
ATOM   2797  H2  WAT   580     212.046 200.510 155.532  1.00  0.00           H  
TER    2798      WAT   580 
ATOM   2798  O   WAT   581     203.800 216.649 152.164  1.00  0.00           O  
ATOM   2799  H1  WAT   581     203.656 216.308 153.047  1.00  0.00           H  
ATOM   2800  H2  WAT   581     204.742 216.816 152.121  1.00  0.00           H  
TER    2801      WAT   581 
ATOM   2801  O   WAT   582     196.410 182.673 184.826  1.00  0.00           O  
ATOM   2802  H1  WAT   582     196.336 181.787 185.180  1.00  0.00           H  
ATOM   2803  H2  WAT   582     195.729 183.170 185.279  1.00  0.00           H  
TER    2804      WAT   582 
ATOM   2804  O   WAT   583     175.701 223.619 152.601  1.00  0.00           O  
ATOM   2805  H1  WAT   583     176.002 223.140 153.373  1.00  0.00           H  
ATOM   2806  H2  WAT   583     176.372 223.453 151.938  1.00  0.00           H  
TER    2807      WAT   583 
ATOM   2807  O   WAT   584     210.166 200.267 173.757  1.00  0.00           O  
ATOM   2808  H1  WAT   584     209.699 201.094 173.875  1.00  0.00           H  
ATOM   2809  H2  WAT   584     210.930 200.340 174.330  1.00  0.00           H  
TER    2810      WAT   584 
ATOM   2810  O   WAT   585     184.444 218.694 150.561  1.00  0.00           O  
ATOM   2811  H1  WAT   585     185.022 219.452 150.480  1.00  0.00           H  
ATOM   2812  H2  WAT   585     183.600 219.064 150.821  1.00  0.00           H  
TER    2813      WAT   585 
ATOM   2813  O   WAT   586     180.182 195.550 151.477  1.00  0.00           O  
ATOM   2814  H1  WAT   586     180.936 194.960 151.504  1.00  0.00           H  
ATOM   2815  H2  WAT   586     180.563 196.427 151.501  1.00  0.00           H  
TER    2816      WAT   586 
ATOM   2816  O   WAT   587     205.712 181.058 197.897  1.00  0.00           O  
ATOM   2817  H1  WAT   587     206.054 180.184 197.713  1.00  0.00           H  
ATOM   2818  H2  WAT   587     206.362 181.451 198.481  1.00  0.00           H  
TER    2819      WAT   587 
ATOM   2819  O   WAT   588     167.245 215.830 162.988  1.00  0.00           O  
ATOM   2820  H1  WAT   588     168.065 216.192 162.652  1.00  0.00           H  
ATOM   2821  H2  WAT   588     167.067 216.335 163.782  1.00  0.00           H  
TER    2822      WAT   588 
ATOM   2822  O   WAT   589     204.840 198.562 169.053  1.00  0.00           O  
ATOM   2823  H1  WAT   589     204.204 199.148 169.463  1.00  0.00           H  
ATOM   2824  H2  WAT   589     204.312 197.849 168.693  1.00  0.00           H  
TER    2825      WAT   589 
ATOM   2825  O   WAT   590     184.569 187.334 176.769  1.00  0.00           O  
ATOM   2826  H1  WAT   590     184.438 186.935 177.629  1.00  0.00           H  
ATOM   2827  H2  WAT   590     183.744 187.783 176.585  1.00  0.00           H  
TER    2828      WAT   590 
ATOM   2828  O   WAT   591     180.919 234.373 180.131  1.00  0.00           O  
ATOM   2829  H1  WAT   591     181.308 233.775 180.770  1.00  0.00           H  
ATOM   2830  H2  WAT   591     180.104 233.946 179.867  1.00  0.00           H  
TER    2831      WAT   591 
ATOM   2831  O   WAT   592     179.271 238.210 197.841  1.00  0.00           O  
ATOM   2832  H1  WAT   592     179.033 237.427 198.338  1.00  0.00           H  
ATOM   2833  H2  WAT   592     179.985 237.923 197.269  1.00  0.00           H  
TER    2834      WAT   592 
ATOM   2834  O   WAT   593     178.906 204.183 147.233  1.00  0.00           O  
ATOM   2835  H1  WAT   593     178.326 203.544 147.647  1.00  0.00           H  
ATOM   2836  H2  WAT   593     179.516 204.437 147.927  1.00  0.00           H  
TER    2837      WAT   593 
ATOM   2837  O   WAT   594     172.283 204.084 155.729  1.00  0.00           O  
ATOM   2838  H1  WAT   594     171.798 203.262 155.804  1.00  0.00           H  
ATOM   2839  H2  WAT   594     172.890 203.939 155.003  1.00  0.00           H  
TER    2840      WAT   594 
ATOM   2840  O   WAT   595     180.961 185.666 157.386  1.00  0.00           O  
ATOM   2841  H1  WAT   595     180.360 186.054 158.023  1.00  0.00           H  
ATOM   2842  H2  WAT   595     180.412 185.471 156.627  1.00  0.00           H  
TER    2843      WAT   595 
ATOM   2843  O   WAT   596     184.147 187.902 196.064  1.00  0.00           O  
ATOM   2844  H1  WAT   596     184.793 188.609 196.101  1.00  0.00           H  
ATOM   2845  H2  WAT   596     183.502 188.132 196.733  1.00  0.00           H  
TER    2846      WAT   596 
ATOM   2846  O   WAT   597     166.277 205.989 190.472  1.00  0.00           O  
ATOM   2847  H1  WAT   597     166.568 206.642 191.109  1.00  0.00           H  
ATOM   2848  H2  WAT   597     166.921 205.284 190.542  1.00  0.00           H  
TER    2849      WAT   597 
ATOM   2849  O   WAT   598     178.759 201.147 190.358  1.00  0.00           O  
ATOM   2850  H1  WAT   598     179.244 201.415 189.576  1.00  0.00           H  
ATOM   2851  H2  WAT   598     179.356 201.330 191.084  1.00  0.00           H  
TER    2852      WAT   598 
ATOM   2852  O   WAT   599     183.795 198.044 174.441  1.00  0.00           O  
ATOM   2853  H1  WAT   599     183.800 197.260 173.893  1.00  0.00           H  
ATOM   2854  H2  WAT   599     182.956 198.011 174.900  1.00  0.00           H  
TER    2855      WAT   599 
ATOM   2855  O   WAT   600     188.225 208.174 166.298  1.00  0.00           O  
ATOM   2856  H1  WAT   600     189.111 208.535 166.340  1.00  0.00           H  
ATOM   2857  H2  WAT   600     187.777 208.547 167.057  1.00  0.00           H  
TER    2858      WAT   600 
ATOM   2858  O   WAT   601     179.125 219.546 191.815  1.00  0.00           O  
ATOM   2859  H1  WAT   601     180.044 219.520 191.548  1.00  0.00           H  
ATOM   2860  H2  WAT   601     178.819 220.410 191.538  1.00  0.00           H  
TER    2861      WAT   601 
ATOM   2861  O   WAT   602     206.111 219.026 159.306  1.00  0.00           O  
ATOM   2862  H1  WAT   602     205.202 218.841 159.072  1.00  0.00           H  
ATOM   2863  H2  WAT   602     206.442 218.200 159.658  1.00  0.00           H  
TER    2864      WAT   602 
ATOM   2864  O   WAT   603     199.334 221.908 185.437  1.00  0.00           O  
ATOM   2865  H1  WAT   603     199.603 221.467 186.243  1.00  0.00           H  
ATOM   2866  H2  WAT   603     198.630 221.359 185.089  1.00  0.00           H  
TER    2867      WAT   603 
ATOM   2867  O   WAT   604     206.522 212.689 155.113  1.00  0.00           O  
ATOM   2868  H1  WAT   604     206.686 212.731 154.170  1.00  0.00           H  
ATOM   2869  H2  WAT   604     205.627 212.356 155.185  1.00  0.00           H  
TER    2870      WAT   604 
ATOM   2870  O   WAT   605     194.088 205.879 209.572  1.00  0.00           O  
ATOM   2871  H1  WAT   605     193.533 205.399 208.957  1.00  0.00           H  
ATOM   2872  H2  WAT   605     194.982 205.685 209.289  1.00  0.00           H  
TER    2873      WAT   605 
ATOM   2873  O   WAT   606     183.031 187.102 192.436  1.00  0.00           O  
ATOM   2874  H1  WAT   606     183.796 187.306 191.899  1.00  0.00           H  
ATOM   2875  H2  WAT   606     182.295 187.497 191.967  1.00  0.00           H  
TER    2876      WAT   606 
ATOM   2876  O   WAT   607     187.228 180.632 172.100  1.00  0.00           O  
ATOM   2877  H1  WAT   607     187.285 181.367 172.711  1.00  0.00           H  
ATOM   2878  H2  WAT   607     186.396 180.762 171.646  1.00  0.00           H  
TER    2879      WAT   607 
ATOM   2879  O   WAT   608     197.715 228.795 199.407  1.00  0.00           O  
ATOM   2880  H1  WAT   608     198.216 228.851 200.221  1.00  0.00           H  
ATOM   2881  H2  WAT   608     197.074 228.102 199.568  1.00  0.00           H  
TER    2882      WAT   608 
ATOM   2882  O   WAT   609     185.381 197.628 149.599  1.00  0.00           O  
ATOM   2883  H1  WAT   609     184.817 196.871 149.763  1.00  0.00           H  
ATOM   2884  H2  WAT   609     186.142 197.487 150.162  1.00  0.00           H  
TER    2885      WAT   609 
ATOM   2885  O   WAT   610     205.622 215.654 212.068  1.00  0.00           O  
ATOM   2886  H1  WAT   610     205.727 215.176 212.890  1.00  0.00           H  
ATOM   2887  H2  WAT   610     205.113 216.430 212.306  1.00  0.00           H  
TER    2888      WAT   610 
ATOM   2888  O   WAT   611     166.766 204.629 166.572  1.00  0.00           O  
ATOM   2889  H1  WAT   611     166.889 204.784 165.635  1.00  0.00           H  
ATOM   2890  H2  WAT   611     167.535 204.123 166.835  1.00  0.00           H  
TER    2891      WAT   611 
ATOM   2891  O   WAT   612     187.538 200.603 197.630  1.00  0.00           O  
ATOM   2892  H1  WAT   612     186.605 200.804 197.560  1.00  0.00           H  
ATOM   2893  H2  WAT   612     187.648 200.286 198.527  1.00  0.00           H  
TER    2894      WAT   612 
ATOM   2894  O   WAT   613     218.313 216.044 166.677  1.00  0.00           O  
ATOM   2895  H1  WAT   613     217.881 215.230 166.937  1.00  0.00           H  
ATOM   2896  H2  WAT   613     217.959 216.703 167.273  1.00  0.00           H  
TER    2897      WAT   613 
ATOM   2897  O   WAT   614     180.530 213.800 147.819  1.00  0.00           O  
ATOM   2898  H1  WAT   614     180.018 213.506 147.066  1.00  0.00           H  
ATOM   2899  H2  WAT   614     181.354 213.317 147.752  1.00  0.00           H  
TER    2900      WAT   614 
ATOM   2900  O   WAT   615     167.306 207.172 199.117  1.00  0.00           O  
ATOM   2901  H1  WAT   615     166.578 207.736 199.379  1.00  0.00           H  
ATOM   2902  H2  WAT   615     167.745 206.954 199.939  1.00  0.00           H  
TER    2903      WAT   615 
ATOM   2903  O   WAT   616     172.170 211.420 167.728  1.00  0.00           O  
ATOM   2904  H1  WAT   616     172.934 211.985 167.616  1.00  0.00           H  
ATOM   2905  H2  WAT   616     172.396 210.617 167.257  1.00  0.00           H  
TER    2906      WAT   616 
ATOM   2906  O   WAT   617     173.770 222.059 169.898  1.00  0.00           O  
ATOM   2907  H1  WAT   617     173.543 222.214 168.981  1.00  0.00           H  
ATOM   2908  H2  WAT   617     174.613 222.499 170.013  1.00  0.00           H  
TER    2909      WAT   617 
ATOM   2909  O   WAT   618     176.648 203.027 201.987  1.00  0.00           O  
ATOM   2910  H1  WAT   618     177.531 202.907 202.337  1.00  0.00           H  
ATOM   2911  H2  WAT   618     176.743 202.894 201.044  1.00  0.00           H  
TER    2912      WAT   618 
ATOM   2912  O   WAT   619     194.217 189.543 164.227  1.00  0.00           O  
ATOM   2913  H1  WAT   619     194.026 189.312 163.318  1.00  0.00           H  
ATOM   2914  H2  WAT   619     193.389 189.406 164.687  1.00  0.00           H  
TER    2915      WAT   619 
ATOM   2915  O   WAT   620     183.293 220.142 201.416  1.00  0.00           O  
ATOM   2916  H1  WAT   620     183.071 220.063 202.344  1.00  0.00           H  
ATOM   2917  H2  WAT   620     184.069 220.702 201.404  1.00  0.00           H  
TER    2918      WAT   620 
ATOM   2918  O   WAT   621     212.129 223.472 177.140  1.00  0.00           O  
ATOM   2919  H1  WAT   621     211.492 222.817 177.425  1.00  0.00           H  
ATOM   2920  H2  WAT   621     212.045 224.182 177.778  1.00  0.00           H  
TER    2921      WAT   621 
ATOM   2921  O   WAT   622     174.749 228.931 186.468  1.00  0.00           O  
ATOM   2922  H1  WAT   622     174.475 229.273 185.618  1.00  0.00           H  
ATOM   2923  H2  WAT   622     175.237 228.134 186.260  1.00  0.00           H  
TER    2924      WAT   622 
ATOM   2924  O   WAT   623     166.302 198.881 168.571  1.00  0.00           O  
ATOM   2925  H1  WAT   623     167.118 198.629 168.137  1.00  0.00           H  
ATOM   2926  H2  WAT   623     166.414 199.811 168.769  1.00  0.00           H  
TER    2927      WAT   623 
ATOM   2927  O   WAT   624     198.675 222.221 163.116  1.00  0.00           O  
ATOM   2928  H1  WAT   624     198.694 221.305 162.838  1.00  0.00           H  
ATOM   2929  H2  WAT   624     199.586 222.507 163.062  1.00  0.00           H  
TER    2930      WAT   624 
ATOM   2930  O   WAT   625     197.140 182.468 198.628  1.00  0.00           O  
ATOM   2931  H1  WAT   625     196.255 182.731 198.376  1.00  0.00           H  
ATOM   2932  H2  WAT   625     197.438 183.161 199.217  1.00  0.00           H  
TER    2933      WAT   625 
ATOM   2933  O   WAT   626     191.853 204.553 208.034  1.00  0.00           O  
ATOM   2934  H1  WAT   626     191.155 205.201 208.124  1.00  0.00           H  
ATOM   2935  H2  WAT   626     191.892 204.372 207.094  1.00  0.00           H  
TER    2936      WAT   626 
ATOM   2936  O   WAT   627     174.566 180.272 194.033  1.00  0.00           O  
ATOM   2937  H1  WAT   627     174.667 179.325 193.933  1.00  0.00           H  
ATOM   2938  H2  WAT   627     174.166 180.381 194.895  1.00  0.00           H  
TER    2939      WAT   627 
ATOM   2939  O   WAT   628     207.537 192.621 192.079  1.00  0.00           O  
ATOM   2940  H1  WAT   628     207.505 191.771 191.641  1.00  0.00           H  
ATOM   2941  H2  WAT   628     208.391 192.637 192.512  1.00  0.00           H  
TER    2942      WAT   628 
ATOM   2942  O   WAT   629     216.688 191.506 187.713  1.00  0.00           O  
ATOM   2943  H1  WAT   629     216.702 192.457 187.832  1.00  0.00           H  
ATOM   2944  H2  WAT   629     217.251 191.170 188.410  1.00  0.00           H  
TER    2945      WAT   629 
ATOM   2945  O   WAT   630     220.507 218.362 158.601  1.00  0.00           O  
ATOM   2946  H1  WAT   630     220.301 218.768 157.759  1.00  0.00           H  
ATOM   2947  H2  WAT   630     221.319 218.784 158.879  1.00  0.00           H  
TER    2948      WAT   630 
ATOM   2948  O   WAT   631     171.898 220.681 171.022  1.00  0.00           O  
ATOM   2949  H1  WAT   631     171.130 221.214 170.816  1.00  0.00           H  
ATOM   2950  H2  WAT   631     172.616 221.099 170.546  1.00  0.00           H  
TER    2951      WAT   631 
ATOM   2951  O   WAT   632     199.059 236.900 184.742  1.00  0.00           O  
ATOM   2952  H1  WAT   632     198.132 237.132 184.681  1.00  0.00           H  
ATOM   2953  H2  WAT   632     199.494 237.712 184.998  1.00  0.00           H  
TER    2954      WAT   632 
ATOM   2954  O   WAT   633     179.380 209.444 170.377  1.00  0.00           O  
ATOM   2955  H1  WAT   633     180.292 209.219 170.559  1.00  0.00           H  
ATOM   2956  H2  WAT   633     179.403 210.375 170.150  1.00  0.00           H  
TER    2957      WAT   633 
ATOM   2957  O   WAT   634     210.477 203.358 175.427  1.00  0.00           O  
ATOM   2958  H1  WAT   634     210.150 204.117 175.910  1.00  0.00           H  
ATOM   2959  H2  WAT   634     211.430 203.419 175.500  1.00  0.00           H  
TER    2960      WAT   634 
ATOM   2960  O   WAT   635     201.507 222.021 163.364  1.00  0.00           O  
ATOM   2961  H1  WAT   635     201.311 221.850 164.285  1.00  0.00           H  
ATOM   2962  H2  WAT   635     202.040 221.276 163.088  1.00  0.00           H  
TER    2963      WAT   635 
ATOM   2963  O   WAT   636     190.562 235.646 180.862  1.00  0.00           O  
ATOM   2964  H1  WAT   636     191.482 235.395 180.938  1.00  0.00           H  
ATOM   2965  H2  WAT   636     190.205 235.049 180.203  1.00  0.00           H  
TER    2966      WAT   636 
ATOM   2966  O   WAT   637     215.941 223.751 189.013  1.00  0.00           O  
ATOM   2967  H1  WAT   637     215.751 224.042 189.905  1.00  0.00           H  
ATOM   2968  H2  WAT   637     215.816 222.802 189.040  1.00  0.00           H  
TER    2969      WAT   637 
ATOM   2969  O   WAT   638     184.144 215.591 194.551  1.00  0.00           O  
ATOM   2970  H1  WAT   638     184.615 215.194 193.819  1.00  0.00           H  
ATOM   2971  H2  WAT   638     184.543 215.203 195.330  1.00  0.00           H  
TER    2972      WAT   638 
ATOM   2972  O   WAT   639     160.935 191.372 181.325  1.00  0.00           O  
ATOM   2973  H1  WAT   639     161.801 191.191 181.690  1.00  0.00           H  
ATOM   2974  H2  WAT   639     160.513 191.934 181.974  1.00  0.00           H  
TER    2975      WAT   639 
ATOM   2975  O   WAT   640     169.005 213.104 159.260  1.00  0.00           O  
ATOM   2976  H1  WAT   640     168.462 213.267 160.031  1.00  0.00           H  
ATOM   2977  H2  WAT   640     169.594 213.857 159.218  1.00  0.00           H  
TER    2978      WAT   640 
ATOM   2978  O   WAT   641     176.237 214.234 181.668  1.00  0.00           O  
ATOM   2979  H1  WAT   641     176.491 214.184 182.590  1.00  0.00           H  
ATOM   2980  H2  WAT   641     176.475 213.380 181.307  1.00  0.00           H  
TER    2981      WAT   641 
ATOM   2981  O   WAT   642     172.375 189.120 175.026  1.00  0.00           O  
ATOM   2982  H1  WAT   642     172.266 188.170 175.078  1.00  0.00           H  
ATOM   2983  H2  WAT   642     171.818 189.385 174.293  1.00  0.00           H  
TER    2984      WAT   642 
ATOM   2984  O   WAT   643     202.318 227.656 163.252  1.00  0.00           O  
ATOM   2985  H1  WAT   643     201.428 227.859 162.962  1.00  0.00           H  
ATOM   2986  H2  WAT   643     202.252 227.597 164.204  1.00  0.00           H  
TER    2987      WAT   643 
ATOM   2987  O   WAT   644     186.111 235.703 166.961  1.00  0.00           O  
ATOM   2988  H1  WAT   644     185.363 235.410 167.480  1.00  0.00           H  
ATOM   2989  H2  WAT   644     186.829 235.130 167.230  1.00  0.00           H  
TER    2990      WAT   644 
ATOM   2990  O   WAT   645     192.825 185.804 166.138  1.00  0.00           O  
ATOM   2991  H1  WAT   645     193.265 186.273 166.846  1.00  0.00           H  
ATOM   2992  H2  WAT   645     192.002 186.278 166.012  1.00  0.00           H  
TER    2993      WAT   645 
ATOM   2993  O   WAT   646     166.995 205.742 194.271  1.00  0.00           O  
ATOM   2994  H1  WAT   646     167.498 206.537 194.104  1.00  0.00           H  
ATOM   2995  H2  WAT   646     167.016 205.640 195.223  1.00  0.00           H  
TER    2996      WAT   646 
ATOM   2996  O   WAT   647     192.470 192.928 173.406  1.00  0.00           O  
ATOM   2997  H1  WAT   647     192.306 193.870 173.456  1.00  0.00           H  
ATOM   2998  H2  WAT   647     191.785 192.596 172.825  1.00  0.00           H  
TER    2999      WAT   647 
ATOM   2999  O   WAT   648     196.922 207.583 203.843  1.00  0.00           O  
ATOM   3000  H1  WAT   648     196.161 207.348 204.372  1.00  0.00           H  
ATOM   3001  H2  WAT   648     196.588 208.219 203.210  1.00  0.00           H  
TER    3002      WAT   648 
ATOM   3002  O   WAT   649     189.546 188.122 184.020  1.00  0.00           O  
ATOM   3003  H1  WAT   649     188.646 188.441 184.082  1.00  0.00           H  
ATOM   3004  H2  WAT   649     189.809 187.970 184.928  1.00  0.00           H  
TER    3005      WAT   649 
ATOM   3005  O   WAT   650     216.898 207.165 162.660  1.00  0.00           O  
ATOM   3006  H1  WAT   650     216.412 207.882 162.249  1.00  0.00           H  
ATOM   3007  H2  WAT   650     216.443 207.012 163.488  1.00  0.00           H  
TER    3008      WAT   650 
ATOM   3008  O   WAT   651     159.507 212.400 179.103  1.00  0.00           O  
ATOM   3009  H1  WAT   651     159.578 212.031 179.984  1.00  0.00           H  
ATOM   3010  H2  WAT   651     159.166 211.681 178.570  1.00  0.00           H  
TER    3011      WAT   651 
ATOM   3011  O   WAT   652     205.523 199.254 208.426  1.00  0.00           O  
ATOM   3012  H1  WAT   652     205.995 199.405 209.245  1.00  0.00           H  
ATOM   3013  H2  WAT   652     205.508 200.110 207.997  1.00  0.00           H  
TER    3014      WAT   652 
ATOM   3014  O   WAT   653     186.421 209.698 190.564  1.00  0.00           O  
ATOM   3015  H1  WAT   653     185.971 208.860 190.454  1.00  0.00           H  
ATOM   3016  H2  WAT   653     187.344 209.497 190.407  1.00  0.00           H  
TER    3017      WAT   653 
ATOM   3017  O   WAT   654     178.113 219.075 198.261  1.00  0.00           O  
ATOM   3018  H1  WAT   654     177.733 218.215 198.438  1.00  0.00           H  
ATOM   3019  H2  WAT   654     177.598 219.418 197.530  1.00  0.00           H  
TER    3020      WAT   654 
ATOM   3020  O   WAT   655     173.502 216.526 151.489  1.00  0.00           O  
ATOM   3021  H1  WAT   655     173.462 215.908 150.760  1.00  0.00           H  
ATOM   3022  H2  WAT   655     172.630 216.490 151.882  1.00  0.00           H  
TER    3023      WAT   655 
ATOM   3023  O   WAT   656     172.097 225.022 195.324  1.00  0.00           O  
ATOM   3024  H1  WAT   656     171.973 224.168 195.738  1.00  0.00           H  
ATOM   3025  H2  WAT   656     172.558 225.542 195.983  1.00  0.00           H  
TER    3026      WAT   656 
ATOM   3026  O   WAT   657     207.593 198.124 191.183  1.00  0.00           O  
ATOM   3027  H1  WAT   657     207.333 198.318 192.084  1.00  0.00           H  
ATOM   3028  H2  WAT   657     206.791 197.812 190.764  1.00  0.00           H  
TER    3029      WAT   657 
ATOM   3029  O   WAT   658     198.839 204.152 152.103  1.00  0.00           O  
ATOM   3030  H1  WAT   658     199.665 204.290 152.565  1.00  0.00           H  
ATOM   3031  H2  WAT   658     199.017 204.424 151.204  1.00  0.00           H  
TER    3032      WAT   658 
ATOM   3032  O   WAT   659     177.834 188.477 156.918  1.00  0.00           O  
ATOM   3033  H1  WAT   659     176.940 188.213 157.138  1.00  0.00           H  
ATOM   3034  H2  WAT   659     178.366 188.145 157.640  1.00  0.00           H  
TER    3035      WAT   659 
ATOM   3035  O   WAT   660     196.612 229.855 185.374  1.00  0.00           O  
ATOM   3036  H1  WAT   660     195.774 229.443 185.588  1.00  0.00           H  
ATOM   3037  H2  WAT   660     196.822 229.530 184.498  1.00  0.00           H  
TER    3038      WAT   660 
ATOM   3038  O   WAT   661     206.680 188.679 157.586  1.00  0.00           O  
ATOM   3039  H1  WAT   661     207.333 188.345 156.971  1.00  0.00           H  
ATOM   3040  H2  WAT   661     206.522 187.950 158.186  1.00  0.00           H  
TER    3041      WAT   661 
ATOM   3041  O   WAT   662     186.150 218.679 198.598  1.00  0.00           O  
ATOM   3042  H1  WAT   662     185.554 218.387 197.908  1.00  0.00           H  
ATOM   3043  H2  WAT   662     185.625 219.276 199.131  1.00  0.00           H  
TER    3044      WAT   662 
ATOM   3044  O   WAT   663     173.757 222.794 172.748  1.00  0.00           O  
ATOM   3045  H1  WAT   663     174.105 223.603 172.372  1.00  0.00           H  
ATOM   3046  H2  WAT   663     173.345 222.344 172.010  1.00  0.00           H  
TER    3047      WAT   663 
ATOM   3047  O   WAT   664     205.886 222.429 198.735  1.00  0.00           O  
ATOM   3048  H1  WAT   664     205.594 221.614 199.144  1.00  0.00           H  
ATOM   3049  H2  WAT   664     206.208 222.163 197.873  1.00  0.00           H  
TER    3050      WAT   664 
ATOM   3050  O   WAT   665     216.518 216.648 184.356  1.00  0.00           O  
ATOM   3051  H1  WAT   665     216.063 216.566 185.195  1.00  0.00           H  
ATOM   3052  H2  WAT   665     215.852 216.982 183.756  1.00  0.00           H  
TER    3053      WAT   665 
ATOM   3053  O   WAT   666     176.591 193.222 199.034  1.00  0.00           O  
ATOM   3054  H1  WAT   666     175.636 193.261 198.971  1.00  0.00           H  
ATOM   3055  H2  WAT   666     176.817 192.346 198.723  1.00  0.00           H  
TER    3056      WAT   666 
ATOM   3056  O   WAT   667     173.504 187.213 172.632  1.00  0.00           O  
ATOM   3057  H1  WAT   667     173.126 186.429 172.235  1.00  0.00           H  
ATOM   3058  H2  WAT   667     173.047 187.940 172.209  1.00  0.00           H  
TER    3059      WAT   667 
ATOM   3059  O   WAT   668     203.237 230.330 185.238  1.00  0.00           O  
ATOM   3060  H1  WAT   668     203.824 229.735 184.771  1.00  0.00           H  
ATOM   3061  H2  WAT   668     202.359 230.059 184.971  1.00  0.00           H  
TER    3062      WAT   668 
ATOM   3062  O   WAT   669     190.293 187.380 164.873  1.00  0.00           O  
ATOM   3063  H1  WAT   669     189.614 186.707 164.887  1.00  0.00           H  
ATOM   3064  H2  WAT   669     190.330 187.665 163.960  1.00  0.00           H  
TER    3065      WAT   669 
ATOM   3065  O   WAT   670     190.650 203.332 156.886  1.00  0.00           O  
ATOM   3066  H1  WAT   670     190.541 204.241 156.605  1.00  0.00           H  
ATOM   3067  H2  WAT   670     190.776 203.387 157.834  1.00  0.00           H  
TER    3068      WAT   670 
ATOM   3068  O   WAT   671     191.536 217.914 177.460  1.00  0.00           O  
ATOM   3069  H1  WAT   671     190.620 217.836 177.727  1.00  0.00           H  
ATOM   3070  H2  WAT   671     191.614 217.342 176.697  1.00  0.00           H  
TER    3071      WAT   671 
ATOM   3071  O   WAT   672     181.521 184.937 167.339  1.00  0.00           O  
ATOM   3072  H1  WAT   672     181.218 184.074 167.058  1.00  0.00           H  
ATOM   3073  H2  WAT   672     182.389 184.777 167.711  1.00  0.00           H  
TER    3074      WAT   672 
ATOM   3074  O   WAT   673     197.931 224.654 162.854  1.00  0.00           O  
ATOM   3075  H1  WAT   673     198.066 223.707 162.899  1.00  0.00           H  
ATOM   3076  H2  WAT   673     198.621 224.967 162.268  1.00  0.00           H  
TER    3077      WAT   673 
ATOM   3077  O   WAT   674     215.008 216.808 186.853  1.00  0.00           O  
ATOM   3078  H1  WAT   674     214.433 216.054 186.722  1.00  0.00           H  
ATOM   3079  H2  WAT   674     214.466 217.564 186.629  1.00  0.00           H  
TER    3080      WAT   674 
ATOM   3080  O   WAT   675     187.848 193.480 192.351  1.00  0.00           O  
ATOM   3081  H1  WAT   675     187.968 192.533 192.416  1.00  0.00           H  
ATOM   3082  H2  WAT   675     187.263 193.697 193.078  1.00  0.00           H  
TER    3083      WAT   675 
ATOM   3083  O   WAT   676     212.534 222.954 188.525  1.00  0.00           O  
ATOM   3084  H1  WAT   676     212.049 222.484 189.203  1.00  0.00           H  
ATOM   3085  H2  WAT   676     211.866 223.457 188.057  1.00  0.00           H  
TER    3086      WAT   676 
ATOM   3086  O   WAT   677     197.411 177.964 198.883  1.00  0.00           O  
ATOM   3087  H1  WAT   677     198.020 177.278 199.157  1.00  0.00           H  
ATOM   3088  H2  WAT   677     196.679 177.894 199.494  1.00  0.00           H  
TER    3089      WAT   677 
ATOM   3089  O   WAT   678     202.818 177.944 180.485  1.00  0.00           O  
ATOM   3090  H1  WAT   678     201.867 177.856 180.547  1.00  0.00           H  
ATOM   3091  H2  WAT   678     203.159 177.141 180.880  1.00  0.00           H  
TER    3092      WAT   678 
ATOM   3092  O   WAT   679     206.791 215.364 162.993  1.00  0.00           O  
ATOM   3093  H1  WAT   679     206.485 214.502 163.273  1.00  0.00           H  
ATOM   3094  H2  WAT   679     207.445 215.611 163.646  1.00  0.00           H  
TER    3095      WAT   679 
ATOM   3095  O   WAT   680     169.704 199.037 194.580  1.00  0.00           O  
ATOM   3096  H1  WAT   680     169.885 199.217 193.658  1.00  0.00           H  
ATOM   3097  H2  WAT   680     168.764 198.863 194.612  1.00  0.00           H  
TER    3098      WAT   680 
ATOM   3098  O   WAT   681     167.492 212.379 192.882  1.00  0.00           O  
ATOM   3099  H1  WAT   681     167.712 212.342 191.952  1.00  0.00           H  
ATOM   3100  H2  WAT   681     167.279 213.299 193.043  1.00  0.00           H  
TER    3101      WAT   681 
ATOM   3101  O   WAT   682     198.692 203.426 147.517  1.00  0.00           O  
ATOM   3102  H1  WAT   682     199.012 204.072 148.147  1.00  0.00           H  
ATOM   3103  H2  WAT   682     197.810 203.724 147.295  1.00  0.00           H  
TER    3104      WAT   682 
ATOM   3104  O   WAT   683     205.848 216.460 207.890  1.00  0.00           O  
ATOM   3105  H1  WAT   683     205.937 215.605 207.467  1.00  0.00           H  
ATOM   3106  H2  WAT   683     206.113 217.088 207.218  1.00  0.00           H  
TER    3107      WAT   683 
ATOM   3107  O   WAT   684     188.076 214.711 193.382  1.00  0.00           O  
ATOM   3108  H1  WAT   684     188.038 215.574 192.970  1.00  0.00           H  
ATOM   3109  H2  WAT   684     188.151 214.894 194.318  1.00  0.00           H  
TER    3110      WAT   684 
ATOM   3110  O   WAT   685     203.154 224.180 168.452  1.00  0.00           O  
ATOM   3111  H1  WAT   685     202.728 224.594 167.702  1.00  0.00           H  
ATOM   3112  H2  WAT   685     202.539 223.501 168.732  1.00  0.00           H  
TER    3113      WAT   685 
ATOM   3113  O   WAT   686     192.768 205.872 195.373  1.00  0.00           O  
ATOM   3114  H1  WAT   686     192.959 206.078 194.458  1.00  0.00           H  
ATOM   3115  H2  WAT   686     192.896 204.925 195.437  1.00  0.00           H  
TER    3116      WAT   686 
ATOM   3116  O   WAT   687     168.957 191.393 198.052  1.00  0.00           O  
ATOM   3117  H1  WAT   687     169.513 191.982 197.540  1.00  0.00           H  
ATOM   3118  H2  WAT   687     168.076 191.537 197.706  1.00  0.00           H  
TER    3119      WAT   687 
ATOM   3119  O   WAT   688     176.666 209.677 174.607  1.00  0.00           O  
ATOM   3120  H1  WAT   688     176.368 210.006 175.453  1.00  0.00           H  
ATOM   3121  H2  WAT   688     177.152 208.879 174.818  1.00  0.00           H  
TER    3122      WAT   688 
ATOM   3122  O   WAT   689     175.950 193.198 194.378  1.00  0.00           O  
ATOM   3123  H1  WAT   689     176.623 193.794 194.048  1.00  0.00           H  
ATOM   3124  H2  WAT   689     176.427 192.402 194.611  1.00  0.00           H  
TER    3125      WAT   689 
ATOM   3125  O   WAT   690     171.880 227.810 177.600  1.00  0.00           O  
ATOM   3126  H1  WAT   690     172.148 226.931 177.869  1.00  0.00           H  
ATOM   3127  H2  WAT   690     172.688 228.225 177.297  1.00  0.00           H  
TER    3128      WAT   690 
ATOM   3128  O   WAT   691     166.152 220.204 156.989  1.00  0.00           O  
ATOM   3129  H1  WAT   691     166.232 219.975 156.063  1.00  0.00           H  
ATOM   3130  H2  WAT   691     165.538 220.939 157.002  1.00  0.00           H  
TER    3131      WAT   691 
ATOM   3131  O   WAT   692     169.060 228.064 168.110  1.00  0.00           O  
ATOM   3132  H1  WAT   692     168.914 227.246 167.633  1.00  0.00           H  
ATOM   3133  H2  WAT   692     168.921 228.750 167.456  1.00  0.00           H  
TER    3134      WAT   692 
ATOM   3134  O   WAT   693     162.107 221.011 167.900  1.00  0.00           O  
ATOM   3135  H1  WAT   693     161.671 221.528 167.223  1.00  0.00           H  
ATOM   3136  H2  WAT   693     162.220 220.146 167.504  1.00  0.00           H  
TER    3137      WAT   693 
ATOM   3137  O   WAT   694     207.430 196.619 197.278  1.00  0.00           O  
ATOM   3138  H1  WAT   694     206.556 196.229 197.268  1.00  0.00           H  
ATOM   3139  H2  WAT   694     207.332 197.416 197.798  1.00  0.00           H  
TER    3140      WAT   694 
ATOM   3140  O   WAT   695     218.550 212.726 192.571  1.00  0.00           O  
ATOM   3141  H1  WAT   695     218.975 212.280 191.838  1.00  0.00           H  
ATOM   3142  H2  WAT   695     217.817 212.156 192.805  1.00  0.00           H  
TER    3143      WAT   695 
ATOM   3143  O   WAT   696     198.501 231.275 163.749  1.00  0.00           O  
ATOM   3144  H1  WAT   696     198.057 230.586 163.257  1.00  0.00           H  
ATOM   3145  H2  WAT   696     199.223 230.827 164.190  1.00  0.00           H  
TER    3146      WAT   696 
ATOM   3146  O   WAT   697     178.217 196.932 182.533  1.00  0.00           O  
ATOM   3147  H1  WAT   697     178.804 197.357 183.159  1.00  0.00           H  
ATOM   3148  H2  WAT   697     177.607 197.622 182.270  1.00  0.00           H  
TER    3149      WAT   697 
ATOM   3149  O   WAT   698     215.496 232.351 166.763  1.00  0.00           O  
ATOM   3150  H1  WAT   698     214.678 232.845 166.809  1.00  0.00           H  
ATOM   3151  H2  WAT   698     216.120 232.956 166.363  1.00  0.00           H  
TER    3152      WAT   698 
ATOM   3152  O   WAT   699     212.510 206.438 177.702  1.00  0.00           O  
ATOM   3153  H1  WAT   699     211.839 206.117 177.101  1.00  0.00           H  
ATOM   3154  H2  WAT   699     212.067 207.113 178.217  1.00  0.00           H  
TER    3155      WAT   699 
ATOM   3155  O   WAT   700     206.985 228.390 186.539  1.00  0.00           O  
ATOM   3156  H1  WAT   700     207.552 227.741 186.122  1.00  0.00           H  
ATOM   3157  H2  WAT   700     206.626 227.939 187.304  1.00  0.00           H  
TER    3158      WAT   700 
ATOM   3158  O   WAT   701     161.592 223.877 175.801  1.00  0.00           O  
ATOM   3159  H1  WAT   701     160.719 223.829 175.410  1.00  0.00           H  
ATOM   3160  H2  WAT   701     161.706 223.035 176.239  1.00  0.00           H  
TER    3161      WAT   701 
ATOM   3161  O   WAT   702     208.978 201.729 208.382  1.00  0.00           O  
ATOM   3162  H1  WAT   702     208.855 201.792 207.434  1.00  0.00           H  
ATOM   3163  H2  WAT   702     209.600 201.010 208.495  1.00  0.00           H  
TER    3164      WAT   702 
ATOM   3164  O   WAT   703     163.339 198.446 183.145  1.00  0.00           O  
ATOM   3165  H1  WAT   703     164.136 198.834 183.507  1.00  0.00           H  
ATOM   3166  H2  WAT   703     162.710 198.473 183.866  1.00  0.00           H  
TER    3167      WAT   703 
ATOM   3167  O   WAT   704     177.485 220.770 155.712  1.00  0.00           O  
ATOM   3168  H1  WAT   704     177.391 220.134 156.422  1.00  0.00           H  
ATOM   3169  H2  WAT   704     177.795 221.567 156.145  1.00  0.00           H  
TER    3170      WAT   704 
ATOM   3170  O   WAT   705     210.316 202.950 160.114  1.00  0.00           O  
ATOM   3171  H1  WAT   705     209.689 202.669 159.447  1.00  0.00           H  
ATOM   3172  H2  WAT   705     211.017 203.375 159.619  1.00  0.00           H  
TER    3173      WAT   705 
ATOM   3173  O   WAT   706     181.458 181.352 168.239  1.00  0.00           O  
ATOM   3174  H1  WAT   706     181.669 181.735 167.387  1.00  0.00           H  
ATOM   3175  H2  WAT   706     181.294 180.428 168.051  1.00  0.00           H  
TER    3176      WAT   706 
ATOM   3176  O   WAT   707     177.801 212.821 204.061  1.00  0.00           O  
ATOM   3177  H1  WAT   707     177.971 212.506 203.173  1.00  0.00           H  
ATOM   3178  H2  WAT   707     178.361 212.280 204.617  1.00  0.00           H  
TER    3179      WAT   707 
ATOM   3179  O   WAT   708     188.293 203.684 145.118  1.00  0.00           O  
ATOM   3180  H1  WAT   708     188.897 203.933 145.817  1.00  0.00           H  
ATOM   3181  H2  WAT   708     188.572 202.805 144.861  1.00  0.00           H  
TER    3182      WAT   708 
ATOM   3182  O   WAT   709     165.736 202.987 195.430  1.00  0.00           O  
ATOM   3183  H1  WAT   709     166.447 202.941 196.068  1.00  0.00           H  
ATOM   3184  H2  WAT   709     165.409 203.884 195.501  1.00  0.00           H  
TER    3185      WAT   709 
ATOM   3185  O   WAT   710     160.157 218.813 166.713  1.00  0.00           O  
ATOM   3186  H1  WAT   710     160.725 219.101 165.998  1.00  0.00           H  
ATOM   3187  H2  WAT   710     159.533 218.218 166.298  1.00  0.00           H  
TER    3188      WAT   710 
ATOM   3188  O   WAT   711     180.791 221.270 201.215  1.00  0.00           O  
ATOM   3189  H1  WAT   711     181.656 220.917 201.419  1.00  0.00           H  
ATOM   3190  H2  WAT   711     180.604 220.950 200.333  1.00  0.00           H  
TER    3191      WAT   711 
ATOM   3191  O   WAT   712     170.730 205.148 175.770  1.00  0.00           O  
ATOM   3192  H1  WAT   712     171.649 205.115 175.505  1.00  0.00           H  
ATOM   3193  H2  WAT   712     170.653 205.965 176.264  1.00  0.00           H  
TER    3194      WAT   712 
ATOM   3194  O   WAT   713     187.519 203.758 149.969  1.00  0.00           O  
ATOM   3195  H1  WAT   713     187.839 202.970 150.409  1.00  0.00           H  
ATOM   3196  H2  WAT   713     186.695 203.488 149.564  1.00  0.00           H  
TER    3197      WAT   713 
ATOM   3197  O   WAT   714     179.887 215.142 152.050  1.00  0.00           O  
ATOM   3198  H1  WAT   714     180.518 215.652 152.558  1.00  0.00           H  
ATOM   3199  H2  WAT   714     179.116 215.087 152.615  1.00  0.00           H  
TER    3200      WAT   714 
ATOM   3200  O   WAT   715     173.000 221.104 179.642  1.00  0.00           O  
ATOM   3201  H1  WAT   715     173.750 220.518 179.744  1.00  0.00           H  
ATOM   3202  H2  WAT   715     173.386 221.951 179.418  1.00  0.00           H  
TER    3203      WAT   715 
ATOM   3203  O   WAT   716     175.646 203.951 179.321  1.00  0.00           O  
ATOM   3204  H1  WAT   716     175.291 204.781 179.002  1.00  0.00           H  
ATOM   3205  H2  WAT   716     176.595 204.066 179.284  1.00  0.00           H  
TER    3206      WAT   716 
ATOM   3206  O   WAT   717     193.832 237.669 195.458  1.00  0.00           O  
ATOM   3207  H1  WAT   717     194.521 237.650 196.123  1.00  0.00           H  
ATOM   3208  H2  WAT   717     193.043 237.389 195.923  1.00  0.00           H  
TER    3209      WAT   717 
ATOM   3209  O   WAT   718     191.758 216.990 213.914  1.00  0.00           O  
ATOM   3210  H1  WAT   718     192.337 217.435 214.534  1.00  0.00           H  
ATOM   3211  H2  WAT   718     192.320 216.345 213.483  1.00  0.00           H  
TER    3212      WAT   718 
ATOM   3212  O   WAT   719     193.844 210.355 179.039  1.00  0.00           O  
ATOM   3213  H1  WAT   719     194.095 209.566 179.518  1.00  0.00           H  
ATOM   3214  H2  WAT   719     193.632 210.993 179.720  1.00  0.00           H  
TER    3215      WAT   719 
ATOM   3215  O   WAT   720     170.673 196.728 196.058  1.00  0.00           O  
ATOM   3216  H1  WAT   720     170.533 197.646 195.826  1.00  0.00           H  
ATOM   3217  H2  WAT   720     169.844 196.298 195.845  1.00  0.00           H  
TER    3218      WAT   720 
ATOM   3218  O   WAT   721     190.274 214.751 207.841  1.00  0.00           O  
ATOM   3219  H1  WAT   721     189.508 214.524 208.368  1.00  0.00           H  
ATOM   3220  H2  WAT   721     190.953 214.140 208.128  1.00  0.00           H  
TER    3221      WAT   721 
ATOM   3221  O   WAT   722     175.561 185.924 191.280  1.00  0.00           O  
ATOM   3222  H1  WAT   722     175.683 186.466 190.500  1.00  0.00           H  
ATOM   3223  H2  WAT   722     176.340 185.368 191.310  1.00  0.00           H  
TER    3224      WAT   722 
ATOM   3224  O   WAT   723     176.390 226.462 162.765  1.00  0.00           O  
ATOM   3225  H1  WAT   723     176.599 225.942 163.540  1.00  0.00           H  
ATOM   3226  H2  WAT   723     175.776 227.126 163.080  1.00  0.00           H  
TER    3227      WAT   723 
ATOM   3227  O   WAT   724     198.126 227.158 206.519  1.00  0.00           O  
ATOM   3228  H1  WAT   724     197.816 226.378 206.977  1.00  0.00           H  
ATOM   3229  H2  WAT   724     199.005 227.309 206.869  1.00  0.00           H  
TER    3230      WAT   724 
ATOM   3230  O   WAT   725     179.260 200.398 171.875  1.00  0.00           O  
ATOM   3231  H1  WAT   725     180.170 200.637 172.055  1.00  0.00           H  
ATOM   3232  H2  WAT   725     178.744 201.074 172.313  1.00  0.00           H  
TER    3233      WAT   725 
ATOM   3233  O   WAT   726     186.415 197.505 205.281  1.00  0.00           O  
ATOM   3234  H1  WAT   726     186.769 197.435 206.168  1.00  0.00           H  
ATOM   3235  H2  WAT   726     187.099 197.955 204.785  1.00  0.00           H  
TER    3236      WAT   726 
ATOM   3236  O   WAT   727     195.009 221.359 181.185  1.00  0.00           O  
ATOM   3237  H1  WAT   727     194.519 221.115 180.399  1.00  0.00           H  
ATOM   3238  H2  WAT   727     195.039 220.558 181.707  1.00  0.00           H  
TER    3239      WAT   727 
ATOM   3239  O   WAT   728     198.094 191.941 152.185  1.00  0.00           O  
ATOM   3240  H1  WAT   728     197.719 191.748 151.326  1.00  0.00           H  
ATOM   3241  H2  WAT   728     197.345 191.935 152.781  1.00  0.00           H  
TER    3242      WAT   728 
ATOM   3242  O   WAT   729     201.968 186.358 153.256  1.00  0.00           O  
ATOM   3243  H1  WAT   729     201.244 185.916 153.702  1.00  0.00           H  
ATOM   3244  H2  WAT   729     201.727 187.284 153.266  1.00  0.00           H  
TER    3245      WAT   729 
ATOM   3245  O   WAT   730     169.002 227.151 184.131  1.00  0.00           O  
ATOM   3246  H1  WAT   730     168.802 227.144 185.067  1.00  0.00           H  
ATOM   3247  H2  WAT   730     169.915 227.432 184.084  1.00  0.00           H  
TER    3248      WAT   730 
ATOM   3248  O   WAT   731     216.667 213.241 162.224  1.00  0.00           O  
ATOM   3249  H1  WAT   731     217.419 212.652 162.159  1.00  0.00           H  
ATOM   3250  H2  WAT   731     216.168 212.910 162.970  1.00  0.00           H  
TER    3251      WAT   731 
ATOM   3251  O   WAT   732     192.120 234.112 158.866  1.00  0.00           O  
ATOM   3252  H1  WAT   732     192.796 234.305 158.216  1.00  0.00           H  
ATOM   3253  H2  WAT   732     192.182 233.166 159.000  1.00  0.00           H  
TER    3254      WAT   732 
ATOM   3254  O   WAT   733     217.557 185.858 185.830  1.00  0.00           O  
ATOM   3255  H1  WAT   733     217.508 186.626 186.398  1.00  0.00           H  
ATOM   3256  H2  WAT   733     217.479 185.114 186.427  1.00  0.00           H  
TER    3257      WAT   733 
ATOM   3257  O   WAT   734     192.630 216.057 181.387  1.00  0.00           O  
ATOM   3258  H1  WAT   734     193.216 215.728 182.069  1.00  0.00           H  
ATOM   3259  H2  WAT   734     191.795 216.191 181.834  1.00  0.00           H  
TER    3260      WAT   734 
ATOM   3260  O   WAT   735     212.550 230.515 159.998  1.00  0.00           O  
ATOM   3261  H1  WAT   735     211.635 230.558 160.274  1.00  0.00           H  
ATOM   3262  H2  WAT   735     213.036 230.344 160.805  1.00  0.00           H  
TER    3263      WAT   735 
ATOM   3263  O   WAT   736     173.888 200.902 198.723  1.00  0.00           O  
ATOM   3264  H1  WAT   736     174.128 201.216 197.852  1.00  0.00           H  
ATOM   3265  H2  WAT   736     174.116 201.625 199.309  1.00  0.00           H  
TER    3266      WAT   736 
ATOM   3266  O   WAT   737     174.188 210.495 193.102  1.00  0.00           O  
ATOM   3267  H1  WAT   737     173.917 210.345 192.197  1.00  0.00           H  
ATOM   3268  H2  WAT   737     173.775 211.325 193.341  1.00  0.00           H  
TER    3269      WAT   737 
ATOM   3269  O   WAT   738     179.103 193.178 179.923  1.00  0.00           O  
ATOM   3270  H1  WAT   738     179.609 192.652 180.542  1.00  0.00           H  
ATOM   3271  H2  WAT   738     178.506 193.685 180.473  1.00  0.00           H  
TER    3272      WAT   738 
ATOM   3272  O   WAT   739     163.863 206.342 180.372  1.00  0.00           O  
ATOM   3273  H1  WAT   739     164.684 205.990 180.716  1.00  0.00           H  
ATOM   3274  H2  WAT   739     163.394 206.657 181.145  1.00  0.00           H  
TER    3275      WAT   739 
ATOM   3275  O   WAT   740     175.896 219.244 179.196  1.00  0.00           O  
ATOM   3276  H1  WAT   740     176.750 219.663 179.086  1.00  0.00           H  
ATOM   3277  H2  WAT   740     175.949 218.813 180.049  1.00  0.00           H  
TER    3278      WAT   740 
ATOM   3278  O   WAT   741     204.213 223.231 195.876  1.00  0.00           O  
ATOM   3279  H1  WAT   741     203.272 223.225 195.697  1.00  0.00           H  
ATOM   3280  H2  WAT   741     204.409 222.337 196.157  1.00  0.00           H  
TER    3281      WAT   741 
ATOM   3281  O   WAT   742     183.355 193.443 196.884  1.00  0.00           O  
ATOM   3282  H1  WAT   742     184.297 193.574 196.993  1.00  0.00           H  
ATOM   3283  H2  WAT   742     183.261 193.105 195.994  1.00  0.00           H  
TER    3284      WAT   742 
ATOM   3284  O   WAT   743     224.616 202.660 189.253  1.00  0.00           O  
ATOM   3285  H1  WAT   743     224.468 202.008 188.568  1.00  0.00           H  
ATOM   3286  H2  WAT   743     224.134 202.328 190.009  1.00  0.00           H  
TER    3287      WAT   743 
ATOM   3287  O   WAT   744     176.693 220.070 175.309  1.00  0.00           O  
ATOM   3288  H1  WAT   744     177.485 219.697 175.697  1.00  0.00           H  
ATOM   3289  H2  WAT   744     177.002 220.833 174.821  1.00  0.00           H  
TER    3290      WAT   744 
ATOM   3290  O   WAT   745     221.217 207.993 165.450  1.00  0.00           O  
ATOM   3291  H1  WAT   745     221.232 207.367 164.726  1.00  0.00           H  
ATOM   3292  H2  WAT   745     220.413 207.789 165.926  1.00  0.00           H  
TER    3293      WAT   745 
ATOM   3293  O   WAT   746     195.349 201.449 206.537  1.00  0.00           O  
ATOM   3294  H1  WAT   746     196.197 201.220 206.916  1.00  0.00           H  
ATOM   3295  H2  WAT   746     194.890 201.912 207.238  1.00  0.00           H  
TER    3296      WAT   746 
ATOM   3296  O   WAT   747     182.599 213.281 166.598  1.00  0.00           O  
ATOM   3297  H1  WAT   747     183.283 213.111 167.246  1.00  0.00           H  
ATOM   3298  H2  WAT   747     182.660 214.221 166.427  1.00  0.00           H  
TER    3299      WAT   747 
ATOM   3299  O   WAT   748     219.085 198.636 198.150  1.00  0.00           O  
ATOM   3300  H1  WAT   748     218.801 199.493 198.469  1.00  0.00           H  
ATOM   3301  H2  WAT   748     218.297 198.095 198.182  1.00  0.00           H  
TER    3302      WAT   748 
ATOM   3302  O   WAT   749     204.682 207.699 194.793  1.00  0.00           O  
ATOM   3303  H1  WAT   749     205.164 208.465 195.104  1.00  0.00           H  
ATOM   3304  H2  WAT   749     204.454 207.910 193.888  1.00  0.00           H  
TER    3305      WAT   749 
ATOM   3305  O   WAT   750     175.823 200.989 205.730  1.00  0.00           O  
ATOM   3306  H1  WAT   750     175.772 200.039 205.628  1.00  0.00           H  
ATOM   3307  H2  WAT   750     176.537 201.124 206.353  1.00  0.00           H  
TER    3308      WAT   750 
ATOM   3308  O   WAT   751     189.333 185.373 154.960  1.00  0.00           O  
ATOM   3309  H1  WAT   751     188.951 184.500 155.043  1.00  0.00           H  
ATOM   3310  H2  WAT   751     189.721 185.548 155.817  1.00  0.00           H  
TER    3311      WAT   751 
ATOM   3311  O   WAT   752     183.174 198.522 189.746  1.00  0.00           O  
ATOM   3312  H1  WAT   752     183.557 199.398 189.798  1.00  0.00           H  
ATOM   3313  H2  WAT   752     183.239 198.178 190.636  1.00  0.00           H  
TER    3314      WAT   752 
ATOM   3314  O   WAT   753     186.687 214.587 170.186  1.00  0.00           O  
ATOM   3315  H1  WAT   753     186.267 214.182 170.946  1.00  0.00           H  
ATOM   3316  H2  WAT   753     187.279 213.914 169.852  1.00  0.00           H  
TER    3317      WAT   753 
ATOM   3317  O   WAT   754     192.085 209.200 162.331  1.00  0.00           O  
ATOM   3318  H1  WAT   754     191.953 208.665 163.114  1.00  0.00           H  
ATOM   3319  H2  WAT   754     192.383 210.046 162.667  1.00  0.00           H  
TER    3320      WAT   754 
ATOM   3320  O   WAT   755     179.604 187.006 182.179  1.00  0.00           O  
ATOM   3321  H1  WAT   755     179.028 186.330 182.536  1.00  0.00           H  
ATOM   3322  H2  WAT   755     179.192 187.260 181.355  1.00  0.00           H  
TER    3323      WAT   755 
ATOM   3323  O   WAT   756     211.656 223.072 159.775  1.00  0.00           O  
ATOM   3324  H1  WAT   756     211.567 223.977 160.074  1.00  0.00           H  
ATOM   3325  H2  WAT   756     210.832 222.654 160.030  1.00  0.00           H  
TER    3326      WAT   756 
ATOM   3326  O   WAT   757     201.255 210.012 181.635  1.00  0.00           O  
ATOM   3327  H1  WAT   757     200.770 209.377 182.161  1.00  0.00           H  
ATOM   3328  H2  WAT   757     200.843 210.853 181.833  1.00  0.00           H  
TER    3329      WAT   757 
ATOM   3329  O   WAT   758     176.068 190.630 166.113  1.00  0.00           O  
ATOM   3330  H1  WAT   758     176.052 190.970 167.008  1.00  0.00           H  
ATOM   3331  H2  WAT   758     175.449 189.900 166.124  1.00  0.00           H  
TER    3332      WAT   758 
ATOM   3332  O   WAT   759     195.871 189.650 196.925  1.00  0.00           O  
ATOM   3333  H1  WAT   759     196.377 190.445 196.761  1.00  0.00           H  
ATOM   3334  H2  WAT   759     196.527 188.987 197.142  1.00  0.00           H  
TER    3335      WAT   759 
ATOM   3335  O   WAT   760     187.540 215.496 195.958  1.00  0.00           O  
ATOM   3336  H1  WAT   760     186.678 215.207 196.256  1.00  0.00           H  
ATOM   3337  H2  WAT   760     187.812 216.146 196.607  1.00  0.00           H  
TER    3338      WAT   760 
ATOM   3338  O   WAT   761     159.910 205.741 187.743  1.00  0.00           O  
ATOM   3339  H1  WAT   761     160.553 206.446 187.665  1.00  0.00           H  
ATOM   3340  H2  WAT   761     159.895 205.533 188.677  1.00  0.00           H  
TER    3341      WAT   761 
ATOM   3341  O   WAT   762     170.434 204.592 194.224  1.00  0.00           O  
ATOM   3342  H1  WAT   762     169.834 205.332 194.131  1.00  0.00           H  
ATOM   3343  H2  WAT   762     170.844 204.721 195.079  1.00  0.00           H  
TER    3344      WAT   762 
ATOM   3344  O   WAT   763     185.317 202.295 149.007  1.00  0.00           O  
ATOM   3345  H1  WAT   763     184.547 201.758 148.819  1.00  0.00           H  
ATOM   3346  H2  WAT   763     185.497 202.751 148.186  1.00  0.00           H  
TER    3347      WAT   763 
ATOM   3347  O   WAT   764     163.617 213.681 169.141  1.00  0.00           O  
ATOM   3348  H1  WAT   764     162.966 213.204 168.626  1.00  0.00           H  
ATOM   3349  H2  WAT   764     163.761 213.131 169.911  1.00  0.00           H  
TER    3350      WAT   764 
ATOM   3350  O   WAT   765     194.806 231.509 176.668  1.00  0.00           O  
ATOM   3351  H1  WAT   765     194.483 230.814 177.241  1.00  0.00           H  
ATOM   3352  H2  WAT   765     194.954 231.075 175.827  1.00  0.00           H  
TER    3353      WAT   765 
ATOM   3353  O   WAT   766     204.299 193.840 190.271  1.00  0.00           O  
ATOM   3354  H1  WAT   766     203.492 194.300 190.040  1.00  0.00           H  
ATOM   3355  H2  WAT   766     204.942 194.150 189.633  1.00  0.00           H  
TER    3356      WAT   766 
ATOM   3356  O   WAT   767     192.406 193.390 147.682  1.00  0.00           O  
ATOM   3357  H1  WAT   767     191.994 192.766 148.280  1.00  0.00           H  
ATOM   3358  H2  WAT   767     192.287 194.241 148.104  1.00  0.00           H  
TER    3359      WAT   767 
ATOM   3359  O   WAT   768     166.811 194.559 193.839  1.00  0.00           O  
ATOM   3360  H1  WAT   768     166.238 193.944 193.381  1.00  0.00           H  
ATOM   3361  H2  WAT   768     167.108 195.162 193.157  1.00  0.00           H  
TER    3362      WAT   768 
ATOM   3362  O   WAT   769     191.162 215.353 202.636  1.00  0.00           O  
ATOM   3363  H1  WAT   769     190.310 215.732 202.852  1.00  0.00           H  
ATOM   3364  H2  WAT   769     191.111 214.452 202.957  1.00  0.00           H  
TER    3365      WAT   769 
ATOM   3365  O   WAT   770     171.038 193.381 196.748  1.00  0.00           O  
ATOM   3366  H1  WAT   770     171.964 193.271 196.532  1.00  0.00           H  
ATOM   3367  H2  WAT   770     170.941 194.318 196.919  1.00  0.00           H  
TER    3368      WAT   770 
ATOM   3368  O   WAT   771     191.768 189.995 177.118  1.00  0.00           O  
ATOM   3369  H1  WAT   771     192.032 190.847 177.464  1.00  0.00           H  
ATOM   3370  H2  WAT   771     192.398 189.814 176.419  1.00  0.00           H  
TER    3371      WAT   771 
ATOM   3371  O   WAT   772     204.512 225.768 162.573  1.00  0.00           O  
ATOM   3372  H1  WAT   772     203.863 226.350 162.178  1.00  0.00           H  
ATOM   3373  H2  WAT   772     204.351 224.918 162.163  1.00  0.00           H  
TER    3374      WAT   772 
ATOM   3374  O   WAT   773     210.323 224.186 170.983  1.00  0.00           O  
ATOM   3375  H1  WAT   773     210.796 223.487 170.532  1.00  0.00           H  
ATOM   3376  H2  WAT   773     210.263 224.890 170.336  1.00  0.00           H  
TER    3377      WAT   773 
ATOM   3377  O   WAT   774     173.227 230.889 164.126  1.00  0.00           O  
ATOM   3378  H1  WAT   774     172.668 231.641 164.319  1.00  0.00           H  
ATOM   3379  H2  WAT   774     173.873 230.883 164.833  1.00  0.00           H  
TER    3380      WAT   774 
ATOM   3380  O   WAT   775     174.765 197.244 156.103  1.00  0.00           O  
ATOM   3381  H1  WAT   775     174.507 197.280 155.183  1.00  0.00           H  
ATOM   3382  H2  WAT   775     175.701 197.448 156.097  1.00  0.00           H  
TER    3383      WAT   775 
ATOM   3383  O   WAT   776     190.766 219.409 212.929  1.00  0.00           O  
ATOM   3384  H1  WAT   776     191.089 218.520 213.073  1.00  0.00           H  
ATOM   3385  H2  WAT   776     191.334 219.961 213.466  1.00  0.00           H  
TER    3386      WAT   776 
ATOM   3386  O   WAT   777     193.278 221.003 195.717  1.00  0.00           O  
ATOM   3387  H1  WAT   777     193.075 221.437 196.545  1.00  0.00           H  
ATOM   3388  H2  WAT   777     193.495 221.718 195.119  1.00  0.00           H  
TER    3389      WAT   777 
ATOM   3389  O   WAT   778     185.301 214.186 196.939  1.00  0.00           O  
ATOM   3390  H1  WAT   778     185.317 213.247 196.754  1.00  0.00           H  
ATOM   3391  H2  WAT   778     184.881 214.253 197.797  1.00  0.00           H  
TER    3392      WAT   778 
ATOM   3392  O   WAT   779     186.350 233.420 158.351  1.00  0.00           O  
ATOM   3393  H1  WAT   779     185.413 233.542 158.198  1.00  0.00           H  
ATOM   3394  H2  WAT   779     186.535 233.937 159.135  1.00  0.00           H  
TER    3395      WAT   779 
ATOM   3395  O   WAT   780     202.520 226.377 170.801  1.00  0.00           O  
ATOM   3396  H1  WAT   780     202.561 227.139 170.223  1.00  0.00           H  
ATOM   3397  H2  WAT   780     202.645 225.628 170.219  1.00  0.00           H  
TER    3398      WAT   780 
ATOM   3398  O   WAT   781     214.521 209.330 195.582  1.00  0.00           O  
ATOM   3399  H1  WAT   781     213.657 209.719 195.452  1.00  0.00           H  
ATOM   3400  H2  WAT   781     215.135 210.036 195.380  1.00  0.00           H  
TER    3401      WAT   781 
ATOM   3401  O   WAT   782     211.542 205.324 183.800  1.00  0.00           O  
ATOM   3402  H1  WAT   782     211.278 204.816 183.033  1.00  0.00           H  
ATOM   3403  H2  WAT   782     211.037 204.950 184.520  1.00  0.00           H  
TER    3404      WAT   782 
ATOM   3404  O   WAT   783     190.191 228.620 171.167  1.00  0.00           O  
ATOM   3405  H1  WAT   783     190.151 229.549 171.396  1.00  0.00           H  
ATOM   3406  H2  WAT   783     190.786 228.582 170.419  1.00  0.00           H  
TER    3407      WAT   783 
ATOM   3407  O   WAT   784     202.497 219.358 205.236  1.00  0.00           O  
ATOM   3408  H1  WAT   784     202.467 219.500 206.183  1.00  0.00           H  
ATOM   3409  H2  WAT   784     202.216 220.193 204.860  1.00  0.00           H  
TER    3410      WAT   784 
ATOM   3410  O   WAT   785     187.353 201.569 184.352  1.00  0.00           O  
ATOM   3411  H1  WAT   785     186.921 202.405 184.528  1.00  0.00           H  
ATOM   3412  H2  WAT   785     188.158 201.603 184.868  1.00  0.00           H  
TER    3413      WAT   785 
ATOM   3413  O   WAT   786     210.771 238.065 165.040  1.00  0.00           O  
ATOM   3414  H1  WAT   786     211.059 238.741 165.655  1.00  0.00           H  
ATOM   3415  H2  WAT   786     209.909 238.361 164.746  1.00  0.00           H  
TER    3416      WAT   786 
ATOM   3416  O   WAT   787     206.625 196.954 187.124  1.00  0.00           O  
ATOM   3417  H1  WAT   787     207.215 197.624 187.469  1.00  0.00           H  
ATOM   3418  H2  WAT   787     207.084 196.600 186.363  1.00  0.00           H  
TER    3419      WAT   787 
ATOM   3419  O   WAT   788     187.356 212.220 205.954  1.00  0.00           O  
ATOM   3420  H1  WAT   788     186.991 212.420 205.092  1.00  0.00           H  
ATOM   3421  H2  WAT   788     187.067 212.944 206.510  1.00  0.00           H  
TER    3422      WAT   788 
ATOM   3422  O   WAT   789     198.336 219.842 166.885  1.00  0.00           O  
ATOM   3423  H1  WAT   789     197.729 220.579 166.955  1.00  0.00           H  
ATOM   3424  H2  WAT   789     198.487 219.569 167.790  1.00  0.00           H  
TER    3425      WAT   789 
ATOM   3425  O   WAT   790     164.192 219.851 176.911  1.00  0.00           O  
ATOM   3426  H1  WAT   790     164.107 219.842 175.957  1.00  0.00           H  
ATOM   3427  H2  WAT   790     163.769 220.667 177.180  1.00  0.00           H  
TER    3428      WAT   790 
ATOM   3428  O   WAT   791     206.329 216.958 153.090  1.00  0.00           O  
ATOM   3429  H1  WAT   791     206.217 216.535 153.942  1.00  0.00           H  
ATOM   3430  H2  WAT   791     207.276 217.063 152.997  1.00  0.00           H  
TER    3431      WAT   791 
ATOM   3431  O   WAT   792     179.421 229.450 165.145  1.00  0.00           O  
ATOM   3432  H1  WAT   792     179.662 230.017 165.877  1.00  0.00           H  
ATOM   3433  H2  WAT   792     180.227 228.983 164.928  1.00  0.00           H  
TER    3434      WAT   792 
ATOM   3434  O   WAT   793     184.004 227.211 192.188  1.00  0.00           O  
ATOM   3435  H1  WAT   793     183.929 226.488 191.564  1.00  0.00           H  
ATOM   3436  H2  WAT   793     183.113 227.340 192.512  1.00  0.00           H  
TER    3437      WAT   793 
ATOM   3437  O   WAT   794     159.488 203.073 175.871  1.00  0.00           O  
ATOM   3438  H1  WAT   794     160.024 202.549 175.275  1.00  0.00           H  
ATOM   3439  H2  WAT   794     160.119 203.471 176.472  1.00  0.00           H  
TER    3440      WAT   794 
ATOM   3440  O   WAT   795     169.409 190.576 170.457  1.00  0.00           O  
ATOM   3441  H1  WAT   795     169.109 191.296 171.012  1.00  0.00           H  
ATOM   3442  H2  WAT   795     168.960 190.714 169.624  1.00  0.00           H  
TER    3443      WAT   795 
ATOM   3443  O   WAT   796     199.738 188.723 153.338  1.00  0.00           O  
ATOM   3444  H1  WAT   796     199.067 188.117 153.654  1.00  0.00           H  
ATOM   3445  H2  WAT   796     199.718 188.626 152.386  1.00  0.00           H  
TER    3446      WAT   796 
ATOM   3446  O   WAT   797     197.243 187.574 153.745  1.00  0.00           O  
ATOM   3447  H1  WAT   797     196.565 188.234 153.894  1.00  0.00           H  
ATOM   3448  H2  WAT   797     197.155 187.344 152.820  1.00  0.00           H  
TER    3449      WAT   797 
ATOM   3449  O   WAT   798     223.473 220.523 182.098  1.00  0.00           O  
ATOM   3450  H1  WAT   798     222.981 221.329 181.947  1.00  0.00           H  
ATOM   3451  H2  WAT   798     224.376 220.745 181.870  1.00  0.00           H  
TER    3452      WAT   798 
ATOM   3452  O   WAT   799     174.658 209.191 202.192  1.00  0.00           O  
ATOM   3453  H1  WAT   799     175.427 208.874 201.718  1.00  0.00           H  
ATOM   3454  H2  WAT   799     174.992 209.896 202.745  1.00  0.00           H  
TER    3455      WAT   799 
ATOM   3455  O   WAT   800     210.672 205.805 190.052  1.00  0.00           O  
ATOM   3456  H1  WAT   800     210.107 205.972 189.297  1.00  0.00           H  
ATOM   3457  H2  WAT   800     210.672 206.629 190.538  1.00  0.00           H  
TER    3458      WAT   800 
ATOM   3458  O   WAT   801     214.227 226.924 185.767  1.00  0.00           O  
ATOM   3459  H1  WAT   801     214.104 227.861 185.612  1.00  0.00           H  
ATOM   3460  H2  WAT   801     214.275 226.541 184.890  1.00  0.00           H  
TER    3461      WAT   801 
ATOM   3461  O   WAT   802     217.244 197.486 201.723  1.00  0.00           O  
ATOM   3462  H1  WAT   802     217.413 196.551 201.839  1.00  0.00           H  
ATOM   3463  H2  WAT   802     216.539 197.524 201.077  1.00  0.00           H  
TER    3464      WAT   802 
ATOM   3464  O   WAT   803     195.492 217.140 200.537  1.00  0.00           O  
ATOM   3465  H1  WAT   803     195.978 216.372 200.237  1.00  0.00           H  
ATOM   3466  H2  WAT   803     196.042 217.516 201.226  1.00  0.00           H  
TER    3467      WAT   803 
ATOM   3467  O   WAT   804     174.316 209.711 153.858  1.00  0.00           O  
ATOM   3468  H1  WAT   804     173.626 209.050 153.888  1.00  0.00           H  
ATOM   3469  H2  WAT   804     174.539 209.869 154.776  1.00  0.00           H  
TER    3470      WAT   804 
ATOM   3470  O   WAT   805     200.927 228.916 185.219  1.00  0.00           O  
ATOM   3471  H1  WAT   805     200.478 228.107 185.464  1.00  0.00           H  
ATOM   3472  H2  WAT   805     200.817 228.975 184.271  1.00  0.00           H  
TER    3473      WAT   805 
ATOM   3473  O   WAT   806     201.515 224.200 152.744  1.00  0.00           O  
ATOM   3474  H1  WAT   806     200.683 223.778 152.961  1.00  0.00           H  
ATOM   3475  H2  WAT   806     202.104 223.474 152.542  1.00  0.00           H  
TER    3476      WAT   806 
ATOM   3476  O   WAT   807     199.031 213.726 206.865  1.00  0.00           O  
ATOM   3477  H1  WAT   807     199.170 212.804 206.648  1.00  0.00           H  
ATOM   3478  H2  WAT   807     199.788 214.177 206.492  1.00  0.00           H  
TER    3479      WAT   807 
ATOM   3479  O   WAT   808     216.405 225.787 187.006  1.00  0.00           O  
ATOM   3480  H1  WAT   808     215.587 226.122 186.638  1.00  0.00           H  
ATOM   3481  H2  WAT   808     216.132 225.088 187.599  1.00  0.00           H  
TER    3482      WAT   808 
ATOM   3482  O   WAT   809     171.160 201.710 159.861  1.00  0.00           O  
ATOM   3483  H1  WAT   809     171.982 201.402 159.478  1.00  0.00           H  
ATOM   3484  H2  WAT   809     170.563 201.787 159.116  1.00  0.00           H  
TER    3485      WAT   809 
ATOM   3485  O   WAT   810     201.080 191.651 194.298  1.00  0.00           O  
ATOM   3486  H1  WAT   810     200.341 192.214 194.527  1.00  0.00           H  
ATOM   3487  H2  WAT   810     200.717 190.765 194.301  1.00  0.00           H  
TER    3488      WAT   810 
ATOM   3488  O   WAT   811     211.328 218.822 153.119  1.00  0.00           O  
ATOM   3489  H1  WAT   811     211.552 219.642 152.680  1.00  0.00           H  
ATOM   3490  H2  WAT   811     211.804 218.151 152.632  1.00  0.00           H  
TER    3491      WAT   811 
ATOM   3491  O   WAT   812     195.303 228.439 171.529  1.00  0.00           O  
ATOM   3492  H1  WAT   812     195.069 228.774 170.663  1.00  0.00           H  
ATOM   3493  H2  WAT   812     194.581 227.858 171.765  1.00  0.00           H  
TER    3494      WAT   812 
ATOM   3494  O   WAT   813     186.716 206.556 147.533  1.00  0.00           O  
ATOM   3495  H1  WAT   813     187.649 206.729 147.406  1.00  0.00           H  
ATOM   3496  H2  WAT   813     186.660 205.606 147.635  1.00  0.00           H  
TER    3497      WAT   813 
ATOM   3497  O   WAT   814     185.675 191.161 199.500  1.00  0.00           O  
ATOM   3498  H1  WAT   814     184.880 191.190 200.030  1.00  0.00           H  
ATOM   3499  H2  WAT   814     186.015 192.055 199.529  1.00  0.00           H  
TER    3500      WAT   814 
ATOM   3500  O   WAT   815     174.992 240.436 174.254  1.00  0.00           O  
ATOM   3501  H1  WAT   815     174.673 241.267 174.606  1.00  0.00           H  
ATOM   3502  H2  WAT   815     175.943 240.483 174.352  1.00  0.00           H  
TER    3503      WAT   815 
ATOM   3503  O   WAT   816     221.199 215.619 166.776  1.00  0.00           O  
ATOM   3504  H1  WAT   816     220.269 215.393 166.746  1.00  0.00           H  
ATOM   3505  H2  WAT   816     221.293 216.140 167.574  1.00  0.00           H  
TER    3506      WAT   816 
ATOM   3506  O   WAT   817     212.795 207.594 187.211  1.00  0.00           O  
ATOM   3507  H1  WAT   817     213.620 208.038 187.010  1.00  0.00           H  
ATOM   3508  H2  WAT   817     213.059 206.770 187.620  1.00  0.00           H  
TER    3509      WAT   817 
ATOM   3509  O   WAT   818     187.764 194.610 175.053  1.00  0.00           O  
ATOM   3510  H1  WAT   818     188.209 193.924 175.549  1.00  0.00           H  
ATOM   3511  H2  WAT   818     186.983 194.809 175.569  1.00  0.00           H  
TER    3512      WAT   818 
ATOM   3512  O   WAT   819     171.136 223.780 187.793  1.00  0.00           O  
ATOM   3513  H1  WAT   819     171.220 222.970 188.295  1.00  0.00           H  
ATOM   3514  H2  WAT   819     171.809 223.713 187.115  1.00  0.00           H  
TER    3515      WAT   819 
ATOM   3515  O   WAT   820     179.776 188.103 196.978  1.00  0.00           O  
ATOM   3516  H1  WAT   820     180.537 188.321 196.439  1.00  0.00           H  
ATOM   3517  H2  WAT   820     179.713 188.824 197.606  1.00  0.00           H  
TER    3518      WAT   820 
ATOM   3518  O   WAT   821     219.079 199.880 189.068  1.00  0.00           O  
ATOM   3519  H1  WAT   821     218.679 200.747 189.134  1.00  0.00           H  
ATOM   3520  H2  WAT   821     218.772 199.539 188.229  1.00  0.00           H  
TER    3521      WAT   821 
ATOM   3521  O   WAT   822     178.464 221.782 205.273  1.00  0.00           O  
ATOM   3522  H1  WAT   822     177.798 221.161 204.979  1.00  0.00           H  
ATOM   3523  H2  WAT   822     177.984 222.407 205.816  1.00  0.00           H  
TER    3524      WAT   822 
ATOM   3524  O   WAT   823     190.340 227.820 159.078  1.00  0.00           O  
ATOM   3525  H1  WAT   823     189.760 228.537 159.331  1.00  0.00           H  
ATOM   3526  H2  WAT   823     189.762 227.177 158.666  1.00  0.00           H  
TER    3527      WAT   823 
ATOM   3527  O   WAT   824     184.556 193.204 192.720  1.00  0.00           O  
ATOM   3528  H1  WAT   824     184.087 193.981 193.023  1.00  0.00           H  
ATOM   3529  H2  WAT   824     184.299 193.111 191.802  1.00  0.00           H  
TER    3530      WAT   824 
ATOM   3530  O   WAT   825     158.666 211.398 181.490  1.00  0.00           O  
ATOM   3531  H1  WAT   825     159.426 211.327 182.069  1.00  0.00           H  
ATOM   3532  H2  WAT   825     158.113 212.062 181.901  1.00  0.00           H  
TER    3533      WAT   825 
ATOM   3533  O   WAT   826     195.017 213.762 149.532  1.00  0.00           O  
ATOM   3534  H1  WAT   826     194.547 214.447 149.055  1.00  0.00           H  
ATOM   3535  H2  WAT   826     195.910 213.802 149.191  1.00  0.00           H  
TER    3536      WAT   826 
ATOM   3536  O   WAT   827     202.459 189.917 183.656  1.00  0.00           O  
ATOM   3537  H1  WAT   827     203.222 190.448 183.878  1.00  0.00           H  
ATOM   3538  H2  WAT   827     202.210 190.208 182.779  1.00  0.00           H  
TER    3539      WAT   827 
ATOM   3539  O   WAT   828     214.426 210.669 182.457  1.00  0.00           O  
ATOM   3540  H1  WAT   828     214.589 210.544 183.392  1.00  0.00           H  
ATOM   3541  H2  WAT   828     215.198 211.140 182.142  1.00  0.00           H  
TER    3542      WAT   828 
ATOM   3542  O   WAT   829     188.385 219.801 167.867  1.00  0.00           O  
ATOM   3543  H1  WAT   829     189.227 219.755 167.414  1.00  0.00           H  
ATOM   3544  H2  WAT   829     188.599 220.139 168.736  1.00  0.00           H  
TER    3545      WAT   829 
ATOM   3545  O   WAT   830     219.591 193.825 174.811  1.00  0.00           O  
ATOM   3546  H1  WAT   830     219.251 194.705 174.651  1.00  0.00           H  
ATOM   3547  H2  WAT   830     219.279 193.308 174.069  1.00  0.00           H  
TER    3548      WAT   830 
ATOM   3548  O   WAT   831     198.874 184.400 183.630  1.00  0.00           O  
ATOM   3549  H1  WAT   831     198.421 183.830 183.008  1.00  0.00           H  
ATOM   3550  H2  WAT   831     198.343 185.195 183.657  1.00  0.00           H  
TER    3551      WAT   831 
ATOM   3551  O   WAT   832     181.189 198.834 155.343  1.00  0.00           O  
ATOM   3552  H1  WAT   832     180.284 198.832 155.032  1.00  0.00           H  
ATOM   3553  H2  WAT   832     181.581 199.607 154.938  1.00  0.00           H  
TER    3554      WAT   832 
ATOM   3554  O   WAT   833     161.308 201.723 182.183  1.00  0.00           O  
ATOM   3555  H1  WAT   833     161.260 201.773 183.139  1.00  0.00           H  
ATOM   3556  H2  WAT   833     160.696 201.026 181.949  1.00  0.00           H  
TER    3557      WAT   833 
ATOM   3557  O   WAT   834     210.096 196.544 186.744  1.00  0.00           O  
ATOM   3558  H1  WAT   834     210.267 197.426 187.076  1.00  0.00           H  
ATOM   3559  H2  WAT   834     209.769 196.681 185.855  1.00  0.00           H  
TER    3560      WAT   834 
ATOM   3560  O   WAT   835     195.534 223.039 197.570  1.00  0.00           O  
ATOM   3561  H1  WAT   835     194.799 222.891 198.166  1.00  0.00           H  
ATOM   3562  H2  WAT   835     196.287 222.654 198.017  1.00  0.00           H  
TER    3563      WAT   835 
ATOM   3563  O   WAT   836     165.940 194.032 176.373  1.00  0.00           O  
ATOM   3564  H1  WAT   836     166.197 194.462 175.557  1.00  0.00           H  
ATOM   3565  H2  WAT   836     165.111 193.601 176.166  1.00  0.00           H  
TER    3566      WAT   836 
ATOM   3566  O   WAT   837     210.834 212.011 181.866  1.00  0.00           O  
ATOM   3567  H1  WAT   837     211.299 212.845 181.798  1.00  0.00           H  
ATOM   3568  H2  WAT   837     210.000 212.164 181.424  1.00  0.00           H  
TER    3569      WAT   837 
ATOM   3569  O   WAT   838     198.097 178.623 184.520  1.00  0.00           O  
ATOM   3570  H1  WAT   838     197.850 177.798 184.936  1.00  0.00           H  
ATOM   3571  H2  WAT   838     197.314 179.170 184.589  1.00  0.00           H  
TER    3572      WAT   838 
ATOM   3572  O   WAT   839     181.273 186.032 177.182  1.00  0.00           O  
ATOM   3573  H1  WAT   839     180.352 186.274 177.280  1.00  0.00           H  
ATOM   3574  H2  WAT   839     181.442 185.435 177.911  1.00  0.00           H  
TER    3575      WAT   839 
ATOM   3575  O   WAT   840     171.268 186.739 183.452  1.00  0.00           O  
ATOM   3576  H1  WAT   840     170.587 186.067 183.473  1.00  0.00           H  
ATOM   3577  H2  WAT   840     171.045 187.330 184.171  1.00  0.00           H  
TER    3578      WAT   840 
ATOM   3578  O   WAT   841     185.056 207.657 171.739  1.00  0.00           O  
ATOM   3579  H1  WAT   841     184.963 207.330 172.633  1.00  0.00           H  
ATOM   3580  H2  WAT   841     184.859 208.591 171.803  1.00  0.00           H  
TER    3581      WAT   841 
ATOM   3581  O   WAT   842     199.317 221.879 196.229  1.00  0.00           O  
ATOM   3582  H1  WAT   842     199.922 221.593 195.544  1.00  0.00           H  
ATOM   3583  H2  WAT   842     198.480 221.988 195.780  1.00  0.00           H  
TER    3584      WAT   842 
ATOM   3584  O   WAT   843     180.493 189.449 159.968  1.00  0.00           O  
ATOM   3585  H1  WAT   843     180.178 190.315 160.229  1.00  0.00           H  
ATOM   3586  H2  WAT   843     181.358 189.614 159.591  1.00  0.00           H  
TER    3587      WAT   843 
ATOM   3587  O   WAT   844     200.642 232.633 183.377  1.00  0.00           O  
ATOM   3588  H1  WAT   844     200.260 232.464 184.238  1.00  0.00           H  
ATOM   3589  H2  WAT   844     200.972 233.529 183.433  1.00  0.00           H  
TER    3590      WAT   844 
ATOM   3590  O   WAT   845     167.937 228.397 177.159  1.00  0.00           O  
ATOM   3591  H1  WAT   845     168.399 228.100 176.374  1.00  0.00           H  
ATOM   3592  H2  WAT   845     168.519 228.166 177.882  1.00  0.00           H  
TER    3593      WAT   845 
ATOM   3593  O   WAT   846     168.475 186.246 177.431  1.00  0.00           O  
ATOM   3594  H1  WAT   846     168.605 186.979 176.830  1.00  0.00           H  
ATOM   3595  H2  WAT   846     168.528 185.468 176.874  1.00  0.00           H  
TER    3596      WAT   846 
ATOM   3596  O   WAT   847     189.841 218.277 194.754  1.00  0.00           O  
ATOM   3597  H1  WAT   847     189.558 217.981 193.889  1.00  0.00           H  
ATOM   3598  H2  WAT   847     190.659 218.745 194.592  1.00  0.00           H  
TER    3599      WAT   847 
ATOM   3599  O   WAT   848     180.615 219.697 198.576  1.00  0.00           O  
ATOM   3600  H1  WAT   848     181.013 219.069 197.973  1.00  0.00           H  
ATOM   3601  H2  WAT   848     179.673 219.602 198.433  1.00  0.00           H  
TER    3602      WAT   848 
ATOM   3602  O   WAT   849     196.858 234.576 171.470  1.00  0.00           O  
ATOM   3603  H1  WAT   849     196.081 234.492 170.916  1.00  0.00           H  
ATOM   3604  H2  WAT   849     196.862 235.494 171.739  1.00  0.00           H  
TER    3605      WAT   849 
ATOM   3605  O   WAT   850     198.870 216.124 203.792  1.00  0.00           O  
ATOM   3606  H1  WAT   850     199.152 216.623 204.558  1.00  0.00           H  
ATOM   3607  H2  WAT   850     199.004 216.720 203.056  1.00  0.00           H  
TER    3608      WAT   850 
ATOM   3608  O   WAT   851     197.311 213.983 148.251  1.00  0.00           O  
ATOM   3609  H1  WAT   851     197.995 214.207 148.881  1.00  0.00           H  
ATOM   3610  H2  WAT   851     197.451 214.585 147.520  1.00  0.00           H  
TER    3611      WAT   851 
ATOM   3611  O   WAT   852     161.238 210.663 186.015  1.00  0.00           O  
ATOM   3612  H1  WAT   852     161.815 210.397 186.731  1.00  0.00           H  
ATOM   3613  H2  WAT   852     160.445 210.977 186.451  1.00  0.00           H  
TER    3614      WAT   852 
ATOM   3614  O   WAT   853     195.031 212.724 185.627  1.00  0.00           O  
ATOM   3615  H1  WAT   853     195.710 212.122 185.931  1.00  0.00           H  
ATOM   3616  H2  WAT   853     195.115 212.720 184.673  1.00  0.00           H  
TER    3617      WAT   853 
ATOM   3617  O   WAT   854     203.923 188.169 189.945  1.00  0.00           O  
ATOM   3618  H1  WAT   854     204.400 187.550 190.498  1.00  0.00           H  
ATOM   3619  H2  WAT   854     204.068 189.020 190.358  1.00  0.00           H  
TER    3620      WAT   854 
ATOM   3620  O   WAT   855     175.317 202.302 169.354  1.00  0.00           O  
ATOM   3621  H1  WAT   855     175.492 203.241 169.391  1.00  0.00           H  
ATOM   3622  H2  WAT   855     175.241 202.108 168.420  1.00  0.00           H  
TER    3623      WAT   855 
ATOM   3623  O   WAT   856     189.829 213.620 187.423  1.00  0.00           O  
ATOM   3624  H1  WAT   856     189.757 213.020 186.682  1.00  0.00           H  
ATOM   3625  H2  WAT   856     190.542 214.214 187.182  1.00  0.00           H  
TER    3626      WAT   856 
ATOM   3626  O   WAT   857     212.673 214.265 180.652  1.00  0.00           O  
ATOM   3627  H1  WAT   857     213.336 214.333 179.964  1.00  0.00           H  
ATOM   3628  H2  WAT   857     211.843 214.417 180.201  1.00  0.00           H  
TER    3629      WAT   857 
ATOM   3629  O   WAT   858     175.438 226.309 200.440  1.00  0.00           O  
ATOM   3630  H1  WAT   858     175.880 225.504 200.710  1.00  0.00           H  
ATOM   3631  H2  WAT   858     175.260 226.184 199.508  1.00  0.00           H  
TER    3632      WAT   858 
ATOM   3632  O   WAT   859     211.394 230.134 183.892  1.00  0.00           O  
ATOM   3633  H1  WAT   859     210.709 230.714 183.558  1.00  0.00           H  
ATOM   3634  H2  WAT   859     211.057 229.252 183.736  1.00  0.00           H  
TER    3635      WAT   859 
ATOM   3635  O   WAT   860     204.288 192.410 161.332  1.00  0.00           O  
ATOM   3636  H1  WAT   860     204.147 192.692 162.235  1.00  0.00           H  
ATOM   3637  H2  WAT   860     203.924 191.526 161.295  1.00  0.00           H  
TER    3638      WAT   860 
ATOM   3638  O   WAT   861     188.974 217.107 175.117  1.00  0.00           O  
ATOM   3639  H1  WAT   861     188.901 216.220 174.765  1.00  0.00           H  
ATOM   3640  H2  WAT   861     188.681 217.030 176.024  1.00  0.00           H  
TER    3641      WAT   861 
ATOM   3641  O   WAT   862     195.418 189.271 177.333  1.00  0.00           O  
ATOM   3642  H1  WAT   862     194.568 188.875 177.528  1.00  0.00           H  
ATOM   3643  H2  WAT   862     195.273 190.212 177.438  1.00  0.00           H  
TER    3644      WAT   862 
ATOM   3644  O   WAT   863     176.245 204.727 169.979  1.00  0.00           O  
ATOM   3645  H1  WAT   863     175.589 205.089 169.384  1.00  0.00           H  
ATOM   3646  H2  WAT   863     176.953 205.371 169.976  1.00  0.00           H  
TER    3647      WAT   863 
ATOM   3647  O   WAT   864     197.776 234.248 203.939  1.00  0.00           O  
ATOM   3648  H1  WAT   864     196.904 234.317 204.325  1.00  0.00           H  
ATOM   3649  H2  WAT   864     197.621 234.239 202.994  1.00  0.00           H  
TER    3650      WAT   864 
ATOM   3650  O   WAT   865     190.418 210.074 192.134  1.00  0.00           O  
ATOM   3651  H1  WAT   865     189.894 210.597 192.741  1.00  0.00           H  
ATOM   3652  H2  WAT   865     190.557 210.648 191.381  1.00  0.00           H  
TER    3653      WAT   865 
ATOM   3653  O   WAT   866     207.323 233.595 171.180  1.00  0.00           O  
ATOM   3654  H1  WAT   866     206.704 233.909 171.840  1.00  0.00           H  
ATOM   3655  H2  WAT   866     207.167 232.651 171.136  1.00  0.00           H  
TER    3656      WAT   866 
ATOM   3656  O   WAT   867     174.188 229.114 181.287  1.00  0.00           O  
ATOM   3657  H1  WAT   867     174.171 228.183 181.069  1.00  0.00           H  
ATOM   3658  H2  WAT   867     173.492 229.498 180.756  1.00  0.00           H  
TER    3659      WAT   867 
ATOM   3659  O   WAT   868     203.205 180.136 194.756  1.00  0.00           O  
ATOM   3660  H1  WAT   868     202.259 180.274 194.807  1.00  0.00           H  
ATOM   3661  H2  WAT   868     203.402 179.556 195.493  1.00  0.00           H  
TER    3662      WAT   868 
ATOM   3662  O   WAT   869     227.118 219.237 173.211  1.00  0.00           O  
ATOM   3663  H1  WAT   869     227.388 218.330 173.354  1.00  0.00           H  
ATOM   3664  H2  WAT   869     226.177 219.238 173.387  1.00  0.00           H  
TER    3665      WAT   869 
ATOM   3665  O   WAT   870     215.736 229.210 162.153  1.00  0.00           O  
ATOM   3666  H1  WAT   870     215.952 228.417 161.662  1.00  0.00           H  
ATOM   3667  H2  WAT   870     215.155 228.908 162.852  1.00  0.00           H  
TER    3668      WAT   870 
ATOM   3668  O   WAT   871     226.242 206.674 176.742  1.00  0.00           O  
ATOM   3669  H1  WAT   871     225.485 206.440 176.204  1.00  0.00           H  
ATOM   3670  H2  WAT   871     226.540 205.842 177.111  1.00  0.00           H  
TER    3671      WAT   871 
ATOM   3671  O   WAT   872     193.115 211.609 163.165  1.00  0.00           O  
ATOM   3672  H1  WAT   872     193.544 211.842 163.987  1.00  0.00           H  
ATOM   3673  H2  WAT   872     192.202 211.871 163.288  1.00  0.00           H  
TER    3674      WAT   872 
ATOM   3674  O   WAT   873     208.045 228.951 165.607  1.00  0.00           O  
ATOM   3675  H1  WAT   873     207.754 228.038 165.604  1.00  0.00           H  
ATOM   3676  H2  WAT   873     208.291 229.120 166.517  1.00  0.00           H  
TER    3677      WAT   873 
ATOM   3677  O   WAT   874     182.151 229.084 172.284  1.00  0.00           O  
ATOM   3678  H1  WAT   874     181.480 228.403 172.293  1.00  0.00           H  
ATOM   3679  H2  WAT   874     182.888 228.689 171.820  1.00  0.00           H  
TER    3680      WAT   874 
ATOM   3680  O   WAT   875     216.592 225.104 178.076  1.00  0.00           O  
ATOM   3681  H1  WAT   875     215.830 225.678 177.993  1.00  0.00           H  
ATOM   3682  H2  WAT   875     216.468 224.441 177.397  1.00  0.00           H  
TER    3683      WAT   875 
ATOM   3683  O   WAT   876     200.867 202.190 149.515  1.00  0.00           O  
ATOM   3684  H1  WAT   876     200.389 201.418 149.212  1.00  0.00           H  
ATOM   3685  H2  WAT   876     201.080 202.669 148.715  1.00  0.00           H  
TER    3686      WAT   876 
ATOM   3686  O   WAT   877     176.888 203.362 199.336  1.00  0.00           O  
ATOM   3687  H1  WAT   877     177.778 203.703 199.245  1.00  0.00           H  
ATOM   3688  H2  WAT   877     176.506 203.455 198.463  1.00  0.00           H  
TER    3689      WAT   877 
ATOM   3689  O   WAT   878     177.340 230.458 167.227  1.00  0.00           O  
ATOM   3690  H1  WAT   878     177.039 230.638 168.117  1.00  0.00           H  
ATOM   3691  H2  WAT   878     178.075 231.057 167.097  1.00  0.00           H  
TER    3692      WAT   878 
ATOM   3692  O   WAT   879     208.232 239.336 165.276  1.00  0.00           O  
ATOM   3693  H1  WAT   879     207.410 239.110 164.842  1.00  0.00           H  
ATOM   3694  H2  WAT   879     208.059 239.188 166.206  1.00  0.00           H  
TER    3695      WAT   879 
ATOM   3695  O   WAT   880     203.097 226.798 201.558  1.00  0.00           O  
ATOM   3696  H1  WAT   880     202.845 226.119 200.932  1.00  0.00           H  
ATOM   3697  H2  WAT   880     204.017 226.976 201.360  1.00  0.00           H  
TER    3698      WAT   880 
ATOM   3698  O   WAT   881     218.995 215.715 172.875  1.00  0.00           O  
ATOM   3699  H1  WAT   881     218.657 215.386 172.042  1.00  0.00           H  
ATOM   3700  H2  WAT   881     218.291 215.551 173.501  1.00  0.00           H  
TER    3701      WAT   881 
ATOM   3701  O   WAT   882     198.635 188.514 184.911  1.00  0.00           O  
ATOM   3702  H1  WAT   882     198.634 188.821 185.817  1.00  0.00           H  
ATOM   3703  H2  WAT   882     199.491 188.099 184.799  1.00  0.00           H  
TER    3704      WAT   882 
ATOM   3704  O   WAT   883     163.871 213.219 163.800  1.00  0.00           O  
ATOM   3705  H1  WAT   883     163.639 214.116 164.041  1.00  0.00           H  
ATOM   3706  H2  WAT   883     164.628 213.012 164.349  1.00  0.00           H  
TER    3707      WAT   883 
ATOM   3707  O   WAT   884     193.011 203.400 146.539  1.00  0.00           O  
ATOM   3708  H1  WAT   884     192.800 204.334 146.544  1.00  0.00           H  
ATOM   3709  H2  WAT   884     192.578 203.061 145.756  1.00  0.00           H  
TER    3710      WAT   884 
ATOM   3710  O   WAT   885     184.658 188.618 201.594  1.00  0.00           O  
ATOM   3711  H1  WAT   885     184.090 189.361 201.388  1.00  0.00           H  
ATOM   3712  H2  WAT   885     185.471 189.016 201.905  1.00  0.00           H  
TER    3713      WAT   885 
ATOM   3713  O   WAT   886     211.176 225.880 190.114  1.00  0.00           O  
ATOM   3714  H1  WAT   886     211.762 225.240 190.517  1.00  0.00           H  
ATOM   3715  H2  WAT   886     210.297 225.568 190.326  1.00  0.00           H  
TER    3716      WAT   886 
ATOM   3716  O   WAT   887     215.673 183.355 180.842  1.00  0.00           O  
ATOM   3717  H1  WAT   887     215.983 182.655 181.415  1.00  0.00           H  
ATOM   3718  H2  WAT   887     214.723 183.247 180.823  1.00  0.00           H  
TER    3719      WAT   887 
ATOM   3719  O   WAT   888     179.210 198.988 169.220  1.00  0.00           O  
ATOM   3720  H1  WAT   888     179.373 199.438 168.391  1.00  0.00           H  
ATOM   3721  H2  WAT   888     179.242 199.681 169.878  1.00  0.00           H  
TER    3722      WAT   888 
ATOM   3722  O   WAT   889     188.762 198.238 204.233  1.00  0.00           O  
ATOM   3723  H1  WAT   889     188.970 199.116 203.914  1.00  0.00           H  
ATOM   3724  H2  WAT   889     189.560 197.732 204.080  1.00  0.00           H  
TER    3725      WAT   889 
ATOM   3725  O   WAT   890     185.526 227.487 163.333  1.00  0.00           O  
ATOM   3726  H1  WAT   890     186.056 226.706 163.495  1.00  0.00           H  
ATOM   3727  H2  WAT   890     185.321 227.823 164.206  1.00  0.00           H  
TER    3728      WAT   890 
ATOM   3728  O   WAT   891     176.071 206.935 209.290  1.00  0.00           O  
ATOM   3729  H1  WAT   891     176.041 206.697 210.216  1.00  0.00           H  
ATOM   3730  H2  WAT   891     175.486 206.308 208.863  1.00  0.00           H  
TER    3731      WAT   891 
ATOM   3731  O   WAT   892     207.980 181.223 181.813  1.00  0.00           O  
ATOM   3732  H1  WAT   892     207.742 182.053 182.223  1.00  0.00           H  
ATOM   3733  H2  WAT   892     208.107 180.621 182.546  1.00  0.00           H  
TER    3734      WAT   892 
ATOM   3734  O   WAT   893     165.813 219.241 169.881  1.00  0.00           O  
ATOM   3735  H1  WAT   893     166.722 219.011 169.690  1.00  0.00           H  
ATOM   3736  H2  WAT   893     165.344 218.406 169.856  1.00  0.00           H  
TER    3737      WAT   893 
ATOM   3737  O   WAT   894     196.048 188.335 166.739  1.00  0.00           O  
ATOM   3738  H1  WAT   894     195.213 188.031 167.095  1.00  0.00           H  
ATOM   3739  H2  WAT   894     196.575 188.544 167.511  1.00  0.00           H  
TER    3740      WAT   894 
ATOM   3740  O   WAT   895     167.328 208.114 188.287  1.00  0.00           O  
ATOM   3741  H1  WAT   895     166.547 208.312 188.804  1.00  0.00           H  
ATOM   3742  H2  WAT   895     166.991 207.708 187.489  1.00  0.00           H  
TER    3743      WAT   895 
ATOM   3743  O   WAT   896     180.384 204.173 193.847  1.00  0.00           O  
ATOM   3744  H1  WAT   896     180.311 203.276 193.520  1.00  0.00           H  
ATOM   3745  H2  WAT   896     179.480 204.446 194.004  1.00  0.00           H  
TER    3746      WAT   896 
ATOM   3746  O   WAT   897     188.070 216.860 170.776  1.00  0.00           O  
ATOM   3747  H1  WAT   897     187.561 216.083 170.549  1.00  0.00           H  
ATOM   3748  H2  WAT   897     188.943 216.526 170.977  1.00  0.00           H  
TER    3749      WAT   897 
ATOM   3749  O   WAT   898     224.041 211.024 183.692  1.00  0.00           O  
ATOM   3750  H1  WAT   898     224.951 211.028 183.990  1.00  0.00           H  
ATOM   3751  H2  WAT   898     223.596 211.640 184.275  1.00  0.00           H  
TER    3752      WAT   898 
ATOM   3752  O   WAT   899     188.603 223.313 162.837  1.00  0.00           O  
ATOM   3753  H1  WAT   899     189.239 223.697 162.235  1.00  0.00           H  
ATOM   3754  H2  WAT   899     187.760 223.419 162.394  1.00  0.00           H  
TER    3755      WAT   899 
ATOM   3755  O   WAT   900     204.103 217.434 157.558  1.00  0.00           O  
ATOM   3756  H1  WAT   900     204.697 217.902 156.971  1.00  0.00           H  
ATOM   3757  H2  WAT   900     204.658 216.786 157.993  1.00  0.00           H  
TER    3758      WAT   900 
ATOM   3758  O   WAT   901     179.342 217.822 163.027  1.00  0.00           O  
ATOM   3759  H1  WAT   901     178.936 218.444 162.423  1.00  0.00           H  
ATOM   3760  H2  WAT   901     179.258 216.974 162.592  1.00  0.00           H  
TER    3761      WAT   901 
ATOM   3761  O   WAT   902     184.303 188.934 165.403  1.00  0.00           O  
ATOM   3762  H1  WAT   902     185.082 189.359 165.760  1.00  0.00           H  
ATOM   3763  H2  WAT   902     184.526 188.752 164.490  1.00  0.00           H  
TER    3764      WAT   902 
ATOM   3764  O   WAT   903     207.470 199.508 182.825  1.00  0.00           O  
ATOM   3765  H1  WAT   903     208.404 199.714 182.866  1.00  0.00           H  
ATOM   3766  H2  WAT   903     207.378 198.967 182.041  1.00  0.00           H  
TER    3767      WAT   903 
ATOM   3767  O   WAT   904     205.109 200.934 145.894  1.00  0.00           O  
ATOM   3768  H1  WAT   904     205.602 200.827 146.708  1.00  0.00           H  
ATOM   3769  H2  WAT   904     204.595 200.132 145.816  1.00  0.00           H  
TER    3770      WAT   904 
ATOM   3770  O   WAT   905     179.443 181.483 163.256  1.00  0.00           O  
ATOM   3771  H1  WAT   905     179.457 182.431 163.380  1.00  0.00           H  
ATOM   3772  H2  WAT   905     179.564 181.362 162.313  1.00  0.00           H  
TER    3773      WAT   905 
ATOM   3773  O   WAT   906     209.269 188.251 190.860  1.00  0.00           O  
ATOM   3774  H1  WAT   906     209.200 188.304 189.907  1.00  0.00           H  
ATOM   3775  H2  WAT   906     209.438 187.325 191.037  1.00  0.00           H  
TER    3776      WAT   906 
ATOM   3776  O   WAT   907     198.475 231.255 202.346  1.00  0.00           O  
ATOM   3777  H1  WAT   907     198.634 230.991 203.252  1.00  0.00           H  
ATOM   3778  H2  WAT   907     197.581 230.966 202.165  1.00  0.00           H  
TER    3779      WAT   907 
ATOM   3779  O   WAT   908     223.422 209.528 186.303  1.00  0.00           O  
ATOM   3780  H1  WAT   908     223.558 209.436 185.359  1.00  0.00           H  
ATOM   3781  H2  WAT   908     223.263 210.463 186.431  1.00  0.00           H  
TER    3782      WAT   908 
ATOM   3782  O   WAT   909     210.437 188.822 185.519  1.00  0.00           O  
ATOM   3783  H1  WAT   909     210.328 188.934 184.575  1.00  0.00           H  
ATOM   3784  H2  WAT   909     210.908 187.994 185.610  1.00  0.00           H  
TER    3785      WAT   909 
ATOM   3785  O   WAT   910     203.192 229.704 173.107  1.00  0.00           O  
ATOM   3786  H1  WAT   910     203.546 230.190 173.852  1.00  0.00           H  
ATOM   3787  H2  WAT   910     203.571 228.829 173.191  1.00  0.00           H  
TER    3788      WAT   910 
ATOM   3788  O   WAT   911     205.434 235.352 172.703  1.00  0.00           O  
ATOM   3789  H1  WAT   911     205.495 236.302 172.800  1.00  0.00           H  
ATOM   3790  H2  WAT   911     205.098 235.047 173.546  1.00  0.00           H  
TER    3791      WAT   911 
ATOM   3791  O   WAT   912     186.108 210.322 207.668  1.00  0.00           O  
ATOM   3792  H1  WAT   912     185.635 210.641 208.437  1.00  0.00           H  
ATOM   3793  H2  WAT   912     186.125 211.071 207.071  1.00  0.00           H  
TER    3794      WAT   912 
ATOM   3794  O   WAT   913     181.086 205.247 166.206  1.00  0.00           O  
ATOM   3795  H1  WAT   913     182.026 205.241 166.389  1.00  0.00           H  
ATOM   3796  H2  WAT   913     180.848 206.174 166.204  1.00  0.00           H  
TER    3797      WAT   913 
ATOM   3797  O   WAT   914     161.646 200.051 191.496  1.00  0.00           O  
ATOM   3798  H1  WAT   914     161.245 199.793 190.666  1.00  0.00           H  
ATOM   3799  H2  WAT   914     162.588 200.018 191.328  1.00  0.00           H  
TER    3800      WAT   914 
ATOM   3800  O   WAT   915     187.773 224.190 208.671  1.00  0.00           O  
ATOM   3801  H1  WAT   915     187.322 223.631 208.038  1.00  0.00           H  
ATOM   3802  H2  WAT   915     188.698 223.961 208.575  1.00  0.00           H  
TER    3803      WAT   915 
ATOM   3803  O   WAT   916     218.128 207.187 188.672  1.00  0.00           O  
ATOM   3804  H1  WAT   916     217.527 206.665 188.142  1.00  0.00           H  
ATOM   3805  H2  WAT   916     218.885 207.330 188.105  1.00  0.00           H  
TER    3806      WAT   916 
ATOM   3806  O   WAT   917     197.821 233.186 159.777  1.00  0.00           O  
ATOM   3807  H1  WAT   917     198.515 233.177 160.436  1.00  0.00           H  
ATOM   3808  H2  WAT   917     197.332 233.989 159.952  1.00  0.00           H  
TER    3809      WAT   917 
ATOM   3809  O   WAT   918     196.100 221.399 176.453  1.00  0.00           O  
ATOM   3810  H1  WAT   918     196.176 221.125 177.367  1.00  0.00           H  
ATOM   3811  H2  WAT   918     195.887 220.594 175.980  1.00  0.00           H  
TER    3812      WAT   918 
ATOM   3812  O   WAT   919     189.431 235.393 166.053  1.00  0.00           O  
ATOM   3813  H1  WAT   919     189.077 235.727 165.229  1.00  0.00           H  
ATOM   3814  H2  WAT   919     190.113 236.021 166.293  1.00  0.00           H  
TER    3815      WAT   919 
ATOM   3815  O   WAT   920     173.099 211.249 151.500  1.00  0.00           O  
ATOM   3816  H1  WAT   920     172.302 210.960 151.945  1.00  0.00           H  
ATOM   3817  H2  WAT   920     173.811 210.873 152.018  1.00  0.00           H  
TER    3818      WAT   920 
ATOM   3818  O   WAT   921     170.543 223.601 151.812  1.00  0.00           O  
ATOM   3819  H1  WAT   921     171.460 223.436 152.033  1.00  0.00           H  
ATOM   3820  H2  WAT   921     170.076 223.506 152.643  1.00  0.00           H  
TER    3821      WAT   921 
ATOM   3821  O   WAT   922     198.187 227.844 171.960  1.00  0.00           O  
ATOM   3822  H1  WAT   922     198.184 227.008 172.427  1.00  0.00           H  
ATOM   3823  H2  WAT   922     197.279 227.966 171.682  1.00  0.00           H  
TER    3824      WAT   922 
ATOM   3824  O   WAT   923     202.118 219.290 207.964  1.00  0.00           O  
ATOM   3825  H1  WAT   923     202.582 219.798 208.630  1.00  0.00           H  
ATOM   3826  H2  WAT   923     201.782 218.527 208.436  1.00  0.00           H  
TER    3827      WAT   923 
ATOM   3827  O   WAT   924     183.233 226.238 208.576  1.00  0.00           O  
ATOM   3828  H1  WAT   924     182.341 226.583 208.557  1.00  0.00           H  
ATOM   3829  H2  WAT   924     183.680 226.693 207.862  1.00  0.00           H  
TER    3830      WAT   924 
ATOM   3830  O   WAT   925     195.477 197.188 158.726  1.00  0.00           O  
ATOM   3831  H1  WAT   925     195.160 196.547 159.363  1.00  0.00           H  
ATOM   3832  H2  WAT   925     194.960 197.975 158.898  1.00  0.00           H  
TER    3833      WAT   925 
ATOM   3833  O   WAT   926     172.758 204.204 158.377  1.00  0.00           O  
ATOM   3834  H1  WAT   926     172.648 204.093 157.433  1.00  0.00           H  
ATOM   3835  H2  WAT   926     173.283 203.452 158.647  1.00  0.00           H  
TER    3836      WAT   926 
ATOM   3836  O   WAT   927     177.774 235.420 195.419  1.00  0.00           O  
ATOM   3837  H1  WAT   927     178.393 235.412 196.147  1.00  0.00           H  
ATOM   3838  H2  WAT   927     177.018 235.904 195.752  1.00  0.00           H  
TER    3839      WAT   927 
ATOM   3839  O   WAT   928     176.037 182.510 164.312  1.00  0.00           O  
ATOM   3840  H1  WAT   928     175.207 182.807 163.939  1.00  0.00           H  
ATOM   3841  H2  WAT   928     175.935 182.639 165.256  1.00  0.00           H  
TER    3842      WAT   928 
ATOM   3842  O   WAT   929     183.716 239.324 186.550  1.00  0.00           O  
ATOM   3843  H1  WAT   929     184.261 240.110 186.496  1.00  0.00           H  
ATOM   3844  H2  WAT   929     184.118 238.711 185.936  1.00  0.00           H  
TER    3845      WAT   929 
ATOM   3845  O   WAT   930     205.936 184.911 162.045  1.00  0.00           O  
ATOM   3846  H1  WAT   930     206.553 184.532 162.670  1.00  0.00           H  
ATOM   3847  H2  WAT   930     205.443 184.162 161.711  1.00  0.00           H  
TER    3848      WAT   930 
ATOM   3848  O   WAT   931     203.788 200.547 197.296  1.00  0.00           O  
ATOM   3849  H1  WAT   931     203.841 200.547 198.252  1.00  0.00           H  
ATOM   3850  H2  WAT   931     203.337 201.365 197.081  1.00  0.00           H  
TER    3851      WAT   931 
ATOM   3851  O   WAT   932     169.952 218.780 154.270  1.00  0.00           O  
ATOM   3852  H1  WAT   932     169.334 218.566 154.970  1.00  0.00           H  
ATOM   3853  H2  WAT   932     170.013 219.735 154.288  1.00  0.00           H  
TER    3854      WAT   932 
ATOM   3854  O   WAT   933     209.184 216.975 150.538  1.00  0.00           O  
ATOM   3855  H1  WAT   933     209.122 217.059 151.490  1.00  0.00           H  
ATOM   3856  H2  WAT   933     209.496 216.081 150.395  1.00  0.00           H  
TER    3857      WAT   933 
ATOM   3857  O   WAT   934     186.655 211.805 198.170  1.00  0.00           O  
ATOM   3858  H1  WAT   934     186.845 211.493 197.286  1.00  0.00           H  
ATOM   3859  H2  WAT   934     187.232 211.292 198.735  1.00  0.00           H  
TER    3860      WAT   934 
ATOM   3860  O   WAT   935     178.758 196.596 179.777  1.00  0.00           O  
ATOM   3861  H1  WAT   935     179.578 197.055 179.599  1.00  0.00           H  
ATOM   3862  H2  WAT   935     178.673 196.618 180.729  1.00  0.00           H  
TER    3863      WAT   935 
ATOM   3863  O   WAT   936     179.201 200.623 158.444  1.00  0.00           O  
ATOM   3864  H1  WAT   936     179.054 200.998 157.576  1.00  0.00           H  
ATOM   3865  H2  WAT   936     178.730 201.206 159.039  1.00  0.00           H  
TER    3866      WAT   936 
ATOM   3866  O   WAT   937     213.524 200.172 195.950  1.00  0.00           O  
ATOM   3867  H1  WAT   937     212.617 200.152 196.255  1.00  0.00           H  
ATOM   3868  H2  WAT   937     213.465 200.474 195.043  1.00  0.00           H  
TER    3869      WAT   937 
ATOM   3869  O   WAT   938     215.193 212.376 164.915  1.00  0.00           O  
ATOM   3870  H1  WAT   938     214.560 211.660 164.965  1.00  0.00           H  
ATOM   3871  H2  WAT   938     214.959 212.954 165.641  1.00  0.00           H  
TER    3872      WAT   938 
ATOM   3872  O   WAT   939     187.570 228.797 195.708  1.00  0.00           O  
ATOM   3873  H1  WAT   939     187.412 227.944 196.110  1.00  0.00           H  
ATOM   3874  H2  WAT   939     187.540 228.629 194.766  1.00  0.00           H  
TER    3875      WAT   939 
ATOM   3875  O   WAT   940     219.938 231.846 179.887  1.00  0.00           O  
ATOM   3876  H1  WAT   940     219.811 232.115 178.976  1.00  0.00           H  
ATOM   3877  H2  WAT   940     220.810 232.172 180.113  1.00  0.00           H  
TER    3878      WAT   940 
ATOM   3878  O   WAT   941     172.990 216.811 160.547  1.00  0.00           O  
ATOM   3879  H1  WAT   941     173.200 216.137 159.901  1.00  0.00           H  
ATOM   3880  H2  WAT   941     172.919 217.618 160.036  1.00  0.00           H  
TER    3881      WAT   941 
ATOM   3881  O   WAT   942     165.270 218.096 185.460  1.00  0.00           O  
ATOM   3882  H1  WAT   942     165.642 217.768 184.641  1.00  0.00           H  
ATOM   3883  H2  WAT   942     165.406 217.385 186.087  1.00  0.00           H  
TER    3884      WAT   942 
ATOM   3884  O   WAT   943     209.781 203.851 162.607  1.00  0.00           O  
ATOM   3885  H1  WAT   943     209.029 203.390 162.979  1.00  0.00           H  
ATOM   3886  H2  WAT   943     209.932 203.423 161.765  1.00  0.00           H  
TER    3887      WAT   943 
ATOM   3887  O   WAT   944     170.387 209.394 172.093  1.00  0.00           O  
ATOM   3888  H1  WAT   944     169.486 209.072 172.060  1.00  0.00           H  
ATOM   3889  H2  WAT   944     170.431 210.053 171.401  1.00  0.00           H  
TER    3890      WAT   944 
ATOM   3890  O   WAT   945     176.064 200.895 152.455  1.00  0.00           O  
ATOM   3891  H1  WAT   945     175.120 200.815 152.588  1.00  0.00           H  
ATOM   3892  H2  WAT   945     176.200 201.819 152.243  1.00  0.00           H  
TER    3893      WAT   945 
ATOM   3893  O   WAT   946     186.984 218.951 164.641  1.00  0.00           O  
ATOM   3894  H1  WAT   946     186.904 219.374 165.496  1.00  0.00           H  
ATOM   3895  H2  WAT   946     186.105 218.621 164.453  1.00  0.00           H  
TER    3896      WAT   946 
ATOM   3896  O   WAT   947     187.961 190.881 192.209  1.00  0.00           O  
ATOM   3897  H1  WAT   947     188.831 190.627 192.518  1.00  0.00           H  
ATOM   3898  H2  WAT   947     187.363 190.558 192.883  1.00  0.00           H  
TER    3899      WAT   947 
ATOM   3899  O   WAT   948     209.427 221.937 168.020  1.00  0.00           O  
ATOM   3900  H1  WAT   948     209.810 221.273 168.591  1.00  0.00           H  
ATOM   3901  H2  WAT   948     208.501 221.959 168.264  1.00  0.00           H  
TER    3902      WAT   948 
ATOM   3902  O   WAT   949     200.609 212.371 151.458  1.00  0.00           O  
ATOM   3903  H1  WAT   949     200.119 211.713 150.963  1.00  0.00           H  
ATOM   3904  H2  WAT   949     200.174 212.404 152.310  1.00  0.00           H  
TER    3905      WAT   949 
ATOM   3905  O   WAT   950     172.717 237.721 169.758  1.00  0.00           O  
ATOM   3906  H1  WAT   950     173.355 237.037 169.556  1.00  0.00           H  
ATOM   3907  H2  WAT   950     171.901 237.409 169.367  1.00  0.00           H  
TER    3908      WAT   950 
ATOM   3908  O   WAT   951     182.705 230.137 174.727  1.00  0.00           O  
ATOM   3909  H1  WAT   951     182.435 229.766 173.888  1.00  0.00           H  
ATOM   3910  H2  WAT   951     181.883 230.339 175.176  1.00  0.00           H  
TER    3911      WAT   951 
ATOM   3911  O   WAT   952     199.525 213.539 202.274  1.00  0.00           O  
ATOM   3912  H1  WAT   952     199.111 214.172 202.860  1.00  0.00           H  
ATOM   3913  H2  WAT   952     200.430 213.839 202.197  1.00  0.00           H  
TER    3914      WAT   952 
ATOM   3914  O   WAT   953     205.519 237.657 193.157  1.00  0.00           O  
ATOM   3915  H1  WAT   953     205.511 236.804 192.723  1.00  0.00           H  
ATOM   3916  H2  WAT   953     205.666 238.285 192.450  1.00  0.00           H  
TER    3917      WAT   953 
ATOM   3917  O   WAT   954     169.053 209.167 185.146  1.00  0.00           O  
ATOM   3918  H1  WAT   954     168.469 209.639 185.740  1.00  0.00           H  
ATOM   3919  H2  WAT   954     168.915 208.244 185.358  1.00  0.00           H  
TER    3920      WAT   954 
ATOM   3920  O   WAT   955     204.866 228.562 198.503  1.00  0.00           O  
ATOM   3921  H1  WAT   955     204.372 227.881 198.048  1.00  0.00           H  
ATOM   3922  H2  WAT   955     205.337 228.096 199.194  1.00  0.00           H  
TER    3923      WAT   955 
ATOM   3923  O   WAT   956     209.182 197.485 150.902  1.00  0.00           O  
ATOM   3924  H1  WAT   956     209.260 197.866 151.778  1.00  0.00           H  
ATOM   3925  H2  WAT   956     210.077 197.237 150.667  1.00  0.00           H  
TER    3926      WAT   956 
ATOM   3926  O   WAT   957     208.178 232.050 197.231  1.00  0.00           O  
ATOM   3927  H1  WAT   957     208.540 232.091 196.345  1.00  0.00           H  
ATOM   3928  H2  WAT   957     207.439 231.446 197.160  1.00  0.00           H  
TER    3929      WAT   957 
ATOM   3929  O   WAT   958     191.915 203.325 144.189  1.00  0.00           O  
ATOM   3930  H1  WAT   958     191.649 202.745 143.476  1.00  0.00           H  
ATOM   3931  H2  WAT   958     192.113 204.157 143.759  1.00  0.00           H  
TER    3932      WAT   958 
ATOM   3932  O   WAT   959     179.332 237.217 171.315  1.00  0.00           O  
ATOM   3933  H1  WAT   959     179.483 237.879 171.989  1.00  0.00           H  
ATOM   3934  H2  WAT   959     178.379 237.141 171.261  1.00  0.00           H  
TER    3935      WAT   959 
ATOM   3935  O   WAT   960     208.580 232.729 166.565  1.00  0.00           O  
ATOM   3936  H1  WAT   960     208.540 233.139 167.429  1.00  0.00           H  
ATOM   3937  H2  WAT   960     207.709 232.870 166.194  1.00  0.00           H  
TER    3938      WAT   960 
ATOM   3938  O   WAT   961     163.227 209.899 167.666  1.00  0.00           O  
ATOM   3939  H1  WAT   961     164.077 210.244 167.936  1.00  0.00           H  
ATOM   3940  H2  WAT   961     163.438 209.194 167.053  1.00  0.00           H  
TER    3941      WAT   961 
ATOM   3941  O   WAT   962     189.527 225.685 161.677  1.00  0.00           O  
ATOM   3942  H1  WAT   962     188.624 225.998 161.744  1.00  0.00           H  
ATOM   3943  H2  WAT   962     189.793 225.915 160.785  1.00  0.00           H  
TER    3944      WAT   962 
ATOM   3944  O   WAT   963     199.825 189.443 193.479  1.00  0.00           O  
ATOM   3945  H1  WAT   963     199.357 188.837 194.053  1.00  0.00           H  
ATOM   3946  H2  WAT   963     199.469 189.270 192.607  1.00  0.00           H  
TER    3947      WAT   963 
ATOM   3947  O   WAT   964     178.311 199.877 195.803  1.00  0.00           O  
ATOM   3948  H1  WAT   964     177.844 199.291 195.207  1.00  0.00           H  
ATOM   3949  H2  WAT   964     178.194 200.748 195.424  1.00  0.00           H  
TER    3950      WAT   964 
ATOM   3950  O   WAT   965     196.345 223.626 208.004  1.00  0.00           O  
ATOM   3951  H1  WAT   965     195.898 224.435 207.758  1.00  0.00           H  
ATOM   3952  H2  WAT   965     196.577 223.217 207.169  1.00  0.00           H  
TER    3953      WAT   965 
ATOM   3953  O   WAT   966     183.639 192.615 149.354  1.00  0.00           O  
ATOM   3954  H1  WAT   966     183.677 192.194 148.496  1.00  0.00           H  
ATOM   3955  H2  WAT   966     184.511 192.991 149.476  1.00  0.00           H  
TER    3956      WAT   966 
ATOM   3956  O   WAT   967     210.857 227.474 184.509  1.00  0.00           O  
ATOM   3957  H1  WAT   967     211.272 226.834 183.930  1.00  0.00           H  
ATOM   3958  H2  WAT   967     210.935 227.092 185.384  1.00  0.00           H  
TER    3959      WAT   967 
ATOM   3959  O   WAT   968     212.158 203.925 205.613  1.00  0.00           O  
ATOM   3960  H1  WAT   968     213.084 204.010 205.384  1.00  0.00           H  
ATOM   3961  H2  WAT   968     212.146 203.929 206.570  1.00  0.00           H  
TER    3962      WAT   968 
ATOM   3962  O   WAT   969     205.225 222.421 189.063  1.00  0.00           O  
ATOM   3963  H1  WAT   969     204.820 222.142 188.242  1.00  0.00           H  
ATOM   3964  H2  WAT   969     206.092 222.016 189.053  1.00  0.00           H  
TER    3965      WAT   969 
ATOM   3965  O   WAT   970     180.695 187.466 166.364  1.00  0.00           O  
ATOM   3966  H1  WAT   970     181.062 186.687 166.783  1.00  0.00           H  
ATOM   3967  H2  WAT   970     181.264 188.181 166.647  1.00  0.00           H  
TER    3968      WAT   970 
ATOM   3968  O   WAT   971     192.508 226.041 160.078  1.00  0.00           O  
ATOM   3969  H1  WAT   971     191.806 225.392 160.035  1.00  0.00           H  
ATOM   3970  H2  WAT   971     192.081 226.871 159.867  1.00  0.00           H  
TER    3971      WAT   971 
ATOM   3971  O   WAT   972     198.187 234.946 193.647  1.00  0.00           O  
ATOM   3972  H1  WAT   972     199.073 234.860 193.295  1.00  0.00           H  
ATOM   3973  H2  WAT   972     197.617 234.843 192.884  1.00  0.00           H  
TER    3974      WAT   972 
ATOM   3974  O   WAT   973     206.066 220.825 193.070  1.00  0.00           O  
ATOM   3975  H1  WAT   973     205.527 220.048 193.219  1.00  0.00           H  
ATOM   3976  H2  WAT   973     205.482 221.441 192.628  1.00  0.00           H  
TER    3977      WAT   973 
ATOM   3977  O   WAT   974     191.688 207.043 169.135  1.00  0.00           O  
ATOM   3978  H1  WAT   974     191.060 206.499 169.611  1.00  0.00           H  
ATOM   3979  H2  WAT   974     192.482 207.013 169.669  1.00  0.00           H  
TER    3980      WAT   974 
ATOM   3980  O   WAT   975     181.715 189.650 168.949  1.00  0.00           O  
ATOM   3981  H1  WAT   975     181.435 189.900 168.068  1.00  0.00           H  
ATOM   3982  H2  WAT   975     181.541 190.424 169.485  1.00  0.00           H  
TER    3983      WAT   975 
ATOM   3983  O   WAT   976     214.503 226.670 174.253  1.00  0.00           O  
ATOM   3984  H1  WAT   976     214.946 226.166 173.569  1.00  0.00           H  
ATOM   3985  H2  WAT   976     213.749 226.133 174.496  1.00  0.00           H  
TER    3986      WAT   976 
ATOM   3986  O   WAT   977     192.709 188.113 162.340  1.00  0.00           O  
ATOM   3987  H1  WAT   977     193.410 188.117 161.688  1.00  0.00           H  
ATOM   3988  H2  WAT   977     192.794 187.267 162.779  1.00  0.00           H  
TER    3989      WAT   977 
ATOM   3989  O   WAT   978     199.851 191.396 203.609  1.00  0.00           O  
ATOM   3990  H1  WAT   978     199.608 190.486 203.444  1.00  0.00           H  
ATOM   3991  H2  WAT   978     199.721 191.835 202.768  1.00  0.00           H  
TER    3992      WAT   978 
ATOM   3992  O   WAT   979     214.186 214.390 193.660  1.00  0.00           O  
ATOM   3993  H1  WAT   979     213.860 214.946 194.369  1.00  0.00           H  
ATOM   3994  H2  WAT   979     213.812 214.771 192.865  1.00  0.00           H  
TER    3995      WAT   979 
ATOM   3995  O   WAT   980     179.585 210.409 153.787  1.00  0.00           O  
ATOM   3996  H1  WAT   980     178.752 209.972 153.609  1.00  0.00           H  
ATOM   3997  H2  WAT   980     179.988 210.514 152.925  1.00  0.00           H  
TER    3998      WAT   980 
ATOM   3998  O   WAT   981     169.303 217.481 162.666  1.00  0.00           O  
ATOM   3999  H1  WAT   981     170.148 217.312 162.251  1.00  0.00           H  
ATOM   4000  H2  WAT   981     168.936 218.215 162.173  1.00  0.00           H  
TER    4001      WAT   981 
ATOM   4001  O   WAT   982     176.179 213.026 187.727  1.00  0.00           O  
ATOM   4002  H1  WAT   982     176.516 212.257 188.188  1.00  0.00           H  
ATOM   4003  H2  WAT   982     176.679 213.054 186.911  1.00  0.00           H  
TER    4004      WAT   982 
ATOM   4004  O   WAT   983     197.668 190.693 201.257  1.00  0.00           O  
ATOM   4005  H1  WAT   983     197.077 191.073 200.607  1.00  0.00           H  
ATOM   4006  H2  WAT   983     197.148 190.012 201.684  1.00  0.00           H  
TER    4007      WAT   983 
ATOM   4007  O   WAT   984     193.459 192.474 191.710  1.00  0.00           O  
ATOM   4008  H1  WAT   984     194.397 192.356 191.556  1.00  0.00           H  
ATOM   4009  H2  WAT   984     193.323 192.169 192.607  1.00  0.00           H  
TER    4010      WAT   984 
ATOM   4010  O   WAT   985     206.626 205.304 171.554  1.00  0.00           O  
ATOM   4011  H1  WAT   985     205.923 205.686 171.030  1.00  0.00           H  
ATOM   4012  H2  WAT   985     206.213 204.573 172.014  1.00  0.00           H  
TER    4013      WAT   985 
ATOM   4013  O   WAT   986     216.633 203.255 195.131  1.00  0.00           O  
ATOM   4014  H1  WAT   986     216.229 204.066 195.437  1.00  0.00           H  
ATOM   4015  H2  WAT   986     215.993 202.882 194.525  1.00  0.00           H  
TER    4016      WAT   986 
ATOM   4016  O   WAT   987     205.433 234.959 184.093  1.00  0.00           O  
ATOM   4017  H1  WAT   987     205.928 235.571 184.638  1.00  0.00           H  
ATOM   4018  H2  WAT   987     206.071 234.290 183.846  1.00  0.00           H  
TER    4019      WAT   987 
ATOM   4019  O   WAT   988     217.606 188.624 186.632  1.00  0.00           O  
ATOM   4020  H1  WAT   988     218.400 189.156 186.593  1.00  0.00           H  
ATOM   4021  H2  WAT   988     217.218 188.835 187.482  1.00  0.00           H  
TER    4022      WAT   988 
ATOM   4022  O   WAT   989     160.652 223.843 168.665  1.00  0.00           O  
ATOM   4023  H1  WAT   989     160.999 223.073 169.117  1.00  0.00           H  
ATOM   4024  H2  WAT   989     159.715 223.833 168.861  1.00  0.00           H  
TER    4025      WAT   989 
ATOM   4025  O   WAT   990     174.289 187.496 187.150  1.00  0.00           O  
ATOM   4026  H1  WAT   990     173.706 187.209 187.853  1.00  0.00           H  
ATOM   4027  H2  WAT   990     173.918 188.327 186.856  1.00  0.00           H  
TER    4028      WAT   990 
ATOM   4028  O   WAT   991     185.514 233.667 164.553  1.00  0.00           O  
ATOM   4029  H1  WAT   991     185.698 232.835 164.986  1.00  0.00           H  
ATOM   4030  H2  WAT   991     185.685 234.330 165.224  1.00  0.00           H  
TER    4031      WAT   991 
ATOM   4031  O   WAT   992     218.459 211.279 162.373  1.00  0.00           O  
ATOM   4032  H1  WAT   992     218.632 210.343 162.274  1.00  0.00           H  
ATOM   4033  H2  WAT   992     219.115 211.579 163.001  1.00  0.00           H  
TER    4034      WAT   992 
ATOM   4034  O   WAT   993     190.902 208.394 157.962  1.00  0.00           O  
ATOM   4035  H1  WAT   993     190.222 208.202 158.608  1.00  0.00           H  
ATOM   4036  H2  WAT   993     191.594 208.823 158.464  1.00  0.00           H  
TER    4037      WAT   993 
ATOM   4037  O   WAT   994     187.903 224.719 200.928  1.00  0.00           O  
ATOM   4038  H1  WAT   994     187.194 225.356 200.832  1.00  0.00           H  
ATOM   4039  H2  WAT   994     188.617 225.077 200.401  1.00  0.00           H  
TER    4040      WAT   994 
ATOM   4040  O   WAT   995     204.372 203.128 207.252  1.00  0.00           O  
ATOM   4041  H1  WAT   995     203.759 202.516 206.847  1.00  0.00           H  
ATOM   4042  H2  WAT   995     205.112 202.584 207.521  1.00  0.00           H  
TER    4043      WAT   995 
ATOM   4043  O   WAT   996     183.020 236.344 173.569  1.00  0.00           O  
ATOM   4044  H1  WAT   996     182.746 235.856 174.346  1.00  0.00           H  
ATOM   4045  H2  WAT   996     182.907 237.263 173.811  1.00  0.00           H  
TER    4046      WAT   996 
ATOM   4046  O   WAT   997     180.994 185.541 188.897  1.00  0.00           O  
ATOM   4047  H1  WAT   997     181.781 186.076 188.786  1.00  0.00           H  
ATOM   4048  H2  WAT   997     180.413 185.819 188.189  1.00  0.00           H  
TER    4049      WAT   997 
ATOM   4049  O   WAT   998     187.009 232.633 202.802  1.00  0.00           O  
ATOM   4050  H1  WAT   998     187.837 232.278 202.478  1.00  0.00           H  
ATOM   4051  H2  WAT   998     186.553 232.933 202.016  1.00  0.00           H  
TER    4052      WAT   998 
ATOM   4052  O   WAT   999     214.839 208.441 153.658  1.00  0.00           O  
ATOM   4053  H1  WAT   999     214.685 209.319 153.309  1.00  0.00           H  
ATOM   4054  H2  WAT   999     214.881 208.565 154.606  1.00  0.00           H  
TER    4055      WAT   999 
ATOM   4055  O   WAT  1000     215.804 232.090 173.527  1.00  0.00           O  
ATOM   4056  H1  WAT  1000     216.435 232.639 173.991  1.00  0.00           H  
ATOM   4057  H2  WAT  1000     214.965 232.279 173.948  1.00  0.00           H  
TER    4058      WAT  1000 
ATOM   4058  O   WAT  1001     165.185 209.746 175.315  1.00  0.00           O  
ATOM   4059  H1  WAT  1001     164.944 210.419 175.951  1.00  0.00           H  
ATOM   4060  H2  WAT  1001     166.140 209.694 175.370  1.00  0.00           H  
TER    4061      WAT  1001 
ATOM   4061  O   WAT  1002     164.635 187.716 182.708  1.00  0.00           O  
ATOM   4062  H1  WAT  1002     164.399 186.794 182.815  1.00  0.00           H  
ATOM   4063  H2  WAT  1002     165.090 187.749 181.866  1.00  0.00           H  
TER    4064      WAT  1002 
ATOM   4064  O   WAT  1003     217.459 204.481 191.593  1.00  0.00           O  
ATOM   4065  H1  WAT  1003     217.798 205.351 191.386  1.00  0.00           H  
ATOM   4066  H2  WAT  1003     217.196 204.118 190.748  1.00  0.00           H  
TER    4067      WAT  1003 
ATOM   4067  O   WAT  1004     199.390 205.094 159.796  1.00  0.00           O  
ATOM   4068  H1  WAT  1004     199.060 204.368 160.325  1.00  0.00           H  
ATOM   4069  H2  WAT  1004     198.611 205.609 159.585  1.00  0.00           H  
TER    4070      WAT  1004 
ATOM   4070  O   WAT  1005     217.282 199.385 191.542  1.00  0.00           O  
ATOM   4071  H1  WAT  1005     216.754 198.672 191.184  1.00  0.00           H  
ATOM   4072  H2  WAT  1005     217.864 199.634 190.824  1.00  0.00           H  
TER    4073      WAT  1005 
ATOM   4073  O   WAT  1006     209.088 205.324 209.328  1.00  0.00           O  
ATOM   4074  H1  WAT  1006     208.466 205.338 208.601  1.00  0.00           H  
ATOM   4075  H2  WAT  1006     209.720 204.646 209.089  1.00  0.00           H  
TER    4076      WAT  1006 
ATOM   4076  O   WAT  1007     211.857 209.473 182.280  1.00  0.00           O  
ATOM   4077  H1  WAT  1007     212.736 209.820 182.433  1.00  0.00           H  
ATOM   4078  H2  WAT  1007     211.325 210.244 182.086  1.00  0.00           H  
TER    4079      WAT  1007 
ATOM   4079  O   WAT  1008     189.014 179.432 186.304  1.00  0.00           O  
ATOM   4080  H1  WAT  1008     188.275 179.272 185.717  1.00  0.00           H  
ATOM   4081  H2  WAT  1008     188.835 180.291 186.686  1.00  0.00           H  
TER    4082      WAT  1008 
ATOM   4082  O   WAT  1009     222.368 213.501 163.382  1.00  0.00           O  
ATOM   4083  H1  WAT  1009     223.163 213.042 163.655  1.00  0.00           H  
ATOM   4084  H2  WAT  1009     222.107 213.066 162.570  1.00  0.00           H  
TER    4085      WAT  1009 
ATOM   4085  O   WAT  1010     183.260 211.022 153.287  1.00  0.00           O  
ATOM   4086  H1  WAT  1010     183.356 210.674 154.172  1.00  0.00           H  
ATOM   4087  H2  WAT  1010     183.022 210.262 152.755  1.00  0.00           H  
TER    4088      WAT  1010 
ATOM   4088  O   WAT  1011     194.271 231.262 205.911  1.00  0.00           O  
ATOM   4089  H1  WAT  1011     194.854 231.072 205.177  1.00  0.00           H  
ATOM   4090  H2  WAT  1011     194.012 230.401 206.242  1.00  0.00           H  
TER    4091      WAT  1011 
ATOM   4091  O   WAT  1012     190.327 235.311 198.548  1.00  0.00           O  
ATOM   4092  H1  WAT  1012     190.487 234.369 198.497  1.00  0.00           H  
ATOM   4093  H2  WAT  1012     189.604 235.400 199.170  1.00  0.00           H  
TER    4094      WAT  1012 
ATOM   4094  O   WAT  1013     213.380 191.439 167.804  1.00  0.00           O  
ATOM   4095  H1  WAT  1013     212.691 192.104 167.803  1.00  0.00           H  
ATOM   4096  H2  WAT  1013     213.579 191.303 168.731  1.00  0.00           H  
TER    4097      WAT  1013 
ATOM   4097  O   WAT  1014     189.065 209.281 189.482  1.00  0.00           O  
ATOM   4098  H1  WAT  1014     189.752 209.885 189.766  1.00  0.00           H  
ATOM   4099  H2  WAT  1014     189.473 208.761 188.790  1.00  0.00           H  
TER    4100      WAT  1014 
ATOM   4100  O   WAT  1015     214.786 215.751 155.983  1.00  0.00           O  
ATOM   4101  H1  WAT  1015     215.683 216.041 156.146  1.00  0.00           H  
ATOM   4102  H2  WAT  1015     214.701 215.758 155.029  1.00  0.00           H  
TER    4103      WAT  1015 
ATOM   4103  O   WAT  1016     192.110 194.041 189.997  1.00  0.00           O  
ATOM   4104  H1  WAT  1016     192.090 193.347 189.338  1.00  0.00           H  
ATOM   4105  H2  WAT  1016     192.566 193.651 190.743  1.00  0.00           H  
TER    4106      WAT  1016 
ATOM   4106  O   WAT  1017     175.843 216.157 197.862  1.00  0.00           O  
ATOM   4107  H1  WAT  1017     175.528 215.293 198.132  1.00  0.00           H  
ATOM   4108  H2  WAT  1017     175.218 216.771 198.247  1.00  0.00           H  
TER    4109      WAT  1017 
ATOM   4109  O   WAT  1018     185.310 221.813 169.852  1.00  0.00           O  
ATOM   4110  H1  WAT  1018     185.425 221.127 170.510  1.00  0.00           H  
ATOM   4111  H2  WAT  1018     184.570 222.329 170.171  1.00  0.00           H  
TER    4112      WAT  1018 
ATOM   4112  O   WAT  1019     206.828 185.008 187.044  1.00  0.00           O  
ATOM   4113  H1  WAT  1019     206.393 185.859 187.100  1.00  0.00           H  
ATOM   4114  H2  WAT  1019     207.563 185.154 186.450  1.00  0.00           H  
TER    4115      WAT  1019 
ATOM   4115  O   WAT  1020     162.260 196.984 176.330  1.00  0.00           O  
ATOM   4116  H1  WAT  1020     162.862 197.054 177.072  1.00  0.00           H  
ATOM   4117  H2  WAT  1020     162.247 197.862 175.948  1.00  0.00           H  
TER    4118      WAT  1020 
ATOM   4118  O   WAT  1021     182.006 197.299 146.254  1.00  0.00           O  
ATOM   4119  H1  WAT  1021     181.790 197.603 147.134  1.00  0.00           H  
ATOM   4120  H2  WAT  1021     182.336 196.409 146.383  1.00  0.00           H  
TER    4121      WAT  1021 
ATOM   4121  O   WAT  1022     164.205 220.566 160.353  1.00  0.00           O  
ATOM   4122  H1  WAT  1022     163.901 219.825 159.828  1.00  0.00           H  
ATOM   4123  H2  WAT  1022     163.492 220.730 160.971  1.00  0.00           H  
TER    4124      WAT  1022 
ATOM   4124  O   WAT  1023     226.327 209.210 178.177  1.00  0.00           O  
ATOM   4125  H1  WAT  1023     226.276 208.460 177.582  1.00  0.00           H  
ATOM   4126  H2  WAT  1023     226.806 209.874 177.682  1.00  0.00           H  
TER    4127      WAT  1023 
ATOM   4127  O   WAT  1024     178.442 180.536 194.516  1.00  0.00           O  
ATOM   4128  H1  WAT  1024     178.922 181.019 195.189  1.00  0.00           H  
ATOM   4129  H2  WAT  1024     177.822 181.172 194.160  1.00  0.00           H  
TER    4130      WAT  1024 
ATOM   4130  O   WAT  1025     199.110 185.990 160.660  1.00  0.00           O  
ATOM   4131  H1  WAT  1025     198.520 186.631 160.263  1.00  0.00           H  
ATOM   4132  H2  WAT  1025     199.969 186.412 160.644  1.00  0.00           H  
TER    4133      WAT  1025 
ATOM   4133  O   WAT  1026     215.883 226.433 155.375  1.00  0.00           O  
ATOM   4134  H1  WAT  1026     216.624 226.652 155.941  1.00  0.00           H  
ATOM   4135  H2  WAT  1026     215.166 226.247 155.981  1.00  0.00           H  
TER    4136      WAT  1026 
ATOM   4136  O   WAT  1027     193.778 194.255 168.901  1.00  0.00           O  
ATOM   4137  H1  WAT  1027     193.872 194.636 169.774  1.00  0.00           H  
ATOM   4138  H2  WAT  1027     194.571 193.732 168.781  1.00  0.00           H  
TER    4139      WAT  1027 
ATOM   4139  O   WAT  1028     185.703 185.558 190.186  1.00  0.00           O  
ATOM   4140  H1  WAT  1028     185.282 185.749 189.348  1.00  0.00           H  
ATOM   4141  H2  WAT  1028     185.585 184.616 190.304  1.00  0.00           H  
TER    4142      WAT  1028 
ATOM   4142  O   WAT  1029     184.886 207.025 192.672  1.00  0.00           O  
ATOM   4143  H1  WAT  1029     184.871 207.040 191.715  1.00  0.00           H  
ATOM   4144  H2  WAT  1029     184.545 207.881 192.931  1.00  0.00           H  
TER    4145      WAT  1029 
ATOM   4145  O   WAT  1030     200.137 185.864 166.025  1.00  0.00           O  
ATOM   4146  H1  WAT  1030     200.414 185.152 165.449  1.00  0.00           H  
ATOM   4147  H2  WAT  1030     199.225 186.027 165.784  1.00  0.00           H  
TER    4148      WAT  1030 
ATOM   4148  O   WAT  1031     186.231 180.998 175.387  1.00  0.00           O  
ATOM   4149  H1  WAT  1031     186.570 181.788 174.965  1.00  0.00           H  
ATOM   4150  H2  WAT  1031     185.625 180.626 174.747  1.00  0.00           H  
TER    4151      WAT  1031 
ATOM   4151  O   WAT  1032     164.619 218.672 166.065  1.00  0.00           O  
ATOM   4152  H1  WAT  1032     164.527 219.623 166.130  1.00  0.00           H  
ATOM   4153  H2  WAT  1032     164.280 218.342 166.897  1.00  0.00           H  
TER    4154      WAT  1032 
ATOM   4154  O   WAT  1033     181.815 237.014 179.119  1.00  0.00           O  
ATOM   4155  H1  WAT  1033     182.373 237.262 179.857  1.00  0.00           H  
ATOM   4156  H2  WAT  1033     181.551 236.114 179.310  1.00  0.00           H  
TER    4157      WAT  1033 
ATOM   4157  O   WAT  1034     178.729 228.271 177.025  1.00  0.00           O  
ATOM   4158  H1  WAT  1034     178.030 227.617 177.047  1.00  0.00           H  
ATOM   4159  H2  WAT  1034     179.533 227.761 176.937  1.00  0.00           H  
TER    4160      WAT  1034 
ATOM   4160  O   WAT  1035     193.251 193.662 199.448  1.00  0.00           O  
ATOM   4161  H1  WAT  1035     192.797 192.827 199.325  1.00  0.00           H  
ATOM   4162  H2  WAT  1035     192.922 194.218 198.742  1.00  0.00           H  
TER    4163      WAT  1035 
ATOM   4163  O   WAT  1036     216.914 215.230 158.665  1.00  0.00           O  
ATOM   4164  H1  WAT  1036     217.802 215.586 158.678  1.00  0.00           H  
ATOM   4165  H2  WAT  1036     216.349 215.992 158.796  1.00  0.00           H  
TER    4166      WAT  1036 
ATOM   4166  O   WAT  1037     196.848 215.369 198.963  1.00  0.00           O  
ATOM   4167  H1  WAT  1037     197.643 215.856 199.176  1.00  0.00           H  
ATOM   4168  H2  WAT  1037     197.146 214.664 198.387  1.00  0.00           H  
TER    4169      WAT  1037 
ATOM   4169  O   WAT  1038     168.315 195.744 171.921  1.00  0.00           O  
ATOM   4170  H1  WAT  1038     169.056 195.982 171.366  1.00  0.00           H  
ATOM   4171  H2  WAT  1038     167.699 196.471 171.825  1.00  0.00           H  
TER    4172      WAT  1038 
ATOM   4172  O   WAT  1039     216.823 196.363 198.017  1.00  0.00           O  
ATOM   4173  H1  WAT  1039     216.383 197.079 198.477  1.00  0.00           H  
ATOM   4174  H2  WAT  1039     216.121 195.912 197.549  1.00  0.00           H  
TER    4175      WAT  1039 
ATOM   4175  O   WAT  1040     213.545 182.848 182.390  1.00  0.00           O  
ATOM   4176  H1  WAT  1040     213.352 183.748 182.650  1.00  0.00           H  
ATOM   4177  H2  WAT  1040     214.054 182.493 183.120  1.00  0.00           H  
TER    4178      WAT  1040 
ATOM   4178  O   WAT  1041     194.403 193.905 157.627  1.00  0.00           O  
ATOM   4179  H1  WAT  1041     193.861 194.346 156.974  1.00  0.00           H  
ATOM   4180  H2  WAT  1041     194.881 194.613 158.059  1.00  0.00           H  
TER    4181      WAT  1041 
ATOM   4181  O   WAT  1042     206.637 203.665 201.739  1.00  0.00           O  
ATOM   4182  H1  WAT  1042     207.519 203.432 202.029  1.00  0.00           H  
ATOM   4183  H2  WAT  1042     206.728 203.826 200.799  1.00  0.00           H  
TER    4184      WAT  1042 
ATOM   4184  O   WAT  1043     165.688 221.042 163.148  1.00  0.00           O  
ATOM   4185  H1  WAT  1043     165.141 221.278 162.399  1.00  0.00           H  
ATOM   4186  H2  WAT  1043     165.137 221.220 163.911  1.00  0.00           H  
TER    4187      WAT  1043 
ATOM   4187  O   WAT  1044     180.594 225.030 159.861  1.00  0.00           O  
ATOM   4188  H1  WAT  1044     180.335 225.297 158.978  1.00  0.00           H  
ATOM   4189  H2  WAT  1044     179.825 224.578 160.209  1.00  0.00           H  
TER    4190      WAT  1044 
ATOM   4190  O   WAT  1045     199.519 216.986 183.843  1.00  0.00           O  
ATOM   4191  H1  WAT  1045     199.303 217.411 184.673  1.00  0.00           H  
ATOM   4192  H2  WAT  1045     198.989 216.190 183.834  1.00  0.00           H  
TER    4193      WAT  1045 
ATOM   4193  O   WAT  1046     219.461 221.160 185.740  1.00  0.00           O  
ATOM   4194  H1  WAT  1046     218.527 221.049 185.559  1.00  0.00           H  
ATOM   4195  H2  WAT  1046     219.896 220.585 185.110  1.00  0.00           H  
TER    4196      WAT  1046 
ATOM   4196  O   WAT  1047     221.578 196.987 177.252  1.00  0.00           O  
ATOM   4197  H1  WAT  1047     221.663 196.061 177.023  1.00  0.00           H  
ATOM   4198  H2  WAT  1047     221.638 197.447 176.416  1.00  0.00           H  
TER    4199      WAT  1047 
ATOM   4199  O   WAT  1048     197.091 221.364 170.624  1.00  0.00           O  
ATOM   4200  H1  WAT  1048     196.649 220.937 171.358  1.00  0.00           H  
ATOM   4201  H2  WAT  1048     197.854 221.787 171.018  1.00  0.00           H  
TER    4202      WAT  1048 
ATOM   4202  O   WAT  1049     193.544 235.978 193.278  1.00  0.00           O  
ATOM   4203  H1  WAT  1049     193.626 236.741 193.849  1.00  0.00           H  
ATOM   4204  H2  WAT  1049     193.634 236.331 192.393  1.00  0.00           H  
TER    4205      WAT  1049 
ATOM   4205  O   WAT  1050     182.935 231.669 186.978  1.00  0.00           O  
ATOM   4206  H1  WAT  1050     182.069 232.026 187.181  1.00  0.00           H  
ATOM   4207  H2  WAT  1050     183.537 232.393 187.150  1.00  0.00           H  
TER    4208      WAT  1050 
ATOM   4208  O   WAT  1051     189.688 190.255 189.118  1.00  0.00           O  
ATOM   4209  H1  WAT  1051     190.617 190.469 189.203  1.00  0.00           H  
ATOM   4210  H2  WAT  1051     189.234 191.002 189.506  1.00  0.00           H  
TER    4211      WAT  1051 
ATOM   4211  O   WAT  1052     170.107 208.673 200.711  1.00  0.00           O  
ATOM   4212  H1  WAT  1052     169.662 207.924 201.106  1.00  0.00           H  
ATOM   4213  H2  WAT  1052     169.606 209.433 201.006  1.00  0.00           H  
TER    4214      WAT  1052 
ATOM   4214  O   WAT  1053     171.157 205.784 184.874  1.00  0.00           O  
ATOM   4215  H1  WAT  1053     171.706 206.503 184.563  1.00  0.00           H  
ATOM   4216  H2  WAT  1053     171.637 205.423 185.621  1.00  0.00           H  
TER    4217      WAT  1053 
ATOM   4217  O   WAT  1054     200.866 221.793 207.219  1.00  0.00           O  
ATOM   4218  H1  WAT  1054     201.136 220.928 207.524  1.00  0.00           H  
ATOM   4219  H2  WAT  1054     199.978 221.664 206.886  1.00  0.00           H  
TER    4220      WAT  1054 
ATOM   4220  O   WAT  1055     185.109 194.658 202.460  1.00  0.00           O  
ATOM   4221  H1  WAT  1055     184.824 195.501 202.812  1.00  0.00           H  
ATOM   4222  H2  WAT  1055     184.432 194.422 201.825  1.00  0.00           H  
TER    4223      WAT  1055 
ATOM   4223  O   WAT  1056     224.198 217.277 168.092  1.00  0.00           O  
ATOM   4224  H1  WAT  1056     223.740 217.545 167.295  1.00  0.00           H  
ATOM   4225  H2  WAT  1056     224.687 218.055 168.361  1.00  0.00           H  
TER    4226      WAT  1056 
ATOM   4226  O   WAT  1057     197.207 206.333 167.549  1.00  0.00           O  
ATOM   4227  H1  WAT  1057     196.862 206.076 166.694  1.00  0.00           H  
ATOM   4228  H2  WAT  1057     196.528 206.070 168.170  1.00  0.00           H  
TER    4229      WAT  1057 
ATOM   4229  O   WAT  1058     182.766 200.728 203.289  1.00  0.00           O  
ATOM   4230  H1  WAT  1058     182.534 199.960 203.812  1.00  0.00           H  
ATOM   4231  H2  WAT  1058     182.143 201.401 203.562  1.00  0.00           H  
TER    4232      WAT  1058 
ATOM   4232  O   WAT  1059     174.704 229.243 178.240  1.00  0.00           O  
ATOM   4233  H1  WAT  1059     174.115 229.903 178.605  1.00  0.00           H  
ATOM   4234  H2  WAT  1059     175.576 229.519 178.524  1.00  0.00           H  
TER    4235      WAT  1059 
ATOM   4235  O   WAT  1060     201.710 207.436 209.618  1.00  0.00           O  
ATOM   4236  H1  WAT  1060     202.030 206.599 209.284  1.00  0.00           H  
ATOM   4237  H2  WAT  1060     200.938 207.209 210.137  1.00  0.00           H  
TER    4238      WAT  1060 
ATOM   4238  O   WAT  1061     174.761 217.661 162.474  1.00  0.00           O  
ATOM   4239  H1  WAT  1061     174.103 217.360 161.848  1.00  0.00           H  
ATOM   4240  H2  WAT  1061     175.597 217.396 162.089  1.00  0.00           H  
TER    4241      WAT  1061 
ATOM   4241  O   WAT  1062     209.522 216.912 199.028  1.00  0.00           O  
ATOM   4242  H1  WAT  1062     209.896 217.002 199.905  1.00  0.00           H  
ATOM   4243  H2  WAT  1062     208.598 216.714 199.181  1.00  0.00           H  
TER    4244      WAT  1062 
ATOM   4244  O   WAT  1063     168.677 206.650 184.567  1.00  0.00           O  
ATOM   4245  H1  WAT  1063     168.555 206.480 183.634  1.00  0.00           H  
ATOM   4246  H2  WAT  1063     169.491 206.198 184.788  1.00  0.00           H  
TER    4247      WAT  1063 
ATOM   4247  O   WAT  1064     192.915 222.750 205.531  1.00  0.00           O  
ATOM   4248  H1  WAT  1064     192.477 222.304 204.806  1.00  0.00           H  
ATOM   4249  H2  WAT  1064     193.383 222.055 205.993  1.00  0.00           H  
TER    4250      WAT  1064 
ATOM   4250  O   WAT  1065     180.906 204.211 203.069  1.00  0.00           O  
ATOM   4251  H1  WAT  1065     181.669 204.093 203.634  1.00  0.00           H  
ATOM   4252  H2  WAT  1065     181.026 205.077 202.682  1.00  0.00           H  
TER    4253      WAT  1065 
ATOM   4253  O   WAT  1066     203.482 200.495 199.870  1.00  0.00           O  
ATOM   4254  H1  WAT  1066     202.705 200.159 200.318  1.00  0.00           H  
ATOM   4255  H2  WAT  1066     203.902 201.065 200.513  1.00  0.00           H  
TER    4256      WAT  1066 
ATOM   4256  O   WAT  1067     168.576 211.796 180.925  1.00  0.00           O  
ATOM   4257  H1  WAT  1067     168.315 211.870 181.842  1.00  0.00           H  
ATOM   4258  H2  WAT  1067     167.828 211.382 180.494  1.00  0.00           H  
TER    4259      WAT  1067 
ATOM   4259  O   WAT  1068     210.171 237.122 172.846  1.00  0.00           O  
ATOM   4260  H1  WAT  1068     210.438 237.951 172.450  1.00  0.00           H  
ATOM   4261  H2  WAT  1068     209.375 237.334 173.334  1.00  0.00           H  
TER    4262      WAT  1068 
ATOM   4262  O   WAT  1069     198.785 230.788 198.061  1.00  0.00           O  
ATOM   4263  H1  WAT  1069     198.469 229.998 198.501  1.00  0.00           H  
ATOM   4264  H2  WAT  1069     198.321 231.505 198.495  1.00  0.00           H  
TER    4265      WAT  1069 
ATOM   4265  O   WAT  1070     160.486 207.952 180.434  1.00  0.00           O  
ATOM   4266  H1  WAT  1070     160.392 207.791 179.495  1.00  0.00           H  
ATOM   4267  H2  WAT  1070     160.417 207.085 180.834  1.00  0.00           H  
TER    4268      WAT  1070 
ATOM   4268  O   WAT  1071     190.850 186.734 171.629  1.00  0.00           O  
ATOM   4269  H1  WAT  1071     190.870 187.470 172.241  1.00  0.00           H  
ATOM   4270  H2  WAT  1071     190.227 186.118 172.016  1.00  0.00           H  
TER    4271      WAT  1071 
ATOM   4271  O   WAT  1072     195.009 236.293 178.593  1.00  0.00           O  
ATOM   4272  H1  WAT  1072     195.064 235.457 178.131  1.00  0.00           H  
ATOM   4273  H2  WAT  1072     194.639 236.898 177.949  1.00  0.00           H  
TER    4274      WAT  1072 
ATOM   4274  O   WAT  1073     205.388 232.284 189.279  1.00  0.00           O  
ATOM   4275  H1  WAT  1073     205.647 232.235 190.199  1.00  0.00           H  
ATOM   4276  H2  WAT  1073     204.914 231.467 189.119  1.00  0.00           H  
TER    4277      WAT  1073 
ATOM   4277  O   WAT  1074     169.177 223.980 164.381  1.00  0.00           O  
ATOM   4278  H1  WAT  1074     168.580 223.239 164.492  1.00  0.00           H  
ATOM   4279  H2  WAT  1074     169.930 223.766 164.934  1.00  0.00           H  
TER    4280      WAT  1074 
ATOM   4280  O   WAT  1075     156.352 204.935 179.662  1.00  0.00           O  
ATOM   4281  H1  WAT  1075     155.893 205.771 179.748  1.00  0.00           H  
ATOM   4282  H2  WAT  1075     156.788 204.988 178.811  1.00  0.00           H  
TER    4283      WAT  1075 
ATOM   4283  O   WAT  1076     204.197 222.869 164.952  1.00  0.00           O  
ATOM   4284  H1  WAT  1076     203.463 222.433 165.385  1.00  0.00           H  
ATOM   4285  H2  WAT  1076     204.379 223.633 165.500  1.00  0.00           H  
TER    4286      WAT  1076 
ATOM   4286  O   WAT  1077     195.762 198.363 149.804  1.00  0.00           O  
ATOM   4287  H1  WAT  1077     195.995 197.883 149.009  1.00  0.00           H  
ATOM   4288  H2  WAT  1077     195.272 197.731 150.330  1.00  0.00           H  
TER    4289      WAT  1077 
ATOM   4289  O   WAT  1078     173.885 214.000 153.228  1.00  0.00           O  
ATOM   4290  H1  WAT  1078     174.649 213.487 153.493  1.00  0.00           H  
ATOM   4291  H2  WAT  1078     174.105 214.323 152.354  1.00  0.00           H  
TER    4292      WAT  1078 
ATOM   4292  O   WAT  1079     186.023 205.734 161.651  1.00  0.00           O  
ATOM   4293  H1  WAT  1079     185.813 206.511 162.169  1.00  0.00           H  
ATOM   4294  H2  WAT  1079     186.686 205.274 162.166  1.00  0.00           H  
TER    4295      WAT  1079 
ATOM   4295  O   WAT  1080     188.687 206.370 150.629  1.00  0.00           O  
ATOM   4296  H1  WAT  1080     188.158 206.952 151.175  1.00  0.00           H  
ATOM   4297  H2  WAT  1080     188.194 205.550 150.603  1.00  0.00           H  
TER    4298      WAT  1080 
ATOM   4298  O   WAT  1081     177.353 227.040 193.195  1.00  0.00           O  
ATOM   4299  H1  WAT  1081     178.018 227.434 192.631  1.00  0.00           H  
ATOM   4300  H2  WAT  1081     176.520 227.314 192.811  1.00  0.00           H  
TER    4301      WAT  1081 
ATOM   4301  O   WAT  1082     214.083 189.889 198.636  1.00  0.00           O  
ATOM   4302  H1  WAT  1082     214.778 189.301 198.933  1.00  0.00           H  
ATOM   4303  H2  WAT  1082     213.802 190.346 199.430  1.00  0.00           H  
TER    4304      WAT  1082 
ATOM   4304  O   WAT  1083     164.618 198.748 192.308  1.00  0.00           O  
ATOM   4305  H1  WAT  1083     165.230 199.131 191.679  1.00  0.00           H  
ATOM   4306  H2  WAT  1083     164.295 199.493 192.813  1.00  0.00           H  
TER    4307      WAT  1083 
ATOM   4307  O   WAT  1084     191.021 226.507 185.363  1.00  0.00           O  
ATOM   4308  H1  WAT  1084     191.531 225.892 185.891  1.00  0.00           H  
ATOM   4309  H2  WAT  1084     190.161 226.096 185.279  1.00  0.00           H  
TER    4310      WAT  1084 
ATOM   4310  O   WAT  1085     187.398 226.779 208.995  1.00  0.00           O  
ATOM   4311  H1  WAT  1085     187.596 225.879 208.732  1.00  0.00           H  
ATOM   4312  H2  WAT  1085     186.670 226.693 209.610  1.00  0.00           H  
TER    4313      WAT  1085 
ATOM   4313  O   WAT  1086     161.017 211.181 172.351  1.00  0.00           O  
ATOM   4314  H1  WAT  1086     161.342 211.979 171.935  1.00  0.00           H  
ATOM   4315  H2  WAT  1086     161.370 210.470 171.814  1.00  0.00           H  
TER    4316      WAT  1086 
ATOM   4316  O   WAT  1087     199.537 205.200 189.814  1.00  0.00           O  
ATOM   4317  H1  WAT  1087     199.011 204.870 189.086  1.00  0.00           H  
ATOM   4318  H2  WAT  1087     199.876 206.039 189.503  1.00  0.00           H  
TER    4319      WAT  1087 
ATOM   4319  O   WAT  1088     193.455 197.557 163.976  1.00  0.00           O  
ATOM   4320  H1  WAT  1088     194.261 198.039 163.793  1.00  0.00           H  
ATOM   4321  H2  WAT  1088     193.407 197.524 164.932  1.00  0.00           H  
TER    4322      WAT  1088 
ATOM   4322  O   WAT  1089     201.229 232.246 205.596  1.00  0.00           O  
ATOM   4323  H1  WAT  1089     201.637 231.594 205.025  1.00  0.00           H  
ATOM   4324  H2  WAT  1089     200.861 232.894 204.995  1.00  0.00           H  
TER    4325      WAT  1089 
ATOM   4325  O   WAT  1090     181.368 216.663 190.346  1.00  0.00           O  
ATOM   4326  H1  WAT  1090     181.712 217.554 190.402  1.00  0.00           H  
ATOM   4327  H2  WAT  1090     181.530 216.288 191.211  1.00  0.00           H  
TER    4328      WAT  1090 
ATOM   4328  O   WAT  1091     218.770 184.657 182.501  1.00  0.00           O  
ATOM   4329  H1  WAT  1091     219.355 184.128 181.958  1.00  0.00           H  
ATOM   4330  H2  WAT  1091     219.048 184.476 183.398  1.00  0.00           H  
TER    4331      WAT  1091 
ATOM   4331  O   WAT  1092     184.551 232.717 181.043  1.00  0.00           O  
ATOM   4332  H1  WAT  1092     185.300 232.644 181.636  1.00  0.00           H  
ATOM   4333  H2  WAT  1092     184.485 231.855 180.633  1.00  0.00           H  
TER    4334      WAT  1092 
ATOM   4334  O   WAT  1093     161.295 214.505 171.884  1.00  0.00           O  
ATOM   4335  H1  WAT  1093     161.003 214.179 171.033  1.00  0.00           H  
ATOM   4336  H2  WAT  1093     162.243 214.604 171.790  1.00  0.00           H  
TER    4337      WAT  1093 
ATOM   4337  O   WAT  1094     183.476 212.794 211.754  1.00  0.00           O  
ATOM   4338  H1  WAT  1094     183.894 212.813 210.893  1.00  0.00           H  
ATOM   4339  H2  WAT  1094     182.559 212.590 211.571  1.00  0.00           H  
TER    4340      WAT  1094 
ATOM   4340  O   WAT  1095     212.103 186.195 167.853  1.00  0.00           O  
ATOM   4341  H1  WAT  1095     211.480 185.470 167.788  1.00  0.00           H  
ATOM   4342  H2  WAT  1095     211.811 186.694 168.615  1.00  0.00           H  
TER    4343      WAT  1095 
ATOM   4343  O   WAT  1096     201.793 179.425 171.838  1.00  0.00           O  
ATOM   4344  H1  WAT  1096     201.655 178.854 172.594  1.00  0.00           H  
ATOM   4345  H2  WAT  1096     202.722 179.655 171.879  1.00  0.00           H  
TER    4346      WAT  1096 
ATOM   4346  O   WAT  1097     188.765 234.280 192.070  1.00  0.00           O  
ATOM   4347  H1  WAT  1097     189.569 234.542 192.520  1.00  0.00           H  
ATOM   4348  H2  WAT  1097     188.320 233.704 192.691  1.00  0.00           H  
TER    4349      WAT  1097 
ATOM   4349  O   WAT  1098     215.082 186.874 184.924  1.00  0.00           O  
ATOM   4350  H1  WAT  1098     215.966 186.517 185.000  1.00  0.00           H  
ATOM   4351  H2  WAT  1098     215.191 187.679 184.418  1.00  0.00           H  
TER    4352      WAT  1098 
ATOM   4352  O   WAT  1099     172.155 217.192 184.413  1.00  0.00           O  
ATOM   4353  H1  WAT  1099     171.318 216.905 184.779  1.00  0.00           H  
ATOM   4354  H2  WAT  1099     171.956 217.421 183.506  1.00  0.00           H  
TER    4355      WAT  1099 
ATOM   4355  O   WAT  1100     181.606 189.269 182.242  1.00  0.00           O  
ATOM   4356  H1  WAT  1100     182.523 189.038 182.389  1.00  0.00           H  
ATOM   4357  H2  WAT  1100     181.180 188.438 182.034  1.00  0.00           H  
TER    4358      WAT  1100 
ATOM   4358  O   WAT  1101     213.855 202.757 199.729  1.00  0.00           O  
ATOM   4359  H1  WAT  1101     212.933 202.514 199.643  1.00  0.00           H  
ATOM   4360  H2  WAT  1101     214.334 202.008 199.372  1.00  0.00           H  
TER    4361      WAT  1101 
ATOM   4361  O   WAT  1102     181.408 189.375 194.625  1.00  0.00           O  
ATOM   4362  H1  WAT  1102     181.856 190.108 195.047  1.00  0.00           H  
ATOM   4363  H2  WAT  1102     182.067 188.997 194.041  1.00  0.00           H  
TER    4364      WAT  1102 
ATOM   4364  O   WAT  1103     204.606 194.871 167.211  1.00  0.00           O  
ATOM   4365  H1  WAT  1103     205.139 194.240 167.694  1.00  0.00           H  
ATOM   4366  H2  WAT  1103     204.656 194.580 166.300  1.00  0.00           H  
TER    4367      WAT  1103 
ATOM   4367  O   WAT  1104     192.111 216.747 197.155  1.00  0.00           O  
ATOM   4368  H1  WAT  1104     192.534 216.452 196.349  1.00  0.00           H  
ATOM   4369  H2  WAT  1104     192.488 216.194 197.839  1.00  0.00           H  
TER    4370      WAT  1104 
ATOM   4370  O   WAT  1105     164.584 224.574 171.664  1.00  0.00           O  
ATOM   4371  H1  WAT  1105     164.456 223.651 171.443  1.00  0.00           H  
ATOM   4372  H2  WAT  1105     164.823 224.988 170.834  1.00  0.00           H  
TER    4373      WAT  1105 
ATOM   4373  O   WAT  1106     191.857 233.554 167.282  1.00  0.00           O  
ATOM   4374  H1  WAT  1106     191.235 232.904 166.955  1.00  0.00           H  
ATOM   4375  H2  WAT  1106     192.449 233.711 166.546  1.00  0.00           H  
TER    4376      WAT  1106 
ATOM   4376  O   WAT  1107     200.163 184.096 170.647  1.00  0.00           O  
ATOM   4377  H1  WAT  1107     200.376 183.498 169.932  1.00  0.00           H  
ATOM   4378  H2  WAT  1107     200.577 183.707 171.417  1.00  0.00           H  
TER    4379      WAT  1107 
ATOM   4379  O   WAT  1108     180.224 231.053 191.131  1.00  0.00           O  
ATOM   4380  H1  WAT  1108     179.986 230.882 190.220  1.00  0.00           H  
ATOM   4381  H2  WAT  1108     179.398 230.999 191.610  1.00  0.00           H  
TER    4382      WAT  1108 
ATOM   4382  O   WAT  1109     182.442 194.134 201.800  1.00  0.00           O  
ATOM   4383  H1  WAT  1109     182.190 193.721 200.974  1.00  0.00           H  
ATOM   4384  H2  WAT  1109     182.083 195.020 201.745  1.00  0.00           H  
TER    4385      WAT  1109 
ATOM   4385  O   WAT  1110     201.152 226.213 186.731  1.00  0.00           O  
ATOM   4386  H1  WAT  1110     200.996 225.683 185.948  1.00  0.00           H  
ATOM   4387  H2  WAT  1110     201.049 225.600 187.459  1.00  0.00           H  
TER    4388      WAT  1110 
ATOM   4388  O   WAT  1111     220.896 188.700 180.856  1.00  0.00           O  
ATOM   4389  H1  WAT  1111     221.226 189.595 180.794  1.00  0.00           H  
ATOM   4390  H2  WAT  1111     220.192 188.747 181.503  1.00  0.00           H  
TER    4391      WAT  1111 
ATOM   4391  O   WAT  1112     193.266 203.518 167.653  1.00  0.00           O  
ATOM   4392  H1  WAT  1112     193.760 204.199 168.110  1.00  0.00           H  
ATOM   4393  H2  WAT  1112     192.416 203.504 168.091  1.00  0.00           H  
TER    4394      WAT  1112 
ATOM   4394  O   WAT  1113     202.642 189.235 193.246  1.00  0.00           O  
ATOM   4395  H1  WAT  1113     202.773 189.897 192.567  1.00  0.00           H  
ATOM   4396  H2  WAT  1113     201.703 189.262 193.428  1.00  0.00           H  
TER    4397      WAT  1113 
ATOM   4397  O   WAT  1114     176.192 198.160 205.410  1.00  0.00           O  
ATOM   4398  H1  WAT  1114     176.184 197.791 204.526  1.00  0.00           H  
ATOM   4399  H2  WAT  1114     176.863 197.658 205.873  1.00  0.00           H  
TER    4400      WAT  1114 
ATOM   4400  O   WAT  1115     168.715 224.848 182.753  1.00  0.00           O  
ATOM   4401  H1  WAT  1115     167.771 224.742 182.881  1.00  0.00           H  
ATOM   4402  H2  WAT  1115     168.954 225.570 183.336  1.00  0.00           H  
TER    4403      WAT  1115 
ATOM   4403  O   WAT  1116     168.356 205.827 182.040  1.00  0.00           O  
ATOM   4404  H1  WAT  1116     168.841 206.484 181.539  1.00  0.00           H  
ATOM   4405  H2  WAT  1116     168.894 205.037 181.984  1.00  0.00           H  
TER    4406      WAT  1116 
ATOM   4406  O   WAT  1117     193.447 202.232 149.023  1.00  0.00           O  
ATOM   4407  H1  WAT  1117     193.535 202.486 148.104  1.00  0.00           H  
ATOM   4408  H2  WAT  1117     192.503 202.203 149.174  1.00  0.00           H  
TER    4409      WAT  1117 
ATOM   4409  O   WAT  1118     182.819 225.999 153.801  1.00  0.00           O  
ATOM   4410  H1  WAT  1118     182.431 226.737 153.331  1.00  0.00           H  
ATOM   4411  H2  WAT  1118     182.180 225.786 154.482  1.00  0.00           H  
TER    4412      WAT  1118 
ATOM   4412  O   WAT  1119     213.294 198.710 157.941  1.00  0.00           O  
ATOM   4413  H1  WAT  1119     213.920 199.400 157.724  1.00  0.00           H  
ATOM   4414  H2  WAT  1119     213.792 197.897 157.852  1.00  0.00           H  
TER    4415      WAT  1119 
ATOM   4415  O   WAT  1120     173.881 185.402 184.974  1.00  0.00           O  
ATOM   4416  H1  WAT  1120     173.657 186.165 185.506  1.00  0.00           H  
ATOM   4417  H2  WAT  1120     173.219 185.388 184.283  1.00  0.00           H  
TER    4418      WAT  1120 
ATOM   4418  O   WAT  1121     168.089 198.358 189.646  1.00  0.00           O  
ATOM   4419  H1  WAT  1121     167.708 199.233 189.723  1.00  0.00           H  
ATOM   4420  H2  WAT  1121     167.500 197.890 189.054  1.00  0.00           H  
TER    4421      WAT  1121 
ATOM   4421  O   WAT  1122     205.861 215.119 172.426  1.00  0.00           O  
ATOM   4422  H1  WAT  1122     206.177 214.334 172.873  1.00  0.00           H  
ATOM   4423  H2  WAT  1122     205.160 215.449 172.988  1.00  0.00           H  
TER    4424      WAT  1122 
ATOM   4424  O   WAT  1123     193.443 234.768 173.039  1.00  0.00           O  
ATOM   4425  H1  WAT  1123     193.517 234.985 172.110  1.00  0.00           H  
ATOM   4426  H2  WAT  1123     193.975 235.429 173.482  1.00  0.00           H  
TER    4427      WAT  1123 
ATOM   4427  O   WAT  1124     210.989 190.293 195.186  1.00  0.00           O  
ATOM   4428  H1  WAT  1124     210.473 190.618 195.924  1.00  0.00           H  
ATOM   4429  H2  WAT  1124     210.612 189.436 194.989  1.00  0.00           H  
TER    4430      WAT  1124 
ATOM   4430  O   WAT  1125     220.115 219.966 162.859  1.00  0.00           O  
ATOM   4431  H1  WAT  1125     220.885 219.400 162.919  1.00  0.00           H  
ATOM   4432  H2  WAT  1125     219.580 219.723 163.615  1.00  0.00           H  
TER    4433      WAT  1125 
ATOM   4433  O   WAT  1126     201.100 221.283 183.128  1.00  0.00           O  
ATOM   4434  H1  WAT  1126     201.841 220.819 183.517  1.00  0.00           H  
ATOM   4435  H2  WAT  1126     200.627 221.648 183.875  1.00  0.00           H  
TER    4436      WAT  1126 
ATOM   4436  O   WAT  1127     169.002 234.298 175.574  1.00  0.00           O  
ATOM   4437  H1  WAT  1127     168.299 234.878 175.872  1.00  0.00           H  
ATOM   4438  H2  WAT  1127     169.564 234.859 175.040  1.00  0.00           H  
TER    4439      WAT  1127 
ATOM   4439  O   WAT  1128     175.925 190.962 185.404  1.00  0.00           O  
ATOM   4440  H1  WAT  1128     175.873 190.248 184.768  1.00  0.00           H  
ATOM   4441  H2  WAT  1128     175.950 190.524 186.254  1.00  0.00           H  
TER    4442      WAT  1128 
ATOM   4442  O   WAT  1129     199.486 222.132 171.562  1.00  0.00           O  
ATOM   4443  H1  WAT  1129     199.760 221.485 172.213  1.00  0.00           H  
ATOM   4444  H2  WAT  1129     199.849 222.959 171.878  1.00  0.00           H  
TER    4445      WAT  1129 
ATOM   4445  O   WAT  1130     213.453 233.985 190.242  1.00  0.00           O  
ATOM   4446  H1  WAT  1130     213.929 233.241 190.611  1.00  0.00           H  
ATOM   4447  H2  WAT  1130     214.137 234.594 189.965  1.00  0.00           H  
TER    4448      WAT  1130 
ATOM   4448  O   WAT  1131     210.071 201.253 166.831  1.00  0.00           O  
ATOM   4449  H1  WAT  1131     210.923 200.948 166.520  1.00  0.00           H  
ATOM   4450  H2  WAT  1131     209.904 200.735 167.619  1.00  0.00           H  
TER    4451      WAT  1131 
ATOM   4451  O   WAT  1132     183.189 237.782 166.486  1.00  0.00           O  
ATOM   4452  H1  WAT  1132     183.827 238.328 166.945  1.00  0.00           H  
ATOM   4453  H2  WAT  1132     183.201 236.950 166.959  1.00  0.00           H  
TER    4454      WAT  1132 
ATOM   4454  O   WAT  1133     195.339 224.344 164.627  1.00  0.00           O  
ATOM   4455  H1  WAT  1133     194.614 223.860 164.234  1.00  0.00           H  
ATOM   4456  H2  WAT  1133     195.944 223.667 164.930  1.00  0.00           H  
TER    4457      WAT  1133 
ATOM   4457  O   WAT  1134     186.607 183.918 177.440  1.00  0.00           O  
ATOM   4458  H1  WAT  1134     187.308 183.815 178.084  1.00  0.00           H  
ATOM   4459  H2  WAT  1134     186.997 184.448 176.745  1.00  0.00           H  
TER    4460      WAT  1134 
ATOM   4460  O   WAT  1135     173.851 235.759 186.640  1.00  0.00           O  
ATOM   4461  H1  WAT  1135     173.444 235.171 187.275  1.00  0.00           H  
ATOM   4462  H2  WAT  1135     173.115 236.176 186.192  1.00  0.00           H  
TER    4463      WAT  1135 
ATOM   4463  O   WAT  1136     178.877 206.650 180.794  1.00  0.00           O  
ATOM   4464  H1  WAT  1136     178.280 207.020 181.443  1.00  0.00           H  
ATOM   4465  H2  WAT  1136     179.745 206.741 181.187  1.00  0.00           H  
TER    4466      WAT  1136 
ATOM   4466  O   WAT  1137     180.198 196.165 163.087  1.00  0.00           O  
ATOM   4467  H1  WAT  1137     179.541 196.504 163.696  1.00  0.00           H  
ATOM   4468  H2  WAT  1137     180.787 196.904 162.935  1.00  0.00           H  
TER    4469      WAT  1137 
ATOM   4469  O   WAT  1138     209.425 228.129 157.404  1.00  0.00           O  
ATOM   4470  H1  WAT  1138     208.785 227.530 157.787  1.00  0.00           H  
ATOM   4471  H2  WAT  1138     209.195 228.986 157.764  1.00  0.00           H  
TER    4472      WAT  1138 
ATOM   4472  O   WAT  1139     171.933 203.068 199.829  1.00  0.00           O  
ATOM   4473  H1  WAT  1139     171.976 202.113 199.798  1.00  0.00           H  
ATOM   4474  H2  WAT  1139     171.995 203.282 200.760  1.00  0.00           H  
TER    4475      WAT  1139 
ATOM   4475  O   WAT  1140     177.934 203.404 174.523  1.00  0.00           O  
ATOM   4476  H1  WAT  1140     177.425 203.201 173.738  1.00  0.00           H  
ATOM   4477  H2  WAT  1140     178.290 204.277 174.358  1.00  0.00           H  
TER    4478      WAT  1140 
ATOM   4478  O   WAT  1141     208.016 236.924 170.128  1.00  0.00           O  
ATOM   4479  H1  WAT  1141     208.746 237.512 169.934  1.00  0.00           H  
ATOM   4480  H2  WAT  1141     208.288 236.459 170.920  1.00  0.00           H  
TER    4481      WAT  1141 
ATOM   4481  O   WAT  1142     208.421 189.110 159.920  1.00  0.00           O  
ATOM   4482  H1  WAT  1142     207.846 189.310 159.182  1.00  0.00           H  
ATOM   4483  H2  WAT  1142     207.991 188.379 160.366  1.00  0.00           H  
TER    4484      WAT  1142 
ATOM   4484  O   WAT  1143     217.102 200.621 172.532  1.00  0.00           O  
ATOM   4485  H1  WAT  1143     216.784 199.900 171.989  1.00  0.00           H  
ATOM   4486  H2  WAT  1143     217.520 200.193 173.279  1.00  0.00           H  
TER    4487      WAT  1143 
ATOM   4487  O   WAT  1144     196.990 208.661 165.372  1.00  0.00           O  
ATOM   4488  H1  WAT  1144     196.586 208.914 166.201  1.00  0.00           H  
ATOM   4489  H2  WAT  1144     197.436 209.453 165.070  1.00  0.00           H  
TER    4490      WAT  1144 
ATOM   4490  O   WAT  1145     191.910 186.752 154.653  1.00  0.00           O  
ATOM   4491  H1  WAT  1145     191.968 187.243 155.473  1.00  0.00           H  
ATOM   4492  H2  WAT  1145     190.971 186.689 154.478  1.00  0.00           H  
TER    4493      WAT  1145 
ATOM   4493  O   WAT  1146     207.736 217.065 179.317  1.00  0.00           O  
ATOM   4494  H1  WAT  1146     206.978 216.778 178.809  1.00  0.00           H  
ATOM   4495  H2  WAT  1146     207.392 217.743 179.898  1.00  0.00           H  
TER    4496      WAT  1146 
ATOM   4496  O   WAT  1147     210.044 232.400 182.833  1.00  0.00           O  
ATOM   4497  H1  WAT  1147     210.113 232.689 181.923  1.00  0.00           H  
ATOM   4498  H2  WAT  1147     210.734 232.882 183.289  1.00  0.00           H  
TER    4499      WAT  1147 
ATOM   4499  O   WAT  1148     171.409 209.263 174.941  1.00  0.00           O  
ATOM   4500  H1  WAT  1148     170.822 209.155 174.194  1.00  0.00           H  
ATOM   4501  H2  WAT  1148     172.275 209.038 174.601  1.00  0.00           H  
TER    4502      WAT  1148 
ATOM   4502  O   WAT  1149     165.792 208.663 164.365  1.00  0.00           O  
ATOM   4503  H1  WAT  1149     164.888 208.835 164.100  1.00  0.00           H  
ATOM   4504  H2  WAT  1149     166.220 208.355 163.566  1.00  0.00           H  
TER    4505      WAT  1149 
ATOM   4505  O   WAT  1150     186.274 208.826 146.185  1.00  0.00           O  
ATOM   4506  H1  WAT  1150     187.025 209.409 146.307  1.00  0.00           H  
ATOM   4507  H2  WAT  1150     186.429 208.106 146.797  1.00  0.00           H  
TER    4508      WAT  1150 
ATOM   4508  O   WAT  1151     181.915 201.705 169.365  1.00  0.00           O  
ATOM   4509  H1  WAT  1151     181.789 201.795 170.309  1.00  0.00           H  
ATOM   4510  H2  WAT  1151     181.671 202.559 169.008  1.00  0.00           H  
TER    4511      WAT  1151 
ATOM   4511  O   WAT  1152     213.446 236.199 185.803  1.00  0.00           O  
ATOM   4512  H1  WAT  1152     213.227 237.092 186.071  1.00  0.00           H  
ATOM   4513  H2  WAT  1152     212.601 235.795 185.606  1.00  0.00           H  
TER    4514      WAT  1152 
ATOM   4514  O   WAT  1153     196.958 235.933 188.976  1.00  0.00           O  
ATOM   4515  H1  WAT  1153     196.083 236.279 188.804  1.00  0.00           H  
ATOM   4516  H2  WAT  1153     196.871 235.462 189.805  1.00  0.00           H  
TER    4517      WAT  1153 
ATOM   4517  O   WAT  1154     202.388 226.375 204.178  1.00  0.00           O  
ATOM   4518  H1  WAT  1154     202.329 225.439 204.366  1.00  0.00           H  
ATOM   4519  H2  WAT  1154     202.500 226.422 203.228  1.00  0.00           H  
TER    4520      WAT  1154 
ATOM   4520  O   WAT  1155     194.354 196.783 201.450  1.00  0.00           O  
ATOM   4521  H1  WAT  1155     193.638 197.161 200.940  1.00  0.00           H  
ATOM   4522  H2  WAT  1155     194.367 197.292 202.260  1.00  0.00           H  
TER    4523      WAT  1155 
ATOM   4523  O   WAT  1156     177.325 206.319 160.372  1.00  0.00           O  
ATOM   4524  H1  WAT  1156     178.219 206.234 160.699  1.00  0.00           H  
ATOM   4525  H2  WAT  1156     176.774 206.019 161.094  1.00  0.00           H  
TER    4526      WAT  1156 
ATOM   4526  O   WAT  1157     169.288 224.730 175.818  1.00  0.00           O  
ATOM   4527  H1  WAT  1157     168.357 224.831 175.621  1.00  0.00           H  
ATOM   4528  H2  WAT  1157     169.561 223.971 175.303  1.00  0.00           H  
TER    4529      WAT  1157 
ATOM   4529  O   WAT  1158     189.335 219.151 163.163  1.00  0.00           O  
ATOM   4530  H1  WAT  1158     190.103 219.265 163.722  1.00  0.00           H  
ATOM   4531  H2  WAT  1158     188.590 219.219 163.762  1.00  0.00           H  
TER    4532      WAT  1158 
ATOM   4532  O   WAT  1159     228.360 211.651 179.933  1.00  0.00           O  
ATOM   4533  H1  WAT  1159     228.163 211.005 180.611  1.00  0.00           H  
ATOM   4534  H2  WAT  1159     228.552 212.455 180.418  1.00  0.00           H  
TER    4535      WAT  1159 
ATOM   4535  O   WAT  1160     210.995 231.420 166.185  1.00  0.00           O  
ATOM   4536  H1  WAT  1160     211.055 230.844 165.421  1.00  0.00           H  
ATOM   4537  H2  WAT  1160     210.101 231.762 166.156  1.00  0.00           H  
TER    4538      WAT  1160 
ATOM   4538  O   WAT  1161     188.962 219.588 198.359  1.00  0.00           O  
ATOM   4539  H1  WAT  1161     189.168 218.727 197.995  1.00  0.00           H  
ATOM   4540  H2  WAT  1161     188.006 219.626 198.354  1.00  0.00           H  
TER    4541      WAT  1161 
ATOM   4541  O   WAT  1162     203.856 225.567 187.301  1.00  0.00           O  
ATOM   4542  H1  WAT  1162     203.867 224.629 187.490  1.00  0.00           H  
ATOM   4543  H2  WAT  1162     203.068 225.697 186.775  1.00  0.00           H  
TER    4544      WAT  1162 
ATOM   4544  O   WAT  1163     221.050 217.126 181.836  1.00  0.00           O  
ATOM   4545  H1  WAT  1163     221.108 217.654 181.040  1.00  0.00           H
[truncated: 1,092,247 more chars]
