# Supplementary material for: Structures of Saccharolobus solfataricus initiation complexes with leaderless mRNAs highlight archaeal features and eukaryotic proximity
Source: Nat Commun. 2025 Jan 2;16:348. doi: 10.1038/s41467-024-55718-5 (PMC11698992; doi:10.1038/s41467-024-55718-5)
Supplement: Supplementary file 3 — Supplementary Data 1 [file 41467_2024_55718_MOESM3_ESM.zip › Supplementary Data/Supplementary_MD_files/water_density.pml]

load init.pdb
load gO.dx
load gH.dx
hide everything
show cartoon, init
show lines, init
show nonbonded, init
show extent, gO
show extent, gH
enable gO
enable gH
cmd.isosurface('gO_surf','gO',2.0)
cmd.isosurface('gH_surf','gH',2.0)
enable gO_surf
enable gH_surf
color red, gO_surf
color white, gH_surf
set transparency, 0.2
