# Supplementary material for: Structures of Saccharolobus solfataricus initiation complexes with leaderless mRNAs highlight archaeal features and eukaryotic proximity
Source: Nat Commun. 2025 Jan 2;16:348. doi: 10.1038/s41467-024-55718-5 (PMC11698992; doi:10.1038/s41467-024-55718-5)
Supplement: Supplementary file 3 — Supplementary Data 1 [file 41467_2024_55718_MOESM3_ESM.zip › Supplementary Data/Supplementary_MD_files/README]

# Cryo-EM Structures of Saccharolobus solfataricus Initiation Complexes with Leaderless mRNAs Highlight Archaeal Features and Eukaryotic Proximity
# Gabrielle Bourgeois, Pierre-Damien Coureux, Christine Lazennec-Schurdevin, Clément Madru, Thomas Gaillard, Magalie Duchateau, Julia Chamot-Rooke, Sophie Bourcier, Yves Mechulam, Emmanuelle Schmitt
# Supplementary MD files

# PDB file of initial coordinates
init.pdb

# PDB file of initial coordinates with water box
init.solvbox.pdb

# AMBER prep file for A3P nucleotide
A3P.prep

# AMBER input files for minimization and MD
min.in
heat.in
equil1.in
equil2.in
prod.in

# PDB file of final coordinates with water box
final.solvbox.pdb

# DX files of GIST water oxygen and hydrogen densities
gO.dx
gH.dx

# Pymol file for visualization
water_density.pml
