# Supplementary material for: Structures of Saccharolobus solfataricus initiation complexes with leaderless mRNAs highlight archaeal features and eukaryotic proximity
Source: Nat Commun. 2025 Jan 2;16:348. doi: 10.1038/s41467-024-55718-5 (PMC11698992; doi:10.1038/s41467-024-55718-5)
Supplement: Supplementary file 3 — Supplementary Data 1 [file 41467_2024_55718_MOESM3_ESM.zip › Supplementary Data/Supplementary_MD_files/init.pdb]

ATOM  16069  P     U 2 747     208.225 221.405 188.178  1.00 37.53           P  
ATOM  16070  OP1   U 2 747     208.261 222.360 187.049  1.00 23.40           O  
ATOM  16071  OP2   U 2 747     207.759 221.844 189.512  1.00 21.32           O  
ATOM  16072  O5'   U 2 747     207.341 220.176 187.706  1.00 23.21           O  
ATOM  16073  C5'   U 2 747     207.658 219.467 186.522  1.00 17.13           C  
ATOM  16074  C4'   U 2 747     206.844 218.207 186.414  1.00 19.24           C  
ATOM  16075  O4'   U 2 747     207.315 217.232 187.376  1.00 22.41           O  
ATOM  16076  C3'   U 2 747     205.371 218.353 186.739  1.00 19.59           C  
ATOM  16077  O3'   U 2 747     204.620 218.883 185.663  1.00 23.71           O  
ATOM  16078  C2'   U 2 747     204.972 216.939 187.133  1.00 21.81           C  
ATOM  16079  O2'   U 2 747     204.775 216.141 185.980  1.00 24.19           O  
ATOM  16080  C1'   U 2 747     206.234 216.455 187.842  1.00 17.68           C  
ATOM  16081  N1    U 2 747     206.167 216.562 189.319  1.00 13.15           N  
ATOM  16082  C2    U 2 747     205.472 215.598 190.017  1.00 17.01           C  
ATOM  16083  O2    U 2 747     204.884 214.684 189.488  1.00 22.32           O  
ATOM  16084  N3    U 2 747     205.473 215.739 191.367  1.00 13.40           N  
ATOM  16085  C4    U 2 747     206.092 216.723 192.086  1.00 17.48           C  
ATOM  16086  O4    U 2 747     205.999 216.709 193.306  1.00 20.08           O  
ATOM  16087  C5    U 2 747     206.805 217.681 191.307  1.00 11.44           C  
ATOM  16088  C6    U 2 747     206.823 217.565 189.982  1.00 13.96           C  
ATOM  16089  P     U 2 748     203.401 219.882 185.947  1.00 26.30           P  
ATOM  16090  OP1   U 2 748     202.787 220.195 184.641  1.00 25.59           O  
ATOM  16091  OP2   U 2 748     203.856 220.970 186.834  1.00 25.58           O  
ATOM  16092  O5'   U 2 748     202.357 218.992 186.742  1.00 22.94           O  
ATOM  16093  C5'   U 2 748     201.698 217.915 186.099  1.00 19.45           C  
ATOM  16094  C4'   U 2 748     200.987 217.036 187.090  1.00 18.03           C  
ATOM  16095  O4'   U 2 748     201.933 216.513 188.056  1.00 29.75           O  
ATOM  16096  C3'   U 2 748     199.943 217.710 187.955  1.00 21.54           C  
ATOM  16097  O3'   U 2 748     198.719 217.946 187.281  1.00 26.29           O  
ATOM  16098  C2'   U 2 748     199.833 216.745 189.125  1.00 21.69           C  
ATOM  16099  O2'   U 2 748     199.101 215.594 188.738  1.00 26.36           O  
ATOM  16100  C1'   U 2 748     201.292 216.331 189.300  1.00 21.92           C  
ATOM  16101  N1    U 2 748     201.987 217.138 190.326  1.00 20.42           N  
ATOM  16102  C2    U 2 748     201.833 216.772 191.643  1.00 20.50           C  
ATOM  16103  O2    U 2 748     201.164 215.823 191.988  1.00 22.37           O  
ATOM  16104  N3    U 2 748     202.492 217.550 192.551  1.00 15.42           N  
ATOM  16105  C4    U 2 748     203.271 218.642 192.281  1.00 20.48           C  
ATOM  16106  O4    U 2 748     203.790 219.247 193.208  1.00 26.65           O  
ATOM  16107  C5    U 2 748     203.385 218.963 190.901  1.00 19.35           C  
ATOM  16108  C6    U 2 748     202.753 218.220 189.994  1.00 18.61           C  
ATOM  16109  P     A 2 749     197.897 219.297 187.556  1.00 26.61           P  
ATOM  16110  OP1   A 2 749     196.794 219.342 186.576  1.00 30.16           O  
ATOM  16111  OP2   A 2 749     198.852 220.419 187.653  1.00 23.84           O  
ATOM  16112  O5'   A 2 749     197.276 219.075 189.000  1.00 19.86           O  
ATOM  16113  C5'   A 2 749     196.613 220.116 189.693  1.00 18.92           C  
ATOM  16114  C4'   A 2 749     195.898 219.568 190.898  1.00 16.90           C  
ATOM  16115  O4'   A 2 749     194.831 218.702 190.461  1.00 16.17           O  
ATOM  16116  C3'   A 2 749     196.745 218.699 191.814  1.00 22.84           C  
ATOM  16117  O3'   A 2 749     197.453 219.476 192.761  1.00 30.66           O  
ATOM  16118  C2'   A 2 749     195.734 217.749 192.447  1.00 22.55           C  
ATOM  16119  O2'   A 2 749     195.133 218.333 193.591  1.00 25.86           O  
ATOM  16120  C1'   A 2 749     194.675 217.628 191.356  1.00 19.37           C  
ATOM  16121  N9    A 2 749     194.717 216.371 190.590  1.00 21.60           N  
ATOM  16122  C8    A 2 749     195.028 216.231 189.267  1.00 21.09           C  
ATOM  16123  N7    A 2 749     194.931 215.007 188.827  1.00 21.76           N  
ATOM  16124  C5    A 2 749     194.506 214.295 189.932  1.00 18.24           C  
ATOM  16125  C6    A 2 749     194.220 212.938 190.125  1.00 22.06           C  
ATOM  16126  N6    A 2 749     194.319 212.016 189.170  1.00 22.77           N  
ATOM  16127  N1    A 2 749     193.824 212.556 191.351  1.00 22.61           N  
ATOM  16128  C2    A 2 749     193.732 213.472 192.318  1.00 24.31           C  
ATOM  16129  N3    A 2 749     193.978 214.774 192.260  1.00 23.33           N  
ATOM  16130  C4    A 2 749     194.364 215.123 191.024  1.00 19.80           C  
ATOM  16131  P     G 2 750     199.039 219.330 192.923  1.00 31.34           P  
ATOM  16132  OP1   G 2 750     199.572 220.552 193.558  1.00 27.63           O  
ATOM  16133  OP2   G 2 750     199.582 218.926 191.612  1.00 21.55           O  
ATOM  16134  O5'   G 2 750     199.193 218.140 193.964  1.00 19.60           O  
ATOM  16135  C5'   G 2 750     198.523 218.175 195.215  1.00 16.87           C  
ATOM  16136  C4'   G 2 750     198.297 216.785 195.749  1.00 20.66           C  
ATOM  16137  O4'   G 2 750     197.279 216.129 194.964  1.00 26.88           O  
ATOM  16138  C3'   G 2 750     199.495 215.854 195.674  1.00 21.70           C  
ATOM  16139  O3'   G 2 750     200.364 216.017 196.782  1.00 27.75           O  
ATOM  16140  C2'   G 2 750     198.858 214.469 195.596  1.00 22.26           C  
ATOM  16141  O2'   G 2 750     198.529 213.979 196.884  1.00 27.31           O  
ATOM  16142  C1'   G 2 750     197.563 214.757 194.840  1.00 21.83           C  
ATOM  16143  N9    G 2 750     197.661 214.428 193.409  1.00 20.61           N  
ATOM  16144  C8    G 2 750     198.030 215.267 192.397  1.00 22.38           C  
ATOM  16145  N7    G 2 750     198.017 214.701 191.232  1.00 23.57           N  
ATOM  16146  C5    G 2 750     197.618 213.405 191.495  1.00 21.03           C  
ATOM  16147  C6    G 2 750     197.419 212.315 190.623  1.00 23.59           C  
ATOM  16148  O6    G 2 750     197.567 212.270 189.402  1.00 29.14           O  
ATOM  16149  N1    G 2 750     197.013 211.186 191.308  1.00 17.88           N  
ATOM  16150  C2    G 2 750     196.823 211.105 192.654  1.00 20.90           C  
ATOM  16151  N2    G 2 750     196.428 209.916 193.112  1.00 20.65           N  
ATOM  16152  N3    G 2 750     196.998 212.114 193.481  1.00 22.23           N  
ATOM  16153  C4    G 2 750     197.399 213.221 192.835  1.00 15.80           C  
ATOM  16154  P     A 2 751     201.922 216.340 196.572  1.00 38.51           P  
ATOM  16155  OP1   A 2 751     202.516 216.486 197.916  1.00 32.09           O  
ATOM  16156  OP2   A 2 751     202.087 217.438 195.596  1.00 29.56           O  
ATOM  16157  O5'   A 2 751     202.498 215.000 195.944  1.00 27.29           O  
ATOM  16158  C5'   A 2 751     202.238 213.750 196.568  1.00 25.87           C  
ATOM  16159  C4'   A 2 751     202.926 212.611 195.865  1.00 27.59           C  
ATOM  16160  O4'   A 2 751     202.008 211.931 194.962  1.00 32.49           O  
ATOM  16161  C3'   A 2 751     204.149 212.987 195.023  1.00 25.48           C  
ATOM  16162  O3'   A 2 751     205.118 211.951 195.152  1.00 33.33           O  
ATOM  16163  C2'   A 2 751     203.596 212.940 193.608  1.00 22.27           C  
ATOM  16164  O2'   A 2 751     204.564 212.741 192.604  1.00 26.20           O  
ATOM  16165  C1'   A 2 751     202.654 211.756 193.725  1.00 26.41           C  
ATOM  16166  N9    A 2 751     201.697 211.608 192.627  1.00 25.64           N  
ATOM  16167  C8    A 2 751     201.127 212.565 191.838  1.00 23.88           C  
ATOM  16168  N7    A 2 751     200.365 212.073 190.904  1.00 26.57           N  
ATOM  16169  C5    A 2 751     200.445 210.704 191.076  1.00 25.44           C  
ATOM  16170  C6    A 2 751     199.862 209.618 190.401  1.00 24.82           C  
ATOM  16171  N6    A 2 751     199.036 209.735 189.365  1.00 19.67           N  
ATOM  16172  N1    A 2 751     200.160 208.380 190.835  1.00 25.13           N  
ATOM  16173  C2    A 2 751     200.992 208.248 191.870  1.00 26.79           C  
ATOM  16174  N3    A 2 751     201.602 209.187 192.582  1.00 27.93           N  
ATOM  16175  C4    A 2 751     201.278 210.407 192.126  1.00 25.69           C  
ATOM  19073  P     C 2 887     185.351 201.424 166.694  1.00 11.55           P  
ATOM  19074  OP1   C 2 887     184.732 202.769 166.650  1.00 25.10           O  
ATOM  19075  OP2   C 2 887     186.013 200.875 165.488  1.00 19.69           O  
ATOM  19076  O5'   C 2 887     186.404 201.409 167.889  1.00 23.44           O  
ATOM  19077  C5'   C 2 887     186.072 201.918 169.193  1.00 16.95           C  
ATOM  19078  C4'   C 2 887     187.105 201.482 170.206  1.00 17.15           C  
ATOM  19079  O4'   C 2 887     187.212 200.034 170.172  1.00 18.83           O  
ATOM  19080  C3'   C 2 887     188.529 201.968 169.975  1.00 18.11           C  
ATOM  19081  O3'   C 2 887     188.795 203.280 170.467  1.00 15.61           O  
ATOM  19082  C2'   C 2 887     189.344 200.918 170.721  1.00 19.01           C  
ATOM  19083  O2'   C 2 887     189.364 201.126 172.117  1.00 19.58           O  
ATOM  19084  C1'   C 2 887     188.554 199.648 170.409  1.00 17.93           C  
ATOM  19085  N1    C 2 887     189.055 198.947 169.218  1.00 20.06           N  
ATOM  19086  C2    C 2 887     190.260 198.248 169.308  1.00 17.68           C  
ATOM  19087  O2    C 2 887     190.871 198.244 170.386  1.00 27.14           O  
ATOM  19088  N3    C 2 887     190.731 197.599 168.219  1.00 16.91           N  
ATOM  19089  C4    C 2 887     190.046 197.635 167.074  1.00 15.70           C  
ATOM  19090  N4    C 2 887     190.543 196.973 166.028  1.00 14.98           N  
ATOM  19091  C5    C 2 887     188.808 198.331 166.958  1.00 15.74           C  
ATOM  19092  C6    C 2 887     188.352 198.964 168.046  1.00 17.63           C  
ATOM  19093  P     G 2 888     190.006 204.124 169.849  1.00 18.90           P  
ATOM  19094  OP1   G 2 888     189.913 205.518 170.329  1.00 26.66           O  
ATOM  19095  OP2   G 2 888     190.079 203.828 168.408  1.00 22.45           O  
ATOM  19096  O5'   G 2 888     191.293 203.450 170.489  1.00 21.98           O  
ATOM  19097  C5'   G 2 888     191.763 203.799 171.780  1.00 15.02           C  
ATOM  19098  C4'   G 2 888     193.088 203.143 172.053  1.00 16.08           C  
ATOM  19099  O4'   G 2 888     192.950 201.713 171.901  1.00 26.56           O  
ATOM  19100  C3'   G 2 888     194.219 203.500 171.106  1.00 18.62           C  
ATOM  19101  O3'   G 2 888     194.851 204.721 171.439  1.00 17.55           O  
ATOM  19102  C2'   G 2 888     195.145 202.299 171.224  1.00 18.35           C  
ATOM  19103  O2'   G 2 888     195.932 202.393 172.402  1.00 23.33           O  
ATOM  19104  C1'   G 2 888     194.148 201.161 171.410  1.00 10.94           C  
ATOM  19105  N9    G 2 888     193.846 200.434 170.169  1.00 11.50           N  
ATOM  19106  C8    G 2 888     192.734 200.603 169.396  1.00 16.60           C  
ATOM  19107  N7    G 2 888     192.700 199.821 168.368  1.00 17.81           N  
ATOM  19108  C5    G 2 888     193.854 199.075 168.468  1.00 13.96           C  
ATOM  19109  C6    G 2 888     194.357 198.056 167.634  1.00 10.78           C  
ATOM  19110  O6    G 2 888     193.883 197.595 166.606  1.00 13.19           O  
ATOM  19111  N1    G 2 888     195.558 197.572 168.103  1.00  8.50           N  
ATOM  19112  C2    G 2 888     196.198 197.996 169.226  1.00 12.60           C  
ATOM  19113  N2    G 2 888     197.349 197.379 169.476  1.00 14.13           N  
ATOM  19114  N3    G 2 888     195.755 198.948 170.019  1.00 15.95           N  
ATOM  19115  C4    G 2 888     194.578 199.439 169.582  1.00 18.71           C  
ATOM  19116  P     G 2 889     194.978 205.882 170.350  1.00 21.55           P  
ATOM  19117  OP1   G 2 889     193.881 206.835 170.600  1.00 26.46           O  
ATOM  19118  OP2   G 2 889     195.156 205.240 169.031  1.00 25.58           O  
ATOM  19119  O5'   G 2 889     196.305 206.656 170.741  1.00 23.52           O  
ATOM  19120  C5'   G 2 889     197.553 205.997 170.809  1.00 18.40           C  
ATOM  19121  C4'   G 2 889     198.326 206.439 172.017  1.00 15.54           C  
ATOM  19122  O4'   G 2 889     197.526 207.352 172.803  1.00 24.69           O  
ATOM  19123  C3'   G 2 889     198.701 205.340 172.989  1.00 15.77           C  
ATOM  19124  O3'   G 2 889     199.873 204.664 172.585  1.00 25.54           O  
ATOM  19125  C2'   G 2 889     198.859 206.087 174.306  1.00 16.82           C  
ATOM  19126  O2'   G 2 889     200.130 206.708 174.383  1.00 25.19           O  
ATOM  19127  C1'   G 2 889     197.804 207.181 174.173  1.00 17.94           C  
ATOM  19128  N9    G 2 889     196.550 206.864 174.879  1.00 13.22           N  
ATOM  19129  C8    G 2 889     195.450 206.202 174.404  1.00 15.15           C  
ATOM  19130  N7    G 2 889     194.501 206.105 175.284  1.00 17.12           N  
ATOM  19131  C5    G 2 889     195.001 206.750 176.401  1.00 15.00           C  
ATOM  19132  C6    G 2 889     194.433 206.969 177.674  1.00 18.54           C  
ATOM  19133  O6    G 2 889     193.327 206.634 178.091  1.00 24.15           O  
ATOM  19134  N1    G 2 889     195.292 207.666 178.508  1.00 13.04           N  
ATOM  19135  C2    G 2 889     196.537 208.093 178.167  1.00 16.60           C  
ATOM  19136  N2    G 2 889     197.220 208.747 179.107  1.00 15.51           N  
ATOM  19137  N3    G 2 889     197.078 207.891 176.989  1.00 20.48           N  
ATOM  19138  C4    G 2 889     196.261 207.220 176.165  1.00 15.21           C  
ATOM  19139  P     G 2 890     199.934 203.066 172.568  1.00 23.22           P  
ATOM  19140  OP1   G 2 890     199.285 202.578 173.799  1.00 29.33           O  
ATOM  19141  OP2   G 2 890     201.327 202.686 172.273  1.00 21.05           O  
ATOM  19142  O5'   G 2 890     199.044 202.648 171.323  1.00 15.87           O  
ATOM  19143  C5'   G 2 890     199.442 202.962 169.997  1.00 16.42           C  
ATOM  19144  C4'   G 2 890     200.364 201.914 169.427  1.00 21.00           C  
ATOM  19145  O4'   G 2 890     199.711 200.621 169.442  1.00 18.48           O  
ATOM  19146  C3'   G 2 890     200.779 202.096 167.978  1.00 22.93           C  
ATOM  19147  O3'   G 2 890     201.829 203.027 167.812  1.00 24.16           O  
ATOM  19148  C2'   G 2 890     201.146 200.681 167.569  1.00 19.07           C  
ATOM  19149  O2'   G 2 890     202.407 200.311 168.097  1.00 19.18           O  
ATOM  19150  C1'   G 2 890     200.078 199.885 168.300  1.00 13.14           C  
ATOM  19151  N9    G 2 890     198.883 199.725 167.467  1.00 13.72           N  
ATOM  19152  C8    G 2 890     197.676 200.330 167.637  1.00 12.38           C  
ATOM  19153  N7    G 2 890     196.812 199.994 166.742  1.00 12.82           N  
ATOM  19154  C5    G 2 890     197.497 199.124 165.919  1.00 10.30           C  
ATOM  19155  C6    G 2 890     197.083 198.436 164.763  1.00  9.35           C  
ATOM  19156  O6    G 2 890     195.991 198.440 164.205  1.00 17.61           O  
ATOM  19157  N1    G 2 890     198.105 197.659 164.250  1.00  7.62           N  
ATOM  19158  C2    G 2 890     199.361 197.568 164.767  1.00 13.35           C  
ATOM  19159  N2    G 2 890     200.204 196.765 164.122  1.00 10.91           N  
ATOM  19160  N3    G 2 890     199.764 198.203 165.841  1.00 13.76           N  
ATOM  19161  C4    G 2 890     198.779 198.951 166.358  1.00 14.54           C  
ATOM  19162  P     G 2 891     201.958 203.882 166.461  1.00 21.87           P  
ATOM  19163  OP1   G 2 891     203.213 204.646 166.564  1.00 29.96           O  
ATOM  19164  OP2   G 2 891     200.698 204.603 166.225  1.00 24.21           O  
ATOM  19165  O5'   G 2 891     202.125 202.797 165.310  1.00 23.40           O  
ATOM  19166  C5'   G 2 891     203.340 202.083 165.142  1.00 20.80           C  
ATOM  19167  C4'   G 2 891     203.298 201.183 163.933  1.00 19.23           C  
ATOM  19168  O4'   G 2 891     202.210 200.237 164.049  1.00 21.29           O  
ATOM  19169  C3'   G 2 891     203.045 201.867 162.603  1.00 21.18           C  
ATOM  19170  O3'   G 2 891     204.202 202.479 162.071  1.00 27.45           O  
ATOM  19171  C2'   G 2 891     202.493 200.739 161.744  1.00 19.30           C  
ATOM  19172  O2'   G 2 891     203.530 199.918 161.237  1.00 26.32           O  
ATOM  19173  C1'   G 2 891     201.701 199.932 162.769  1.00 13.49           C  
ATOM  19174  N9    G 2 891     200.268 200.256 162.735  1.00 11.20           N  
ATOM  19175  C8    G 2 891     199.586 201.025 163.631  1.00  9.27           C  
ATOM  19176  N7    G 2 891     198.335 201.136 163.350  1.00  6.16           N  
ATOM  19177  C5    G 2 891     198.185 200.397 162.199  1.00  9.52           C  
ATOM  19178  C6    G 2 891     197.036 200.159 161.432  1.00 11.17           C  
ATOM  19179  O6    G 2 891     195.903 200.571 161.645  1.00 12.31           O  
ATOM  19180  N1    G 2 891     197.308 199.352 160.344  1.00  6.17           N  
ATOM  19181  C2    G 2 891     198.531 198.843 160.027  1.00  9.55           C  
ATOM  19182  N2    G 2 891     198.594 198.087 158.933  1.00 14.58           N  
ATOM  19183  N3    G 2 891     199.620 199.063 160.737  1.00 11.07           N  
ATOM  19184  C4    G 2 891     199.367 199.841 161.802  1.00 10.78           C  
ATOM  28938  P     C 21346     199.989 212.440 161.190  1.00 50.40           P  
ATOM  28939  OP1   C 21346     201.278 212.193 160.503  1.00 40.65           O  
ATOM  28940  OP2   C 21346     199.514 211.482 162.215  1.00 34.96           O  
ATOM  28941  O5'   C 21346     200.048 213.883 161.845  1.00 42.17           O  
ATOM  28942  C5'   C 21346     200.778 214.126 163.029  1.00 36.07           C  
ATOM  28943  C4'   C 21346     200.403 215.451 163.639  1.00 35.82           C  
ATOM  28944  O4'   C 21346     200.519 216.509 162.658  1.00 39.16           O  
ATOM  28945  C3'   C 21346     198.979 215.582 164.145  1.00 35.62           C  
ATOM  28946  O3'   C 21346     198.795 214.983 165.413  1.00 39.86           O  
ATOM  28947  C2'   C 21346     198.770 217.091 164.161  1.00 39.04           C  
ATOM  28948  O2'   C 21346     199.347 217.663 165.322  1.00 40.88           O  
ATOM  28949  C1'   C 21346     199.590 217.531 162.948  1.00 36.62           C  
ATOM  28950  N1    C 21346     198.748 217.784 161.756  1.00 39.07           N  
ATOM  28951  C2    C 21346     198.228 219.066 161.594  1.00 38.73           C  
ATOM  28952  O2    C 21346     198.490 219.922 162.446  1.00 39.47           O  
ATOM  28953  N3    C 21346     197.464 219.344 160.520  1.00 34.35           N  
ATOM  28954  C4    C 21346     197.206 218.399 159.627  1.00 36.40           C  
ATOM  28955  N4    C 21346     196.444 218.731 158.590  1.00 32.09           N  
ATOM  28956  C5    C 21346     197.716 217.076 159.765  1.00 36.60           C  
ATOM  28957  C6    C 21346     198.479 216.816 160.831  1.00 36.24           C  
ATOM  28958  P     C 21347     197.427 214.224 165.752  1.00 50.53           P  
ATOM  28959  OP1   C 21347     197.597 213.469 167.011  1.00 41.45           O  
ATOM  28960  OP2   C 21347     196.994 213.524 164.521  1.00 46.30           O  
ATOM  28961  O5'   C 21347     196.398 215.399 166.043  1.00 50.10           O  
ATOM  28962  C5'   C 21347     196.536 216.231 167.185  1.00 46.89           C  
ATOM  28963  C4'   C 21347     195.420 217.238 167.251  1.00 45.88           C  
ATOM  28964  O4'   C 21347     195.567 218.197 166.171  1.00 45.22           O  
ATOM  28965  C3'   C 21347     194.021 216.670 167.066  1.00 41.84           C  
ATOM  28966  O3'   C 21347     193.484 216.153 168.271  1.00 44.08           O  
ATOM  28967  C2'   C 21347     193.239 217.855 166.523  1.00 45.27           C  
ATOM  28968  O2'   C 21347     192.829 218.707 167.580  1.00 46.64           O  
ATOM  28969  C1'   C 21347     194.300 218.582 165.689  1.00 44.61           C  
ATOM  28970  N1    C 21347     194.226 218.265 164.242  1.00 42.87           N  
ATOM  28971  C2    C 21347     193.102 218.613 163.487  1.00 45.45           C  
ATOM  28972  O2    C 21347     192.146 219.179 164.024  1.00 47.59           O  
ATOM  28973  N3    C 21347     193.061 218.321 162.174  1.00 43.21           N  
ATOM  28974  C4    C 21347     194.080 217.709 161.588  1.00 42.87           C  
ATOM  28975  N4    C 21347     193.979 217.450 160.288  1.00 39.71           N  
ATOM  28976  C5    C 21347     195.244 217.348 162.320  1.00 44.29           C  
ATOM  28977  C6    C 21347     195.273 217.647 163.624  1.00 42.33           C  
ATOM  28978  P     U 21348     192.668 214.771 168.288  1.00 49.81           P  
ATOM  28979  OP1   U 21348     192.278 214.505 169.692  1.00 40.44           O  
ATOM  28980  OP2   U 21348     193.433 213.755 167.530  1.00 40.23           O  
ATOM  28981  O5'   U 21348     191.345 215.080 167.463  1.00 41.45           O  
ATOM  28982  C5'   U 21348     190.414 216.058 167.896  1.00 37.46           C  
ATOM  28983  C4'   U 21348     189.280 216.207 166.917  1.00 36.52           C  
ATOM  28984  O4'   U 21348     189.720 216.942 165.745  1.00 40.88           O  
ATOM  28985  C3'   U 21348     188.729 214.916 166.344  1.00 36.54           C  
ATOM  28986  O3'   U 21348     187.860 214.240 167.232  1.00 39.68           O  
ATOM  28987  C2'   U 21348     188.060 215.385 165.059  1.00 34.03           C  
ATOM  28988  O2'   U 21348     186.801 215.975 165.337  1.00 40.80           O  
ATOM  28989  C1'   U 21348     189.016 216.488 164.604  1.00 37.37           C  
ATOM  28990  N1    U 21348     189.985 216.003 163.597  1.00 35.79           N  
ATOM  28991  C2    U 21348     189.557 215.891 162.289  1.00 35.50           C  
ATOM  28992  O2    U 21348     188.431 216.171 161.925  1.00 36.66           O  
ATOM  28993  N3    U 21348     190.496 215.427 161.410  1.00 28.88           N  
ATOM  28994  C4    U 21348     191.790 215.079 161.700  1.00 36.02           C  
ATOM  28995  O4    U 21348     192.522 214.679 160.804  1.00 41.42           O  
ATOM  28996  C5    U 21348     192.157 215.216 163.071  1.00 37.31           C  
ATOM  28997  C6    U 21348     191.265 215.664 163.952  1.00 34.80           C  
ATOM  28998  P     G 21349     187.821 212.637 167.248  1.00 40.55           P  
ATOM  28999  OP1   G 21349     186.988 212.216 168.394  1.00 38.41           O  
ATOM  29000  OP2   G 21349     189.205 212.137 167.117  1.00 31.99           O  
ATOM  29001  O5'   G 21349     187.052 212.254 165.911  1.00 38.89           O  
ATOM  29002  C5'   G 21349     185.715 212.671 165.701  1.00 33.25           C  
ATOM  29003  C4'   G 21349     185.280 212.469 164.274  1.00 30.97           C  
ATOM  29004  O4'   G 21349     186.001 213.364 163.391  1.00 35.91           O  
ATOM  29005  C3'   G 21349     185.542 211.102 163.678  1.00 32.93           C  
ATOM  29006  O3'   G 21349     184.616 210.123 164.106  1.00 36.17           O  
ATOM  29007  C2'   G 21349     185.484 211.390 162.187  1.00 35.05           C  
ATOM  29008  O2'   G 21349     184.137 211.540 161.764  1.00 33.00           O  
ATOM  29009  C1'   G 21349     186.153 212.758 162.124  1.00 29.53           C  
ATOM  29010  N9    G 21349     187.589 212.671 161.797  1.00 30.50           N  
ATOM  29011  C8    G 21349     188.649 212.747 162.662  1.00 33.57           C  
ATOM  29012  N7    G 21349     189.803 212.647 162.068  1.00 30.56           N  
ATOM  29013  C5    G 21349     189.492 212.496 160.728  1.00 28.34           C  
ATOM  29014  C6    G 21349     190.333 212.335 159.596  1.00 27.60           C  
ATOM  29015  O6    G 21349     191.565 212.293 159.539  1.00 30.76           O  
ATOM  29016  N1    G 21349     189.599 212.213 158.431  1.00 22.68           N  
ATOM  29017  C2    G 21349     188.237 212.244 158.359  1.00 29.79           C  
ATOM  29018  N2    G 21349     187.694 212.115 157.147  1.00 31.38           N  
ATOM  29019  N3    G 21349     187.442 212.391 159.398  1.00 32.34           N  
ATOM  29020  C4    G 21349     188.131 212.510 160.547  1.00 32.70           C  
ATOM  29290  P     C 21363     183.549 200.734 172.545  1.00 10.93           P  
ATOM  29291  OP1   C 21363     182.300 201.326 172.031  1.00 21.41           O  
ATOM  29292  OP2   C 21363     184.497 200.161 171.580  1.00 11.45           O  
ATOM  29293  O5'   C 21363     184.298 201.822 173.416  1.00 12.75           O  
ATOM  29294  C5'   C 21363     183.667 202.436 174.529  1.00  1.22           C  
ATOM  29295  C4'   C 21363     184.675 203.107 175.424  1.00  7.98           C  
ATOM  29296  O4'   C 21363     185.406 202.090 176.158  1.00 13.11           O  
ATOM  29297  C3'   C 21363     185.730 203.938 174.700  1.00  7.90           C  
ATOM  29298  O3'   C 21363     186.171 204.983 175.558  1.00 13.51           O  
ATOM  29299  C2'   C 21363     186.865 202.946 174.546  1.00  4.87           C  
ATOM  29300  O2'   C 21363     188.131 203.523 174.333  1.00 11.07           O  
ATOM  29301  C1'   C 21363     186.783 202.200 175.874  1.00  2.96           C  
ATOM  29302  N1    C 21363     187.367 200.858 175.811  1.00 12.12           N  
ATOM  29303  C2    C 21363     188.557 200.637 176.488  1.00 10.80           C  
ATOM  29304  O2    C 21363     189.039 201.572 177.125  1.00 15.66           O  
ATOM  29305  N3    C 21363     189.140 199.430 176.417  1.00  8.50           N  
ATOM  29306  C4    C 21363     188.572 198.469 175.707  1.00  7.51           C  
ATOM  29307  N4    C 21363     189.177 197.289 175.665  1.00  2.03           N  
ATOM  29308  C5    C 21363     187.357 198.670 175.000  1.00  8.08           C  
ATOM  29309  C6    C 21363     186.796 199.874 175.072  1.00  9.39           C  
ATOM  29310  P     C 21364     185.483 206.421 175.520  1.00 15.36           P  
ATOM  29311  OP1   C 21364     184.905 206.616 174.179  1.00 12.04           O  
ATOM  29312  OP2   C 21364     186.440 207.392 176.071  1.00 17.36           O  
ATOM  29313  O5'   C 21364     184.298 206.304 176.564  1.00 10.15           O  
ATOM  29314  C5'   C 21364     184.530 205.998 177.932  1.00  5.65           C  
ATOM  29315  C4'   C 21364     183.227 205.817 178.665  1.00  7.66           C  
ATOM  29316  O4'   C 21364     182.374 206.961 178.392  1.00 16.72           O  
ATOM  29317  C3'   C 21364     182.424 204.589 178.256  1.00  5.48           C  
ATOM  29318  O3'   C 21364     181.656 204.139 179.368  1.00  7.44           O  
ATOM  29319  C2'   C 21364     181.487 205.149 177.197  1.00  6.71           C  
ATOM  29320  O2'   C 21364     180.319 204.393 176.976  1.00 11.49           O  
ATOM  29321  C1'   C 21364     181.182 206.533 177.765  1.00 10.05           C  
ATOM  29322  N1    C 21364     180.830 207.515 176.735  1.00  7.97           N  
ATOM  29323  C2    C 21364     179.531 208.028 176.662  1.00 10.23           C  
ATOM  29324  O2    C 21364     178.684 207.665 177.486  1.00 14.98           O  
ATOM  29325  N3    C 21364     179.237 208.912 175.687  1.00 11.41           N  
ATOM  29326  C4    C 21364     180.168 209.279 174.813  1.00 11.30           C  
ATOM  29327  N4    C 21364     179.835 210.155 173.871  1.00 15.72           N  
ATOM  29328  C5    C 21364     181.491 208.768 174.863  1.00  6.74           C  
ATOM  29329  C6    C 21364     181.772 207.895 175.826  1.00  7.61           C  
ATOM  29330  P     G 21365     182.210 202.994 180.342  1.00 15.61           P  
ATOM  29331  OP1   G 21365     181.106 202.554 181.211  1.00 16.33           O  
ATOM  29332  OP2   G 21365     183.443 203.494 180.976  1.00 12.37           O  
ATOM  29333  O5'   G 21365     182.545 201.779 179.373  1.00 14.23           O  
ATOM  29334  C5'   G 21365     181.510 200.983 178.829  1.00  7.90           C  
ATOM  29335  C4'   G 21365     182.013 199.650 178.335  1.00  9.20           C  
ATOM  29336  O4'   G 21365     183.188 199.836 177.498  1.00 13.55           O  
ATOM  29337  C3'   G 21365     182.474 198.656 179.388  1.00  7.57           C  
ATOM  29338  O3'   G 21365     181.414 197.965 180.023  1.00 20.85           O  
ATOM  29339  C2'   G 21365     183.397 197.755 178.589  1.00  8.55           C  
ATOM  29340  O2'   G 21365     182.647 196.886 177.756  1.00 14.06           O  
ATOM  29341  C1'   G 21365     184.096 198.779 177.707  1.00  8.37           C  
ATOM  29342  N9    G 21365     185.271 199.337 178.394  1.00  9.99           N  
ATOM  29343  C8    G 21365     185.364 200.599 178.894  1.00  6.64           C  
ATOM  29344  N7    G 21365     186.493 200.837 179.467  1.00 13.78           N  
ATOM  29345  C5    G 21365     187.191 199.654 179.339  1.00  6.68           C  
ATOM  29346  C6    G 21365     188.488 199.323 179.785  1.00 11.23           C  
ATOM  29347  O6    G 21365     189.292 200.040 180.381  1.00 18.35           O  
ATOM  29348  N1    G 21365     188.818 198.022 179.457  1.00 11.02           N  
ATOM  29349  C2    G 21365     188.008 197.145 178.799  1.00  9.62           C  
ATOM  29350  N2    G 21365     188.500 195.928 178.570  1.00 12.34           N  
ATOM  29351  N3    G 21365     186.794 197.445 178.381  1.00 13.49           N  
ATOM  29352  C4    G 21365     186.453 198.712 178.681  1.00 10.71           C  
HETATM31267  P   UR3 21455     194.341 208.601 189.685  1.00 10.24           P  
HETATM31268  OP1 UR3 21455     195.540 209.335 189.177  1.00 13.64           O  
HETATM31269  OP2 UR3 21455     192.961 209.045 189.316  1.00 18.79           O  
HETATM31270  O5' UR3 21455     194.450 207.086 189.245  1.00 10.14           O  
HETATM31271  C5' UR3 21455     195.515 206.268 189.698  1.00  9.19           C  
HETATM31272  C4' UR3 21455     195.287 204.824 189.355  1.00  8.52           C  
HETATM31273  O4' UR3 21455     194.036 204.381 189.934  1.00 22.16           O  
HETATM31274  C3' UR3 21455     195.206 204.521 187.867  1.00 14.55           C  
HETATM31275  O3' UR3 21455     195.790 203.250 187.617  1.00 16.33           O  
HETATM31276  C2' UR3 21455     193.708 204.448 187.607  1.00  7.28           C  
HETATM31277  O2' UR3 21455     193.346 203.631 186.519  1.00 13.77           O  
HETATM31278  C1' UR3 21455     193.181 203.889 188.923  1.00  9.03           C  
HETATM31279  N1  UR3 21455     191.817 204.327 189.237  1.00 10.35           N  
HETATM31280  C2  UR3 21455     190.749 203.447 189.027  1.00 10.85           C  
HETATM31281  O2  UR3 21455     190.953 202.303 188.584  1.00 12.41           O  
HETATM31282  N3  UR3 21455     189.449 203.874 189.319  1.00 13.19           N  
HETATM31283  C4  UR3 21455     189.249 205.164 189.817  1.00 11.89           C  
HETATM31284  O4  UR3 21455     188.093 205.534 190.075  1.00 20.70           O  
HETATM31285  C5  UR3 21455     190.329 206.010 190.003  1.00  5.26           C  
HETATM31286  C6  UR3 21455     191.604 205.564 189.698  1.00 11.57           C  
HETATM31287  C3U UR3 21455     188.305 202.987 189.126  1.00 15.91           C  
ATOM  31288  P     A 21456     197.378 203.087 187.593  1.00 16.82           P  
ATOM  31289  OP1   A 21456     197.998 204.413 187.779  1.00 17.42           O  
ATOM  31290  OP2   A 21456     197.696 202.337 186.370  1.00 17.13           O  
ATOM  31291  O5'   A 21456     197.669 202.177 188.864  1.00 12.84           O  
ATOM  31292  C5'   A 21456     198.884 201.462 189.005  1.00  7.48           C  
ATOM  31293  C4'   A 21456     198.645 199.978 189.077  1.00  5.74           C  
ATOM  31294  O4'   A 21456     197.612 199.684 190.051  1.00 14.71           O  
ATOM  31295  C3'   A 21456     198.139 199.326 187.809  1.00  7.08           C  
ATOM  31296  O3'   A 21456     199.167 199.092 186.865  1.00 22.35           O  
ATOM  31297  C2'   A 21456     197.481 198.063 188.338  1.00  5.02           C  
ATOM  31298  O2'   A 21456     198.456 197.097 188.688  1.00 12.32           O  
ATOM  31299  C1'   A 21456     196.846 198.581 189.620  1.00 11.57           C  
ATOM  31300  N9    A 21456     195.460 199.034 189.395  1.00 14.23           N  
ATOM  31301  C8    A 21456     194.973 200.292 189.601  1.00  7.17           C  
ATOM  31302  N7    A 21456     193.711 200.410 189.318  1.00 15.97           N  
ATOM  31303  C5    A 21456     193.337 199.152 188.895  1.00  9.78           C  
ATOM  31304  C6    A 21456     192.117 198.628 188.456  1.00  8.20           C  
ATOM  31305  N6    A 21456     191.004 199.340 188.367  1.00  6.64           N  
ATOM  31306  N1    A 21456     192.072 197.329 188.107  1.00  9.08           N  
ATOM  31307  C2    A 21456     193.187 196.610 188.202  1.00  8.95           C  
ATOM  31308  N3    A 21456     194.391 196.994 188.597  1.00 13.27           N  
ATOM  31309  C4    A 21456     194.402 198.289 188.939  1.00  8.56           C  
ATOM  31333  P     C 21458     198.422 195.129 181.516  1.00  9.94           P  
ATOM  31334  OP1   C 21458     199.580 194.480 180.876  1.00 23.44           O  
ATOM  31335  OP2   C 21458     198.405 196.589 181.683  1.00 15.06           O  
ATOM  31336  O5'   C 21458     197.144 194.656 180.712  1.00 14.15           O  
ATOM  31337  C5'   C 21458     196.815 193.283 180.667  1.00  9.84           C  
ATOM  31338  C4'   C 21458     195.490 193.042 180.001  1.00 16.57           C  
ATOM  31339  O4'   C 21458     194.415 193.504 180.849  1.00 23.59           O  
ATOM  31340  C3'   C 21458     195.256 193.761 178.689  1.00 14.69           C  
ATOM  31341  O3'   C 21458     195.870 193.104 177.600  1.00 21.58           O  
ATOM  31342  C2'   C 21458     193.741 193.788 178.594  1.00 12.11           C  
ATOM  31343  O2'   C 21458     193.253 192.540 178.143  1.00 16.69           O  
ATOM  31344  C1'   C 21458     193.343 193.956 180.058  1.00 19.26           C  
ATOM  31345  N1    C 21458     193.044 195.363 180.408  1.00 14.28           N  
ATOM  31346  C2    C 21458     191.763 195.829 180.143  1.00 14.16           C  
ATOM  31347  O2    C 21458     190.963 195.046 179.630  1.00 22.34           O  
ATOM  31348  N3    C 21458     191.432 197.090 180.447  1.00 13.45           N  
ATOM  31349  C4    C 21458     192.333 197.886 180.994  1.00 13.05           C  
ATOM  31350  N4    C 21458     191.969 199.132 181.281  1.00 11.32           N  
ATOM  31351  C5    C 21458     193.649 197.441 181.282  1.00 10.12           C  
ATOM  31352  C6    C 21458     193.965 196.182 180.978  1.00 10.91           C  
ATOM  31353  P     A 21459     197.102 193.783 176.842  1.00 22.41           P  
ATOM  31354  OP1   A 21459     197.619 192.823 175.859  1.00 25.64           O  
ATOM  31355  OP2   A 21459     198.009 194.379 177.828  1.00 24.12           O  
ATOM  31356  O5'   A 21459     196.462 195.026 176.103  1.00 22.71           O  
ATOM  31357  C5'   A 21459     195.592 194.863 174.998  1.00 15.50           C  
ATOM  31358  C4'   A 21459     195.913 195.863 173.926  1.00 14.33           C  
ATOM  31359  O4'   A 21459     194.902 196.905 173.909  1.00 20.05           O  
ATOM  31360  C3'   A 21459     197.256 196.574 174.091  1.00 12.27           C  
ATOM  31361  O3'   A 21459     197.838 196.756 172.806  1.00 23.88           O  
ATOM  31362  C2'   A 21459     196.850 197.932 174.645  1.00 11.64           C  
ATOM  31363  O2'   A 21459     197.766 198.967 174.383  1.00 18.12           O  
ATOM  31364  C1'   A 21459     195.538 198.155 173.918  1.00 12.34           C  
ATOM  31365  N9    A 21459     194.669 199.191 174.479  1.00 16.02           N  
ATOM  31366  C8    A 21459     195.056 200.231 175.271  1.00 12.90           C  
ATOM  31367  N7    A 21459     194.098 201.055 175.574  1.00 13.49           N  
ATOM  31368  C5    A 21459     193.000 200.537 174.914  1.00 13.16           C  
ATOM  31369  C6    A 21459     191.663 200.948 174.823  1.00 12.28           C  
ATOM  31370  N6    A 21459     191.161 202.018 175.423  1.00 11.18           N  
ATOM  31371  N1    A 21459     190.833 200.206 174.082  1.00 13.74           N  
ATOM  31372  C2    A 21459     191.310 199.126 173.471  1.00 14.31           C  
ATOM  31373  N3    A 21459     192.535 198.638 173.471  1.00 13.37           N  
ATOM  31374  C4    A 21459     193.342 199.395 174.224  1.00 14.63           C  
ATOM  31375  P     A 21460     199.344 196.307 172.528  1.00  3.79           P  
ATOM  31376  OP1   A 21460     199.726 196.824 171.209  1.00 10.92           O  
ATOM  31377  OP2   A 21460     199.432 194.861 172.783  1.00 12.78           O  
ATOM  31378  O5'   A 21460     200.181 197.146 173.586  1.00 15.54           O  
ATOM  31379  C5'   A 21460     201.040 196.524 174.527  1.00  3.67           C  
ATOM  31380  C4'   A 21460     201.924 197.527 175.222  1.00  5.34           C  
ATOM  31381  O4'   A 21460     202.888 198.053 174.274  1.00 15.23           O  
ATOM  31382  C3'   A 21460     201.221 198.742 175.824  1.00  9.45           C  
ATOM  31383  O3'   A 21460     201.947 199.169 176.976  1.00  8.84           O  
ATOM  31384  C2'   A 21460     201.387 199.787 174.730  1.00  6.09           C  
ATOM  31385  O2'   A 21460     201.298 201.121 175.168  1.00 10.43           O  
ATOM  31386  C1'   A 21460     202.783 199.460 174.219  1.00  4.99           C  
ATOM  31387  N9    A 21460     203.025 199.869 172.840  1.00  6.28           N  
ATOM  31388  C8    A 21460     202.356 199.417 171.741  1.00 10.67           C  
ATOM  31389  N7    A 21460     202.778 199.942 170.632  1.00 12.32           N  
ATOM  31390  C5    A 21460     203.792 200.792 171.018  1.00  5.98           C  
ATOM  31391  C6    A 21460     204.638 201.639 170.291  1.00 12.33           C  
ATOM  31392  N6    A 21460     204.587 201.776 168.967  1.00 14.38           N  
ATOM  31393  N1    A 21460     205.546 202.354 170.985  1.00 13.27           N  
ATOM  31394  C2    A 21460     205.590 202.224 172.311  1.00  8.78           C  
ATOM  31395  N3    A 21460     204.848 201.457 173.099  1.00  9.97           N  
ATOM  31396  C4    A 21460     203.960 200.758 172.383  1.00  4.03           C  
ATOM  31397  P     G 21461     201.222 199.363 178.387  1.00 14.40           P  
ATOM  31398  OP1   G 21461     202.225 199.674 179.411  1.00 18.35           O  
ATOM  31399  OP2   G 21461     200.276 198.249 178.547  1.00 21.68           O  
ATOM  31400  O5'   G 21461     200.438 200.736 178.255  1.00 16.17           O  
ATOM  31401  C5'   G 21461     199.107 200.781 177.768  1.00  7.00           C  
ATOM  31402  C4'   G 21461     198.152 201.196 178.847  1.00  6.83           C  
ATOM  31403  O4'   G 21461     196.820 200.781 178.462  1.00 13.54           O  
ATOM  31404  C3'   G 21461     198.408 200.576 180.215  1.00  9.02           C  
ATOM  31405  O3'   G 21461     198.016 201.504 181.218  1.00 14.96           O  
ATOM  31406  C2'   G 21461     197.462 199.383 180.217  1.00 11.46           C  
ATOM  31407  O2'   G 21461     197.090 198.926 181.497  1.00 11.71           O  
ATOM  31408  C1'   G 21461     196.275 199.950 179.456  1.00  9.12           C  
ATOM  31409  N9    G 21461     195.434 198.961 178.797  1.00  5.68           N  
ATOM  31410  C8    G 21461     195.737 197.700 178.379  1.00  7.58           C  
ATOM  31411  N7    G 21461     194.734 197.108 177.813  1.00 12.26           N  
ATOM  31412  C5    G 21461     193.715 198.038 177.871  1.00  9.15           C  
ATOM  31413  C6    G 21461     192.379 197.975 177.436  1.00 12.25           C  
ATOM  31414  O6    G 21461     191.813 197.044 176.871  1.00 22.19           O  
ATOM  31415  N1    G 21461     191.702 199.151 177.694  1.00  5.95           N  
ATOM  31416  C2    G 21461     192.228 200.253 178.307  1.00  7.75           C  
ATOM  31417  N2    G 21461     191.430 201.304 178.478  1.00  2.47           N  
ATOM  31418  N3    G 21461     193.466 200.322 178.723  1.00 13.28           N  
ATOM  31419  C4    G 21461     194.137 199.186 178.475  1.00 11.99           C  
ATOM  31420  P     G 21462     199.056 201.969 182.338  1.00 14.77           P  
ATOM  31421  OP1   G 21462     198.270 202.388 183.509  1.00  2.77           O  
ATOM  31422  OP2   G 21462     200.072 200.908 182.458  1.00 16.04           O  
ATOM  31423  O5'   G 21462     199.721 203.291 181.758  1.00 11.94           O  
ATOM  31424  C5'   G 21462     200.992 203.285 181.123  1.00  7.91           C  
ATOM  31425  C4'   G 21462     201.118 204.433 180.154  1.00 10.30           C  
ATOM  31426  O4'   G 21462     200.242 204.179 179.031  1.00 16.97           O  
ATOM  31427  C3'   G 21462     200.700 205.800 180.696  1.00  7.20           C  
ATOM  31428  O3'   G 21462     201.783 206.547 181.230  1.00 17.21           O  
ATOM  31429  C2'   G 21462     200.077 206.495 179.490  1.00  5.80           C  
ATOM  31430  O2'   G 21462     201.069 207.125 178.697  1.00 15.37           O  
ATOM  31431  C1'   G 21462     199.506 205.326 178.703  1.00  7.90           C  
ATOM  31432  N9    G 21462     198.106 205.043 179.036  1.00  7.78           N  
ATOM  31433  C8    G 21462     197.415 205.261 180.194  1.00  9.75           C  
ATOM  31434  N7    G 21462     196.191 204.844 180.128  1.00  4.10           N  
ATOM  31435  C5    G 21462     196.081 204.309 178.856  1.00  8.42           C  
ATOM  31436  C6    G 21462     195.002 203.695 178.188  1.00  8.36           C  
ATOM  31437  O6    G 21462     193.861 203.496 178.588  1.00 15.74           O  
ATOM  31438  N1    G 21462     195.352 203.304 176.910  1.00  7.64           N  
ATOM  31439  C2    G 21462     196.578 203.472 176.340  1.00 11.93           C  
ATOM  31440  N2    G 21462     196.720 203.016 175.099  1.00  8.16           N  
ATOM  31441  N3    G 21462     197.592 204.035 176.945  1.00 11.12           N  
ATOM  31442  C4    G 21462     197.264 204.417 178.183  1.00 10.68           C  
ATOM  31443  P     U 21463     202.597 206.076 182.529  1.00 22.08           P  
ATOM  31444  OP1   U 21463     201.663 205.443 183.480  1.00 20.04           O  
ATOM  31445  OP2   U 21463     203.414 207.216 182.973  1.00 15.76           O  
ATOM  31446  O5'   U 21463     203.593 204.966 181.983  1.00 15.83           O  
ATOM  31447  C5'   U 21463     204.786 205.301 181.281  1.00  6.32           C  
ATOM  31448  C4'   U 21463     205.861 204.265 181.502  1.00  8.45           C  
ATOM  31449  O4'   U 21463     206.364 204.389 182.858  1.00 17.03           O  
ATOM  31450  C3'   U 21463     205.414 202.814 181.355  1.00  3.29           C  
ATOM  31451  O3'   U 21463     206.525 202.030 180.931  1.00 17.20           O  
ATOM  31452  C2'   U 21463     205.079 202.434 182.791  1.00  6.28           C  
ATOM  31453  O2'   U 21463     205.102 201.051 183.050  1.00 19.81           O  
ATOM  31454  C1'   U 21463     206.171 203.173 183.551  1.00  7.90           C  
ATOM  31455  N1    U 21463     205.845 203.497 184.945  1.00 12.00           N  
ATOM  31456  C2    U 21463     206.729 203.079 185.917  1.00  8.85           C  
ATOM  31457  O2    U 21463     207.730 202.454 185.672  1.00 14.77           O  
ATOM  31458  N3    U 21463     206.402 203.416 187.193  1.00  8.83           N  
ATOM  31459  C4    U 21463     205.298 204.120 187.597  1.00  9.92           C  
ATOM  31460  O4    U 21463     205.148 204.335 188.792  1.00 13.62           O  
ATOM  31461  C5    U 21463     204.426 204.527 186.539  1.00 14.34           C  
ATOM  31462  C6    U 21463     204.723 204.213 185.278  1.00 12.71           C  
TER   32184        C 21496                                                      
HETATM61405  O   HOH w 162     191.820 202.941 182.119  1.00  4.17           O  
HETATM61406  O   HOH w 163     186.346 203.498 180.967  1.00 18.64           O  
HETATM61407  O   HOH w 164     186.816 206.672 180.533  1.00  7.20           O  
HETATM61408  O   HOH w 165     189.503 205.478 180.980  1.00 -0.00           O  
HETATM61418  O   HOH w 175     192.093 205.147 180.145  1.00 21.80           O  
HETATM61419  O   HOH w 176     194.668 205.118 182.585  1.00 18.71           O  
HETATM61420  O   HOH w 177     200.924 202.628 185.178  1.00 11.52           O  
HETATM61421  O   HOH w 178     202.000 200.766 184.313  1.00 13.97           O  
HETATM61422  O   HOH w 179     202.662 200.313 181.587  1.00  6.31           O  
HETATM61423  O   HOH w 180     200.303 198.352 181.873  1.00 13.97           O  
HETATM61424  O   HOH w 181     195.778 200.901 183.773  1.00 17.48           O  
HETATM61425  O   HOH w 182     193.493 201.388 181.367  1.00 14.92           O  
HETATM61426  O   HOH w 183     195.359 203.332 184.316  1.00 14.50           O  
HETATM61427  O   HOH w 184     195.155 200.810 186.026  1.00  9.19           O  
HETATM61486  O   HOH w 244     198.047 205.371 183.852  1.00 18.85           O  
HETATM61513  O   HOH w 271     184.947 220.420 184.355  1.00  3.76           O  
HETATM61553  O   HOH w 315     187.788 204.426 183.367  1.00  3.02           O  
HETATM61554  O   HOH w 316     188.275 204.069 179.024  1.00 19.85           O  
HETATM61581  O   HOH w 344     197.549 214.540 186.289  1.00  1.47           O  
HETATM61582  O   HOH w 345     202.855 210.168 183.793  1.00 26.89           O  
HETATM61767  O   HOH w 530     198.885 208.185 183.272  1.00  0.92           O  
HETATM61768  O   HOH w 531     199.851 209.431 181.468  1.00 23.69           O  
HETATM61769  O   HOH w 532     200.752 206.359 186.148  1.00 27.00           O  
HETATM61770  O   HOH w 533     197.658 208.732 187.404  1.00 21.06           O  
HETATM61771  O   HOH w 535     194.058 211.001 179.415  1.00  1.86           O  
HETATM61772  O   HOH w 536     195.951 212.116 179.029  1.00  3.45           O  
HETATM61773  O   HOH w 537     195.602 211.172 176.642  1.00 27.97           O  
HETATM61774  O   HOH w 538     195.492 210.176 174.161  1.00 22.39           O  
HETATM61775  O   HOH w 539     192.853 210.134 176.899  1.00 26.69           O  
HETATM61776  O   HOH w 540     192.330 207.666 181.632  1.00  3.97           O  
HETATM61777  O   HOH w 541     189.568 202.594 181.501  1.00 23.93           O  
HETATM61778  O   HOH w 542     187.386 207.896 178.029  1.00 19.18           O  
HETATM61779  O   HOH w 543     191.961 204.330 175.972  1.00 22.33           O  
HETATM61780  O   HOH w 544     194.129 215.317 185.547  1.00 20.76           O  
HETATM61781  O   HOH w 545     192.312 214.425 187.107  1.00 24.08           O  
HETATM61782  O   HOH w 546     191.030 212.831 188.036  1.00  5.39           O  
HETATM61797 MG    MG m   9     201.165 199.492 182.981  1.00 16.52          Mg  
HETATM61799 MG    MG m  16     196.808 201.872 184.837  1.00 24.44          Mg  
HETATM61823 MG    MG m  60     188.060 204.342 181.235  1.00 31.27          Mg  
HETATM64817  O5' A3P 5   1     194.266 208.686 183.496  1.00  4.19           O  
HETATM64818  C5' A3P 5   1     194.636 208.180 184.795  1.00  6.85           C  
HETATM64819  C4' A3P 5   1     193.526 208.483 185.767  1.00  2.04           C  
HETATM64820  O4' A3P 5   1     193.375 209.914 185.904  1.00  8.78           O  
HETATM64821  C3' A3P 5   1     192.144 207.989 185.359  1.00  0.27           C  
HETATM64822  O3' A3P 5   1     191.934 206.622 185.691  1.00  6.70           O  
HETATM64823  C2' A3P 5   1     191.236 208.931 186.148  1.00  4.17           C  
HETATM64824  O2' A3P 5   1     191.152 208.562 187.518  1.00  5.59           O  
HETATM64825  C1' A3P 5   1     191.998 210.248 186.002  1.00  1.40           C  
HETATM64826  N9  A3P 5   1     191.619 211.001 184.813  1.00  1.98           N  
HETATM64827  C8  A3P 5   1     192.368 211.207 183.684  1.00  8.01           C  
HETATM64828  N7  A3P 5   1     191.764 211.916 182.763  1.00  9.68           N  
HETATM64829  C5  A3P 5   1     190.526 212.193 183.322  1.00  3.13           C  
HETATM64830  C6  A3P 5   1     189.410 212.911 182.852  1.00  6.92           C  
HETATM64831  N6  A3P 5   1     189.358 213.510 181.659  1.00  8.76           N  
HETATM64832  N1  A3P 5   1     188.332 212.997 183.662  1.00  8.94           N  
HETATM64833  C2  A3P 5   1     188.376 212.402 184.856  1.00  0.85           C  
HETATM64834  N3  A3P 5   1     189.370 211.702 185.405  1.00  0.39           N  
HETATM64835  C4  A3P 5   1     190.422 211.633 184.585  1.00  1.70           C  
HETATM64836  O1A A3P 5   1     196.644 208.342 182.716  1.00  8.78           O  
HETATM64837  O1B A3P 5   1     195.921 212.876 183.352  1.00  0.98           O  
HETATM64838  O1G A3P 5   1     198.650 212.629 179.479  1.00  4.21           O  
HETATM64839  O2A A3P 5   1     194.766 208.588 181.037  1.00  9.58           O  
HETATM64840  O2B A3P 5   1     197.495 210.944 183.856  1.00  5.33           O  
HETATM64841  O2G A3P 5   1     199.772 212.396 181.738  1.00  6.92           O  
HETATM64842  O3A A3P 5   1     195.471 210.556 182.414  1.00  3.15           O  
HETATM64843  O3B A3P 5   1     197.365 211.865 181.531  1.00  6.86           O  
HETATM64844  O3G A3P 5   1     198.114 214.218 181.374  1.00  8.35           O  
HETATM64845  PA  A3P 5   1     195.352 208.977 182.389  1.00  0.18           P  
HETATM64846  PB  A3P 5   1     196.551 211.632 182.871  1.00  7.50           P  
HETATM64847  PG  A3P 5   1     198.521 212.803 180.955  1.00  9.89           P  
ATOM  64848  P     U 5   2     190.974 205.724 184.785  1.00  7.48           P  
ATOM  64849  OP1   U 5   2     191.144 204.309 185.193  1.00  2.80           O  
ATOM  64850  OP2   U 5   2     191.185 206.110 183.372  1.00  7.89           O  
ATOM  64851  O5'   U 5   2     189.518 206.195 185.229  1.00  1.03           O  
ATOM  64852  C5'   U 5   2     189.094 206.111 186.601  1.00  4.48           C  
ATOM  64853  C4'   U 5   2     187.858 206.951 186.820  1.00  9.08           C  
ATOM  64854  O4'   U 5   2     188.099 208.297 186.334  1.00  2.93           O  
ATOM  64855  C3'   U 5   2     186.611 206.492 186.081  1.00  2.88           C  
ATOM  64856  O3'   U 5   2     185.884 205.526 186.828  1.00  1.30           O  
ATOM  64857  C2'   U 5   2     185.808 207.781 185.961  1.00  0.19           C  
ATOM  64858  O2'   U 5   2     185.041 208.071 187.110  1.00  6.79           O  
ATOM  64859  C1'   U 5   2     186.912 208.820 185.766  1.00  2.12           C  
ATOM  64860  N1    U 5   2     187.173 209.129 184.353  1.00  2.65           N  
ATOM  64861  C2    U 5   2     186.175 209.764 183.642  1.00  4.91           C  
ATOM  64862  O2    U 5   2     185.104 210.074 184.135  1.00  0.53           O  
ATOM  64863  N3    U 5   2     186.480 210.026 182.330  1.00  5.74           N  
ATOM  64864  C4    U 5   2     187.650 209.723 181.668  1.00  1.47           C  
ATOM  64865  O4    U 5   2     187.771 210.026 180.481  1.00  5.89           O  
ATOM  64866  C5    U 5   2     188.634 209.066 182.473  1.00  7.00           C  
ATOM  64867  C6    U 5   2     188.368 208.797 183.756  1.00  1.02           C  
ATOM  64868  P     G 5   3     185.165 204.330 186.067  1.00  4.14           P  
ATOM  64869  OP1   G 5   3     184.978 203.212 187.024  1.00  6.94           O  
ATOM  64870  OP2   G 5   3     185.907 204.099 184.803  1.00  4.14           O  
ATOM  64871  O5'   G 5   3     183.733 204.930 185.710  1.00  0.50           O  
ATOM  64872  C5'   G 5   3     182.933 205.578 186.716  1.00  5.36           C  
ATOM  64873  C4'   G 5   3     181.645 206.079 186.110  1.00  6.64           C  
ATOM  64874  O4'   G 5   3     181.944 207.145 185.166  1.00  5.15           O  
ATOM  64875  C3'   G 5   3     180.842 205.044 185.330  1.00  9.44           C  
ATOM  64876  O3'   G 5   3     179.449 205.308 185.447  1.00  5.86           O  
ATOM  64877  C2'   G 5   3     181.313 205.268 183.899  1.00  9.03           C  
ATOM  64878  O2'   G 5   3     180.368 204.863 182.930  1.00  1.37           O  
ATOM  64879  C1'   G 5   3     181.486 206.785 183.878  1.00  1.39           C  
ATOM  64880  N9    G 5   3     182.464 207.248 182.900  1.00  8.07           N  
ATOM  64881  C8    G 5   3     183.791 206.902 182.827  1.00  3.98           C  
ATOM  64882  N7    G 5   3     184.418 207.479 181.838  1.00  1.65           N  
ATOM  64883  C5    G 5   3     183.446 208.253 181.220  1.00  9.27           C  
ATOM  64884  C6    G 5   3     183.532 209.106 180.084  1.00  3.48           C  
ATOM  64885  O6    G 5   3     184.517 209.355 179.379  1.00  7.51           O  
ATOM  64886  N1    G 5   3     182.307 209.701 179.796  1.00  7.26           N  
ATOM  64887  C2    G 5   3     181.147 209.500 180.507  1.00  8.83           C  
ATOM  64888  N2    G 5   3     180.066 210.163 180.072  1.00  6.24           N  
ATOM  64889  N3    G 5   3     181.054 208.708 181.565  1.00  7.51           N  
ATOM  64890  C4    G 5   3     182.233 208.120 181.863  1.00  3.49           C  
HETATM66067  P   OMC 4  32     183.225 225.368 174.389  1.00  0.00           P  
HETATM66068  OP1 OMC 4  32     182.734 225.724 173.019  1.00  4.52           O  
HETATM66069  OP2 OMC 4  32     182.230 224.931 175.415  1.00  0.00           O  
HETATM66070  O5' OMC 4  32     184.364 224.263 174.280  1.00  0.00           O  
HETATM66071  C5' OMC 4  32     185.714 224.630 174.047  1.00  1.13           C  
HETATM66072  C4' OMC 4  32     186.669 223.721 174.776  1.00  0.00           C  
HETATM66073  O4' OMC 4  32     186.748 224.088 176.175  1.00  0.00           O  
HETATM66074  C3' OMC 4  32     186.282 222.254 174.817  1.00  4.40           C  
HETATM66075  O3' OMC 4  32     186.561 221.576 173.606  1.00  0.00           O  
HETATM66076  C2' OMC 4  32     187.084 221.738 176.005  1.00  5.85           C  
HETATM66077  O2' OMC 4  32     188.437 221.514 175.639  1.00  0.46           O  
HETATM66078  C1' OMC 4  32     187.054 222.944 176.946  1.00  1.54           C  
HETATM66079  N1  OMC 4  32     186.078 222.817 178.056  1.00  0.00           N  
HETATM66080  C2  OMC 4  32     186.027 221.705 178.938  1.00  1.79           C  
HETATM66081  O2  OMC 4  32     186.797 220.731 178.812  1.00  3.78           O  
HETATM66082  N3  OMC 4  32     185.121 221.668 179.937  1.00  2.41           N  
HETATM66083  C4  OMC 4  32     184.264 222.685 180.115  1.00  0.00           C  
HETATM66084  N4  OMC 4  32     183.355 222.660 181.109  1.00  0.00           N  
HETATM66085  C5  OMC 4  32     184.304 223.770 179.264  1.00  0.00           C  
HETATM66086  C6  OMC 4  32     185.232 223.821 178.242  1.00  1.05           C  
HETATM66087  CM2 OMC 4  32     188.832 220.157 175.793  1.00  0.21           C  
ATOM  66088  P     U 4  33     185.464 220.601 172.967  1.00  0.34           P  
ATOM  66089  OP1   U 4  33     186.013 220.008 171.729  1.00  0.44           O  
ATOM  66090  OP2   U 4  33     184.178 221.330 172.931  1.00  2.66           O  
ATOM  66091  O5'   U 4  33     185.317 219.437 174.038  1.00 11.68           O  
ATOM  66092  C5'   U 4  33     186.212 218.335 174.055  1.00  3.42           C  
ATOM  66093  C4'   U 4  33     185.761 217.295 175.043  1.00  0.00           C  
ATOM  66094  O4'   U 4  33     185.822 217.841 176.384  1.00  0.00           O  
ATOM  66095  C3'   U 4  33     184.322 216.841 174.893  1.00  0.00           C  
ATOM  66096  O3'   U 4  33     184.162 215.863 173.889  1.00  4.30           O  
ATOM  66097  C2'   U 4  33     183.972 216.357 176.293  1.00  0.00           C  
ATOM  66098  O2'   U 4  33     184.481 215.054 176.519  1.00  0.00           O  
ATOM  66099  C1'   U 4  33     184.755 217.343 177.158  1.00  0.00           C  
ATOM  66100  N1    U 4  33     183.922 218.482 177.613  1.00  1.11           N  
ATOM  66101  C2    U 4  33     183.169 218.319 178.756  1.00  0.00           C  
ATOM  66102  O2    U 4  33     183.153 217.293 179.398  1.00  0.00           O  
ATOM  66103  N3    U 4  33     182.425 219.405 179.133  1.00  0.00           N  
ATOM  66104  C4    U 4  33     182.355 220.617 178.493  1.00  0.00           C  
ATOM  66105  O4    U 4  33     181.636 221.495 178.953  1.00  0.00           O  
ATOM  66106  C5    U 4  33     183.167 220.717 177.323  1.00  0.00           C  
ATOM  66107  C6    U 4  33     183.902 219.675 176.933  1.00  0.04           C  
ATOM  66108  P     C 4  34     182.995 216.002 172.806  1.00  0.00           P  
ATOM  66109  OP1   C 4  34     182.993 214.775 171.989  1.00  4.12           O  
ATOM  66110  OP2   C 4  34     183.154 217.311 172.130  1.00  0.75           O  
ATOM  66111  O5'   C 4  34     181.678 216.004 173.691  1.00  0.00           O  
ATOM  66112  C5'   C 4  34     180.392 215.843 173.121  1.00  0.00           C  
ATOM  66113  C4'   C 4  34     179.472 215.167 174.099  1.00  0.00           C  
ATOM  66114  O4'   C 4  34     179.684 213.734 174.047  1.00  0.00           O  
ATOM  66115  C3'   C 4  34     179.704 215.532 175.557  1.00  0.00           C  
ATOM  66116  O3'   C 4  34     179.032 216.718 175.936  1.00  3.39           O  
ATOM  66117  C2'   C 4  34     179.212 214.306 176.304  1.00  0.00           C  
ATOM  66118  O2'   C 4  34     177.800 214.336 176.427  1.00  0.00           O  
ATOM  66119  C1'   C 4  34     179.587 213.180 175.340  1.00  2.10           C  
ATOM  66120  N1    C 4  34     180.874 212.516 175.668  1.00  6.90           N  
ATOM  66121  C2    C 4  34     181.026 211.775 176.851  1.00  0.00           C  
ATOM  66122  O2    C 4  34     180.084 211.705 177.642  1.00  0.24           O  
ATOM  66123  N3    C 4  34     182.207 211.167 177.108  1.00  1.49           N  
ATOM  66124  C4    C 4  34     183.209 211.259 176.240  1.00  3.30           C  
ATOM  66125  N4    C 4  34     184.351 210.640 176.529  1.00  3.93           N  
ATOM  66126  C5    C 4  34     183.084 211.989 175.021  1.00  0.00           C  
ATOM  66127  C6    C 4  34     181.914 212.587 174.778  1.00  3.56           C  
ATOM  66128  P     A 4  35     179.778 217.809 176.831  1.00  0.00           P  
ATOM  66129  OP1   A 4  35     179.001 219.062 176.830  1.00  6.12           O  
ATOM  66130  OP2   A 4  35     181.160 217.853 176.323  1.00  0.00           O  
ATOM  66131  O5'   A 4  35     179.746 217.199 178.305  1.00  0.00           O  
ATOM  66132  C5'   A 4  35     178.516 216.986 178.985  1.00  0.00           C  
ATOM  66133  C4'   A 4  35     178.681 216.116 180.209  1.00  1.32           C  
ATOM  66134  O4'   A 4  35     179.081 214.780 179.816  1.00  0.00           O  
ATOM  66135  C3'   A 4  35     179.749 216.543 181.207  1.00  6.84           C  
ATOM  66136  O3'   A 4  35     179.309 217.557 182.089  1.00  0.00           O  
ATOM  66137  C2'   A 4  35     180.081 215.241 181.917  1.00  0.00           C  
ATOM  66138  O2'   A 4  35     179.097 214.932 182.888  1.00  0.00           O  
ATOM  66139  C1'   A 4  35     179.956 214.235 180.778  1.00  1.97           C  
ATOM  66140  N9    A 4  35     181.253 213.955 180.137  1.00  0.00           N  
ATOM  66141  C8    A 4  35     181.717 214.400 178.931  1.00  0.00           C  
ATOM  66142  N7    A 4  35     182.911 213.970 178.633  1.00  0.00           N  
ATOM  66143  C5    A 4  35     183.255 213.181 179.716  1.00  0.00           C  
ATOM  66144  C6    A 4  35     184.403 212.431 180.021  1.00  1.82           C  
ATOM  66145  N6    A 4  35     185.469 212.340 179.230  1.00  2.77           N  
ATOM  66146  N1    A 4  35     184.417 211.770 181.192  1.00  2.61           N  
ATOM  66147  C2    A 4  35     183.359 211.845 182.003  1.00  0.00           C  
ATOM  66148  N3    A 4  35     182.232 212.516 181.829  1.00  0.00           N  
ATOM  66149  C4    A 4  35     182.244 213.167 180.654  1.00  1.06           C  
ATOM  66150  P     U 4  36     180.353 218.612 182.687  1.00  0.00           P  
ATOM  66151  OP1   U 4  36     179.578 219.740 183.252  1.00  6.16           O  
ATOM  66152  OP2   U 4  36     181.366 218.887 181.646  1.00  0.00           O  
ATOM  66153  O5'   U 4  36     181.068 217.832 183.876  1.00  5.03           O  
ATOM  66154  C5'   U 4  36     180.359 217.447 185.046  1.00  0.82           C  
ATOM  66155  C4'   U 4  36     181.183 216.536 185.919  1.00  0.80           C  
ATOM  66156  O4'   U 4  36     181.494 215.311 185.196  1.00  0.00           O  
ATOM  66157  C3'   U 4  36     182.551 217.054 186.342  1.00  1.39           C  
ATOM  66158  O3'   U 4  36     182.526 217.979 187.408  1.00  0.00           O  
ATOM  66159  C2'   U 4  36     183.293 215.772 186.666  1.00  3.10           C  
ATOM  66160  O2'   U 4  36     182.853 215.245 187.907  1.00  3.51           O  
ATOM  66161  C1'   U 4  36     182.787 214.860 185.553  1.00  1.14           C  
ATOM  66162  N1    U 4  36     183.671 214.941 184.369  1.00  0.00           N  
ATOM  66163  C2    U 4  36     184.804 214.164 184.383  1.00  0.00           C  
ATOM  66164  O2    U 4  36     185.082 213.424 185.302  1.00  1.16           O  
ATOM  66165  N3    U 4  36     185.602 214.278 183.281  1.00  0.00           N  
ATOM  66166  C4    U 4  36     185.391 215.074 182.182  1.00  0.39           C  
ATOM  66167  O4    U 4  36     186.206 215.062 181.263  1.00  2.74           O  
ATOM  66168  C5    U 4  36     184.203 215.862 182.240  1.00  0.00           C  
ATOM  66169  C6    U 4  36     183.408 215.770 183.307  1.00  0.00           C  
ATOM  66170  P     A 4  37     183.480 219.264 187.345  1.00  0.00           P  
ATOM  66171  OP1   A 4  37     183.000 220.273 188.316  1.00  1.57           O  
ATOM  66172  OP2   A 4  37     183.597 219.615 185.912  1.00  5.60           O  
ATOM  66173  O5'   A 4  37     184.904 218.726 187.812  1.00  5.27           O  
ATOM  66174  C5'   A 4  37     185.050 217.944 188.989  1.00  1.44           C  
ATOM  66175  C4'   A 4  37     186.365 217.204 189.011  1.00  4.56           C  
ATOM  66176  O4'   A 4  37     186.363 216.130 188.037  1.00  0.00           O  
ATOM  66177  C3'   A 4  37     187.599 218.014 188.655  1.00  4.11           C  
ATOM  66178  O3'   A 4  37     188.061 218.826 189.720  1.00  0.73           O  
ATOM  66179  C2'   A 4  37     188.585 216.935 188.235  1.00  0.49           C  
ATOM  66180  O2'   A 4  37     189.141 216.280 189.363  1.00  0.21           O  
ATOM  66181  C1'   A 4  37     187.664 215.958 187.512  1.00  0.59           C  
ATOM  66182  N9    A 4  37     187.640 216.250 186.070  1.00  0.00           N  
ATOM  66183  C8    A 4  37     186.615 216.756 185.321  1.00  0.11           C  
ATOM  66184  N7    A 4  37     186.933 216.924 184.068  1.00  0.18           N  
ATOM  66185  C5    A 4  37     188.252 216.518 183.989  1.00  0.00           C  
ATOM  66186  C6    A 4  37     189.167 216.456 182.931  1.00  0.00           C  
ATOM  66187  N6    A 4  37     188.885 216.817 181.687  1.00  0.00           N  
ATOM  66188  N1    A 4  37     190.409 216.007 183.202  1.00  1.99           N  
ATOM  66189  C2    A 4  37     190.702 215.639 184.449  1.00  0.44           C  
ATOM  66190  N3    A 4  37     189.928 215.651 185.524  1.00  0.00           N  
ATOM  66191  C4    A 4  37     188.702 216.106 185.221  1.00  0.03           C  
ATOM  66192  P     A 4  38     188.538 220.330 189.435  1.00  1.82           P  
ATOM  66193  OP1   A 4  38     188.744 221.016 190.731  1.00  5.90           O  
ATOM  66194  OP2   A 4  38     187.606 220.911 188.449  1.00  0.88           O  
ATOM  66195  O5'   A 4  38     189.950 220.172 188.719  1.00  4.20           O  
ATOM  66196  C5'   A 4  38     191.012 219.448 189.322  1.00  0.00           C  
ATOM  66197  C4'   A 4  38     192.084 219.114 188.319  1.00  0.00           C  
ATOM  66198  O4'   A 4  38     191.528 218.249 187.299  1.00  3.58           O  
ATOM  66199  C3'   A 4  38     192.654 220.293 187.544  1.00  2.40           C  
ATOM  66200  O3'   A 4  38     193.692 220.955 188.236  1.00  2.59           O  
ATOM  66201  C2'   A 4  38     193.112 219.656 186.243  1.00  0.00           C  
ATOM  66202  O2'   A 4  38     194.364 219.015 186.409  1.00  0.00           O  
ATOM  66203  C1'   A 4  38     192.045 218.590 186.035  1.00  0.00           C  
ATOM  66204  N9    A 4  38     190.934 219.067 185.191  1.00  0.00           N  
ATOM  66205  C8    A 4  38     189.642 219.306 185.574  1.00  0.00           C  
ATOM  66206  N7    A 4  38     188.870 219.709 184.606  1.00  0.00           N  
ATOM  66207  C5    A 4  38     189.708 219.736 183.506  1.00  0.00           C  
ATOM  66208  C6    A 4  38     189.492 220.086 182.163  1.00  0.00           C  
ATOM  66209  N6    A 4  38     188.315 220.482 181.688  1.00  0.00           N  
ATOM  66210  N1    A 4  38     190.537 220.005 181.315  1.00  0.00           N  
ATOM  66211  C2    A 4  38     191.717 219.602 181.796  1.00  0.00           C  
ATOM  66212  N3    A 4  38     192.040 219.257 183.035  1.00  0.00           N  
ATOM  66213  C4    A 4  38     190.980 219.343 183.849  1.00  0.00           C  
ATOM  66214  P     C 4  39     193.746 222.555 188.273  1.00  0.00           P  
ATOM  66215  OP1   C 4  39     194.949 222.980 189.020  1.00  4.06           O  
ATOM  66216  OP2   C 4  39     192.411 223.026 188.699  1.00  0.00           O  
ATOM  66217  O5'   C 4  39     193.950 222.973 186.756  1.00  0.00           O  
ATOM  66218  C5'   C 4  39     195.126 222.638 186.040  1.00  0.00           C  
ATOM  66219  C4'   C 4  39     194.917 222.845 184.564  1.00  0.00           C  
ATOM  66220  O4'   C 4  39     193.808 222.022 184.116  1.00  8.56           O  
ATOM  66221  C3'   C 4  39     194.518 224.252 184.151  1.00  0.00           C  
ATOM  66222  O3'   C 4  39     195.617 225.135 184.035  1.00  0.68           O  
ATOM  66223  C2'   C 4  39     193.777 224.020 182.842  1.00  0.00           C  
ATOM  66224  O2'   C 4  39     194.688 223.810 181.775  1.00  0.00           O  
ATOM  66225  C1'   C 4  39     193.063 222.704 183.130  1.00  0.00           C  
ATOM  66226  N1    C 4  39     191.687 222.918 183.635  1.00  0.00           N  
ATOM  66227  C2    C 4  39     190.679 223.281 182.731  1.00  0.00           C  
ATOM  66228  O2    C 4  39     190.966 223.418 181.535  1.00  0.00           O  
ATOM  66229  N3    C 4  39     189.424 223.475 183.188  1.00  0.00           N  
ATOM  66230  C4    C 4  39     189.159 223.317 184.485  1.00  0.00           C  
ATOM  66231  N4    C 4  39     187.911 223.512 184.904  1.00  0.00           N  
ATOM  66232  C5    C 4  39     190.163 222.947 185.423  1.00  0.00           C  
ATOM  66233  C6    C 4  39     191.398 222.759 184.958  1.00  0.00           C  
END
