# Supplementary material for: Structures of Saccharolobus solfataricus initiation complexes with leaderless mRNAs highlight archaeal features and eukaryotic proximity
Source: Nat Commun. 2025 Jan 2;16:348. doi: 10.1038/s41467-024-55718-5 (PMC11698992; doi:10.1038/s41467-024-55718-5)
Supplement: Supplementary file 3 — Supplementary Data 1 [file 41467_2024_55718_MOESM3_ESM.zip › Supplementary Data/Supplementary_MD_files/equil2.in]

Equilibration 10ns NVT with restrained solute (10)
&cntrl
ntx=5, irest=1,
nstlim=5000000, dt=0.002,
cut=9.0,
ntc=2, ntf=2,
ntb=1,
ntt=3, gamma_ln=2.0, temp0=300.0, ig=-1,
ntpr=2000, ntwr=0, ntwx=2000,
ntr=1, restraintmask='!@H=&!:WAT', restraint_wt=10.0,
ntxo=2,
ioutfm=1,
&end
