# Supplementary material for: Structures of Saccharolobus solfataricus initiation complexes with leaderless mRNAs highlight archaeal features and eukaryotic proximity
Source: Nat Commun. 2025 Jan 2;16:348. doi: 10.1038/s41467-024-55718-5 (PMC11698992; doi:10.1038/s41467-024-55718-5)
Supplement: Supplementary file 3 — Supplementary Data 1 [file 41467_2024_55718_MOESM3_ESM.zip › Supplementary Data/Supplementary_MD_files/A3P.prep]

    0    0    2

R-ADENOSINE - with 5' - triphosphate end group and 3' - O(minus)

 A3P  INT     1
 CORRECT NOMIT DU   BEG
   0.0
    1   DUMM  DU    M     0    0    0    1.000   90.000  180.000    0.000
    2   DUMM  DU    M     1    0    0    0.967   90.000  180.000    0.000
    3   DUMM  DU    M     2    1    0    0.967  109.443  180.000    0.000
    4   O1G   O3    M     3    2    1    1.086  160.811  148.238   -0.9526
    5   PG    P     M     4    3    2    1.379   92.848 -159.681    1.2650
    6   O2G   O3    E     5    4    3    1.417  116.381 -173.072   -0.9526
    7   O3G   O3    E     5    4    3    1.443  104.744   40.954   -0.9526
    8   O3B   OS    M     5    4    3    1.742   94.444  -63.733   -0.5322
    9   PB    P     M     8    5    3    1.512  135.464 -125.176    1.3852
   10   O1B   O2    E     9    8    5    1.415  113.542  -28.935   -0.8894
   11   O2B   O2    E     9    8    5    1.617  103.881 -164.747   -0.8894
   12   O3A   OS    M     9    8    5    1.734   96.237   83.499   -0.5689
   13   PA    P     M    12    9    8    1.516  131.613 -127.461    1.2532
   14   O1A   O2    E    13   12    9    1.526  115.352  -92.892   -0.8799
   15   O2A   O2    E    13   12    9    1.410  109.213   53.806   -0.8799
   16   O5'   OS    M    13   12    9    1.749   97.280  164.349   -0.5987
   17   C5'   CI    M    16   13   12    1.427  117.355   64.264    0.0558
   18   H5'   H1    E    17   16   13    1.059  109.461  103.970    0.0679
   19   H5''  H1    E    17   16   13    1.059  109.491  -16.065    0.0679
   20   C4'   CT    M    17   16   13    1.446  107.888 -136.043    0.1065
   21   H4'   H1    E    20   17   16    1.059  106.572 -167.965    0.1174
   22   O4'   OS    S    20   17   16    1.577  105.136  -48.024   -0.3548
   23   C1'   CT    B    22   20   17    1.562   99.310  148.198    0.0394
   24   H1'   H2    E    23   22   20    1.059  104.667  127.006    0.2007
   25   N9    N*    S    23   22   20    1.651   99.707 -129.444   -0.0251
   26   C8    C5    B    25   23   22    1.400  121.683   69.274    0.2006
   27   H8    H5    E    26   25   23    1.077  128.168    2.532    0.1553
   28   N7    NB    S    26   25   23    1.327  111.806 -177.463   -0.6073
   29   C5    CB    S    28   26   25    1.365  104.681    2.256    0.0515
   30   C6    CA    B    29   28   26    1.448  131.894 -177.019    0.7009
   31   N6    N2    B    30   29   28    1.312  123.747   -3.485   -0.9019
   32   H61   H     E    31   30   29    1.000  120.000  176.690    0.4115
   33   H62   H     E    31   30   29    1.000  120.000   -3.310    0.4115
   34   N1    NC    S    30   29   28    1.362  114.694  173.408   -0.7615
   35   C2    CQ    B    34   30   29    1.370  122.869    5.034    0.5875
   36   H2    H5    E    35   34   30    1.078  119.995  174.203    0.0473
   37   N3    NC    S    35   34   30    1.309  125.548   -5.799   -0.6997
   38   C4    CB    E    37   35   34    1.340  112.610    1.051    0.3053
   39   C3'   CT    M    20   17   16    1.539  120.245   66.848    0.2022
   40   H3'   H1    E    39   20   17    1.059  109.025  -37.638    0.0615
   41   C2'   CT    B    39   20   17    1.606  106.034 -155.382    0.0670
   42   H2'   H1    E    41   39   20    1.059  123.901  158.202    0.0972
   43   O2'   OH    S    41   39   20    1.368  107.234  -72.414   -0.6139
   44   HO2'  HO    E    43   41   39    0.967  109.442  -16.862    0.4186
   45   O3'   OS    M    39   20   17    1.390  114.084   86.172   -0.5246

IMPROPER
 C8   C4   N9   C1'
 C6   H61  N6   H62
 N7   N9   C8   H8
 N1   N3   C2   H2
 C5   N1   C6   N6

LOOP CLOSING EXPLICIT
 C1'  C2'
 C4   C5
 C4   N9

DONE
STOP
