# Supplementary material for: Structures of Saccharolobus solfataricus initiation complexes with leaderless mRNAs highlight archaeal features and eukaryotic proximity
Source: Nat Commun. 2025 Jan 2;16:348. doi: 10.1038/s41467-024-55718-5 (PMC11698992; doi:10.1038/s41467-024-55718-5)
Supplement: Supplementary file 3 — Supplementary Data 1 [file 41467_2024_55718_MOESM3_ESM.zip › Supplementary Data/Supplementary_MD_files/min.in]

Minimization with restrained solute heavy atoms (10)
&cntrl
imin=1, ntx=1,
maxcyc=10000, ncyc=100, drms=0.1,
cut=9.0,
ntb=1,
ntpr=100, ntwr=0,
ntr=1, restraintmask='!@H=&!:WAT', restraint_wt=10.0,
ntxo=2,
&end
