# Supplementary material for: Structures of Saccharolobus solfataricus initiation complexes with leaderless mRNAs highlight archaeal features and eukaryotic proximity
Source: Nat Commun. 2025 Jan 2;16:348. doi: 10.1038/s41467-024-55718-5 (PMC11698992; doi:10.1038/s41467-024-55718-5)
Supplement: Supplementary file 3 — Supplementary Data 1 [file 41467_2024_55718_MOESM3_ESM.zip › Supplementary Data/Supplementary_MD_files/gH.dx]

object 1 class gridpositions counts 30 30 36
origin 188.178 199.584 167.497
delta 0.5 0 0
delta 0 0.5 0
delta 0 0 0.5
object 2 class gridconnections counts 30 30 36
object 3 class array type double rank 0 items 32400 data follows
0 0 0
0 0 0
0 0 0
0 0 0
0 0 0
0 0 0
0 0 0
0 0 0
0 0 0
0 0.07537995 1.14772
0.967781 1.01155 1.176895
0.919149 0.955623 0.8
0 0 0
0 0 0
0 0 0
0 0 0
0 0 0
0 0 0
0 0 0
0 0 0
0 0 0
0 0.0632219 0.4303955
0.2674775 0.641945 1.531915
1.424925 0.880243 0.4838905
0 0 0
0 0 0
0 0 0
0 0 0
0 0 0
0 0 0
0 0 0
0 0 0
0 0 0
0 0.03161095 0.0996959
0.1045592 0.294225 0.64924
0.795137 0.593313 0.6784195
0 0 0
0 0 0
0 0 0
0 0 0
0 0 0
0 0 0
0 0 0
0 0 0
0 0 0.2772035
2.53374 0.7781155 0.05835865
0.0364742 0.10455925 0.162918
0.386626 1.502735 2.56535
0 0 0
0 0 0
0 0 0
0 0 0
0 0 0
0 0 0
0 0 0
0 0 0.00486322
0.1021276 0.5082065 2.08146
3.95623 1.215805 1.05775
0.8778115 0.043769 0.0948329
0.4231005 5.368995 9.682675
0 0 0
0 0 0
0 0 0
0 0 0
0 0 0
0 0 0
0 0 0
0 0.7805475 0.7416415
0.13617 0.0656535 0.01215806
0.00243161 0.01215806 0.4474165
0.882675 0.03161095 0.0194529
0.1410335 1.57568 2.52158
0 0 0
0 0 0
0 0 0
0 0 0
0 0 0
0 0 0
0 0 0
0.8778115 31.9222 3.827355
0 0 0
0 0 0
0.04620065 0.320973 0.0462006
0.00972646 0.0534954 0.07537995
0.131307 0.00243161 0
0 0 0
0 0 0
0 0 0
0 0 0
0 0 0
0 0 0
3.38967 18.5556 0.3282675
0 0 0
0 0 0
0.043769 1.120974 0.522796
0.00243161 0.0243161 0.0680851
3.8152 0.06322185 0
0 0 0
0 0 0.01215807
0 0 0
0 0 0
0 0.05835865 0.09240125
0.00243161 0 0.00486322
5.607295 3.89544 0.00243161
0 0 0
0 0 0
0.00243161 0.6443765 2.015805
0.0632219 0 0.00729483
5.789665 0.457143 0
0 0 0
0 0.114286 0.627356
0.08267475 0.432827 0.07537995
0 0 0
0.01215805 2.905775 3.956235
0.03161095 0 0.0364742
31.3751 14.2468 0.00243161
0 0 0
0 0 0
0 0.449848 8.44012
0.4668695 0 0
3.26079 1.05532 0.0607903
0.00729483 0 0
0 0.8607905 2.53131
0.119149 1.529485 1.29848
0.0218845 0.0170213 0.00243161
0.08753795 5.305775 8.089965
0.133739 0.00243161 0.0656535
14.6894 8.340425 0.00243161
0 0 0
0 0 0
0 2.06687 47.8225
1.6924 0 0
0.955623 0.7367785 0.3112465
0.1726445 0.03404255 0.00729483
0.02188452 1.99149 6.378115
0.3161095 0.313678 0.568997
0.09240125 0.1094225 0.235866
0.216413 1.52462 4.038905
0.9240125 0.0899696 0.03161095
0.7902735 1.884495 0.0462006
0 0 0
0 0 0
0 4.00486 30.6018
0.282067 0 0
1.20851 0.5276595 1.108815
2.635865 1.607295 0.155623
0.182371 0.977509 2.441335
1.0139805 1.76535 1.47842
0.1094225 0.167781 0.158055
0.1531915 0.2723405 2.50456
3.073555 1.0139825 1.184195
0.138602 0.7294835 0.1337385
0 0 0
0 0 0
0 0.2261395 0.279635
0 0 0
2.086325 0.93617 1.094225
6.147115 8.272345 2.013375
0.3647415 0.406079 0.243161
0.9848025 7.36778 5.03587
0.8097265 0.544681 0.1848025
0.238298 0.2844985 1.106385
2.074165 1.68024 2.85471
0.933737 0.1410335 0.03404255
0.0267477 0.02917935 0.00486322
0 0 0
0 0 0
0 0 0
0.868085 0.7586625 0.525228
2.151975 4.989665 2.72097
0.418237 0.1167175 0.0656535
0.6589665 2.786625 1.651065
1.29605 0.984802 0.3671735
1.368995 1.40547 0.532523
0.1775075 0.231003 1.580545
2.862005 0.442553 0.00243161
0.00972646 0.02431615 0.00972646
0 0 0
0 0 0
0 0 0
0.610334 1.0699105 1.018845
0.5981765 0.7100305 0.58845
0.2699085 0.1215805 0.160486
0.571429 0.700304 0.8
1.894225 0.9531915 0.6224925
3.2 4.94833 2.137385
0.265046 0.02431615 0.7148935
5.40304 3.020065 0.1313071
0.00729483 0 0
0 0 0
0 0 0
0 0 0
0.556839 1.17204 3.248635
3.52097 2.018235 1.288755
0.795137 0.486322 0.4547115
0.5738605 0.615198 0.6468085
1.55137 0.887538 0.58845
1.74833 3.55015 1.743465
0.2917935 0.0413374 0.2820665
4.11915 4.2845 0.5227965
0.00972646 0 0
0 0 0
0 0 0
0 0 0
0.617629 0.6322185 1.339815
2.621275 2.740425 2.139815
1.351975 0.8097265 0.8632215
1.05532 1.038295 0.8851065
1.1769 1.16717 0.464438
0.3963525 0.5641335 0.398784
0.179939 0.07537995 0.08996975
1.08936 3.0079 1.96474
0.4474165 0.00729483 0
0 0 0
0 0 0
0 0 0
0.8924015 0.807295 0.457143
0.595745 0.6711245 0.748936
0.8534955 0.989666 1.52462
1.925835 1.85775 0.9896675
0.8413375 1.198785 0.712462
0.2966565 0.206687 0.206687
0.155623 0.1094225 0.119149
0.1361705 0.1920975 0.5592705
0.296657 0.00486322 0
0 0 0
0 0 0
0 0 0
0.6346505 0.748936 0.700304
0.7294835 0.658967 0.561702
0.731915 1.13313 1.502735
1.74103 1.848025 1.0261405
0.5082065 0.4571425 0.600608
0.617629 0.5082065 0.668693
0.627356 0.337994 0.216413
0.238298 0.2334345 0.1094226
0 0 0
0 0 0
0 0 0
0 0 0
0.3550155 0.294225 0.457143
0.9240125 1.259575 1.125835
0.843769 1.01398 1.471125
1.40304 1.198785 0.950758
0.4790275 0.4036475 0.374468
0.462006 0.656535 0.8243165
0.8607905 0.5908815 0.5033435
0.3866265 1.514895 0.406079
0 0 0
0 0 0
0 0 0
0 0 0
0.4401215 0.549544 0.5665655
0.4911855 0.8924015 1.5538
1.30821 0.8437695 1.018847
1.22553 0.892401 0.610334
0.539818 0.5155015 0.3769
0.316109 0.430395 0.693009
0.96778 1.096655 1.626745
1.10395 4.184805 0.955623
0 0 0
0 0 0
0 0 0
0 0 0
0.00972646 0.0996961 0.4911855
0.6516715 0.4717325 0.9215805
1.6462 0.714894 0.700304
0.97994 0.7659575 0.5835865
0.525228 0.593313 0.5835865
0.522796 0.4863225 0.8170215
1.05532 1.711855 2.978725
1.71915 5.08693 4.928875
0.1167175 0 0
0 0 0
0 0 0
0 0 0
0 0 0.01215807
0.337994 0.459574 0.4668695
1.621885 0.9872365 0.748936
0.877812 0.7781155 0.593313
0.632219 0.505775 0.508207
0.6613985 0.675988 0.72462
1.24255 1.5076 1.787235
0.911854 2.227355 7.81763
1.19149 0 0
0 0 0
0 0 0
0 0 0
0 0 0
0.1288755 0.685714 0.49848
1.80669 1.25714 0.6857145
1.026142 0.9045595 0.637082
0.6273555 0.5082065 0.43769
0.5592705 0.680851 0.8899695
1.24985 1.561095 1.381155
0.705167 0.4425535 1.368995
0.6686935 0.00729483 0
0 0 0
0 0 0
0 0 0
0 0 0
0.05592705 0.6589665 0.457143
2.001215 1.565955 0.668693
1.08693 0.989664 0.5544075
0.493617 0.393921 0.3793315
0.444985 0.5592705 0.945895
1.507595 2.166565 1.56109
0.66383 0.248024 0.2091185
0.148328 0.00243161 0
0 0 0
0 0 0
0 0 0
0 0 0
0.02188452 0.5179335 0.3768995
1.502735 1.091795 0.6516715
0.9993925 0.768389 0.549544
0.505775 0.510638 0.350152
0.367173 0.561702 0.882675
1.592705 3.40912 2.584805
0.600608 0.2480245 0.1337385
0.05835865 0 0
0 0 0
0 0 0
0 0 0
0 0 0
0.0462006 0.3088145 0.537386
1.34468 0.7708205 0.6541035
1.074775 0.870517 0.688146
0.7951365 0.5592705 0.4158055
0.525228 0.5762915 0.9215805
2.220065 3.146505 1.88693
0.43769 0.2455925 0.1580545
0.02674775 0 0
0 0 0
0 0 0
0 0 0
0 0 0
0.06079025 0.3088145 0.967781
1.05532 0.5106385 0.688146
0.9823705 1.0066875 1.08936
1.096655 0.9653495 0.680851
0.700304 0.719757 1.3155
1.959875 1.21094 0.9094225
0.5981765 0.5641335 0.466869
0.02674775 0 0
0 0 0
0 0 0
0 0 0
0 0 0
0.05349545 0.313678 1.152585
0.751368 0.5446805 0.6176295
0.9580545 1.264435 1.20608
1.184195 1.16231 1.089365
1.02857 0.8972645 0.962918
1.033435 0.994527 1.92827
1.011551 0.5325225 0.369605
0.05592705 0 0
0 0 0
0 0 0
0 0 0
0 0 0
0 0 0
0 0 0
0 0 0
0 0 0
0 0 0
0 0 0
0 0 0
0 0 0
0 0.0364742 1.07477
0.841337 0.7610945 1.1307
1.07477 0.695441 0.576292
0 0 0
0 0 0
0 0 0
0 0 0
0 0 0
0 0 0
0 0 0
0 0 0
0 0 0
0 0.03890575 0.505775
0.3209725 0.520365 1.089365
0.931307 0.627356 0.607903
0 0 0
0 0 0
0 0 0
0 0 0
0 0 0
0 0 0
0 0 0
0 0 0
0 0 0
0 0.0680853 0.2212765
0.1240125 0.306383 0.544681
0.7489365 1.19392 1.490575
0 0 0
0 0 0
0 0 0
0 0 0
0 0 0
0 0 0
0 0 0
0 0 0
0 0 2.77447
14.46565 1.5538 0.0218845
0.04133735 0.1094225 0.187234
0.57386 1.770215 1.20608
0 0 0
0 0 0
0 0 0
0 0 0
0 0 0
0 0 0
0 0 0
0 0 0.00243161
0.1604865 2.74772 26.0644
34.21515 2.494835 0.8486325
0.556839 0.0753799 0.0656535
0.2820665 1.28875 0.855927
0 0 0
0 0 0
0 0 0
0 0 0
0 0 0
0 0 0
0 0 0
0 0.1045595 0.2455925
0.4595745 0.855929 0.517933
0.1215805 0.1215805 1.351975
1.096655 0.01458967 0.01458967
0.0486322 0.316109 0.2990885
0.00972644 0 0
0 0 0
0 0 0
0 0 0
0 0 0
0 0 0
0.00243161 0.00972646 0
0.111854 5.75076 1.23769
0.0170213 0 0
0 0 0.03647415
0.02917932 0.0170213 0
0.01945287 0.0486322 0.08267475
0.15076 0 0
0 0 0
0 0 0
0 0 0
0 0 0
0 0 0.01702126
0.05349545 0.0389058 0
0.6905775 6.606685 0.3525835
0 0 0
0 0 0
0.00486322 0.10455915 0.0680851
0.00729485 0.0170213 0.09483265
1.06991 0 0
0 0 0
0 0 0
0 0 0
0 0 0
0.00486322 1.558665 2.47781
0.1045594 0.00486322 0
2.16413 4.16292 0.02917935
0 0 0
0 0 0
0 0.1556235 0.430395
0.00972646 0 0.02674775
1.34225 0.00729483 0
0 0 0
0 0 0.01458966
0.00972646 0.06079025 0.0680851
0 0 0
0.1653495 14.85225 10.86445
0.124012 0 0.00243161
9.113675 9.322795 0.01945287
0 0 0
0 0 0
0 0.148328 2.24438
0.1434655 0 0
2.74043 0.09969615 0
0 0 0
0 0.0194529 1.1769
0.2091185 0.43769 1.142855
0.0607903 0.0462006 0.0705167
0.3306995 8.19696 6.222495
0.155623 0.00243161 0.00486322
3.448025 3.03708 0.01458967
0 0 0
0 0 0
0 0.3720365 4.590885
0.1531915 0 0
1.548935 0.28693 0.01458967
0 0 0
0 0.4060795 20.16045
3.59149 0.213982 0.7951365
0.094833 0.087538 0.167781
0.3282675 1.590275 3.21216
1.167175 0.131307 0.00486322
0.1021279 0.238298 0.0170213
0 0 0
0 0 0
0 0.194529 0.8486325
0.00729485 0 0
0.3550155 0.3525835 0.449848
0.1848025 0.00972646 0
0 0.612766 15.431
5.09666 1.26444 3.919755
0.3793315 0.09483275 0.1726445
0.299088 0.843769 3.800605
3.70091 0.751368 0.194529
0.0218845 0.02188452 0.0170213
0 0 0
0 0 0
0.00243161 0.00486322 0
0 0 0
0.7805475 0.4036475 2.059575
5.911245 2.074165 0.2018235
0.0632219 0.904559 2.120365
0.7343465 3.513675 8.070515
1.201215 1.218235 0.782979
0.544681 1.08207 1.772645
1.54894 0.8486325 1.29362
0.6784195 0.0364742 0
0.0218845 0.02674775 0.00486322
0 0 0
0 0 0
0 0 0
1.0018255 0.57386 1.074775
7.33131 10.037675 3.61094
0.612766 0.406079 0.2528875
0.233435 1.923405 1.918545
0.8024315 3.022495 1.833435
0.5300915 0.505775 0.52766
0.3355625 0.265046 1.276595
3.62067 1.48328 0.179939
0.00972646 0.0170213 0.02431612
0.00243161 0 0
0 0 0
0 0 0
0.6808515 0.9215805 0.464438
1.05532 2.327055 1.7386
0.4352585 0.099696 0.0972644
0.4644375 0.5957445 0.2869305
0.763526 2.72584 1.911245
0.707599 0.345289 0.2674775
0.2334345 0.179939 0.654103
4.744075 5.575685 1.845595
0.0583587 0 0
0 0 0
0 0 0
0 0 0
0.7781155 2.030395 3.06626
1.587845 0.671125 0.464438
0.22614 0.279635 0.401216
0.4474165 0.3793315 0.4522795
0.843769 1.86748 2.139815
1.079635 0.505775 0.3404255
0.337994 0.369605 0.342857
1.2231 2.46079 2.035255
0.2358665 0 0
0 0 0
0 0 0
0 0 0
0.6370825 0.948328 2.441335
3.460185 2.635865 1.65593
1.031 0.8486325 0.7343465
0.758663 0.9775075 0.938602
0.962918 1.821275 2.137385
1.441945 0.8291795 0.5544075
0.5665655 0.357447 0.306383
0.3136775 0.369605 0.435258
0.1264436 0.00729483 0
0 0 0
0 0 0
0 0 0
1.300915 1.031004 0.795137
0.768389 0.8194525 0.731915
0.7270515 0.8972645 1.14772
1.66079 1.818845 1.47842
0.8486325 0.855927 1.262005
1.347115 1.0091205 1.11854
0.8340425 0.457143 0.282067
0.3404255 0.250456 0.1896655
0.155623 0.00729483 0
0 0 0
0 0 0
0 0 0
0.899696 1.15988 1.0212755
0.8048635 0.568997 0.464438
0.6784195 0.8680855 1.25228
1.607295 1.770215 1.3617
0.931307 0.600608 0.544681
0.6857145 0.7489365 0.887538
0.958055 0.702736 0.5957445
0.401216 0.462006 0.612766
0.194529 0.00243161 0
0 0 0
0 0 0
0 0 0
0.5349545 0.500912 0.736778
1.201215 0.992098 0.705167
0.6200605 0.7732525 1.052885
1.28389 1.36413 1.27173
0.931307 0.8048635 0.6151975
0.581155 0.457143 0.605471
0.914286 0.8389055 1.050455
0.5592705 1.18906 1.58541
0.1191491 0 0
0 0 0
0 0 0
0 0 0
2.36353 1.9234 0.712462
0.7416415 1.32766 1.048025
0.593313 0.637082 0.928877
1.045595 0.987234 0.999392
0.748936 0.736778 0.7075985
0.612766 0.542249 0.671125
0.9702125 1.0310015 1.75319
0.999394 2.638295 4.5617
0.7100305 0.00729485 0
0 0 0
0 0 0
0 0 0
0.233435 0.9118555 0.899694
0.391489 0.962918 1.617025
0.887538 0.5592705 0.7732525
1.0772 0.906991 0.9288755
0.7854105 0.612766 0.768389
0.6784195 0.5908815 0.729483
1.1307 1.198785 2.409725
1.218235 2.56535 8.627355
3.039515 0.08267475 0
0 0 0
0 0 0
0 0 0
0 0.00243161 0.2261395
0.2164135 0.4085105 2.358665
2.220065 0.6589665 0.6978725
1.254715 0.921581 0.8972645
0.8097265 0.812158 0.7100305
0.675988 0.6881455 0.855927
1.2693 1.29605 1.714285
1.317935 1.546505 5.57082
3.428575 0.0924014 0
0 0 0
0 0 0
0 0 0
0 0 0.0170213
0.1653495 0.2115505 2.108205
3.751975 1.101515 0.717325
1.24255 1.17933 0.868085
0.7854105 0.7659575 0.7148935
0.6711245 0.680851 0.8
0.8924015 0.933737 1.12097
1.14772 0.646809 0.996961
0.7732525 0.02431615 0
0 0 0
0 0 0
0 0 0
0 0 0.00729483
0.08024315 0.162918 0.9629175
3.100305 1.337385 0.8851065
1.25228 1.21824 0.9604865
0.773252 0.6662615 0.658967
0.58845 0.6468085 0.5665655
0.556839 0.6103345 0.673556
0.656535 0.406079 0.2674775
0.162918 0.0194529 0
0 0 0
0 0 0
0 0 0
0 0 0.00486322
0.1264435 0.1410335 0.731915
1.59757 1.067475 0.863222
1.137995 1.167175 0.95076
0.7683895 0.5592705 0.58845
0.6322185 0.600608 0.51307
0.6832825 0.962918 0.9823705
0.5665655 0.3282675 0.175076
0.0948328 0.00486322 0
0 0 0
0 0 0
0 0 0
0 0 0.00243161
0.0924012 0.1775075 0.748936
1.1307 0.846201 0.838906
1.062615 1.181765 1.13313
0.9240125 0.8218845 0.736778
0.656535 0.7951365 0.807295
1.1769 1.53678 1.060185
0.6589665 0.2528875 0.0632219
0.00486322 0 0
0 0 0
0 0 0
0 0 0
0 0 0
0.02917935 0.106991 0.620061
0.843769 0.705167 0.6784195
0.9604865 1.215805 1.563525
1.35927 1.0310055 0.756231
0.8875385 0.9458965 1.14772
1.49058 0.8972645 0.639514
0.5227965 0.3696045 0.087538
0.01215807 0.00243161 0
0 0 0
0 0 0
0 0 0
0 0 0
0.00243161 0.0462006 0.335562
0.624924 0.6419455 0.581155
0.8778115 1.19392 1.77994
1.58298 1.320365 0.9726425
0.982371 1.140425 1.274165
1.10395 0.6711245 0.81459
0.9337385 0.7537995 0.243161
0.01702127 0 0
0 0 0
0 0 0
0 0 0
0 0 0
0 0 0
0 0 0
0 0 0
0 0 0
0 0 0
0 0 0
0 0 0
0 0 0
0 0.0170213 0.7975685
0.751368 0.6905775 0.858359
0.855927 0.775684 0.877812
0 0 0
0 0 0
0 0 0
0 0 0
0 0 0
0 0 0
0 0 0
0 0 0
0 0 0
0 0.03404255 0.5106385
0.389058 0.483891 0.7975685
1.009121 1.775075 2.05471
0 0 0
0 0 0
0 0 0
0 0 0
0 0 0
0 0 0
0 0 0
0 0 0
0 0 0
0 0.03647415 0.175076
0.1726445 0.386626 0.5057755
1.3617 2.696655 1.529485
0 0 0
0 0 0
0 0 0
0 0 0
0 0 0
0 0 0
0 0 0
0 0 0
0 0 0.277204
1.4614 0.09969615 0.0194529
0.10942265 0.432827 0.2164135
0.744073 1.34954 0.5203645
0 0 0
0 0 0
0 0 0
0 0 0
0 0 0
0 0 0
0 0 0
0 0 0
0.00972646 0.7294835 8.0462
8.73921 0.7148935 0.549544
0.189666 0.15076 0.09240145
0.3671735 0.906991 0.8340425
0.00729483 0 0
0 0 0
0 0 0
0 0 0
0 0 0
0 0 0
0 0 0
0 0 0.01702126
0.138602 0.6395135 1.045592
0.938602 8.021885 22.5994
1.641335 0.00729483 0.02674775
0.1702125 0.21155 0.1434655
0 0 0
0 0 0
0 0 0
0 0 0
0 0 0
0 0 0
0.0899696 0.2966565 0.02674775
0 0.0243161 0.08753795
0.1142859 0.05835865 0.05592705
0.3477205 3.353195 5.75562
0.250456 0 0.00243161
0.0194529 0.0462006 0.3671735
0 0 0
0 0 0
0 0 0
0 0 0
0 0 0
0 0 0.1410335
0.7902735 0.537386 0.0170213
0 0.1215805 0.08024315
0.043769 0.00486322 0.00243161
0 0.00243161 0.00486322
0.00486322 0.00243161 0
0.00972646 0.07537995 0.8340425
0 0 0
0 0 0
0 0 0
0 0 0
0 0 0
0 0.7416415 1.592705
0.274772 0.0145897 0
0.01458967 0.4158055 0.114286
0 0 0
0 0 0
0 0.00243161 0.00243161
0 0.00486322 0.0680851
0.00243161 0 0
0 0 0
0 0 0
0 0.00729483 0.00972644
0.00486322 0.0194529 0.04863225
0.143465 3.338605 3.192705
0.2723405 0.00972646 0.00243161
0.0413374 0.6832825 0.07781155
0 0 0
0 0 0
0 0 0.00243161
0 0 0
0.1702125 0 0
0 0 0
0 0 0.05106385
0.08510635 0.03161095 0.2577505
0.06322185 0.1167175 0.2723405
0.330699 1.96231 3.037085
0.583587 0.05835865 0.00486322
0.02917935 0.189666 0.03161095
0 0 0
0 0 0
0 0.00243161 0
0 0 0
1.378725 0.03161095 0
0 0 0
0 0.00486322 6.193315
5.198785 0.155623 1.456535
0.1920975 0.087538 0.1021279
0.231003 1.218235 4.496045
2.361095 0.3428575 0.01702127
0.00243161 0.0218845 0.01215807
0 0 0
0 0 0.00243161
0 0.00486322 0
0 0 0
0.8 0.235866 0.043769
0 0 0
0 0.02431615 9.395745
8.73435 0.680851 7.83222
1.317935 0.138602 0.1288755
0.213982 1.252275 4.938605
3.508815 0.6881455 0.0899695
0.0170213 0.00243161 0
0.02674775 0.09969625 0.04620065
0 0.00972645 0.0194529
0.00972645 0.00243161 0
0 0 0
0.364742 0.435258 1.23526
0.656535 0.01215806 0
0 0.318541 3.324015
1.19149 0.962918 5.458965
1.05532 0.4644375 0.3598785
0.5155015 1.58541 2.390275
1.31793 0.401216 0.1823705
0.114286 0.00972644 0
0.0194529 0.3404255 0.5787235
0.0462006 0.01458967 0.00729483
0 0 0
0 0 0
0.9240125 0.425532 1.46383
3.917325 2.05471 0.5544075
0.386626 0.7100305 0.7027355
0.213982 0.838906 1.225535
0.4012155 1.033435 1.595135
1.429785 1.56353 1.72401
0.855927 0.218845 0.08753815
0.255319 0.5665655 0.243161
0.00243161 0.0243161 0.0680851
0.0145897 0 0
0 0 0
0 0 0
0.731915 0.5106385 0.389058
1.031005 2.042555 1.665655
1.0504535 0.3185415 0.145897
0.408511 0.758663 0.2772035
0.3282675 1.259575 2.64559
2.803645 1.458965 0.629787
0.49848 0.3331305 0.1361705
0.444985 3.27781 3.238905
0.218845 0.00243161 0
0 0 0
0 0 0
0 0 0
0.8972645 1.49544 1.227965
0.6370825 0.3963525 0.3331305
0.238298 0.2310035 0.4206685
0.6905775 0.406079 0.3550155
0.5592705 1.05775 2.144685
3.16596 1.85289 0.9142855
0.668693 0.554407 0.2820665
0.238298 2.621275 5.337385
0.6151975 0.00486322 0
0 0 0
0 0 0
0 0 0
0.7270515 1.02371 2.013375
1.9769 1.300915 0.999394
0.919149 0.8462005 0.702736
0.656535 0.6322185 0.994527
1.0066875 0.824316 1.05532
1.833435 2.04012 1.617025
1.052885 0.4814585 0.235866
0.1920975 0.3768995 0.7902735
0.243161 0.01458966 0
0 0 0
0 0 0
0 0 0
1.38845 1.062612 0.87538
0.831611 0.787842 0.8534955
0.819453 0.8267475 0.836474
1.065045 1.111245 1.753195
1.34468 0.768389 0.6346505
0.819453 1.196355 1.20851
0.8972645 0.4790275 0.2844985
0.2650455 0.2455925 0.3209725
0.398784 0.02674775 0
0 0 0
0 0 0
0 0 0
1.26687 1.63161 1.51246
0.8656535 0.6103345 0.532523
0.673556 0.851064 0.921581
1.125835 1.366565 1.48328
1.30091 1.0212755 0.792705
0.6638295 1.0066895 0.926444
0.8826745 0.6297875 0.561702
0.775684 0.2966565 0.700304
0.8218845 0.05835865 0
0 0 0
0 0 0
0 0 0
0.637082 0.612766 0.9823705
1.73131 0.982369 0.707599
0.7635255 0.851064 1.07234
1.016415 1.15015 1.043165
1.184195 1.29848 1.0845
0.931307 0.892401 0.982371
0.970213 0.7854105 1.11854
1.1307 0.449848 0.960486
0.999391 0.114286 0
0 0 0
0 0 0
0 0 0
4.525225 2.888755 0.843769
1.08207 1.865045 0.8048635
0.581155 0.6030395 0.88997
0.926444 1.128265 1.25714
1.179335 1.15015 1.060185
1.1307 0.8924015 0.868085
1.07477 0.996959 1.64377
1.48085 0.7100305 1.88936
2.166565 0.537386 0.01215807
0 0 0
0 0 0
0 0 0
1.184195 3.80547 1.45167
0.4887535 1.638905 1.393315
0.5957445 0.3647415 0.8048635
1.19149 1.0115475 1.152585
1.181765 1.16231 1.120975
1.023707 0.982371 0.914286
1.257145 1.1307 1.82614
1.95988 1.065045 2.41459
4.22857 1.169605 0.043769
0 0 0
0 0 0
0 0 0
0 0.30152 1.619455
0.30152 0.637082 1.76049
1.198785 0.651672 0.66383
1.334955 1.366565 1.1769
1.142855 1.11854 1.118545
1.08693 0.843769 0.9361705
1.048025 1.031005 1.349545
1.831 1.488145 1.42006
1.77994 0.4401215 0.00486322
0 0 0
0 0 0
0 0 0
0 0.01945291 0.8145895
0.520365 0.2285715 1.201215
1.37386 1.41763 0.902128
1.1234 1.38845 1.159875
1.013984 1.03587 0.979941
0.9045595 0.9094225 0.7829785
0.899696 0.8972645 0.906991
1.366565 1.782375 1.1404235
0.2844985 0.05835865 0.00243161
0 0 0
0 0 0
0 0 0
0 0 0.9215805
1.14772 0.2844985 0.780547
0.9775075 1.84316 1.31793
1.05775 1.259575 1.164745
0.9993915 0.8583585 0.858359
0.8267475 0.7927055 0.576292
0.6589665 0.695441 0.6297875
0.6905775 1.21581 0.8583585
0.1167172 0.02674772 0
0 0 0
0 0 0
0 0 0
0 0 1.30334
2.1155 0.5422495 0.748936
1.031002 1.40304 1.39088
0.9531915 1.227965 1.20851
1.05775 0.8364745 0.7537995
0.7392095 0.763526 0.683283
0.4960485 0.5203645 0.6784195
0.8607905 0.702736 0.2796355
0.02431615 0 0
0 0 0
0 0 0
0 0 0
0 0 0.2601825
0.775684 0.43769 0.6541035
1.398175 1.68997 1.06505
0.812158 1.07234 1.225535
1.120975 1.128265 0.8656535
0.8218845 0.8851065 0.787842
0.600608 0.58845 0.7537995
0.996961 0.846201 0.1288755
0.00243161 0 0
0 0 0
0 0 0
0 0 0
0 0 0.00243161
0.08996965 0.143465 0.3039515
1.2231 1.81641 0.9531915
0.7854105 0.996958 1.274165
1.42249 1.30334 0.979941
0.899696 1.0139825 0.9872325
0.702736 0.656535 0.6930095
0.7221885 0.6419455 0.1556235
0 0 0
0 0 0
0 0 0
0 0 0
0 0 0
0 0.0218845 0.106991
0.700304 1.23769 0.756231
0.680851 0.989664 1.286325
1.395745 1.395745 1.02371
0.979939 1.038295 1.03587
0.8413375 0.561702 0.488754
0.6346505 0.7610945 0.303951
0.00729483 0 0
0 0 0
0 0 0
0 0 0
0 0 0
0 0 0
0 0 0
0 0 0
0 0 0
0 0 0
0 0 0
0 0 0
0 0 0
0 0 0.206687
0.566565 0.568997 0.770821
0.675988 0.795137 1.062615
0 0 0
0 0 0
0 0 0
0 0 0
0 0 0
0 0 0
0 0 0
0 0 0
0 0 0
0 0.00486322 0.1288755
0.3112465 0.736778 0.8924015
1.11611 2.954405 3.114895
0.00486322 0 0
0 0 0
0 0 0
0 0 0
0 0 0
0 0 0
0 0 0
0 0 0
0 0 0
0 0.01702127 0.04863225
0.192097 0.999391 1.28389
1.806685 4.28207 2.044985
0.00729483 0 0
0 0 0
0 0 0
0 0 0
0 0 0
0 0 0
0 0 0
0 0 0
0 0 0
0.00243161 0.00243161 0.00972646
0.1556235 0.824316 0.4644375
0.544681 0.9094225 0.444985
0.199392 0 0
0 0 0
0 0 0
0 0 0
0 0 0
0 0 0
0 0 0
0 0 0
0 0.00243161 0.03161095
0.0656535 0.0583587 0.0778115
0.1215806 0.2528875 0.1580545
0.355015 0.5082065 0.4085105
0.950758 0 0
0 0 0
0 0 0
0 0 0
0 0 0
0 0 0
0 0 0
0 0 0
0.00243161 0.05592705 0.2431615
1.0358655 14.24195 16.79515
0.2723405 0.0462006 0.0705167
0.1337385 0.111854 0.466869
0.0462006 0 0
0 0 0
0 0 0
0 0 0
0 0 0
0 0 0
0.07537995 0.2285715 0.043769
0 0 0.00486322
0.1604865 1.067479 1.395745
2.689365 16.2529 10.7477
0.1361705 0.00486322 0.00972644
0.03161095 0.2577505 4.63222
0 0 0
0 0 0
0 0 0
0 0 0
0 0 0
0 0 0.0170213
0.3355625 0.369605 0.0194529
0 0 0.00729485
0.187234 0.7902735 0.600608
0.1288752 0.1045595 0.02917935
0.00243161 0 0.00486322
0.08024315 0.3987845 2.460795
0 0 0
0 0 0
0 0 0
0 0 0
0 0.00243161 0.00243161
0.00243161 0.00972644 0.3963525
0.5665655 0.0632219 0.00243161
0.00243161 0.00243161 0.0218845
0 0.00972646 0.00729483
0 0 0.00486322
0 0 0
0.00243161 0.00972645 0.01458967
0 0 0
0 0 0
0 0 0
0 0 0
0.00243161 0.0583587 0.0778116
0.0340426 0.204255 2.76474
3.49909 0.282067 0.02674775
0.00972646 0.00243161 0.0413374
0 0.00486322 0
0 0 0.00243161
0.00243161 0 0
0 0 0
0.0243161 0 0
0 0 0
0 0 0
0.00486322 0.00486322 0.02188452
0.0486322 0.1094225 0.2018235
0.0705167 0.6662615 5.262005
4.68815 0.406079 0.10699105
0.0778117 0.00243161 0.00486322
0.00486322 0.257751 0.0656535
0 0.00243161 0.00729485
0 0 0
0 0 0
1.47356 0.01215807 0
0 0 0
0 0 0.1045592
0.474164 0.09240135 0.751368
0.265046 0.1896655 0.1507595
0.2528875 0.78541 2.378115
1.424925 0.294225 0.5519755
0.294225 0 0
0.0729485 7.02006 2.29301
0.00243161 3.902735 5.731305
0.01458967 0 0
0 0 0
1.51489 0.1969605 0.00972644
0 0 0
0 0 0.984804
2.02067 0.306383 4.170215
1.548935 0.5276595 0.2917935
0.269909 0.4547115 0.683283
0.4911855 0.28693 1.14772
0.7148935 0.01458966 0
0.0680851 16.77325 11.966
0.1702125 19.84195 16.9556
0.00972644 0 0
0 0 0
0.464438 0.413374 0.581155
0.0899696 0 0
0 0.192097 2.8693
1.137995 0.374468 2.94225
1.08936 0.780547 0.697872
0.401216 0.325836 0.3598785
0.4133735 0.1361705 0.6297875
0.7392095 0.07051675 0.00243161
0.00729483 3.528265 7.496655
0.1361705 0.9775075 0.4960485
0 0 0
0 0 0
1.094224 0.4036475 0.7829785
1.082065 0.311246 0.111854
0.5227965 2.17386 1.466265
0.2674775 0.7148935 1.05046
0.4595745 0.8778115 1.159875
0.748936 0.3793315 0.3987845
0.488754 0.231003 0.2285715
0.581155 0.1945285 0.03647415
0.00486322 0.0194529 0.1823705
0.0145897 0 0
0 0 0
0 0 0
0.8851065 0.525228 0.3015195
0.45228 0.5738605 0.7975685
1.456535 0.943465 0.2018235
0.3161095 0.782979 0.4085105
0.36231 0.8072945 1.20851
1.244985 0.680851 0.5155015
0.3914895 0.2723405 0.2650455
0.413374 0.5519755 0.3598785
0.07537995 0.00972644 0
0 0 0
0 0 0
0 0 0
0.7732525 1.099085 0.7732525
0.3209725 0.2310035 0.1896655
0.194529 0.2480245 0.3355625
0.819453 0.685714 0.333131
0.5544075 1.09666 0.943465
0.919149 0.911854 0.843769
0.5981765 0.568997 0.542249
0.3477205 0.7173255 1.123405
0.255319 0.02917935 0
0 0 0
0 0 0
0 0 0
0.629787 0.81459 1.29119
1.06018 0.8583585 0.7343465
0.802432 0.851064 1.11854
1.20608 0.763526 0.6881455
0.9531915 1.091795 0.683283
0.632219 1.0577495 1.40061
1.094225 0.7854105 0.668693
0.551976 0.644377 0.6832825
0.223708 0.0218845 0
0 0 0
0 0 0
0 0 0
1.06018 0.938602 0.7465045
0.748936 0.899696 1.184195
1.24012 1.155015 1.215805
1.169605 0.911854 1.249845
1.483285 0.9872325 0.607903
0.812158 1.29362 1.52462
1.181765 1.0382985 0.756231
0.6151975 0.688146 0.5471125
0.3282675 0.02917935 0
0 0 0
0 0 0
0 0 0
1.49787 1.8772 1.52948
0.782979 0.624924 0.702736
0.93374 0.93374 0.8972645
0.8 0.919149 1.052885
1.201215 0.9410335 0.693009
0.9094225 1.186625 1.456535
1.108815 1.06018 0.9920975
1.68754 1.31307 0.8218845
0.598176 0.0656535 0
0 0 0
0 0 0
0 0 0
0.641945 0.9653495 1.471125
1.969605 0.8875385 0.707599
0.8778115 0.9094225 0.892403
0.9215805 0.8364745 0.8705165
0.9410335 1.060185 0.9531915
1.04073 1.225535 1.152585
1.0382955 0.7927055 0.9045595
2.4462 2.18602 0.6516715
0.454711 0.2528875 0.00729483
0 0 0
0 0 0
0 0 0
2.43161 1.364135 0.8
1.8383 2.280855 1.25714
0.8413375 0.8024315 0.8534955
0.8024315 0.748936 0.962918
1.21824 1.27903 1.2693
1.38359 1.242555 1.09909
1.091795 0.8 0.8170215
2.074165 2.27842 0.7781155
0.500912 0.554407 0.0705167
0 0 0
0 0 0
0 0 0
2.244375 3.74711 0.887538
0.4741645 1.668085 1.35684
0.982371 0.488754 0.5665655
1.067475 1.0164135 1.242555
1.25714 1.361705 1.291185
1.29119 1.227965 1.0237105
1.106385 0.9313085 0.714894
1.544075 2.35137 1.249845
0.627356 0.544681 0.0753799
0 0 0
0 0 0
0 0 0
0.08024335 2.6845 2.53617
0.182371 0.617629 0.5787235
0.8243165 0.6905775 0.510638
1.08693 1.383585 1.305775
1.12827 1.3228 1.29119
1.23526 1.1769 0.93617
1.052887 0.9045595 0.6735565
1.2231 2.426745 1.88936
0.481459 0.1920975 0.02917935
0 0 0
0 0 0
0 0 0
0.00243161 1.062615 5.94772
0.8000005 0.3525835 0.493617
0.4887535 1.244985 0.763526
0.7975685 1.522185 1.308205
1.10395 1.155015 1.096655
1.142855 1.19149 0.916717
1.0796335 0.999394 0.695441
0.9240125 2.6383 2.137385
0.2407295 0.03890575 0.00729483
0 0 0
0 0 0
0 0 0
0 0.984804 19.42615
4.410945 0.668693 0.9118545
0.668693 1.43465 1.276595
0.863222 1.191485 1.41763
1.30821 1.045595 0.8705165
1.0383 0.9094225 0.962918
0.9677815 0.9288775 0.9142855
1.108815 2.15927 1.349545
0.0705167 0.00243161 0
0 0 0
0 0 0
0 0 0
0 0.12158075 8.81702
3.839515 0.6711245 0.9045595
1.354405 1.609725 1.39331
0.812158 0.989664 1.155015
1.05775 1.013982 0.931307
0.904559 0.819453 0.9094225
0.7537995 0.7586625 0.8924015
1.325225 1.79696 0.5471125
0.0218845 0 0
0 0 0
0 0 0
0 0 0
0 0.00243161 0.3866265
0.430395 0.187234 0.2966565
1.06991 2.31003 1.72158
0.6735565 0.81459 0.9896655
1.123405 1.11368 0.948328
0.87538 0.8996965 0.9215805
0.6589665 0.5641335 0.744073
1.34468 1.415195 0.2893615
0 0 0
0 0 0
0 0 0
0 0 0
0 0.00243161 0.00729485
0.0145897 0.121581 0.209119
0.5300915 1.874775 2.251675
0.8097265 0.8607905 0.9848025
1.155015 1.29362 0.977509
0.843769 1.050455 0.9337385
0.712462 0.5957445 0.680851
1.05046 1.050456 0.2844985
0 0 0
0 0 0
0 0 0
0 0 0
0 0 0
0 0.01702127 0.099696
0.2844985 1.074775 2.08146
1.140425 0.6346505 0.8462005
0.9993935 1.04802 0.8607905
0.7416415 0.9215805 0.885106
0.8072945 0.600608 0.5908815
0.790274 0.8559275 0.3963525
0.0267477 0 0
0 0 0
0 0 0
0 0 0
0 0 0
0 0 0
0 0 0
0 0 0
0 0 0
0 0 0
0 0 0
0 0 0
0 0 0
0 0 0.03404257
0.43769 0.7416415 0.6662615
0.549544 0.5544075 0.8291795
0.00243161 0 0
0 0 0
0 0 0
0 0 0
0 0 0
0 0 0
0 0 0
0 0 0
0 0 0
0 0 0.02431615
0.231003 1.15988 1.63404
1.016414 2.4 2.46565
0.1045595 0.00243161 0
0 0 0
0 0 0
0 0 0
0 0 0
0 0 0
0 0 0
0 0 0
0 0 0
0 0.00243161 0.0145897
0.2261395 2.378115 2.772035
1.49301 4.320975 2.589665
0.05349545 0 0
0 0 0
0 0 0
0 0 0
0 0 0
0 0 0
0 0 0
0 0 0
0 0 0
0 0.00243161 0.00972644
0.1240125 1.210945 1.0115485
0.369605 0.8291795 0.474164
1.500305 0.00243161 0
0 0 0
0 0 0
0 0 0
0 0 0
0 0 0
0 0 0
0 0 0
0 0.00243161 0
0 0 0
0.05592705 0.201824 0.2164135
0.342857 0.15076 0.1702125
7.75198 0.01215807 0
0 0 0
0 0 0
0 0 0
0 0 0
0 0 0
0 0 0
0 0 0
0 0 0.00729483
0.02917932 0.1410335 0.07781155
0.0243161 0.07294835 0.114286
0.1799395 0.05835865 1.62918
0.537386 0 0
0 0 0
0 0 0
0 0 0
0 0 0
0 0 0
0 0.0194529 0.00486322
0.00243161 0 0
0.00243161 0.05835865 0.398784
0.5592705 0.581155 0.162918
0.01702127 0.0218845 0.194529
0.3331305 0.231003 6.23708
0 0 0
0 0 0
0 0 0
0 0 0
0 0 0
0 0 0
0.01458967 0.03161095 0.00729483
0 0 0.00243161
0.00243161 0.2455925 0.6297875
0.299088 0.0729483 0.0364742
0.00243161 0.0364742 0.444985
0.231003 0.0486322 0.1823705
0 0 0
0 0 0
0 0 0
0 0 0
0 0 0
0 0.00729483 0.1848025
0.566565 0.08267495 0.0170213
0.02917935 0.00243161 0
0 0.0267477 0.03404255
0.043769 0.00243161 0.00486322
0.00486322 0.00729485 0.0389058
0.00486322 0 0
0 0 0
0 0 0
0 0 0
0 0 0.00243161
0 0.0194529 0.01215807
0.00486322 0.2528875 6.17386
8.69301 1.035865 0.391489
0.323404 0.0194529 0.00243161
0 0.0243161 0.194529
0.03647415 0 0.02431612
0.00486322 0 0
0 0 0
0.043769 0 0
0 0 0
0 0 0
0 0 0
0.0243161 0.0632219 0.1458965
0.138602 0.7975685 8.055925
8.294225 1.17933 2.229785
2.329485 0.05106385 0
0.00486322 3.897875 9.048025
0.1410335 0.1823705 0.1969605
0.00729483 0 0
0 0 0
1.784805 0.0194529 0
0 0 0
0 0 0
0.00486322 0.01215806 0.09483305
0.1969605 0.167781 0.3963525
0.4231005 0.4328265 0.7148935
0.5908815 0.323404 6.139815
5.38602 0.094833 0.00729483
0.01458966 21.34225 20.5058
0.289362 21.77025 13.01395
0 0 0
0 0 0
1.33982 0.313678 0.01945291
0 0 0
0 0 0.0364742
0.1458965 0.0705167 1.0431585
0.795137 0.5349545 0.51307
0.4595745 0.162918 0.0826748
0.043769 0.15076 4.33799
3.978115 0.158055 0.00243161
0.00972644 6.69909 6.764745
0.345289 27.01275 9.97201
0 0 0
0 0 0
0.4960485 0.3671735 0.469301
0.155623 0.0462006 0.00729483
0.02674775 0.3161095 0.9167175
0.2942245 0.4158055 1.7386
0.8486325 1.004254 1.78723
1.0772025 0.2480245 0.2018235
0.1775075 0.1604865 1.1793305
1.784805 0.3574465 0.02917935
0 0.2018235 0.5471125
0.0243161 0.209119 0.07537995
0 0 0
0 0 0
1.86991 0.5082065 0.469301
0.680851 1.320365 1.925835
3.21459 3.525835 1.0139805
0.194529 1.18906 1.227965
0.6395135 1.198785 2.558055
1.865045 0.43769 0.350152
0.3355625 0.2212765 0.313678
1.223099 0.748936 0.1702125
0.01215806 0.00486322 0
0 0.00243161 0
0 0 0
0 0 0
1.23769 0.5957445 0.1969605
0.1629175 0.3282675 0.885106
1.41763 0.8826745 0.2091185
0.462006 1.22553 0.668693
0.4790275 0.9872325 1.70456
1.578115 0.9556215 0.688146
0.442553 0.6054715 0.595745
0.9993925 1.67295 0.6662615
0.1531915 0.04863225 0.00729483
0 0 0
0 0 0
0 0 0
1.14529 1.09909 0.586018
0.155623 0.0778116 0.08024315
0.167781 0.282067 0.418237
0.9118545 0.826748 0.64924
0.4595745 0.7319145 1.142855
1.17447 1.351975 1.303345
0.982371 1.43951 1.3617
0.8145895 1.582975 1.0650475
0.7586625 0.248024 0
0 0 0
0 0 0
0 0 0
0.795137 1.15988 1.0358685
0.6832825 0.6054715 0.530091
0.675988 0.870517 0.9726425
1.364135 1.337385 0.761094
0.637082 0.651672 0.795137
0.9677795 1.668085 1.996355
1.580545 2.018235 1.745895
1.08936 0.9337385 0.851064
0.894833 0.318541 0.00243161
0 0 0
0 0 0
0 0 0
0.787842 0.846201 0.9653495
0.999394 1.091795 1.434655
1.4152 1.531915 1.597565
1.877205 1.22067 0.7197565
0.855927 0.736778 0.593313
0.8170215 1.561095 1.90152
1.612155 1.93799 1.4614
0.9483285 0.892401 0.88997
0.6930095 0.1799391 0
0 0 0
0 0 0
0 0 0
1.475985 1.47112 1.169605
0.6103345 0.6346505 1.259575
1.77508 1.607295 1.20608
0.9604865 0.802432 0.731915
0.902128 0.7927055 0.5884495
0.7975685 1.159875 1.366565
1.35684 1.56839 1.15015
0.8486325 1.286325 1.5003
0.7635255 0.1288755 0.00972646
0 0 0
0 0 0
0 0 0
0.880243 1.41763 2.05228
1.44681 0.7148935 0.6589665
0.919149 1.065045 0.9604865
0.787842 0.761094 0.790274
0.902128 0.848632 0.8218845
0.851064 1.10395 1.050455
1.077205 0.93617 0.787842
1.004255 2.436475 2.103345
0.731915 0.194529 0.0389058
0.00486322 0 0
0 0 0
0 0 0
0.6613985 0.6759875 0.979939
2.20304 1.92097 1.59757
1.32766 0.9361705 0.945897
0.824316 0.7221885 0.921581
0.987233 1.11611 1.137995
1.07234 1.045593 0.9142855
0.863222 0.7586625 0.5082065
0.7781155 2.682065 2.827965
1.1307 0.3793315 0.0899696
0.00972644 0 0
0 0 0
0 0 0
1.09909 0.843769 0.282067
0.887537 1.44681 1.488145
1.72158 0.8729485 0.576292
0.797568 0.8851065 0.87538
1.023707 1.13313 1.167175
1.281455 1.22553 0.804863
0.831611 0.7173255 0.4449845
0.5082065 1.62675 2.528875
1.344685 0.345289 0.1920975
0.05592705 0 0
0 0 0
0 0 0
0.7708205 2.091185 0.6103345
0.1556235 0.7294835 0.406079
0.7659575 0.7465045 0.454711
0.758663 1.337385 1.201215
1.08693 1.062615 1.082065
1.150155 1.096655 0.994527
0.955623 0.863222 0.440122
0.4765955 1.052889 1.818845
0.8413375 0.206687 0.1410335
0.03404255 0 0
0 0 0
0 0 0
0.5203645 5.14286 5.30578
0.5714285 0.624924 0.5349545
0.4279635 0.831611 0.64924
0.751368 1.35684 1.32523
1.157445 0.994529 0.962918
1.106385 1.30821 1.05775
0.987234 0.931307 0.605471
0.680851 1.706995 1.848025
0.389058 0.08753795 0.03647415
0.00486322 0 0
0 0 0
0 0 0
0.03161095 3.589055 10.66505
1.28146 0.6954405 0.8243165
0.870517 1.106385 0.926444
0.637082 1.13556 1.283895
1.334955 1.155015 0.9580545
1.172035 1.108815 1.099085
0.924014 0.899696 0.8851065
1.0164155 3.16839 2.88632
0.262614 0.01215807 0
0 0 0
0 0 0
0 0 0
0 0.1215805 1.152585
0.3793315 0.7051675 0.381763
0.425532 1.242555 1.1769
0.6346505 0.926444 1.24985
1.296045 1.113675 1.035867
0.9215805 1.013982 1.048024
0.8534955 0.7635255 0.792705
1.55866 2.8693 1.97933
0.1069911 0 0
0 0 0
0 0 0
0 0 0
0 0.00243161 0.00729483
0.5276595 2.81824 0.8024315
0.2042555 0.6784195 1.68754
0.848632 0.7927055 0.98237
1.25228 1.259575 1.0091205
0.9604845 1.01155 1.089365
0.9580545 0.697872 0.8583585
1.3617 1.697265 0.656535
0.01945287 0 0
0 0 0
0 0 0
0 0 0
0 0 0
0.1653495 2.300305 2.14468
0.761094 0.3866265 1.81641
1.53921 0.714894 0.8729485
1.15745 1.266865 1.05775
0.938602 0.877812 1.140425
0.9726465 0.673556 0.7148935
1.218235 1.215805 0.318541
0.00972646 0 0
0 0 0
0 0 0
0 0 0
0 0 0
0.00243161 0.08996965 1.517325
1.63891 0.444985 1.5076
2.348935 0.644377 0.7659575
0.982373 1.091795 0.8
0.668693 0.73921 1.0261375
0.870517 0.668693 0.632219
1.189055 1.57812 1.18906
0.1483285 0.00243161 0
0 0 0
0 0 0
0 0 0
0 0 0
0 0 0
0 0 0
0 0 0
0 0 0
0 0 0
0 0 0
0 0 0
0 0 0
0 0 0.01458967
0.486322 0.6832825 0.6589665
0.500912 0.449848 0.4911855
0.119149 0 0
0 0 0
0 0 0
0 0 0
0 0 0
0 0 0
0 0 0
0 0 0
0 0 0
0 0 0
0.1045595 0.943463 1.67781
0.9653495 1.213375 1.47599
1.71915 0 0
0 0 0
0 0 0
0 0 0
0 0 0
0 0 0
0 0 0
0 0 0
0 0 0
0 0 0.00729483
0.08510635 2.14468 4.48632
1.694835 2.404865 2.074165
0.7829785 0.00486322 0
0 0 0
0 0 0
0 0 0
0 0 0
0 0 0
0 0 0
0 0 0
0.00243161 0.00243161 0.00729485
0.00486322 0 0.00243161
0.0656535 1.444375 2.154405
0.595745 0.66383 0.454711
0.2650455 0.00243161 0
0 0 0
0 0 0
0 0 0
0 0 0
0 0 0
0 0 0
0 0 0
0 0.01945287 0.00486322
0 0.00243161 0.00972644
0.05835865 0.204255 0.2480245
0.2674775 0.111854 0.167781
1.497875 0.00243161 0
0 0 0
0 0 0
0 0 0
0 0 0
0 0 0
0 0 0
0 0 0
0 0.00486322 0
0 0.00243161 0.0243161
0.08024315 0.114286 0.2844985
0.3914895 0.0705167 1.53921
0.410942 0 0
0 0 0
0 0 0
0 0 0
0 0 0
0 0 0
0 0 0.00243161
0 0 0
0 0 0
0.00243161 0.00972644 0.1288755
0.1288755 0.172644 4.340425
3.14407 0.08024315 1.668085
0.1167175 0 0
0 0 0
0 0 0
0 0 0
0 0 0
0 0 0
0 0.00243161 0.00486322
0.00243161 0 0
0 0 0
0.00729483 0.04863225 0.2747725
0.0996961 1.49544 22.23465
2.725835 0 0
0.00729485 0 0
0 0 0
0 0 0
0 0 0
0 0 0.00243161
0 0 0.00243161
0.07781155 0.1094225 0.0413374
0.08510635 0.02917932 0.00243161
0.00243161 0 0.00486322
0.0194529 0.01702127 0.08996965
0.043769 1.150155 2.22736
0.00729485 0 0
0.01458967 0 0
0 0 0
0 0 0
0 0 0
0.00243161 0.00729485 0.0243161
0.02431612 0.02674775 0.355015
1.0480245 0.705167 0.838906
1.232825 0.213982 0.03890575
0.01945287 0.00729483 0.0705167
0.05835865 0.00243161 0.00243161
0.0364742 0.0194529 0
0 0 0
0.6151975 0 0
0 0 0
0 0 0
0 0 0
0 0.0826749 0.712462
0.9313085 0.2480245 0.593313
1.123405 1.052885 3.766565
4.975075 0.3841945 0.12644375
0.0462006 0.05592705 0.632219
0.06322185 0.01215807 0.00972646
0 0 0
0 0 0
1.91611 0.209119 0.00243161
0 0 0
0 0 0
0 0 0.00486322
0.0413374 0.2261395 1.908815
2.66748 0.612766 0.192097
0.250456 0.243161 2.80365
3.74711 0.3841945 0.0826747
0.01215806 0.0291793 0.1993925
0.00729483 0.043769 0.01702127
0 0 0
0 0 0
0.566565 0.5057755 0.505775
0.4668695 0.0267477 0
0 0 0
0 0.01945291 0.131307
0.2553195 0.3574465 1.118545
1.561095 0.474164 0.106991
0.03161095 0.01945287 0.5641335
0.955622 0.2285715 0.03647415
0 0.00243161 0.00243161
0.00243161 0.00972646 0
0 0 0
0 0 0
0.763526 0.330699 2.38541
13.93555 7.09544 0.262614
0.8802435 3.45775 0.744073
0.0607903 0.2115505 0.834043
1.15988 1.15988 1.366565
0.9434655 0.3088145 0.1313071
0.07294835 0.0218845 0.111854
0.632219 0.406079 0.05349545
0.01215807 0.00243161 0
0 0.0170213 0
0 0 0
0 0 0
2.08146 0.581155 0.758663
7.238905 17.60975 11.2097
13.42735 12.6492 1.741035
0.2455925 1.276595 1.40061
1.53678 1.398175 2.334345
1.767785 0.4449845 0.2601825
0.184802 0.1410335 0.1531915
0.7732525 0.6419455 0.277204
0.345289 0.0851064 0
0 0.02188451 0
0 0 0
0 0 0
1.17933 0.6176295 0.291793
0.413374 0.894833 1.568385
1.286325 0.962918 0.556839
0.9969595 1.381155 1.111245
1.11125 0.858359 1.592705
1.56596 1.17933 0.7173255
0.5252275 0.6346505 0.393921
0.700304 1.176895 1.0650455
3.16839 1.344685 0.0170213
0 0.00486322 0.00729483
0 0 0
0 0 0
1.6462 0.9629165 0.539818
0.2139815 0.0729483 0.05592705
0.1264437 0.306383 0.9580545
1.34225 1.0455905 1.398175
0.858359 0.561702 0.8364745
1.19392 1.835865 1.51003
1.094225 1.378725 1.06748
0.768389 1.172035 2.134955
6.62857 2.64073 0.043769
0.00243161 0.00243161 0.00243161
0 0 0
0 0 0
1.748325 1.519755 0.780547
0.3598785 0.2844985 0.3525835
0.3720365 0.57386 0.693009
1.038295 1.702125 1.332525
0.7270515 0.5641335 0.5155015
0.958055 1.59027 1.88693
1.8383 2.3538 1.655925
0.9969615 0.972644 1.760485
5.43465 2.290575 0.0364742
0 0 0
0 0 0
0 0 0
0.8291795 1.09179 0.958055
0.72462 0.838906 1.02128
1.0164155 1.062615 1.44438
1.981765 1.87234 1.05289
0.6468085 0.620061 0.564134
0.795137 1.14529 1.427355
1.73131 2.288145 1.53435
0.851064 0.8145895 1.1331295
2.09848 1.279025 0.05592705
0 0 0
0 0 0
0 0 0
1.001824 0.7951365 0.542249
0.49848 0.7221885 1.15745
1.850455 2.19088 1.77994
1.20608 0.931307 0.768389
0.9361725 0.855927 0.7781155
0.695441 0.9483285 1.1769
1.15015 1.5076 1.099085
0.58845 0.7732525 1.262005
1.1307 0.95076 0.4474165
0.0340426 0 0
0 0 0
0 0 0
1.43465 1.37386 1.184195
0.6857145 0.5592705 0.705167
0.9896645 1.30334 1.082065
0.7708205 0.787842 0.8
0.81459 0.9240125 0.7416415
0.868085 0.8705165 1.004253
0.8972645 0.9653485 0.7489365
0.544681 0.5908815 1.16474
1.1817655 0.924012 0.780547
0.05592705 0 0
0 0 0
0 0 0
0.5082065 1.060185 1.687535
1.58298 1.074775 1.40061
1.29848 1.128265 1.05775
1.111245 0.8656535 0.763526
0.7854105 0.88997 0.8097265
0.9288755 0.960486 0.855927
0.680851 0.6662615 0.736778
0.5033435 0.549544 1.339815
1.84073 0.8267475 0.51307
0.1580545 0.00243161 0
0 0 0
0 0 0
0.145897 0.216413 0.5641335
1.507595 1.33982 1.563525
2.271125 1.201215 0.7392095
1.0261375 1.043165 0.982371
0.962918 0.8899695 0.99696
1.0139805 1.035865 0.945897
0.6395135 0.617629 0.5762915
0.4231 0.4425535 1.189055
2.10091 0.66383 1.0893605
1.1136785 0.0243161 0
0 0 0
0 0 0
0.5203645 0.2650455 0.1240125
0.612766 0.746505 0.66383
1.0699075 0.9896645 0.5641335
0.7586625 1.13313 1.10152
1.140425 0.958055 0.989664
0.9313085 1.0310025 0.945897
0.744073 0.607903 0.5665655
0.474164 0.357447 0.953194
1.337385 0.444985 1.198785
0.770821 0.00486322 0
0 0 0
0 0 0
2.37325 0.989664 0.398784
0.43769 0.6954405 0.7319145
0.7975685 0.933739 0.505775
0.6176295 1.06018 1.230395
1.21094 1.057755 0.9945275
0.970211 1.09909 1.06991
0.8486325 0.629787 0.5617025
0.624924 0.87538 1.765345
1.29848 0.2407295 0.5106385
0.05349545 0 0
0 0 0
0 0 0
0.1434655 0.28693 0.2674775
0.5714285 0.7465045 0.2699085
0.551976 1.038299 0.712462
0.644377 0.87538 1.055315
1.28146 1.184195 0.904559
0.9240125 1.135565 1.031001
0.943465 0.617629 0.5714285
0.979937 2.212765 3.956235
1.731305 0.1167175 0.0632219
0 0 0
0 0 0
0 0 0
0 0 0.1094225
5.184195 8.085105 0.6954405
0.1167175 0.4158055 0.8145895
0.5908815 0.7075985 1.094225
1.2693 1.25228 0.9215805
0.882675 1.0431625 1.079635
1.0018245 0.8534955 0.6297875
1.303345 2.511855 3.068695
0.9361705 0.02674775 0.00243161
0 0 0
0 0 0
0 0 0
0 0 0.03404255
5.908815 19.67905 4.10456
0.807295 0.1677815 0.5325225
0.8364745 0.64924 1.021277
1.23769 1.347115 1.0383
1.11854 1.10395 1.179335
1.12827 0.855927 0.7708205
1.310635 1.848025 0.933737
0.1458965 0.00243161 0
0 0 0
0 0 0
0 0 0
0 0 0.00243161
0.231003 2.874165 3.59635
2.696655 0.3744685 0.36231
1.08693 0.7343465 0.843769
1.23526 1.38602 1.11854
0.911854 1.07234 1.230395
1.196355 0.899696 0.8583585
1.159875 1.415195 0.66383
0.087538 0.00243161 0
0 0 0
0 0 0
0 0 0
0 0 0
0 0.00972644 1.210945
5.63161 1.33982 0.2772035
1.75076 0.8826745 0.717325
1.09179 1.25957 1.048025
0.8389055 0.8851065 1.113675
1.123405 0.7416415 0.6954405
1.006689 1.53921 1.787235
0.741641 0.043769 0.0194529
0.00729483 0.00243161 0
0 0 0
0 0 0
0 0 0
0 0 0
0 0 0
0 0 0
0 0 0
0 0 0
0 0 0
0 0 0
0 0 0
0 0 0.00243161
0.1775075 0.4960485 0.51307
0.734347 1.072345 0.756231
0.0364742 0 0
0 0 0
0 0 0
0 0 0
0 0 0
0 0 0
0 0 0
0 0 0
0 0 0
0 0 0.00243161
0.05349545 0.4206685 1.123405
1.334955 1.65836 1.49301
1.61702 0 0
0 0 0
0 0 0
0 0 0
0 0 0
0 0 0
0 0 0
0 0 0
0 0 0
0 0 0
0.0267477 0.95076 3.32158
1.96231 2.75258 2.89605
1.48815 0 0
0 0 0
0 0 0
0 0 0
0 0 0
0 0 0
0 0 0
0 0 0
0 0 0.00486322
0.00486322 0.02917935 0.02674775
0.08024315 0.992098 2.46079
1.167175 1.12097 1.137995
0.05349545 0 0
0 0 0
0 0 0
0 0 0
0 0 0
0 0 0
0 0 0
0 0 0
0 0.0243161 0.00972646
0.01702127 0.03161095 0.08024315
0.22614 0.350152 0.3598785
0.2674775 0.231003 0.213982
0.0243161 0 0
0 0 0
0 0 0
0 0 0
0 0 0
0 0 0
0 0 0
0 0 0
0.00729483 0.0145897 0.00243161
0.00486322 0.03404255 0.369605
0.9531925 0.51307 0.4352585
0.464438 0.2237085 0.4109425
0.5592705 0.00486322 0
0 0 0
0 0 0
0 0 0
0 0 0
0 0 0
0 0 0
0 0 0
0 0.00486322 0.00486322
0.01215807 0.2504555 4.54468
3.83708 0.87538 6.97143
4.372035 0.313678 0.1580545
3.768995 0.124012 0
0 0 0
0 0 0
0 0 0
0 0 0
0 0 0
0 0 0.00243161
0 0 0.00243161
0 0.01215807 0.02431615
0.0632219 1.291185 14.10335
3.511245 4.296655 37.18905
3.67903 0.00243161 0
3.59392 0.1896655 0
0 0 0
0 0 0
0 0 0
0 0 0
0 0 0
0 0.00972646 0.0413374
0.0632219 0.05349545 0.01215806
0.08753795 0.143465 0.0729483
0.06079025 0.4984805 2.48997
0.505775 3.40912 4.39149
0.0170213 0 0
2.351365 0.15076 0
0 0 0
0 0 0
0 0 0
0 0 0.02188452
0.01458966 0.01215806 0.00972644
0.06322185 0.2285715 0.466869
0.906991 0.2966565 0.07781155
0.1604865 0.235866 0.114286
0.03404255 0.02917935 0.1167172
0.250456 0.1045595 0
0 0 0
1.986625 0.398784 0.00972645
0 0 0
0 0 0
0 0 0
0 0.0705167 1.15988
1.378725 0.5592705 0.262614
0.381763 0.656535 0.8607905
1.62918 0.4717325 0.21155
0.1896655 0.2310035 0.1045594
0.02674771 0.01215807 0.03161095
0.01458967 0 0
0 0 0
0.72462 0.8583585 0.2285715
0.0170213 0 0
0 0 0
0 0 0
0.01945287 0.4279635 4.248025
4.972645 1.590275 0.4717325
0.3209725 0.206687 0.2115505
1.41763 1.0990875 0.308815
0.09726455 0.05106385 0.00486322
0 0.00243161 0
0 0 0
0 0 0
0.199392 0.571429 1.848025
1.668085 0.05106385 0
0 0 0
0 0.00243161 0.03161095
0.393921 0.7416415 2.56292
2.65775 1.016416 0.2966565
0.08024315 0.01215807 0.06565345
2.95684 4.04377 0.5300915
0.0729485 0.00243161 0
0 0 0
0 0 0
0 0 0
1.17933 0.4911855 2.448635
6.37568 1.27173 0.01215806
0.00486322 0.1094225 0.1094225
0.0486322 0.0996959 0.406079
1.81155 1.818845 1.150155
0.911854 0.586018 0.2723405
0.119149 0.0462006 0.05349545
3.248635 7.888145 1.006687
0.2407295 0.0851062 0
0 0.00486322 0.00243161
0 0 0
0 0 0
1.11611 0.690578 0.8413375
1.288755 0.7513675 0.0972646
0.06079025 0.274772 0.262614
0.299088 0.617629 1.244985
2.096045 1.986625 1.680245
0.931307 0.393921 0.3768995
0.4328265 0.4303955 0.3136775
2.35623 8.714895 2.30517
1.458965 1.125835 0.0194529
0.00486322 0.3185415 0.962918
0.0170213 0 0
0 0 0
0.851064 0.6224925 0.600608
0.2650455 0.05835865 0.01702127
0.0413374 0.1142857 0.4109425
0.894833 0.926444 1.094225
1.48328 1.274165 1.638905
1.21094 0.7951365 0.564134
0.8656535 1.172035 0.7416415
2.73556 4.2383 1.34225
4.19939 5.68024 0.14589675
0.01215807 1.0674755 8.087535
0.71003 0 0
0 0 0
1.580545 0.712462 0.72462
0.4303955 0.1337385 0.0632219
0.106991 0.350152 0.9823725
1.41763 0.8607905 1.0212755
0.958055 0.81459 0.9361705
1.140425 1.16474 0.870517
0.9483285 0.992096 0.7708205
2.40243 1.848025 1.232825
7.435865 6.37568 0.194529
0.0413374 0.2334345 1.14529
0.194529 0 0
0 0 0
3.178115 1.651065 0.700304
0.406079 0.204255 0.1386015
0.2091185 0.350152 0.787842
0.975076 1.29848 1.390885
0.926444 0.641945 0.6395135
0.906991 1.31307 1.29848
1.21094 1.29848 0.7537995
0.9920955 0.790274 2.08146
9.95017 4.578725 0.0875381
0.00972646 0.01458966 0.05106385
0.00486322 0 0
0 0 0
1.14529 1.31307 0.9677815
0.6662615 0.5471125 0.6468085
0.5738605 0.549544 0.763526
1.383585 1.56596 1.332525
0.909423 0.7221885 0.6857145
0.9653495 1.13556 1.276595
1.47599 1.49544 1.035865
0.5276595 0.751368 1.989055
4.17021 2.451065 0.333131
0.00972645 0.00486322 0.00729483
0 0 0
0 0 0
0.7975685 0.474164 0.5908815
0.6613985 0.9215805 1.51246
1.816415 1.8845 1.49787
1.240125 1.0018255 0.9775075
0.972645 0.7586625 0.926444
0.9094225 0.979939 1.0845005
1.24985 1.28389 1.22067
0.661398 0.880243 1.78237
1.368995 2.1155 3.26565
0.2942245 0.01215807 0
0 0 0
0 0 0
1.475985 0.972643 0.5349545
0.4425535 0.520365 0.846201
1.16717 1.2693 1.27173
0.906991 0.8121585 0.8340425
0.790274 0.868085 0.9848025
0.9653495 0.775684 0.9848025
0.8413375 1.15988 1.14529
0.736778 0.719757 1.09179
0.994529 1.75076 2.628575
0.3355625 0.1653495 0.01215806
0 0 0
0 0 0
0.7343465 1.24012 1.21824
1.023707 1.0018255 1.15988
1.0577525 1.07964 1.3155
1.23526 1.106385 1.021274
0.855927 0.909423 0.887538
0.8072945 0.8 0.8729485
0.744073 0.987233 0.8972645
0.668693 0.661398 0.6930095
1.0382955 0.6224925 0.675988
0.9288755 0.3623105 0.00972646
0 0 0
0 0 0
0.143465 0.4425535 1.0601835
1.337385 1.68754 2.28571
2.11793 1.15988 1.12584
1.242555 1.14286 1.186625
1.084495 0.8389055 0.7708205
0.8875385 0.8486325 0.95076
0.7367785 0.8121585 0.8340425
0.5471125 0.4620065 0.6468085
1.223099 0.398784 2.154405
4.12401 0.10699095 0
0 0 0
0 0 0
0.209119 0.2018235 0.505775
0.7951365 0.9799375 1.517325
1.65836 0.8656535 0.5227965
0.8534955 1.15988 1.167175
1.10395 1.009117 0.792705
0.8680855 0.7927055 1.001824
0.8048635 0.6103345 0.600608
0.4474165 0.4474165 0.8486325
1.322795 0.605471 3.17568
2.19818 0.00243161 0
0 0 0
0 0 0
0.1653495 0.1021276 0.2723405
0.464438 0.4717325 0.7708205
1.140425 1.077206 0.5227965
0.675988 0.921581 1.05289
1.1769 1.0066875 0.882675
0.899696 0.982373 1.045595
0.9872325 0.5276595 0.486322
0.4644375 0.5422495 1.624315
2.453495 1.086932 2.9155
0.58845 0 0
0 0 0
0 0 0
0.02431615 0.03647415 0.418237
1.85775 0.6905775 0.1264435
0.262614 0.7854105 0.6905775
0.49848 0.8510635 1.0845
1.22553 1.082065 0.9361705
0.899696 0.9823705 1.157445
0.970213 0.668693 0.430395
0.639514 1.51489 2.78176
3.321585 1.19149 1.381155
0.2334345 0 0
0 0 0
0 0 0
0 0.00972644 0.6346505
8.96292 6.97143 1.37386
0.2212765 0.1142857 0.449848
0.605471 0.7537995 1.018845
1.25714 1.230395 1.065045
0.9531915 1.04802 1.05775
1.045595 0.712462 0.605471
1.050454 2.589665 3.15137
1.775075 0.3768995 0.337994
0.0899695 0 0
0 0 0
0 0 0
0 0.00243161 0.00972644
1.40304 2.949545 2.05471
1.34468 0.170213 0.1410335
0.5398175 0.656535 0.938602
1.20851 1.376295 1.125835
0.9264425 1.062615 1.19392
1.052885 0.9483285 0.8486325
1.22067 2.723405 2.22249
0.688146 0.1288755 0.043769
0.0413374 0.00972644 0
0 0 0
0 0 0
0 0 0
0 0.00486322 0.1240125
1.0018245 0.66383 0.1094226
0.4790275 0.7902735 0.921581
1.196355 1.41763 1.286325
0.9604865 1.142855 1.322795
1.21824 0.943465 0.858359
1.048025 1.65836 1.473555
0.595745 0.148328 0.01458967
0.01458967 0.00729485 0
0 0 0
0 0 0
0 0 0
0 0 0.00243161
0.66383 1.6924 0.231003
0.500912 0.95076 0.899696
1.011552 1.342245 1.181765
0.8778115 0.987234 1.201215
1.2231 0.9677795 0.775684
0.736778 1.16231 1.43465
1.0261375 0.5471125 0.08510655
0.0194529 0.00972646 0
0 0 0
0 0 0
0 0 0
0 0 0
0 0 0
0 0 0
0 0 0
0 0 0
0 0 0
0 0 0
0 0 0
0 0 0
0.02674775 0.325836 0.8097265
2.854715 4.24316 2.329485
0 0 0
0 0 0
0 0 0
0 0 0
0 0 0
0 0 0
0 0 0
0 0 0
0 0 0
0 0 0
0.0194529 0.2042555 1.10152
2.82553 3.64985 2.934955
0.00486322 0 0
0 0 0
0 0 0
0 0 0
0 0 0
0 0 0
0 0 0
0 0 0
0 0 0
0 0 0.00486322
0.0218845 0.712462 3.54286
4.092405 5.25228 4.28693
0.0413374 0 0
0 0 0
0 0 0
0 0 0
0 0 0
0 0 0
0 0 0
0 0 0
0 0.00486322 0.00729485
0.00243161 0.00729485 0.0462006
0.094833 1.20851 5.410335
3.99514 2.648025 1.597565
0.119149 0 0
0 0 0
0 0 0
0 0 0
0 0 0
0 0 0
0 0 0
0 0 0
0 0.01215807 0.01215806
0.0510638 0.10699085 0.464438
0.690578 0.719757 1.13313
0.705167 0.357447 0.401216
0.0170213 0 0
0 0 0
0 0 0
0 0 0
0 0 0
0 0 0
0 0 0
0 0 0
0 0 0.00972645
0.043769 0.2334345 1.799395
4.01459 1.43708 0.3039515
0.2310035 0.2844985 0.2164135
0.1726445 0.0267477 0
0 0 0
0 0 0
0 0 0
0 0 0
0 0 0
0 0 0
0 0 0
0 0 0.00243161
0.0218845 0.3841945 9.10638
10.76965 1.23526 0.9240125
1.13556 0.493617 0.0243161
3.31185 1.15258 0.00972646
0 0 0
0 0 0
0 0 0
0 0 0
0 0 0
0 0.00243161 0.00486322
0 0 0
0.00486322 0.01945287 0.03890575
0.05835865 1.242555 22.4292
8.221275 0.9215805 2.20061
1.067475 0.0267477 0
9.578115 5.184195 0.0632219
0 0 0
0 0 0
0 0 0
0 0 0.00243161
0 0 0
0.00486322 0.0924012 0.06322185
0.05349545 0.2480245 0.342857
0.3768995 0.6079025 0.2772035
0.28693 0.9872325 4.221275
0.7294835 0.607903 0.644377
0.05835865 0 0
6.723405 4.323405 0.0948328
0 0 0
0 0 0
0 0 0
0 0.00243161 0.00972644
0.02674775 0.0218845 0.0267477
0.267477 0.843769 0.299088
0.6468085 1.821275 1.3617
0.9215805 1.5076 1.20851
0.508207 0.199392 0.393921
0.7829785 0.3841945 0.0194529
0 0 0
1.818845 1.62918 0.1021279
0 0 0
0 0 0
0 0 0
0 0.0389058 0.364742
0.9775085 1.033437 0.5981765
1.20608 1.84073 0.3914895
0.8972645 1.519755 0.7027355
0.4425535 1.050455 1.9769
0.483891 0.1775075 1.10152
1.20851 0.0462006 0
0 0 0
0.393921 0.72462 0.233435
0.00972646 0 0
0 0 0
0 0 0
0.0194529 0.3039515 1.475985
2.057145 2.088755 1.334955
1.6462 1.28146 0.1604865
2.164135 6.604255 1.653495
0.7100305 0.9969605 0.4547115
0.05106385 0.03404255 0.218845
0.09240105 0 0
0 0 0
0.661398 0.2990885 0.2772035
0.05592705 0 0
0 0 0
0 0 0.0243161
0.1677815 0.51307 1.17447
0.868085 0.355015 0.1969605
0.3793315 0.1215805 0.00972644
3.559875 16.1046 5.02128
1.1769 0.352584 0.0218845
0.00243161 0.00243161 0.0194529
0 0 0
0 0 0
0.8656535 0.476596 0.311246
0.08024335 0.00972644 0
0 0 0.00486322
0.0194529 0.06322185 0.3404255
0.736778 0.826748 0.651672
0.488754 0.2407295 0.148328
0.106991 0.02674775 0.00729483
0.700304 6.86201 2.00851
0.175076 0.13617 0.0364742
0.00729485 0.13617 0.6784195
0.0194529 0 0
0 0 0
0.493617 0.379331 0.306383
0.3987845 0.6808515 0.2772035
0.36231 1.31307 0.5446805
0.1337385 0.7465045 1.53435
1.14772 1.057755 0.795137
0.51307 0.406079 0.449848
0.6395135 0.342857 0.06322185
0.199392 5.94772 4.19939
0.3477205 0.218845 0.03647415
0.0534954 4.111855 12.1362
0.1215805 0 0
0 0 0
0.5835865 0.5884495 0.357447
0.454711 2.18845 3.754405
4.8924 4.11185 0.8534955
0.3477205 1.53678 2.26383
1.49544 1.0650455 1.09179
0.7221885 0.5349545 0.826748
1.81155 1.47842 0.308815
1.561095 4.8 1.694835
0.243161 0.386626 0.11914915
0.175076 7.450455 36.5277
2.05714 0 0
0 0 0
1.41033 0.958053 0.568997
0.182371 0.2844985 0.5908815
0.661398 0.486322 0.306383
1.016411 1.97204 1.64134
1.1234 0.987236 1.19635
0.9726435 0.894833 0.78541
1.62432 2.10091 0.7927055
4.629785 5.23283 0.624924
0.6541035 0.5981765 0.16534965
0.1629181 1.68997 6.77933
0.8364745 0 0
0 0 0
2.888755 1.81398 1.140425
0.3841945 0.08510635 0.0364742
0.03161095 0.09726435 0.537386
1.680245 1.410335 0.975076
0.731915 0.906991 1.0358675
1.0383 1.079635 0.928875
0.9118545 1.0845 0.836474
1.93556 1.658355 0.6419455
1.99635 1.3568405 0.2164135
0.05349545 0.175076 0.479027
0.0632219 0 0
0 0 0
1.15015 1.44681 1.339815
0.9142855 0.6662615 0.488754
0.355015 0.4474165 0.8656535
1.140425 1.152585 1.001826
0.9823685 0.831611 0.86079
1.0310045 1.14772 1.099085
1.004256 0.9726425 0.6832825
0.4328265 0.568997 0.906991
1.92827 1.57082 0.4036475
0.0680851 0.0583587 0.0826747
0.00972645 0 0
0 0 0
0.885106 0.5398175 0.756231
0.9604865 1.349545 1.689965
1.403035 1.04073 0.787842
0.8656535 1.006689 0.9823705
0.868085 0.768389 0.9142855
1.20365 1.125835 1.12097
1.16231 1.39331 1.249845
0.64924 1.05532 1.741035
1.0480225 1.49058 1.981765
0.2261395 0.1045594 0.05349545
0 0 0
0 0 0
1.55137 0.731915 0.4644375
0.522796 0.668693 0.773252
0.9677815 1.02128 0.880243
0.9337385 1.0383 0.899696
0.780547 0.87538 0.9580545
0.9629185 0.882675 1.018845
1.288755 1.47599 1.398175
1.065045 1.25714 1.8383
1.28146 1.34225 1.5076
0.865653 1.407905 0.1288755
0 0 0
0 0 0
0.7100305 0.9726445 1.0845
0.9969585 1.04316 0.8462005
0.773252 1.0334335 1.1769
1.08693 1.07234 1.0042535
0.763526 0.7343465 0.8656535
0.6808515 0.7343465 0.855927
1.225535 1.456535 1.0407285
0.984804 1.011549 0.8875395
1.276594 0.787842 1.4541
5.529485 3.494225 0.07538015
0 0 0
0 0 0
0.4717325 1.0139805 1.31793
1.607295 2.001215 1.833435
1.24985 0.9677815 1.215805
1.18663 1.142855 1.09909
0.955623 0.7586625 0.656535
0.66383 0.7221885 0.9823705
0.9191485 1.0407305 0.72462
0.8024315 0.8413375 0.7465045
1.45167 0.5009115 2.035255
4.53009 0.2893615 0
0 0 0
0 0 0
0.228571 0.627356 1.32766
1.61702 1.784805 1.84316
1.456535 0.81459 0.790274
1.108815 1.20851 1.193925
1.035865 0.843769 0.8534955
0.8340425 0.870517 0.914286
0.9167155 0.72462 0.5544075
0.537386 0.673556 0.8632215
1.33982 0.2358665 1.27903
0.807295 0 0
0 0 0
0 0 0
0.2139815 0.250456 0.389058
0.556839 0.6273555 0.924012
1.24012 1.232825 0.792705
0.8462005 0.9945305 0.987234
1.142855 1.06018 0.931307
0.8291795 0.863222 1.111245
1.06991 0.6297875 0.3914895
0.3598785 0.488754 1.37629
2.03526 0.6613985 1.332524
0.170213 0 0
0 0 0
0 0 0
0.9386005 0.688146 0.6930095
0.6638295 0.43769 0.2844985
0.233435 0.5057755 0.95319
0.7416415 0.7489365 0.933739
1.17933 1.123405 0.9215805
0.843769 0.996959 1.201215
1.155015 0.586018 0.481459
0.430395 0.73921 2.22492
3.88571 2.105775 1.85775
0.3890575 0 0
0 0 0
0 0 0
0.0534954 0.08753795 0.2042555
0.6541035 1.201215 1.609725
0.624924 0.2285715 0.3525835
0.9653475 0.73921 0.9142855
1.09179 1.169605 0.9677795
0.8291795 0.9531915 1.26687
1.079635 0.7343465 0.505775
0.727052 1.653495 3.253495
3.27295 2.12523 1.653495
0.9775065 0.01702127 0
0 0 0
0 0 0
0 0 0
0.00486322 0.02431615 0.3768995
1.035865 0.544681 0.0753799
0.6784195 0.6613985 0.8972645
1.10152 1.28146 1.01155
0.8924015 0.9848025 1.22067
1.10152 0.8680855 0.6857145
0.9045595 2.436475 3.72766
2.635865 1.72158 0.8389055
0.600608 0.2164135 0.00243161
0 0 0
0 0 0.00243161
0 0 0
0 0 0
0.1045592 0.967782 0.182371
0.2917935 0.719757 0.868085
1.28389 1.38845 1.244985
1.018844 1.009115 1.244985
1.293615 0.9240125 0.8656535
0.8534955 1.58055 2.32219
1.607295 1.240125 0.5082065
0.145897 0.12158065 0.00972645
0 0 0
0 0 0.00729483
0 0 0
0 0 0
0.0145897 1.06018 0.267477
0.206687 0.8145895 0.8413375
1.07964 1.43708 1.38359
1.108815 1.11854 1.25714
1.186625 1.065045 0.717325
0.7051675 0.7708205 1.035864
1.028572 1.184195 0.7173255
0.21155 0.05592705 0.00243161
0 0 0
0 0 0
0 0 0
0 0 0
0 0 0
0 0 0
0 0 0
0 0 0
0 0 0
0 0 0
0 0 0
0 0 0
0.0145897 0.194529 0.982373
3.195135 4.403645 3.0079
0 0 0
0 0 0
0 0 0
0 0 0
0 0 0
0 0 0
0 0 0
0 0 0
0 0 0
0 0 0
0.00243161 0.3088145 1.410335
1.96231 2.01094 1.32766
0 0 0
0 0 0
0 0 0
0 0 0
0 0 0
0 0 0
0 0 0
0 0 0
0 0 0
0.00243161 0 0
0.0243161 1.56839 4.522795
2.97143 1.551365 0.7100305
0 0 0
0 0 0
0 0 0
0 0 0
0 0 0
0 0 0
0 0 0
0 0 0
0 0.00486322 0.00972644
0.00729485 0.00972644 0.02917935
0.2042555 3.073555 7.022495
2.39027 0.551976 0.255319
0.08267475 0 0
0 0 0
0 0 0
0 0 0
0 0 0
0 0 0
0 0 0
0 0 0
0 0.00243161 0.01458967
0.1531915 0.1823705 0.2844985
0.4036475 1.0383 1.485715
0.488754 0.1021276 0.179939
0.0705167 0 0
0 0 0
0 0 0
0 0 0
0 0 0
0 0 0
0 0 0
0 0 0
0 0 0.02674772
0.1969605 0.30152 0.7829785
1.483285 1.15745 0.3720365
0.1094226 0.094833 0.128875
0.0607903 0.02431615 0.00243161
0 0 0
0 0 0
0 0 0
0 0 0
0 0 0
0 0 0
0 0 0
0 0 0.03161095
0.0851064 0.1531915 1.28632
2.453495 0.7829785 0.175076
0.1653495 0.06079025 0
0.581155 0.5738605 0.05106385
0 0 0
0 0 0
0 0 0
0 0 0
0 0 0
0.00729485 0.043769 0.0194529
0 0.00243161 0.02674775
0.250456 0.09726425 0.01702126
0.0243161 0.1094227 1.3155
1.517325 0.1167175 0.1045595
0.282067 0.00729483 0
2.8693 4.038905 0.342857
0 0 0
0 0 0
0 0 0
0 0 0
0 0.00243161 0.00972644
0.872948 4.4693 0.7294835
0.03647415 0.21155 2.176295
5.351975 1.88693 0.2723405
0.1288755 0.126444 0.432827
0.2674775 0.09240125 0.700304
0.3768995 0.00243161 0
3.448025 3.88085 0.3525835
0 0 0
0 0 0
0 0 0
0 0.00243161 0.00729485
0.05106385 0.0583587 0.05835865
4.72462 16.12645 1.25714
0.167781 1.860185 9.249825
4.605475 4.308815 2.266265
1.332525 0.4158055 0.2358665
0.3404255 0.610334 0.870517
0.167781 0 0
1.918545 1.22553 0.177508
0 0 0
0 0 0
0 0 0
0 0.00486322 0.08024315
1.04559 3.598785 2.171425
5.721585 9.35198 0.3039515
0.0680851 0.656535 1.860185
1.013982 1.94529 6.38055
4.86565 1.11611 1.563525
3.11003 1.17447 0.432827
0.01215807 0 0
1.437085 0.5957445 0.1240124
0.00972646 0 0
0 0 0
0 0 0.00243161
0.00972646 0.07294835 0.269909
1.879635 6.375685 5.339815
4.598175 2.314895 0.0462006
0.03161095 0.72462 1.094225
0.8680875 3.207295 4.40608
1.3252275 0.3161095 0.8802435
0.941032 0.08753795 0.04863225
0 0 0
1.47842 0.6103345 0.4085105
0.0972645 0 0
0 0 0
0 0.00243161 0.01215807
0.124012 0.5033435 0.741641
0.4522795 0.4206685 0.262614
0.294225 0.08024315 0
0 0.51307 1.619455
1.0018245 1.033434 0.6468085
0.1142855 0.0170213 0.05592705
0.0510638 0.00972644 0
0 0 0
1.279025 0.66383 0.931307
2.86444 0.481459 0
0 0 0.00486322
0.08753815 0.1021275 0.3282675
0.488754 1.2304 1.25471
0.2820665 0.0705167 0.0364742
0.0194529 0 0
0 0.00486322 0.1094226
0.043769 0.0486322 0.09726465
0.00972646 0.22614 3.92462
0.568997 0.00729483 0
0 0 0
0.911854 0.617629 1.485715
16.39635 15.076 0.994529
1.021275 5.00182 2.558055
1.16474 0.5033435 1.45167
0.773252 0.9848045 1.186625
0.5908815 0.22614 0.1167175
0.0340426 0.00729483 0
0 0 0.09969605
0.0413374 0.0218845 0.01215806
0.0705167 2.378115 12.6857
0.4838905 0 0
0 0 0
0.7221885 0.4158055 0.6273555
4.673555 14.6164 9.935575
8.77325 11.75925 4.45228
0.948327 0.7343465 2.67477
1.050456 0.581155 0.7343465
0.627356 0.488754 0.4352585
0.5155015 0.114286 0.00243161
0.01215807 0.05349545 0.02917935
0.05835865 0.0194529 0.1045592
0.175076 1.4954425 5.82614
0.14346525 0 0
0 0 0
1.5076 0.8826745 0.294225
0.355015 0.493617 0.87538
0.7465045 1.0869285 0.6978725
0.357447 1.651065 2.32219
0.9264435 0.5617025 0.6638295
0.6006075 0.474164 0.656535
1.0990885 0.780547 0.1799395
0.464438 0.9410335 0.199392
0.119149 0.05349545 0.2650455
1.230394 0.848632 1.1623085
0.08753805 0 0
0 0 0
1.889365 2.064435 0.868085
0.1604865 0.08267475 0.03161095
0.08996955 0.1386015 0.1094225
0.819453 1.93556 1.218235
0.8072945 0.967781 0.9750765
0.8851065 0.66383 0.488754
0.719757 0.9434655 0.9288755
1.16717 1.133129 0.311246
0.17264445 0.1580546 0.2237085
1.505166 2.285715 1.14529
0.06322195 0 0
0 0 0
0.8559275 1.42249 1.884495
1.07477 0.4109425 0.318541
0.170213 0.148328 0.5665655
1.2693 0.8924015 0.7148935
1.0480265 1.04559 1.062615
1.164745 1.17204 0.807295
0.763526 0.8243165 0.8972645
0.4668695 0.3890575 0.262614
0.3209725 0.3914895 0.466869
0.449848 0.5082065 0.469301
0.02431611 0 0
0 0 0
0.965348 0.57386 0.887538
1.32036 1.191485 1.118545
0.877812 0.5689965 0.6784195
0.744073 0.748936 0.979939
0.894833 0.7902735 1.050454
1.512465 1.40547 1.291185
1.446805 1.441945 1.227965
0.5106385 0.7221885 1.0626165
0.418237 0.534954 1.24012
0.5617025 0.0826748 0.02674771
0.00486322 0 0
0 0 0
1.478415 0.763526 0.5471125
0.593313 0.66383 0.863222
0.8364745 0.707599 0.707599
0.8948325 1.094224 0.9458965
0.7927055 0.7927055 1.057752
1.1769 1.062615 1.42006
2.07173 1.945285 1.575685
1.330095 1.383585 2.22249
1.232826 0.795137 0.6905775
0.2237085 0.2455926 0.01458966
0 0 0
0 0 0
0.906991 1.055319 0.9483285
0.863222 0.6589665 0.656535
0.6711245 0.9604865 0.943465
1.09909 1.018844 0.8899695
0.73921 0.758663 0.838906
0.744073 0.8291795 1.254715
1.816415 1.52462 1.19878
1.833435 1.19149 1.320365
1.85775 1.065044 1.580545
2.392705 0.8364755 0.00972646
0 0 0
0 0 0
0.928878 1.6 1.8845
1.46869 1.20365 0.8899695
0.7854105 0.9653475 1.091795
1.106385 1.079635 1.06018
0.870517 0.6784195 0.6079025
0.6492405 0.7635255 0.9337385
1.235255 1.15015 0.848632
1.536775 0.996959 0.5227965
1.0674795 0.885105 5.077205
9.186625 0.233435 0
0 0 0
0 0 0
0.3671735 0.807295 1.61216
2.049845 1.61459 1.308205
1.065045 0.9118525 1.067475
1.201215 1.274165 1.16231
0.9969585 0.7537995 0.651672
0.7246205 0.8534955 1.001824
1.045595 0.812158 0.556839
0.834043 0.984805 0.522796
0.8826735 0.158055 1.6534945
2.572645 0.01215806 0
0 0 0
0 0 0
0.9045595 0.5325225 0.4522795
0.525228 0.8170215 0.8462005
1.23526 1.709425 1.230395
0.9434665 1.033435 1.0845
1.11368 0.972644 0.751368
0.778116 0.8583585 1.16717
0.9969625 0.7051675 0.4911855
0.3574465 0.637082 0.763526
0.887536 0.09726465 0.1458965
0.0778116 0 0
0 0 0
0 0 0
2.71854 0.683283 0.318541
0.425532 0.6978725 0.644377
0.342857 0.6103345 1.68997
1.20122 0.804863 0.9823725
1.050455 1.0358675 0.9823705
0.919149 1.0018255 1.215805
1.155015 0.683283 0.4765955
0.449848 0.51307 1.02614
1.37386 0.5471125 0.3039515
0.2455925 0.00486322 0
0 0 0
0 0 0
0.0705167 0.01215807 0.00243161
0.1045595 0.8851065 2.19088
1.546505 0.4231005 0.554407
1.49058 0.924012 0.9045595
0.992097 1.082065 0.8729485
0.812158 1.06748 1.23526
1.140425 0.780547 0.517933
0.520365 0.8097265 1.32766
2.246805 1.519755 0.5933135
0.6978745 0.1434655 0.00243161
0 0 0
0 0 0
0 0 0
0 0.00486322 0.2966565
2.592095 1.850455 0.1799395
1.07234 0.906991 0.780547
1.0772 1.11854 0.9604865
0.7781155 0.8826745 1.17447
1.28389 0.838906 0.632219
0.705167 1.045595 1.76778
2.91307 3.627965 1.26444
0.5592705 0.4206685 0.1410335
0.08267495 0.00972645 0
0 0 0.03647417
0 0 0
0 0 0
0.235866 2.327055 0.2966565
0.3720365 0.9337385 0.933739
1.05289 1.27173 1.14772
0.962918 0.894833 1.152585
1.176895 1.0066885 0.675988
0.7854105 1.001824 1.303345
1.519755 2.558055 1.546505
0.3234045 0.20911875 0.0948328
0.08267475 0.00486322 0
0 0.00243161 0.08996972
0 0 0
0 0 0
0.00243161 1.407905 0.369605
0.187234 0.8826745 0.902128
1.213375 1.50274 1.349545
1.018845 0.9215805 1.06991
1.28146 1.172035 0.775684
0.7246205 0.600608 0.561702
0.51307 0.916717 1.417625
1.332525 0.267477 0.0413374
0.00486322 0 0
0 0 0.0218845
0 0 0
0 0 0
0 0 0
0 0 0
0 0 0
0 0 0
0 0 0
0 0 0
0 0 0
0 0 0
0 0.1580545 0.3744685
0.8413375 1.50517 1.140425
0 0 0
0 0 0
0 0 0
0 0 0
0 0 0
0 0 0
0 0 0
0 0 0
0 0 0
0 0 0
0.01702127 0.2966565 0.4085105
0.4717325 0.311246 0.1069911
0 0 0
0 0 0
0 0 0
0 0 0
0 0 0
0 0 0
0 0 0
0 0 0
0 0.0753801 0.175076
0 0 0
0.1677815 1.33252 1.0358655
0.374468 0.08753805 0.0243161
0 0 0
0 0 0
0 0 0
0 0 0
0 0 0
0 0 0
0 0 0
0 0 0
0 0.880243 0.617629
0.0145897 0.00972644 0.02674775
0.427964 1.592705 0.96292
0.21155 0.05349545 0.00972646
0.01215807 0 0
0 0 0
0 0 0
0 0 0
0 0 0
0 0 0
0 0 0
0 0 0
0 0.2844985 0.2772035
1.90152 1.21094 0.1775075
0.250456 0.3744685 0.267477
0.106991 0.0218845 0.0218845
0.0656535 0.00243161 0
0 0 0
0 0 0
0 0 0
0 0 0
0 0 0
0 0 0
0 0 0
0 0.03161095 1.99392
15.18545 3.090575 0.179939
0.1604865 0.299088 0.1653495
0.03647415 0.0413374 0.01702127
0.1531915 0.01945287 0
0 0 0
0 0 0
0 0 0
0 0 0
0 0 0
0 0 0
0 0 0
0 0.00972646 1.048025
2.465655 0.3234045 0.03404255
0.231003 0.3793315 0.1118545
0.01702127 0.00729485 0
0.454711 0.231003 0.02917935
0 0 0
0 0 0
0 0 0
0 0 0
0 0 0
0.0413374 0.0607903 0
0 0 0
0.3671735 0.3331305 0.0705167
0.09726455 0.02674775 0.0194529
0.2966565 0.313678 0.02674775
0.0243161 0.00243161 0
1.16474 0.7513675 0.0924014
0 0 0
0 0 0
0 0 0
0 0 0
0.00243161 0.00486322 0.07781155
5.29362 10.08633 0.1629175
0.00243161 0 0.1702125
7.55015 8.35258 0.43769
0.0680851 0.04863225 0.07538
0.2091185 0.0607903 0.131307
0.277204 0.00729483 0
2.50942 1.88693 0.155623
0 0 0
0 0 0
0 0 0
0 0 0.00972646
0.158055 0.675988 0.386626
9.86991 19.3848 0.1848025
0 0.00486322 1.230395
6.545895 13.24985 2.5386
1.99392 2.75015 0.819453
0.4231005 0.2407295 1.201215
1.099087 0.01215807 0
2.801215 2.365955 0.223708
0 0 0
0 0 0
0 0 0
0 0.00243161 0.0753801
4.143465 28.38665 10.25411
3.503955 2.455925 0.00729483
0 0.00486322 0.3306995
1.152585 2.908205 3.67416
10.842545 8.690575 1.28146
0.374468 1.0626155 3.567175
1.46383 0.03404255 0
1.091795 1.1769 0.2844985
0.01458967 0 0
0 0 0
0 0 0
0 0.04863225 0.30152
2.46079 15.01035 7.38237
0.756231 0.1142855 0
0 0 0.0680851
0.2285715 0.581155 2.227355
2.978725 1.04802 0.250456
0.325836 1.196355 2.74772
1.050457 0.01215807 0
0.848632 0.447416 0.5471125
0.07781155 0 0
0 0 0
0 0.00729485 0.03161095
0.0948328 0.493617 0.5544075
0.131307 0.08267495 0.02674775
0.00243161 0 0
0 0 0.0243161
0.1215805 0.294225 0.5033435
0.199392 0.0389058 0.01458967
0.187234 0.9045595 0.49848
0.1483285 0.00972646 0
1.697265 0.432827 1.51003
1.84316 0.07051675 0
0 0 0.03161095
0.539818 0.269909 0.5738605
1.602435 1.47842 0.731915
0.07537995 0 0
0 0 0
0 0 0
0.0486322 0.0607903 0.138602
0.043769 0.0170213 0.3914895
0.238298 0.0972645 0.02674775
0 0 0
1.896655 0.6857145 2.793925
4.646805 0.469301 0
0 0.0170213 1.93799
9.366565 1.026139 1.55623
4.29666 2.01337 1.28389
0.3404255 0.02917935 0
0 0 0
0 0 0
0.0632219 0.01702127 0.03404255
0.05592705 0.10942255 1.308208
0.18237105 0.00243161 0
0 0 0
1.15015 0.530091 1.98906
2.908205 0.245593 0.00243161
0.00243161 0.2650455 6.58237
8.43526 0.894833 2.13252
2.436475 1.439515 1.857755
0.7951365 0.1458965 0.0218845
0.00243161 0 0
0 0 0
0.00972646 0.0145897 0.4085105
2.24438 0.6662615 0.20668675
0.01458966 0 0
0 0 0
1.10395 0.612766 0.5544075
1.621885 0.449848 0.0510638
0.0680851 1.169605 3.48207
1.33982 0.887538 2.387845
0.9604865 0.6857145 0.945897
0.6857145 0.2917935 0.09240125
0.05349545 0.00972644 0
0.00243161 0.0170213 0.01458967
0.00729485 0.01702126 2.0644375
19.3921 10.38785 0.7829805
0.00243161 0 0
0 0 0
1.0164125 1.43708 0.5033435
0.432827 0.4401215 0.3744685
0.3355625 0.381763 0.245593
0.330699 1.40547 1.79453
0.887538 0.8705185 0.851064
0.6419455 0.2820665 0.1848025
0.1677815 0.155623 0.1653495
0.182371 0.09969625 0.04620065
0.01215805 0.05349545 1.50274
16.46205 16.8948 3.902735
0.043769 0 0
0 0 0
0.727052 1.471125 1.55137
0.5617025 0.4960485 0.4036475
0.2139815 0.114286 0.2455925
0.955623 1.20851 0.81459
1.291185 1.51003 1.31064
1.1307 0.9337385 0.410942
0.2917935 0.4279635 0.5519755
0.2747725 0.1653495 0.09240135
0.1118542 0.418237 1.646205
3.513675 2.407295 0.705167
0.01458966 0 0
0 0 0
0.9556235 0.8072945 1.34468
1.655925 1.12584 0.7586625
0.5714285 0.6370825 1.004255
0.972644 0.64924 0.73921
1.050456 1.135565 1.3617
1.845595 1.821275 1.490575
1.259575 0.8899695 0.770821
0.3404255 0.231003 0.2212765
0.330699 1.3033425 6.28328
3.676595 0.2285716 0.01215806
0 0 0
0 0 0
1.031002 0.7100305 0.744073
0.95076 1.347115 1.441945
1.334955 0.975076 0.787842
0.790274 0.8899695 0.72462
0.6711245 0.812158 1.22067
1.6 1.514895 2.210335
2.300305 1.663225 1.831
1.317935 0.9167155 0.8607895
0.462006 2.0376885 3.45289
0.294225 0.00486322 0
0 0 0
0 0 0
0.887538 1.006689 0.9167175
0.768389 0.773252 0.598176
0.683283 0.7610945 0.838906
1.06261 1.031 0.7902735
0.5908815 0.7367785 0.8923995
0.843769 1.05775 1.823705
2.059575 1.52462 2.05471
2.88875 1.40304 1.760485
1.142855 0.3793315 0.2480245
0.0753798 0.00486322 0
0 0 0
0 0 0
0.902128 1.410335 1.56109
1.164745 0.73921 0.5471125
0.6784195 0.7975685 1.0382955
0.972644 0.9969605 0.8607905
0.7586625 0.651672 0.617629
0.564134 0.8534955 1.303345
1.51733 1.096657 1.44924
2.59453 1.099089 1.142857
1.565955 0.712462 1.894225
2.725835 0.043769 0
0 0 0
0 0 0
0.561702 0.7708205 1.0066855
1.393315 1.373865 1.07477
1.16231 1.021275 1.113675
1.13313 0.977508 1.01155
0.9653495 0.7586625 0.675988
0.66383 0.8389055 1.01398
1.084501 0.8948345 0.87538
1.587845 1.0383 0.231003
0.3744685 0.454711 2.589665
3.345895 0.0413374 0
0 0 0
0 0 0
2.29301 2.40486 1.24012
0.7100305 0.693009 0.955623
1.44681 2.17629 1.415195
1.021275 0.8413375 0.887538
1.021276 0.945897 0.7781155
0.7732525 0.831611 1.091795
1.031 0.792705 0.539818
0.7294835 0.8996965 0.4838905
0.3404255 0.0413374 0.1410335
0.2285715 0.0413374 0
0 0 0
0 0 0
0.9483285 1.26687 1.043159
0.6638295 0.894833 0.6905775
0.4352585 1.142855 2.41459
1.293615 0.882675 0.8948325
1.035865 0.9410335 0.9118545
0.834043 1.004257 1.12097
1.060184 0.8462005 0.561702
0.474164 0.4960485 0.66383
0.5033435 0.1264437 0.08024315
1.2960475 2.3538 0.0413374
0 0 0
0 0 0
0 0 0.00729485
0.1021276 0.8024315 2.85471
2.01094 0.43769 1.13556
2.24924 0.892401 0.9775095
0.9993905 0.99696 1.013984
0.826748 0.9629165 1.186625
1.123405 0.836474 0.6103345
0.5276595 0.593313 0.685714
0.6030395 0.333131 0.199392
2.05471 12.530105 6.88146
0.4012155 0.00972646 0
0.00243161 0 0.00486322
0 0 0
0 0.01702126 1.35441
6.708815 2.329485 0.27234
1.894225 1.10638 0.8462005
0.914286 0.943465 0.892401
0.863222 0.8899695 1.20365
1.169605 0.9993925 0.7537995
0.7270515 0.836474 0.824316
1.0261395 1.050458 0.2820665
0.4911855 5.66079 18.96415
8.69301 1.429789 0.11671745
0.00243161 0 0.0729485
0 0 0
0 0 0.01215807
2.76231 5.02371 0.337994
0.804863 1.264435 0.831611
1.023705 1.08693 1.091795
0.9167175 0.8097265 1.11854
1.25228 1.19635 0.924012
0.855927 0.9094225 0.7343465
1.02614 1.24012 0.568997
0.143465 0.257751 1.58784
2.14225 0.7003055 0.0462006
0.00729483 0.01458966 0.3379937
0 0 0
0 0 0
0.5325225 4.204255 0.471733
0.401216 1.125835 0.836474
1.11368 1.2231 1.142855
0.943465 0.9920955 1.155015
1.337385 1.24012 1.02857
0.7951365 0.6857145 0.462006
0.352584 0.34772 0.342857
0.420669 0.2285715 0.12887515
0.0656535 0.03161096 0.01945291
0 0.00486322 0.17507585
0 0 0
0 0 0
0 0 0
0 0 0
0 0 0
0 0 0
0 0 0
0 0 0
0 0 0
0 0 0
0.00243161 0.07537995 0.09483305
0.2358665 0.2455925 0.1410335
0 0 0
0 0 0
0 0 0
0 0 0
0 0 0
0 0 0
0 0 0
0 0 0
0 0.00486322 0.0267477
0 0 0
0.03161095 0.187234 0.08510635
0.0243161 0.00729483 0
0 0 0
0 0 0
0 0 0
0 0 0
0 0 0
0 0 0
0 0 0
0 0 0
0 11.1416 4.26505
0.00243161 0 0.00729483
0.2334345 0.318541 0.0924012
0.0413374 0.00972644 0
0.0389058 0 0
0 0 0
0 0 0
0 0 0
0 0 0
0 0 0
0 0 0
0 0 0
0.1726445 44.92885 6.06201
0.0218845 0.00243161 0.0389058
0.175076 0.167781 0.05349545
0.02674775 0.00972644 0
0.09483265 0.00243161 0
0 0 0
0 0 0
0 0 0
0 0 0
0 0 0
0 0 0
0 0 0
0.1167171 7.032215 1.244985
2.166565 0.792705 0.03404255
0.02431611 0.02917935 0.0170213
0.00486322 0.00729485 0
0.04620065 0.00243161 0
0 0 0
0 0 0
0 0 0
0 0 0
0 0 0
0 0 0
0 0 0
0.01458965 0.610334 6.64559
39.7544 4.8 0.170213
0.01702126 0.00243161 0.00486322
0.01215806 0.00486322 0
0.182371 0.0267477 0
0 0 0
0 0 0
0 0 0
0 0 0
0 0 0
0 0 0
0 0 0
0 0.6151975 6.71854
10.5775 1.094225 0.0291793
0.00729485 0.03161095 0.0218845
0.00243161 0.00243161 0
0.4717325 0.0656535 0.00243161
0 0 0
0 0 0
0 0 0
0 0 0
0 0 0.00243161
0.00243161 0 0
0 0 0
0.00729483 0.3234045 0.462006
0.398784 0.1337385 0.00729483
0.01945287 0.1094225 0.00729483
0.00243161 0.00243161 0
0.848632 1.082065 0.07781155
0 0 0
0 0 0
0 0 0
0 0 0
0 0.00486322 0.00972644
0.257751 0.0680851 0
0 0 0
0.466869 5.59757 0.6200605
0.1288755 0.1240122 0.0705167
0.250456 0.194529 0.01458967
0.0291793 0.0243161 0
3.58906 7.99027 0.337994
0 0 0
0 0 0
0 0 0
0 0 0
0.07537995 0.6808515 0.2139815
0.3015195 0.07781155 0
0 0 0
0.807295 7.9538 1.59027
1.49787 5.381155 2.504555
1.651065 0.369605 0.08753795
0.175076 0.0413374 0
3.53313 6.85228 0.2796355
0 0 0
0 0 0
0 0 0
0 0 0.00729483
1.0528895 10.2833 2.200605
0.0243161 0 0
0 0 0
0.28693 1.225535 0.600608
5.247415 14.09605 4.95076
2.453495 0.493617 0.3793315
0.7537995 0.0899696 0
1.14772 1.97204 0.1167175
0 0 0
0 0 0
0 0 0
0 0 0
0.02917935 0.7975685 0.2212765
0 0 0
0 0 0
0.1045594 0.1215805 0.1629175
0.9677815 1.52705 1.21094
1.227965 0.7173255 1.079635
1.86748 0.318541 0
0.5641335 0.943465 0.1045592
0 0 0
0 0 0
0.00243161 0.00243161 0.0145897
0.0194529 0.00486322 0
0 0 0
0 0 0
0 0 0
0.08267475 0.07294835 0.08024315
0.07781155 0.08753795 0.114286
0.303951 1.108815 1.099087
1.262005 0.313678 0
0.442553 0.6832825 0.250456
0.00486322 0 0
0 0 0.00243161
0.1142857 0.0510638 0.4765955
1.551365 0.087538 0.00243161
0 0 0
0 0 0
0 0 0.00243161
0.0899695 0.1288752 0.1604865
0.07781155 0.01702127 0.0170213
0.1726445 0.5860185 0.2455925
0.0632219 0.00729483 0
0.7659575 0.493617 0.8486325
0.0413374 0 0
0 0 0.2237085
2.793925 0.3963525 1.54894
6.346505 0.5106385 0.0534954
0.00243161 0 0
0 0 0
0 0 0
0.01702127 0.02431611 0.262614
0.807295 0.350152 0.10212755
0.043769 0.01945287 0
0 0 0
1.244985 0.462006 1.850455
0.6784195 0 0
0 0.00243161 2.29544
7.35562 0.5835865 1.63647
3.751975 1.279025 0.697872
0.0996962 0.00972646 0
0 0 0
0 0 0
0 0.00486322 0.7659575
8.977505 4.821885 0.5665655
0.02188451 0 0
0 0 0
0.7659575 0.474164 1.38845
2.70152 0.352584 0.00729483
0 0.30152 4.75623
3.97082 0.5714285 1.636475
1.29362 1.0261405 1.14772
0.481459 0.04620065 0.00243161
0 0 0
0 0 0
0 0 0.576292
6.076595 2.003646 0.12644385
0.00243161 0 0
0 0 0
0.600608 0.5714285 0.547112
1.709425 2.271125 1.621885
1.108815 1.031004 1.152585
0.5276595 0.9094225 1.6997
0.831611 0.7392095 0.8097265
0.49848 0.131307 0.01702127
0.00729483 0 0.00243161
0.00243161 0 0
0 0.00729485 0.16534955
1.0334365 0.30638315 0.00486322
0 0 0
0 0 0
0.695441 1.1769 0.851064
0.583587 0.9069905 1.332525
0.7659575 0.274772 0.2455925
0.6954405 1.339815 1.26201
1.556235 1.743465 1.33982
0.87538 0.3282675 0.0899696
0.06322185 0.0632219 0.04863225
0.0486322 0.0170213 0.00972646
0.08996955 0.1531913 0.0899695
0.138602 0.0218845 0.00243161
0 0 0
0 0 0
0.931307 1.218235 2.261395
1.82614 0.9045595 0.617629
0.49848 0.741641 1.34225
1.33252 0.787842 0.8851065
1.30821 1.609725 1.682675
1.937995 1.40061 0.843769
0.4231 0.4255315 0.250456
0.09969605 0.0462006 0.07051665
1.2376925 1.762915 1.14772
0.26018215 0.01215805 0
0 0 0
0 0 0
0.987232 0.8534955 1.37143
2.181155 2.737995 2.541035
2.096045 1.85532 1.21094
0.945897 0.782979 0.7100305
0.982369 1.227965 1.52705
2.013375 1.96231 2.18602
1.466265 1.529485 1.801825
0.8826735 0.330699 0.162918
1.220669 10.13011 8.36719
0.10942225 0 0
0 0 0
0 0 0
0.8170215 0.9507615 0.9799395
0.938602 0.8486325 0.763526
0.5884495 0.637082 0.848632
0.99939 0.756231 0.7294835
0.646809 0.8996965 1.1307
1.35684 1.56839 2.11064
1.636475 2.064435 3.496655
2.796355 1.08936 0.5349545
0.2990885 2.283285 2.737995
0.02674775 0 0
0 0 0
0 0 0
0.9531915 1.18906 1.422495
1.0261385 0.661398 0.695441
0.683283 0.697872 0.8851065
0.9702125 0.880243 0.887538
0.700304 0.6930095 0.700304
0.7148935 1.01641 1.5538
1.371425 1.33009 2.38298
2.665045 0.906991 1.2765955
1.157445 0.318541 0.2455925
0.0753799 0 0
0 0 0
0 0 0
0.72462 0.6711245 0.8462005
1.172035 1.01155 1.02614
1.01155 0.892403 0.9094225
1.038297 0.9094225 0.9531915
0.9167175 0.73921 0.64924
0.6711245 0.8048635 1.001826
1.06018 0.7610945 1.364135
1.882065 0.8 0.457143
1.28146 1.64377 1.44681
0.7075985 0.00486322 0
0 0 0
0 0 0
2.92523 2.56292 1.17933
0.656535 0.7975685 0.919149
1.592705 1.54164 1.094225
1.05775 0.994527 0.8534955
0.9458955 0.7781155 0.780547
0.707599 0.863222 1.17204
1.04559 0.7902735 0.700304
1.2279625 0.906989 0.355015
0.2650455 0.3525835 0.3282675
0.2212765 0.05835885 0
0 0 0
0 0 0
0.756231 1.466265 1.111245
0.5082065 0.4036475 0.393921
0.607903 1.49544 1.838295
1.08936 0.9094205 0.933739
1.0261415 1.018846 0.81459
0.782979 0.919149 1.157445
1.04316 0.831611 0.612766
0.8097265 0.9361705 0.8291795
0.406079 0.1386015 0.1410335
1.0893605 3.19757 0.175076
0 0 0
0 0 0
0 0 0.0267477
0.1045595 0.4547115 1.444375
0.8462005 0.413374 2.08146
1.87477 0.8705165 0.9896665
0.894833 0.8996965 0.9215805
0.911854 1.018844 1.0091205
1.035865 0.987233 0.7197565
0.598176 0.598176 0.581155
0.355015 0.1458965 0.1410335
1.955015 11.48695 5.167175
0.2285715 0.01215806 0.00243161
0 0.00243161 0.00243161
0 0 0
0 0.1021276 2.38784
4.355015 0.7805475 0.7659575
2.567785 1.067475 0.914286
0.953192 0.882675 0.9920975
0.795137 0.902126 0.95076
1.137995 1.17204 0.992096
0.8048635 0.695441 0.9677795
1.1355645 0.7367785 0.3963525
0.919149 4.350155 7.564745
2.18602 0.3015195 0.03404255
0.00243161 0.01458966 0.0462006
0 0 0
0 0 0.8097265
6.545895 2.451065 0.2601825
1.75319 1.13313 0.9604865
0.865654 0.911854 1.0237075
0.8 0.88997 0.967783
1.0577505 1.15015 1.125835
1.006686 0.9021275 1.213375
1.82857 1.1817615 0.568997
0.3914895 0.551976 0.787842
0.773252 0.294225 0.080243
0.043769 0.0389058 0.28693
0 0 0
0 0 0.155623
5.01155 3.883285 0.2723405
1.1307 1.235255 0.960488
1.040728 1.14772 0.9872355
0.911854 0.824316 1.01641
1.198785 1.334955 1.269305
0.9823705 0.6638295 0.7246205
0.9240115 0.632219 0.2091185
0.223708 0.2358665 0.175076
0.1215807 0.1288755 0.0899696
0.0656535 0.0486322 0.393921
0 0 0
0 0 0
0 0 0
0 0 0
0 0 0
0 0 0
0 0 0
0 0 0
0 0 0
0 0 0
0 0.02188452 0.0291793
0.06565345 0.03647415 0.02431612
0 0 0
0 0 0
0 0 0
0 0 0
0 0 0
0 0 0
0 0 0
0 0 0
0 0 0.02431615
0 0 0.00243161
0.00972644 0.0243161 0.00486322
0.00972646 0 0.02917935
0.01458967 0 0
0 0 0
0 0 0
0 0 0
0 0 0
0 0 0
0 0 0
0 0 0
0.00486322 5.916105 1.42979
0.00243161 0 0
0.01458967 0.03161095 0.00972644
0 0.3914895 6.99331
0.5033435 0 0
0 0 0
0 0 0
0 0 0
0 0 0
0 0 0
0 0 0
0 0 0
0.3112465 24.3088 1.685105
0 0 0.00243161
0.0170213 0.00972646 0.00486322
0.00972645 4.442555 14.93495
0.2942245 0 0
0 0 0
0 0 0
0 0 0
0 0 0
0 0 0
0 0 0
0 0 0
0.3963525 5.78967 0.393921
0.172644 0.0705167 0.00243161
0 0 0
0.01215807 0.775684 0.607903
0.2893615 0.01458966 0
0 0 0
0 0 0
0 0 0
0 0 0
0 0 0
0 0 0
0 0 0
0.05349545 1.186625 1.672945
4.36231 0.661398 0.00243161
0 0 0
0.00486322 0.01458967 0.043769
1.62918 0.0462006 0
0 0 0
0 0 0
0 0 0
0 0 0
0 0 0
0 0 0
0 0 0
0.01215805 1.0942255 3.88085
2.8766 0.3841945 0.01215807
0 0 0
0 0.00243161 0.00243161
0.66383 0.06079025 0
0 0 0
0 0 0
0 0 0
0 0 0
0 0 0
0 0 0
0 0 0
0 0.184802 0.5446805
0.4158055 0.155623 0.00729483
0 0.00243161 0
0.00486322 0 0
0.7854105 1.320365 0.01945287
0 0 0
0 0 0
0 0 0
0 0 0
0 0 0
0 0 0
0 0 0
0 0.3282675 0.3355625
0.1507601 0.303951 0.0632219
0.0413374 0.0194529 0.00243161
0.00729485 0.00486322 0
3.579335 5.95015 0.0218845
0 0 0
0 0 0
0 0 0
0 0 0
0 0 0
0 0 0
0 0 0
0 0.454711 0.5908815
0.318541 1.471125 1.47599
1.169605 0.3112465 0.0145897
0 0.00486322 0
4.31368 3.04438 0.01215807
0 0 0
0 0 0
0 0 0
0 0 0
0 0 0
0 0 0
0 0 0
0.00972646 0.245593 0.267477
0.6832825 3.04924 6.74772
6.149545 0.7586625 0.0194529
0.00729483 0 0
4.778115 0.8680855 0.00972646
0 0 0
0 0 0
0 0 0
0 0 0
0 0 0
0 0 0
0 0 0
0.01702127 0.131307 0.1337385
0.102128 0.637082 3.76413
6.648025 1.69483 0.0364742
0.0607903 0.00972646 0
4.96292 1.094225 0.00243161
0 0 0
0 0 0
0 0 0
0 0 0
0 0 0
0 0 0
0 0 0
0.00972644 0.138602 0.0462006
0.01458967 0.08510655 0.6079025
1.35441 1.02614 0.2577505
0.1823705 0.05106385 0
1.95015 0.9021275 0.01215807
0 0 0
0 0 0
0 0 0.01215807
0.00729483 0 0
0 0 0
0 0 0
0 0 0
0.0194529 0.03647415 0.04863225
0.0851066 0.0972644 0.406079
2.07173 2.638295 0.410942
0.0607903 0 0
0.5446805 0.4887535 0.04863225
0 0 0
0 0 0
0.01215807 0.00243161 0.099696
0.1896655 0 0
0 0 0
0 0 0
0 0 0
0 0.00729483 1.0504535
5.52219 1.31064 0.4522795
1.116109 0.680851 0.0218845
0 0 0
0.612766 0.3866265 0.532523
0.05592705 0 0
0 0 0.223708
0.7367785 0.0851064 0.4401215
0.851064 0.09726425 0.01215806
0.00243161 0 0
0 0 0
0 0 0
0 0 0.4547115
3.907595 1.366566 0.18723395
0.03161095 0 0
0 0 0
0.87538 0.4231005 1.580545
2.45106 0.267477 0.00972644
0 0.2285715 4.471735
3.48207 0.4352585 0.651672
0.705167 0.440122 0.282067
0.043769 0.00243161 0
0 0 0
0 0 0
0 0 0.00729485
0.0607905 0.00486322 0
0 0 0
0 0 0
0.5471125 0.432827 0.7246205
4.26991 5.87477 4.31854
3.041945 3.404255 3.58176
1.274165 0.6784195 0.868085
0.505775 0.486322 0.5106385
0.206687 0.01458967 0
0 0 0
0 0 0
0 0 0
0 0 0
0 0 0
0 0 0
0.6541035 0.868085 0.5592705
0.6468085 1.607295 2.17386
1.72401 1.026142 0.6176295
0.9677795 1.366565 1.14286
1.488145 1.694835 0.9896645
0.3769 0.0924012 0.0291793
0 0.00243161 0.00729485
0.00486322 0 0
0.00729485 0.00243161 0
0 0 0
0 0 0
0 0 0
0.9775075 1.66322 2.79149
1.833435 0.858359 0.5544075
0.561702 0.8924015 1.349545
1.49787 0.902128 1.0018225
2.030395 2.392705 1.90638
1.43708 0.637082 0.218845
0.1045595 0.1118539 0.05835865
0.043769 0.00972646 0.12401205
1.1720385 0.4911855 0.00486322
0 0 0
0 0 0
0 0 0
0.9896665 1.113675 2.08632
3.226745 3.058965 2.480245
2.314895 1.86991 1.32523
0.81459 0.7100305 0.955623
1.24012 1.59514 2.071735
2.592095 1.92584 1.1890595
0.829179 1.19635 1.021275
0.2407295 0.1021277 0.28693
7.185415 10.6675 1.799395
0.00729485 0 0
0 0 0
0 0 0
0.8607905 0.7635255 0.7027355
0.8826765 1.01398 0.792705
0.5860185 0.632219 0.8534955
1.016411 0.829179 0.7343465
0.8924015 1.20365 1.62918
1.840725 1.76778 2.1155
1.636475 3.029785 3.812765
1.393315 0.542249 0.245593
1.325227 6.076595 3.36049
0.0243161 0 0
0 0 0
0 0 0
0.960488 1.20608 1.303345
0.8097265 0.5981765 0.6686935
0.656535 0.6273555 0.780547
0.914286 0.8072945 0.761094
0.683283 0.812158 0.8534955
0.9264435 1.203645 1.64377
1.5076 1.85532 2.78663
1.262005 0.644377 0.6857145
0.5908815 0.374468 0.289362
0.03890575 0 0
0 0 0
0 0 0
0.508207 0.607903 1.137995
1.49301 1.0042575 0.780547
0.8851065 0.6954405 0.7148935
0.9240125 0.763526 0.9045595
0.945897 0.7635255 0.629787
0.6541035 0.7975685 1.167175
1.108815 0.855927 1.43465
0.9580545 0.4595745 0.994531
4.537385 4.38176 1.1039535
0.15075975 0 0
0 0 0
0 0 0.00486322
1.186625 0.807295 0.525228
0.8364745 1.31307 1.045595
1.06018 0.9410335 0.836474
0.9629205 0.906991 0.8024315
0.967781 0.8243165 0.7416415
0.6978725 0.8851065 1.13313
0.924012 0.586018 0.812158
1.074773 0.5471125 0.4401215
1.223105 2.346505 1.0382955
0.1580547 0.00729483 0
0 0 0
0 0 0.00729483
0.9775095 2.042555 1.198785
0.3161095 0.5155015 0.782979
1.001824 1.276595 0.8826745
0.916717 1.067475 0.8924015
0.9069905 0.960486 0.7148935
0.812158 0.950758 1.0601805
1.031004 0.651672 0.605471
0.992099 1.235255 0.894832
0.369605 0.2869305 0.406079
0.255319 0.1580547 0
0 0 0
0 0.00243161 0.00972646
0 0.1288755 0.593313
0.357447 0.2164135 0.2966565
0.3525835 1.05532 1.833435
1.094225 1.02128 1.1307
1.0115475 1.031005 0.9775095
0.911854 0.87538 1.01641
1.013982 0.8413375 0.8340425
0.8632235 1.19149 0.906992
0.3866265 0.1848025 0.289362
0.381763 0.3963525 0.04863225
0.00243161 0 0
0.0218845 0.03404255 0.02917935
0 0 0
0.0486322 0.2212765 0.7732525
0.6079025 0.3914895 1.986625
1.879635 0.9215805 1.07477
0.984804 1.04073 1.011552
0.851064 0.9021275 0.9775075
1.045594 1.048024 0.967782
0.916717 0.9215805 1.27173
1.291188 0.8389075 0.406079
0.364742 0.4036475 0.2480245
0.218845 0.09483265 0.0486322
0.043769 0.06079045 0.05106385
0 0 0
0.00243161 0.08267475 1.27173
1.884495 0.444985 1.10638
2.030395 0.9872355 1.0066855
0.8534955 1.0212775 1.0091195
0.8 0.916715 1.035867
0.9945295 1.30821 1.230395
1.05532 1.1914905 2.013375
3.268085 2.0012145 0.561702
0.4717325 0.369605 0.1920974
0.22614 0.2601825 0.06322205
0.01215807 0.03161095 0.05835865
0 0 0
0 0.0194529 1.29362
3.63526 0.661398 0.586018
1.75319 0.9337385 0.97994
0.93617 1.0139835 1.023705
0.8486325 0.855927 0.899696
1.05532 1.288755 1.41033
1.1209705 1.01641 1.271735
2.344075 1.5902735 0.328267
0.3331305 0.3209725 0.1313069
0.08996985 0.1215805 0.1361705
0.2358665 0.2407295 0.2966565
0 0 0
0 0 0
0 0 0
0 0 0
0 0 0
0 0 0
0 0 0
0 0 0
0 0 0
0 0 0
0 0.00486322 0.01702127
0.00486322 0.00972646 0.00972645
0 0 0
0 0 0
0 0 0
0 0 0
0 0 0
0 0 0
0 0 0
0 0 0
0 0 0
0 0 0
0.00486322 0.00243161 0
0 0.00486322 1.813985
0.00729483 0 0
0 0 0
0 0 0
0 0 0
0 0 0
0 0 0
0 0 0
0 0 0
0 0.00486322 0.00243161
0 0 0.00486322
0.00972646 0.00243161 0
0 1.210945 30.72825
0.28693 0.00972646 0
0 0 0
0 0 0
0 0 0
0 0 0
0 0 0
0 0 0
0 0 0
0 0.05106385 0
0 0 0.0729483
0.381763 0.00972644 0
0.00729483 3.21945 11.10515
0.1458965 0.00486322 0
0 0 0
0 0 0
0 0 0
0 0 0
0 0 0
0 0 0
0 0 0
0.00972646 0.131307 0.00972646
0.00486322 0.00243161 0.542249
0.962918 0.0170213 0.00243161
0.00972644 0.238298 0.1215805
0.8145895 0.08510655 0
0 0 0
0 0 0
0 0 0
0 0 0
0 0 0
0 0 0
0 0 0
0.0243161 0.1726445 0.111854
0.0778117 0.00972646 0.2091185
0.4036475 0.0170213 0.00243161
0 0.02431615 0.1483285
3.28997 0.131307 0
0 0 0
0 0 0
0 0 0
0 0 0
0 0 0
0 0 0
0 0 0
0 0.2139815 0.6079025
0.1872345 0.00486322 0.00486322
0.0705167 0.00972644 0.00243161
0.00486322 0 0.0753799
0.600608 0.1823705 0.0170213
0 0 0
0 0 0
0 0 0
0 0 0
0 0 0
0 0 0
0 0 0
0 0.02674775 0.1653495
0.2407295 0.0607903 0.00243161
0 0.00486322 0
0.00972645 0.0170213 0.00972646
1.648635 2.42918 0.01458967
0 0 0
0 0 0
0 0 0
0 0 0
0 0 0
0 0 0
0 0 0
0 0.00486322 0.08753815
0.1531915 0.111854 0.02674775
0.00729485 0.00243161 0.01215806
0.04376901 0.0267477 0.01702126
2.76231 1.23769 0
0 0 0
0 0 0
0 0 0
0 0 0
0 0 0
0 0 0
0 0 0
0 0.00972646 0.3209725
0.5617025 0.299088 0.1167175
0.0802432 0.0705169 0.00243161
0.00243161 0.00243161 0
1.641335 0.043769 0
0 0 0
0 0 0
0 0 0
0 0 0
0 0 0
0 0 0
0 0 0
0 0.043769 0.2455925
0.364742 0.4231 0.583587
0.449848 0.1361705 0.00486322
0 0 0
2.570215 0.00729483 0
0 0 0
0 0 0
0 0 0
0 0 0
0 0 0
0 0 0
0 0 0
0 0.235866 1.894225
0.5665655 0.5155015 1.0042545
1.274165 0.3574465 0.00729483
0.00243161 0 0
4.55927 0.0705169 0
0 0 0
0 0 0
0 0 0
0 0 0
0 0 0
0 0 0
0 0 0
0 0.6978725 3.929485
0.6103345 0.238298 1.028569
1.529485 0.6905775 0.06079025
0 0 0
4.01459 0.2844985 0
0 0 0
0 0 0
0 0 0
0 0 0
0 0 0
0 0 0
0 0 0
0 0.0462006 0.0656535
0.0632219 0.1531915 2.348935
9.63159 4.98237 0.367173
0 0 0
1.125835 0.491185 0.00243161
0 0 0
0 0 0
0 0 0.00243161
0 0 0
0 0 0
0 0 0
0 0 0
0 0 0.2601825
4.54468 2.241945 1.964745
5.466265 1.98176 0.05835865
0 0 0
0.325836 0.291793 0.1969605
0.00243161 0 0
0 0 0.0218845
0.0243161 0.00486322 0.0243161
0.0170213 0 0
0 0 0
0 0 0
0 0 0
0 0 0.2018239
2.419455 0.3404257 0.00729483
0 0 0
0 0 0
1.065045 0.3452885 0.984804
1.45167 0.294225 0.00729485
0.00243161 0.3161095 3.42371
1.456535 0.1361702 0.1726445
0.0899696 0.0291793 0.01702126
0 0 0
0 0 0
0 0 0
0 0 0
0 0 0
0 0 0
0 0 0
0.7270515 0.5033435 0.6079025
3.16839 4.78784 3.51854
3.31672 5.242555 5.96717
1.47599 0.612766 0.352584
0.1702125 0.218845 0.15076
0.03161095 0 0
0 0 0
0 0 0
0 0 0
0 0 0
0 0 0
0 0 0
0.7537995 0.780547 0.576292
0.6273555 1.077205 1.42249
1.782375 1.88693 1.6462
1.5538 1.3228 0.8097265
0.8340425 0.758663 0.374468
0.1142855 0.00486322 0.00729485
0 0 0
0 0 0
0 0 0
0 0 0
0 0 0
0 0 0
1.198785 1.67538 2.00851
1.40304 0.7465045 0.627356
0.8607905 1.334955 1.78237
1.471125 1.11368 1.26444
2.373255 2.23708 1.20851
0.690578 0.182371 0.05349545
0.0389058 0.0170213 0.0194529
0.00729483 0 0.03404255
0.167781 0.00729483 0
0 0 0
0 0 0
0 0 0
1.152585 1.3228 1.865045
2.17143 1.81155 1.4541
1.337385 1.28389 1.05532
0.620061 0.768389 1.157445
1.976895 2.08632 2.15927
2.35137 1.1769 0.542249
0.333131 0.454711 0.233435
0.05106385 0.0340426 0.561702
10.723405 6.49484 0.02917931
0 0 0
0 0 0
0 0 0
1.01155 0.804863 0.712462
0.605471 0.6224925 0.581155
0.554407 0.520365 0.7100305
0.938602 0.909423 0.919149
1.031005 1.33982 2.049845
1.996355 1.575685 1.668085
1.34225 2.210335 1.862615
0.369605 0.2164135 0.391489
6.200605 10.684505 0.52036455
0 0 0
0 0 0
0 0 0
0.8899695 1.091795 0.924012
0.5398175 0.3598785 0.4474165
0.680851 0.7586625 0.8924015
0.9896675 0.8778115 0.712462
0.756231 0.955623 1.108812
1.09666 1.20608 1.617025
1.410335 1.80912 2.3076
0.7732525 0.595745 1.546505
1.3908835 1.0212775 0.3720366
0.00243161 0 0
0 0 0
0 0 0
0.2796355 0.510638 1.04316
1.544075 0.872948 0.5033435
0.731915 0.8680855 0.7610945
0.802432 0.731915 0.8559275
0.826748 0.7343465 0.578723
0.72462 0.989663 1.259575
0.9799405 0.7659575 1.34225
0.561702 0.4158055 2.166565
6.23222 4.294225 0.641944
0.11671735 0.00243161 0
0 0 0
0 0 0.124012
0.3525835 0.199392 0.2382975
0.72462 1.303345 0.7708205
0.6468085 0.8097265 0.7854105
0.838906 0.9021275 0.8753785
0.945895 0.795137 0.7100305
0.6613985 1.00912 1.05775
0.7416415 0.4474165 0.7416415
0.586018 0.262614 0.612766
3.51611 4.86079 1.232828
0.2164135 0.05349542 0
0 0 0
0 0 0.06565335
2.818235 1.955015 0.661398
0.192097 1.111245 1.677815
0.9215805 0.7586625 0.748936
0.9629185 1.07234 0.887538
0.851064 0.967781 0.72462
0.846201 0.9920965 0.984804
0.770821 0.393921 0.6346505
0.8097265 0.928874 0.5981765
0.444985 0.605471 0.3501515
0.4255315 1.040731 0.09483265
0 0 0
0.07051661 0.18966585 0.05106385
3.21216 3.732525 1.741035
0.367173 0.2990885 1.201215
0.967781 1.11611 0.9848025
0.9507595 1.181765 1.08693
0.9604865 1.08936 0.9702145
0.855927 1.0383 1.0455905
0.877812 0.658967 0.787842
1.189055 1.8383 1.3884495
0.3720365 0.311246 0.3258355
0.967782 8.401215 5.638905
0.0729483 0 0.00729485
2.7015185 3.1051665 0.13617
0.05835865 1.0164125 0.9191505
0.279635 0.1848025 0.369605
0.568997 1.28146 1.66565
0.8364745 1.065045 1.120975
1.07234 1.094225 1.023708
0.9702115 1.06991 1.074774
0.945897 0.8340425 0.9434655
1.242555 1.64377 1.286321
0.675988 0.4668695 0.4668695
0.817021 5.986625 24.8778
11.897885 1.8674785 0.8243185
2.0133715 1.0553185 0.0680851
0 0.0194529 0.043769
0.05592705 0.1386015 0.306383
0.413374 0.836474 1.755625
1.05775 0.9677795 1.099085
0.994528 1.08693 1.02371
0.9045595 0.914286 1.001824
1.038295 1.120975 1.086928
1.2158045 1.71185 1.957445
2.29058 1.4905795 0.6224925
0.483891 0.744073 4.622495
7.798175 6.125215 2.842555
0.4425535 0.02188452 0.03161095
0 0 0
0.01458967 0.148328 0.6468085
0.6273555 0.6784195 1.49058
1.035865 0.8802435 0.984801
1.05046 1.018845 1.09909
0.943465 0.863222 0.9167175
1.035865 1.1769 1.16474
1.16231 1.53678 1.65836
2.36839 2.1689985 0.712462
0.306383 0.1507599 0.1458966
0.325836 1.0650455 0.5325225
0.1288755 0.204255 0.262614
0 0 0
0 0 0
0 0 0
0 0 0
0 0 0
0 0 0
0 0 0
0 0 0
0 0 0
0 0 0
0 0 0.00243161
0 0 0.00486322
0 0 0
0 0 0
0 0 0
0 0 0
0 0 0
0 0 0
0 0 0
0 0 0
0 0 0
0 0 0
0.00729483 0 0
0 0.00486322 0.330699
0.00486322 0 0
0 0 0
0 0 0
0 0 0
0 0 0
0 0 0
0 0 0
0 0 0
0 0 0
0 0 1.393315
2.44134 0.03890575 0
0 0 0.3306995
0.0948328 0.00729483 0
0 0 0
0 0 0
0 0 0
0 0 0
0 0 0
0 0 0
0 0 0
0 0 0
0 0.00486322 30.6772
18.02555 0.02917935 0
0 0 0
0.03404255 0.00486322 0
0 0 0
0 0 0
0 0 0
0 0 0
0 0 0
0 0 0
0 0 0
0 0 0
0 0.148328 38.5848
10.482665 0.01702127 0
0 0 0
0.705167 0.1118541 0.00243161
0 0 0
0 0 0
0 0 0
0 0 0
0 0 0
0 0 0
0 0 0
0 0.01215807 0.00243161
0 0.1288755 8.40608
1.88207 0.01215806 0
0 0 0
1.70942 0.0972645 0
0 0 0
0 0 0
0 0 0
0 0 0
0 0 0
0 0 0
0 0 0
0 0.00972646 0.0632219
0.01702126 0.00486322 0.4206685
0.3963525 0.0413374 0
0 0 0.00243161
0.440122 1.120975 0.158055
0 0 0
0 0 0
0 0 0
0 0 0
0 0 0
0 0 0
0 0 0
0 0 0.1094225
0.138602 0.01458966 0.03647415
0.2358665 0.05835865 0.0972643
0.08267495 0.03890575 0.04620061
2.720975 6.453495 0.1215805
0 0 0
0 0 0
0 0 0
0 0 0
0 0 0
0 0 0
0 0 0
0 0 0.0218845
0.481459 0.3914895 0.0218845
0.01945287 0.235866 4.01216
5.37143 1.7361695 0.8461985
1.23769 0.274772 0
0 0 0
0 0 0
0 0 0
0 0 0
0 0 0
0 0 0
0 0 0
0 0 0.0170213
1.8383 2.998175 0.106991
0 0.00972646 2.03769
5.813985 1.668085 0.1775077
0.0826748 0 0
0 0 0
0 0 0
0 0 0
0 0 0
0 0 0
0 0 0
0 0 0
0 0 0
0.581155 3.423705 0.333131
0.0145897 0 0
0.0170213 0.01215807 0
0.1094225 0 0
0 0 0
0 0 0
0 0 0
0 0 0
0 0 0
0 0 0
0 0 0
0 0.00972646 1.27173
2.988445 10.54104 1.79453
0.1021279 0.00486322 0
0 0 0
1.439515 0 0
0 0 0
0 0 0
0 0 0
0 0 0
0 0 0
0 0 0
0 0 0
0 0.1069907 5.935565
4.629785 7.073555 3.7155
0.9945285 0.1896655 0.00243161
0 0 0
5.108815 0.0899696 0
0 0 0
0 0 0
0 0 0
0 0 0
0 0 0
0 0 0
0 0 0
0 0.00972645 0.0753801
0.0899697 0.612766 2.66505
9.821275 2.044985 0.05592705
0 0 0
2.120365 0.66383 0.00486322
0 0 0
0 0 0
0 0 0
0 0 0
0 0 0
0 0 0
0 0 0
0 0 0
0.02431615 0.15319155 1.39088
4.39392 0.688146 0.00243161
0 0 0
0.3209725 0.260182 0.0705167
0.00243161 0 0
0 0 0.00243161
0.00486322 0 0
0 0 0
0 0 0
0 0 0
0 0 0
0 0 0
0.01215805 0.01215806 0
0 0 0
0 0 0
1.2693 0.294225 0.3550155
0.323404 0.03404255 0.00243161
0.00243161 0.0851064 0.6784195
0.457143 0.148328 0.0656535
0.00729485 0 0
0 0 0
0 0 0
0 0 0
0 0 0
0 0 0
0 0 0
0 0 0
1.06018 0.651672 0.369605
0.8559275 0.9993925 0.826748
1.291185 2.735565 2.528875
0.778116 0.3914895 0.1677815
0.03890575 0.03647415 0.00972645
0 0 0
0 0 0
0 0 0
0 0 0
0 0 0
0 0 0
0 0 0
0.95076 0.848632 0.7075985
0.600608 0.4376895 0.542249
0.892401 1.227965 1.315505
1.10638 0.8024315 0.3793315
0.2577505 0.228571 0.1021276
0.00972644 0.00729483 0
0 0 0
0 0 0
0 0 0
0 0 0
0 0 0
0 0 0
1.59757 1.743465 1.561095
1.34225 0.9458965 0.841337
1.34468 1.792095 2.258965
1.972035 1.334955 1.305775
1.81641 1.35198 0.4911855
0.2285715 0.05106385 0.02431615
0.01458967 0.00972645 0
0.00243161 0 0
0.00243161 0 0
0 0 0
0 0 0
0 0 0
1.466265 1.37143 1.225535
1.17204 1.05532 0.9750775
1.016415 1.021275 1.0261405
1.016414 1.011552 1.81155
2.631005 2.042555 1.79453
1.641335 0.5714285 0.2091185
0.13617 0.143465 0.03404255
0.01215807 0.0194529 0.170213
2.47538 1.011549 0
0 0 0
0 0 0
0 0 0
1.473555 1.308205 0.7294835
0.4717325 0.381763 0.4644375
0.4595745 0.4328265 0.561702
0.8024315 1.06018 1.18176
1.41763 1.5538 2.0693
2.3538 1.59757 1.283892
0.7975685 0.9483275 0.7148935
0.09240115 0.0899696 0.537386
6.60912 5.49058 0.051064
0 0 0
0 0 0
0 0 0
0.8413375 0.989666 1.021276
0.5203645 0.255319 0.340426
0.8145895 0.979937 0.880243
0.955622 0.7975685 0.812158
0.868085 1.10152 1.305775
1.34711 1.393315 1.7921
1.232829 1.6 2.059575
0.51307 0.544681 2.052275
3.2413375 1.54894 0.15075965
0.00243161 0 0
0 0 0
0 0 0.0170213
0.318541 0.3866265 0.610334
0.9945295 0.950758 0.462006
0.6273555 1.089365 0.7659575
0.688146 0.6589665 0.826748
0.916717 0.712462 0.6541035
0.8583585 1.055317 1.1185435
0.9361705 1.106385 1.407905
0.576292 0.578723 3.783585
5.29362 2.12766 0.3939211
0.01215805 0 0
0 0 0
0 0 0.1726445
0.187234 0.1337385 0.148328
0.432827 1.0553205 1.0382975
0.661398 0.8559275 0.9556215
0.824316 0.775684 0.945895
1.08936 0.8413375 0.639514
0.8534955 0.965351 0.958055
0.5762915 0.6759875 0.7975685
0.393921 0.274772 1.575686
3.598785 2.56292 0.53252095
0.04376897 0.01215805 0
0 0 0
0 0.0218845 0.1240123
3.759275 1.75076 0.2796355
0.1848025 0.6857145 1.22553
0.758663 0.792705 1.12827
1.19635 0.962918 0.790274
0.9167175 0.926444 0.727052
0.887538 1.082065 0.9823705
0.7148935 0.617629 0.6784195
0.4182375 0.30152 0.4352585
1.0091205 0.5714285 0.1775075
0.3088145 0.5057755 0.0267477
0 0 0
0.342857 4.88754 1.758054
12.78295 20.8924 3.540425
0.2966565 0.610334 1.473555
1.077205 0.768389 1.006689
1.123405 1.344685 1.07234
1.03587 1.184195 0.9142855
1.0042555 0.999391 1.1307
0.8486325 0.768389 1.0310025
0.999392 1.018847 0.887537
0.6784195 0.60304 0.2844985
1.145287 6.28085 2.239515
0.01458965 0 0.00243161
12.265061 17.43465 2.244375
1.427355 24.34525 10.23465
0.49848 0.374468 1.495445
1.490575 1.249845 1.0237065
0.9045595 1.17933 0.9604865
1.05532 1.210945 1.038299
1.0383 1.147722 0.9361705
0.9215805 0.8364745 1.0285735
1.320365 1.629178 1.252278
0.5860185 0.858359 0.644377
1.0018215 5.37872 8.66626
1.6048645 0.12401205 0.10699075
11.3215665 5.5003165 0.11671715
0.00486322 1.89909 2.17143
0.294225 0.243161 0.931309
1.429785 1.5465 1.20608
0.6954405 0.9775095 1.07234
1.0018255 1.206075 1.125835
1.0164145 1.077205 1.057749
0.977509 0.965348 0.9604865
1.293617 1.61459 1.361701
1.094225 2.34407 2.594529
1.604864 0.992096 2.15927
2.380545 3.2462 2.256535
0.9945295 0.09483285 0.01215805
0 0.00486322 0.02917935
0.0948329 0.2723405 0.7343465
1.062615 1.70699 1.28146
0.607903 0.865654 0.962918
1.052885 1.210945 1.099085
1.013982 0.914286 1.006685
1.009121 0.945895 0.9653495
1.337386 1.697265 1.28389
1.191489 3.40669 5.88449
3.280245 0.610332 0.10212765
1.1136765 5.37143 2.186016
0.238298 0.03890575 0.0680851
0 0 0
0 0 0
0 0 0
0 0 0
0 0 0
0 0 0
0 0 0
0 0 0
0 0 0
0 0 0
0 0.00243161 0.00243161
0.0194529 0.01215806 0.00243161
0 0 0
0 0 0
0 0 0
0 0 0
0 0 0
0 0 0
0 0 0
0 0 0
0 0 0
0 0 0.00729483
0.01945287 0.00486322 0
0.00243161 0 0
0.00243161 0 0
0 0 0
0 0 0
0 0 0
0 0 0
0 0 0
0 0 0
0 0 0
0 0 0
0 0 0.1288755
0.05349545 0 0
0 0 0
0.03404255 0 0
0 0 0
0 0 0
0 0 0
0 0 0
0 0 0
0 0 0
0 0 0
0 0 0
0 0.00243161 2.147115
0.1556232 0 0
0 0 0
0.00729483 0 0
0 0 0
0 0 0
0 0 0
0 0 0
0 0 0
0 0 0
0 0 0
0 0 0
0 0.06322185 2.254105
0.0729483 0 0
0 0 0
0.4717325 0.08267475 0.00243161
0 0 0
0 0 0
0 0 0
0 0 0
0 0 0
0 0 0
0 0 0
0 0 0
0 0.1094226 0.581155
0.02188452 0 0
0 0 0
1.911245 0.0729483 0.00243161
0 0 0
0 0 0
0 0 0
0 0 0
0 0 0
0 0 0
0 0 0
0 0 0.00243161
0.00486322 0.02917935 0.4012155
0.0972646 0.00486322 0
0 0 0
0.408511 1.6924 0.350152
0 0 0
0 0 0
0 0 0
0 0 0
0 0 0
0 0 0
0 0 0
0 0 0.0170213
0.0194529 0.01215806 0.972643
0.8024315 0.0413374 0.01945291
0 0 0
3.579335 15.7909 1.206075
0 0 0
0 0 0
0 0 0
0 0 0
0 0 0
0 0 0
0 0 0
0 0 0
0.05835865 0.13860165 0.1069907
0.2139815 1.038296 6.30517
2.618845 0.2358665 0.26261395
1.186625 0.6905775 0.01215807
0 0 0
0 0 0
0 0 0
0 0 0
0 0 0
0 0 0
0 0 0
0 0 0
0.17021275 1.0601815 0.03647415
0 0.787842 23.28265
27.18785 3.96596 0.537386
0.0218845 0 0
0 0 0
0 0 0
0 0 0
0 0 0
0 0 0
0 0 0
0 0 0
0 0 0
0.02431615 1.743465 0.274772
0.00243161 0.00243161 0.7902735
2.9155 0.6541035 0.0389058
0.01702127 0 0
0 0 0
0 0 0
0 0 0
0 0 0
0 0 0
0 0 0
0 0 0
0 0 0
0.3696045 20.78785 2.91064
0.0778115 0 0
0.00243161 0 0
1.24012 0 0
0 0 0
0 0 0
0 0 0
0 0 0
0 0 0
0 0 0
0 0 0
0 0 0
0.30152 9.835875 4.44985
0.6784195 0.0753801 0.00243161
0 0 0
6.65775 0.250456 0
0 0 0
0 0 0
0 0 0
0 0 0
0 0 0
0 0 0
0 0 0
0 0 0
0 0.2237085 1.381155
6.59453 0.651672 0.00486322
0 0 0
3.0079 1.2693 0.00972646
0 0 0
0 0 0
0 0 0
0 0 0
0 0 0
0 0 0
0 0 0
0 0 0
0 0.00243161 0.6297875
5.10152 0.3647415 0
0 0 0
0.369605 0.413374 0.087538
0 0 0
0 0 0
0 0 0
0 0 0
0 0 0
0 0 0
0 0 0
0 0 0
0 0 0
0 0 0
0 0 0
1.63161 0.330699 0.13617
0.138602 0.0267477 0.00243161
0.00243161 0.0705167 0.3671735
0.6905775 0.2699085 0.00972644
0 0 0
0 0 0
0 0 0
0 0 0
0 0 0
0 0 0
0 0 0
0 0 0
1.40304 0.790274 0.3452885
0.369605 0.3720365 0.3720365
0.7975685 2.047415 2.87903
2.601825 1.031004 0.1288755
0.01702127 0.00243161 0
0 0 0
0 0 0
0 0 0
0 0 0
0 0 0
0 0 0
0 0 0
1.0285735 1.0188465 0.748936
0.551976 0.4595745 0.3282675
0.5349545 0.787842 1.0383
1.08693 0.556839 0.1702125
0.1215805 0.0583587 0.0267477
0.00243161 0 0
0 0 0
0 0 0
0 0 0
0 0 0
0 0 0
0 0 0
1.677815 1.728875 1.56839
1.480855 1.40061 1.398175
1.58784 1.680245 1.716715
1.39331 0.9945275 0.9483285
1.196355 0.5082065 0.1969605
0.1215807 0.0632219 0.0218845
0.00729483 0.00243161 0
0 0 0
0 0 0
0 0 0
0 0 0
0 0 0
1.760485 1.60243 1.11854
0.9531915 1.045591 1.1769
1.548935 1.626745 1.497875
1.441945 1.607295 2.137385
2.56778 1.604865 1.37386
1.16231 0.34772 0.1386015
0.08510645 0.0486322 0.00729485
0.00486322 0.01215805 0.01702126
0.08267465 0.0145897 0
0 0 0
0 0 0
0 0 0
2.0693 1.84316 0.87538
0.3355625 0.3525835 0.5544075
0.624924 0.5981765 0.641945
0.970215 1.140425 1.497875
1.772645 1.714285 2.234655
2.404865 1.381155 0.8948335
0.45228 0.4085105 0.218845
0.03404255 0.06322185 0.457143
1.0553195 0.335562 0
0 0 0
0 0 0
0 0 0
1.0310035 1.27416 1.155015
0.656535 0.2334345 0.238298
0.882675 1.23769 0.8802435
0.9483275 0.899696 0.8729485
1.079635 1.3155 1.441945
1.573255 1.415195 1.4614
1.17204 1.546505 1.424924
0.274772 0.51307 1.3544085
1.1088155 0.500912 0.00729485
0 0 0
0 0 0
0 0 0
0.5179335 0.474164 0.5665655
0.6978725 0.9288755 0.542249
0.6297875 1.15988 0.8218845
0.72462 0.744073 0.882675
0.960488 0.863222 0.7416415
0.9629175 0.8534955 1.189057
1.133132 1.563525 1.6559275
0.7781155 2.543465 3.63526
2.31246 2.154405 0.1240124
0 0 0
0 0 0
0 0.00243161 0.06565355
0.175076 0.2917935 0.3088145
0.3914895 1.026141 1.51976
0.8097265 0.8097265 0.8778115
0.651672 0.7343465 1.10152
1.02371 0.7100305 0.7270515
0.86079 0.6784195 0.894834
0.96535 0.938602 0.9142875
0.6784195 1.998785 2.968995
1.7386025 1.3957435 0.1361702
0.00486322 0 0
0 0 0
0 0.1434652 0.5933135
0.1337385 0.2601825 0.4206685
0.425532 0.673556 1.85046
1.262005 0.877812 1.20608
0.931307 0.7902735 0.9531915
1.079635 0.8899695 0.812158
0.8972645 0.87538 0.982371
0.9823735 0.8851065 0.661398
0.3088145 0.693009 1.218235
0.8802425 0.3550155 0.0778116
0 0.00243161 0
0 0 0
0.03161092 11.2146125 9.65105
0.0972645 0.5519755 0.7951365
0.6273555 0.6151975 1.02614
1.269305 1.01398 1.11854
1.0772055 0.8778115 0.919149
1.08936 1.142855 0.9653515
0.9920975 1.0407305 1.0869295
1.2206695 1.176902 0.887538
0.505775 0.532523 0.950761
0.933739 0.374468 0.1629179
0.1410332 0.04863222 0
0 0 0
0.3550152 10.86444 7.7495355
0.02917935 0.7708205 1.24985
0.3817625 0.5300915 1.0139805
1.06505 0.924012 1.0042555
1.035865 1.06505 1.077205
1.2693 1.22067 1.10152
1.230395 1.16231 1.0139825
0.9848035 1.1793295 1.116108
0.819453 0.8291805 1.033435
1.028572 0.880243 0.3793315
0.5398175 0.612765 0.01215805
0 0 0.00243161
1.99392145 1.5075965 0.1677814
0 0.138602 0.45228
0.199392 0.4741645 1.55866
1.330095 1.067475 0.965348
0.792705 0.838906 0.992096
1.05775 1.30334 1.15988
1.1696 1.213375 0.921581
0.9240125 0.9069925 1.0772045
0.9507615 1.0917945 1.1890575
1.17447 2.50456 1.434652
0.6151965 0.921583 0.420669
0.0705167 0.08996945 0.1045592
0.7343455 0.1434653 0.0267477
0 0.00243161 0.03647415
0.07781155 0.5957445 1.89909
1.563525 1.485715 0.977509
0.705167 0.892401 0.81459
1.08693 1.215805 1.082065
0.992099 1.08207 0.977506
0.987234 0.8656535 1.0310025
1.196352 1.19635 1.1987865
1.157445 2.9228 3.734955
1.7288755 0.6103345 0.243161
1.11611 3.61094 1.8577515
0.306383 0.0194529 0.04863222
0 0 0
0 0 0
0 0 0
0 0 0
0 0 0
0 0 0
0 0 0
0 0 0
0 0 0
0 0 0.0194529
0.0705169 0.00729485 0.0607903
0.637082 0.831611 0.2285715
0 0 0
0 0 0
0 0 0
0 0 0
0 0 0
0 0 0
0 0 0
0 0 0
0 0 0
0 0 1.952585
1.279025 0.00243161 0
0.00243161 0 0
0 0 0
0 0 0
0 0 0
0 0 0
0 0 0
0 0 0
0 0 0
0 0 0
0 0 0
0 0.0340426 3.51368
0.250456 0 0
0 0 0
0.00243161 0 0
0 0 0
0 0 0
0 0 0
0 0 0
0 0 0
0 0 0
0 0 0
0 0 0
0 0.2844985 2.19331
0.00486322 0 0
0 0 0
0.00243161 0 0
0 0 0
0 0 0
0 0 0
0 0 0
0 0 0
0 0 0
0 0 0
0 0 0
0 1.28146 1.918545
0 0 0
0 0 0
0.313678 0.03647415 0
0 0 0
0 0 0
0 0 0
0 0 0
0 0 0
0 0 0
0 0 0
0 0 0
0 2.14711 2.436475
0 0 0
0 0 0
3.17082 0.07537995 0.00243161
0 0 0
0 0 0
0 0 0
0 0 0
0 0 0
0 0 0
0 0 0
0 0 0.00243161
0 1.456535 3.479635
0.05106385 0 0
0 0 0
0.731915 0.3282675 0.08510635
0 0 0
0 0 0
0 0 0
0 0 0
0 0 0
0 0 0
0 0 0
0 0 0
0.00243161 0.2358665 1.97447
0.179939 0 0
0 0 0
2.966565 19.24865 3.04681
0 0 0
0 0 0
0 0 0
0 0 0
0 0 0
0 0 0
0 0 0
0 0 0
0 0 0.1240125
0.0607903 0.0632219 0.16778115
0.00243161 0 0
4.547115 9.98177 0.5422495
0 0 0
0 0 0
0 0 0
0 0 0
0 0 0
0 0 0
0 0 0
0 0 0
0 0 0
0.00243161 0.299088 8.593295
4.002435 0.22613985 0.17507605
0.6468085 0.138602 0
0 0 0
0 0 0
0 0 0
0 0 0
0 0 0
0 0 0
0 0 0
0 0 0
0 0.01945287 0.01215807
0 0.01458967 4.802435
9.512465 0.4911855 0.0729484
0.500912 0.00243161 0
0 0 0
0 0 0
0 0 0
0 0 0
0 0 0
0 0 0
0 0 0
0 0 0
0.00243161 3.362915 0.756231
0.01458967 0 0
0.02431615 0.00972646 0
3.46748 0.1215805 0
0 0 0
0 0 0
0 0 0
0 0 0
0 0 0
0 0 0
0 0 0
0 0 0
0.00243161 1.23769 0.401216
0.08024315 0.00729483 0
0 0 0
9.19392 2.105775 0
0 0 0
0 0 0
0 0 0
0 0 0
0 0 0
0 0 0
0 0 0
0 0 0
0 0.00972644 0.262614
3.525835 0.3841945 0.00486322
0 0 0
2.70152 2.684495 0.0656535
0 0 0
0 0 0
0 0 0
0 0 0
0 0 0
0 0 0
0 0 0
0 0 0
0 0 0.199392
5.92827 0.4085105 0
0 0 0
0.5544075 0.51307 0.1969605
0.01215805 0 0
0 0 0
0 0 0
0 0 0
0 0 0
0 0 0
0 0 0
0 0 0
0 0 0
0 0 0
0 0 0
2.31246 0.564134 0.1969605
0.221277 0.0632219 0.00972644
0.00243161 0.0218845 0.0996961
0.4279635 0.1240121 0
0 0 0
0 0 0
0 0 0
0 0 0
0 0 0
0 0 0
0 0 0
0 0 0
1.407905 0.975074 0.3647415
0.337994 0.5665655 0.7100305
1.65593 3.82492 4.59331
4.868085 1.37143 0.0632219
0.00729485 0 0
0 0 0
0 0 0
0 0 0
0 0 0
0 0 0
0 0 0
0 0 0
0.9775075 0.9386015 0.8875385
0.6759875 0.5155015 0.413374
0.8607905 1.641335 2.14711
2.096045 1.0066895 0.306383
0.08024335 0.0145897 0.00243161
0 0 0
0 0 0
0 0 0
0 0 0
0 0 0
0 0 0
0 0 0
1.400605 1.42249 1.770215
2.0766 2.042555 2.06687
1.82371 1.082065 0.775684
0.795137 0.651672 0.675988
0.5665655 0.192097 0.126444
0.0972644 0.1142855 0.0510638
0.01945287 0 0
0 0 0
0 0 0
0 0 0
0 0 0
0 0 0
1.422495 1.30821 1.05532
1.339815 1.575685 2.283285
2.71368 2.346505 1.590275
1.235255 1.502735 2.001215
1.848025 1.123403 0.9896675
0.87538 0.357447 0.250456
0.1215805 0.0194529 0
0.00243161 0.00243161 0.00486322
0 0 0
0 0 0
0 0 0
0 0 0
2.164135 2.12766 1.074775
0.4206685 0.449848 0.707599
1.11611 0.906991 0.8340425
1.167175 1.339815 1.73617
1.643765 1.81398 2.497265
2.434045 1.227965 0.768389
0.3987845 0.175076 0.05106385
0.0364742 0.1434652 0.318541
0.08267475 0.00486322 0
0 0 0
0 0 0
0 0 0
1.801825 1.85289 1.19635
0.7951365 0.3161095 0.3039515
0.899696 1.37386 0.9094225
0.834043 0.9094225 0.9799375
1.398175 1.456535 1.73131
1.862615 1.490575 1.731305
1.120975 1.016415 0.855927
0.938601 1.7702125 1.300913
0.943465 0.4109425 0
0 0 0
0 0 0
0 0 0.00243161
0.8510635 1.035867 0.8072945
0.887538 1.09909 0.6224925
0.6541035 1.417625 1.0674785
0.64924 0.8170215 0.8972645
0.996959 0.9288735 0.9604845
0.8534975 0.9361695 1.655925
1.420065 1.67538 2.22979
5.186628 7.5307 2.29544
4.367175 5.305775 0.01702127
0 0 0
0 0 0
0 0 0.03161095
0.1337385 0.2650455 0.442553
0.5981765 1.60486 2.11793
0.880243 0.729483 0.899696
0.72462 0.836474 0.9094225
1.055319 0.753799 0.7610945
0.838906 0.7416415 1.29848
1.1136795 1.101519 1.63404
3.012767 4.070515 1.317935
2.426745 3.71793 0.0243161
0 0 0
0 0 0
0 0.0413374 0.3404255
1.989055 0.3720365 0.262614
0.9094225 1.14529 2.47538
1.799395 0.9094225 1.091795
0.7610945 0.7246205 0.945897
1.0407275 0.8389055 0.836474
0.8413375 0.7221885 1.189055
1.1501515 0.819453 0.8875375
0.826747 1.15988 0.7392095
0.51307 0.9848015 0.07537985
0 0 0
0 0 0
0 0.8340405 2.995745
5.500305 2.312465 0.2601825
0.8462005 1.2231 1.724015
1.87477 1.05775 1.08936
0.9580565 0.8 0.9799395
1.103955 0.9677815 0.931309
1.02128 1.011548 1.32523
1.570819 0.999393 0.7100305
0.5908815 0.787842 0.853494
0.311246 0.379331 0.2285715
0.00972644 0 0
0 0 0
0 0.8632205 1.838295
0.7465045 1.85532 0.2772035
0.28693 1.02857 1.590275
1.458965 1.06261 1.040727
0.8972645 0.829179 1.028574
1.20365 1.11368 1.16231
1.135565 0.9799415 1.082065
1.330092 1.091794 0.887538
0.6370825 0.7100305 0.9993925
0.598176 0.488754 0.4474165
0.143465 0.0170213 0
0 0 0
0.01945291 0.0875382 0.03404255
0.00729483 0.155623 0.087538
0.128875 0.758663 1.72158
1.364135 1.004255 1.07477
0.8607905 0.7221885 0.938602
1.094225 1.25228 1.172035
1.14529 1.147722 0.931307
0.96292 0.8680855 0.7537995
0.6176295 0.7610945 1.026141
0.9629175 0.955622 1.0407295
0.265046 0.092401 0.1215808
0.14103345 0.08510615 0.1945291
0.3598785 0.09483265 0.03161096
0 0.00243161 0.00486322
0.04133735 0.787842 2.0693
1.473555 1.305775 1.232825
0.763526 0.756231 0.8413375
1.13556 1.22553 1.172035
1.159875 1.082065 0.880243
0.882675 0.8996965 0.889968
0.9094225 0.9361705 1.055318
0.914286 0.889969 1.15015
0.564134 0.22370835 0.8437705
3.472339 5.94772 4.64438
1.215807 0.03404255 0.0826748
0 0 0
0 0 0
0 0 0
0 0 0
0 0 0
0 0 0
0 0 0
0 0 0
0 0 0
0 0 0.00972645
0.16535 1.77021 0.627356
0.355015 0.931307 0.4085105
0 0 0
0 0 0
0 0 0
0 0 0
0 0 0
0 0 0
0 0 0
0 0 0
0 0 0
0 0 4.57386
2.020665 0.138602 0
0 0 0
0 0 0
0 0 0
0 0 0
0 0 0
0 0 0
0 0 0
0 0 0
0 0 0
0 0 0
0 0.05106385 21.43705
0.9823705 0 0
0 0 0
0 0 0
0 0 0
0 0 0
0 0 0
0 0 0
0 0 0
0 0 0
0 0 0
0 0 0
0 1.716715 28.67355
0.07294835 0 0
0 0 0
0 0 0
0 0 0
0 0 0
0 0 0
0 0 0
0 0 0
0 0 0
0 0 0
0 0 0
0 5.451675 16.5301
0.00243161 0 0
0 0 0
0.03647415 0 0
0 0 0
0 0 0
0 0 0
0 0 0
0 0 0
0 0 0
0 0 0
0 0 0
0 4.289365 5.048025
0.00243161 0 0
0 0 0
0.926444 0.0243161 0.00486322
0 0 0
0 0 0
0 0 0
0 0 0
0 0 0
0 0 0
0 0 0
0 0 0
0 0.8802435 1.20608
0 0 0
0 0 0
1.72158 0.05106385 0.00729483
0 0 0
0 0 0
0 0 0
0 0 0
0 0 0
0 0 0
0 0 0
0 0 0
0 0.05106385 0.194529
0 0 0
0 0 0
1.181765 4.683285 0.4984805
0 0 0
0 0 0
0 0 0
0 0 0
0 0 0
0 0 0
0 0 0
0 0 0
0 0 0.00486322
0 0 0.00486322
0 0 0
4.63951 15.55015 0.6395135
0 0 0
0 0 0
0 0 0
0 0 0
0 0 0
0 0 0
0 0 0
0 0 0
0 0 0
0 0.0170213 3.963525
10.808495 1.794529 0.30151975
2.725835 4.641945 0.08024315
0 0 0
0 0 0
0 0 0
0 0 0
0 0 0
0 0 0
0 0 0
0 0 0
0 0 0.00243161
0 0 2.543465
18.772 7.82494 1.0650435
3.18055 1.653495 0.00243161
0 0 0
0 0 0
0 0 0
0 0 0
0 0 0
0 0 0
0 0 0
0 0 0
0 0.02188451 0.07538015
0.00243161 0 0
0.124012 0.0802432 0.00486322
7.197565 3.36778 0
0 0 0
0 0 0
0 0 0
0 0 0
0 0 0
0 0 0
0 0 0
0 0 0
0 0.00729483 0.03161092
0.00486322 0 0
0 0 0
7.67903 7.47477 0.0462006
0 0 0
0 0 0
0 0 0
0 0 0
0 0 0
0 0 0
0 0 0
0 0 0
0 0 0
0.3088145 0.291793 0.03890576
0.0170213 0.00729485 0.00243161
1.86261 2.79635 0.2723405
0 0 0
0 0 0
0 0 0
0 0 0
0 0 0
0 0 0
0 0 0
0 0 0
0 0 0.00729483
0.819454 1.46626 0.7051645
0.10212761 0.0218845 0.00243161
1.58055 0.688146 0.389058
0.0680851 0 0
0 0 0
0 0 0
0 0 0
0 0 0
0 0 0
0 0 0
0 0 0
0 0 0
0 0.00486322 0.02431612
0.03404257 0.0218845 0.00486322
3.58906 1.213375 0.3525835
0.5009115 0.333131 0.06322185
0.00486322 0.00243161 0
0 0 0
0 0 0
0 0 0
0 0 0
0 0 0
0 0 0
0 0 0
0 0 0
0 0 0
1.283895 0.960488 0.474164
0.479027 1.19392 2.154405
3.22918 2.93252 1.5076
0.6905775 0.138602 0.00729483
0 0 0
0 0 0
0 0 0
0 0 0
0 0 0
0 0 0
0 0 0
0 0 0
0.899696 0.967782 1.043165
0.8364745 0.782979 0.967783
1.755625 2.934955 3.309425
2.17386 1.0188455 0.291793
0.03161095 0.00243161 0
0.00243161 0 0
0 0 0
0 0 0
0 0 0
0 0 0
0 0 0
0 0 0
1.050455 1.25957 1.714285
2.229785 2.757445 2.34164
1.276595 0.561702 0.644377
0.8218845 0.712462 0.568997
0.238298 0.0972644 0.04863225
0.114286 0.2772035 0.1677815
0.0145897 0 0
0 0 0
0 0 0
0 0 0
0 0 0
0 0 0
1.040727 1.0091205 1.0650455
1.45897 2.12523 2.72097
2.55319 1.548935 0.955623
0.858359 1.09909 1.39818
0.9556215 0.6662615 0.5860185
0.656535 0.64924 0.7027355
0.325836 0.02917931 0.00243161
0 0 0
0 0 0
0 0 0
0 0 0
0 0 0
1.5076 1.351975 0.7586625
0.49848 0.4790275 0.989666
1.354405 0.9896665 0.936168
1.12097 1.37386 1.565955
1.677815 1.711855 2.331915
2.227355 1.291185 0.948329
0.4109425 0.14103345 0.08510645
0.19452885 0.554407 0.2796355
0.00972645 0 0
0 0 0
0 0 0
0 0 0
1.714285 1.7848 1.44438
0.916719 0.4012155 0.3623105
1.310635 1.27903 0.7392095
0.775684 0.999394 1.0699085
1.483285 1.53921 1.94043
1.87234 1.85289 2.09848
1.288755 0.731915 1.04073
2.2273545 1.9039495 0.6103345
0.282067 0.06565372 0
0 0 0
0 0 0
0 0 0.0170213
0.5422495 0.8826745 1.006685
1.264435 1.35927 0.600608
0.8364745 1.578115 1.106385
0.78541 0.8121585 0.955623
1.125835 1.062615 1.028572
0.931307 1.16474 1.969605
1.63404 1.702125 2.86687
3.460185 1.93313 0.60304
4.3647395 2.830396 0
0 0 0
0 0 0
0 0 0.1021275
0.143465 0.05835865 0.2455925
0.855927 2.03769 1.74833
0.6808515 0.996959 1.13313
0.7781155 0.8218845 0.887538
0.8778115 0.770821 0.787842
0.64924 0.7148935 1.29605
1.05775 1.24985 2.093615
1.305775 0.96535 1.2960475
6.383005 4.17751 0.00243161
0 0 0
0 0 0
0 0.00486322 0.099696
4.92158 0.792705 0.08996955
0.566565 1.86018 3.12462
1.505165 0.8340425 1.28632
0.9240125 0.8778115 0.851064
0.931306 0.858359 0.824316
0.7294835 0.8534955 1.186625
0.9118545 0.9045595 1.186627
0.6857155 0.8145875 1.048024
1.685105 2.2054711 0.0218845
0 0 0
0 0 0
0 0.00972645 0.0753799
20.45225 16.31365 0.64924
0.3550155 1.6462 2.45836
1.80426 1.060185 1.137995
0.899696 1.0577525 0.95076
1.009119 0.9386015 0.924014
0.8851065 1.0091165 1.42492
1.240125 0.95319 0.870518
0.4474165 0.486322 0.508207
0.355015 1.29848 0.42553172
0.00243161 0 0
0 0 0
0 0.0462006 0.1215805
4.29179 24.82915 2.03769
0.2553195 1.466265 1.96231
1.519755 1.028572 1.167175
0.9507615 0.8899695 1.0285695
1.04073 1.11854 1.152585
1.08693 0.9750745 1.181765
1.1939205 1.021279 0.860792
0.5471125 0.4765955 0.69544
0.515502 0.8802445 1.028572
0.1604865 0.01215805 0
0 0 0
0.00486322 0.03161095 0.01458967
0.02917935 1.81155 0.5398175
0.133739 0.8583585 1.91854
1.303345 0.9993925 1.16231
0.863222 0.9288755 0.950758
1.152585 1.28389 1.164745
1.12097 1.021275 1.028569
1.016412 0.921579 0.892401
0.9094215 0.7051675 0.882676
1.1112455 2.1689985 2.582369
0.43769 0.3209725 0.931305
2.05471161 1.7337395 1.51246
0.544681 0.13860205 0.07051672
0 0.00243161 0.00972646
0.03647415 0.58845 1.699695
1.240125 1.120975 1.198785
0.8267475 0.7610945 1.050455
1.159875 1.21824 1.172035
1.172035 0.9507595 0.8996965
0.9653495 0.8097265 0.9945295
1.383585 1.441945 0.9191515
1.0626115 5.6462 9.510025
2.314895 0.49604845 2.5386
10.79877935 11.87111 11.883305
1.32523 0.0583587 0.2407295
0 0 0
0 0 0
0 0 0
0 0 0
0 0 0
0 0 0
0 0 0
0 0 0
0 0 0
0 0 0
0.5398175 16.2626 3.917325
0.0680851 0.0705167 0.111854
0 0 0
0 0 0
0 0 0
0 0 0
0 0 0
0 0 0
0 0 0
0 0 0
0 0 0
0 0 0.00486322
0.216413 0.7659575 0.00972646
0 0 0
0 0 0
0 0 0
0 0 0
0 0 0
0 0 0
0 0 0
0 0 0
0 0 0
0 0 0
0 0 0.143465
0.00972644 0 0
0 0 0
0 0 0
0 0 0
0 0 0
0 0 0
0 0 0
0 0 0
0 0 0
0 0 0
0 0 0
0 0.00243161 0.2018235
0 0 0
0 0 0
0 0 0
0 0 0
0 0 0
0 0 0
0 0 0
0 0 0
0 0 0
0 0 0
0 0 0
0 0.00729483 0.08753795
0 0 0
0 0 0
0 0 0
0 0 0
0 0 0
0 0 0
0 0 0
0 0 0
0 0 0
0 0 0
0 0 0
0 0.00729483 0.03161095
0 0 0
0 0 0
0.1167175 0.00486322 0
0 0 0
0 0 0
0 0 0
0 0 0
0 0 0
0 0 0
0 0 0
0 0 0
0 0 0.00972644
0 0 0
0 0 0
2.4924 0.1288755 0
0 0 0
0 0 0
0 0 0
0 0 0
0 0 0
0 0 0
0 0 0
0 0 0
0 0 0
0 0 0
0 0 0
2.08389 0.255319 0.00972646
0 0 0
0 0 0
0 0 0
0 0 0
0 0 0
0 0 0
0 0 0
0 0 0
0 0 0
0 0 0.00486322
0.00486322 0 0
0.6079025 0.955623 0.03647415
0 0 0
0 0 0
0 0 0
0 0 0
0 0 0
0 0 0
0 0 0
0 0 0
0 0 0
0 0.00729485 2.531305
9.359275 2.258965 0.2723405
0.5641335 2.3538 0.1069907
0 0 0
0 0 0
0 0 0
0 0 0
0 0 0
0 0 0
0 0 0
0 0 0
0 0 0
0.00243161 0.00243161 1.424926
23.27055 16.05345 2.555625
0.877812 1.655925 0.03647415
0 0 0
0 0 0
0 0 0
0 0 0
0 0 0
0 0 0
0 0 0
0 0 0
0 0 0
0.00243161 0.00243161 0.00486322
0.0924012 0.3379935 0.0753799
1.091795 1.2693 0.00243161
0 0 0
0 0 0
0 0 0
0 0 0
0 0 0
0 0 0
0 0 0
0 0 0
0 0 0
0 0.00972646 0.00729485
0.00972646 0.00486322 0
1.0674775 1.500305 0.0389058
0 0 0
0 0 0
0 0 0
0 0 0
0 0 0
0 0 0
0 0 0
0 0 0
0 0 0
0.2601825 1.37872 0.330699
0.07294835 0.02917935 0.00243161
0.975078 0.877812 0.175076
0 0 0
0 0 0
0 0 0
0 0 0
0 0 0
0 0 0
0 0 0
0 0 0
0 0 0
1.872342 29.13315 16.724615
2.1154995 0.34042555 0.1702129
2.55562 0.8389055 0.342857
0.087538 0.00486322 0
0 0 0
0 0 0
0 0 0
0 0 0
0 0 0
0 0 0
0 0 0
0 0 0
0.00486322 1.5659555 5.40547
2.883895 0.40364765 0.45228
2.818235 1.29605 0.4474165
0.52766 0.544681 0.320973
0.0170213 0 0
0 0 0
0 0 0
0 0 0
0 0 0
0 0 0
0 0 0
0 0 0
0 0 0.4158054
0.727054 0.0364742 0.2844984
1.303345 1.033434 0.632219
0.639514 1.646205 4.10699
4.40851 1.95015 0.2042555
0.00486322 0 0
0 0 0
0 0 0
0 0 0
0 0 0
0 0 0
0 0 0
0 0 0.00486322
0.043769 0.01945287 0.03404255
0.926444 0.9993905 0.9483285
0.943465 1.16474 1.53678
2.331915 4.03647 3.33617
1.15988 0.243161 0.0680851
0.00243161 0 0
0 0 0
0 0 0
0 0 0
0 0 0
0 0 0
0 0 0
0.00243161 0.00243161 0.00486322
0.894833 1.074775 1.500305
2.17143 2.35137 1.612155
0.863222 0.7027355 0.970213
1.1234 0.916717 0.4547115
0.07781155 0.0218845 0.01215807
0.0656535 0.5471125 0.5227965
0.0267477 0 0
0 0 0
0 0 0
0 0 0
0 0 0
0 0 0
0.8413375 0.9240125 1.0480255
1.40547 1.87964 2.273555
1.62675 0.972643 0.695441
0.751368 0.9872325 0.8607905
0.466869 0.2650455 0.3185415
0.4717325 1.213372 2.001215
0.7100305 0.12401205 0.00972645
0 0 0
0 0 0
0 0 0
0 0 0
0 0 0
1.244985 0.8413375 0.561702
0.532523 0.654103 1.0091175
1.11611 0.9337385 0.858359
1.247415 1.4614 1.551365
1.544075 1.38602 1.789665
1.7921 1.361705 1.19392
0.6662615 0.2796355 0.274772
0.41823715 0.255319 0.03161095
0 0 0
0 0 0
0 0 0
0 0 0.00729485
1.14529 1.169605 0.8486325
0.4790275 0.3550155 0.690578
1.29605 0.9580545 0.7902735
1.065045 1.113679 1.398175
1.89666 1.84559 1.831
1.90152 2.207905 2.652885
1.50517 0.836474 1.0699085
0.7610955 0.406079 0.08024315
0.00972645 0 0
0 0 0
0 0 0
0 0.00243161 0.2212765
0.4012155 0.4231005 0.8
0.81459 0.58845 0.4838905
1.364135 1.82857 0.9993935
0.8851065 0.9604865 1.07234
1.412765 1.213375 1.055317
1.0237085 1.35927 2.26383
1.818845 1.76535 1.71915
0.7683885 0.5227965 0.425532
1.2620055 0.111854 0
0 0 0
0 0 0
0 0 0.179939
0.568997 0.08267475 0.155623
0.8097265 1.51489 0.9142855
0.763526 1.293615 1.23283
0.826748 0.831611 0.8267475
0.9215805 0.877812 0.8243165
0.668693 0.748936 1.09909
1.001823 1.254715 1.313071
1.49787 5.427338 4.3501545
5.2498265 0.6614 0
0 0 0
0 0 0
0 0 0.0243161
0.661398 0.45228 0.0753799
0.393921 2.13252 2.327055
0.9677815 1.10395 1.488145
1.016411 0.8364745 0.804863
0.962918 0.8996965 0.795137
0.693009 0.792705 1.14286
0.8899695 0.919151 0.882673
1.39818 5.901497 3.2316095
2.3878435 1.07477 0.00729485
0 0 0
0 0 0
0 0 0.0218845
0.1288755 1.366565 0.539818
0.1483285 1.42006 2.20304
1.23283 1.04316 1.47842
1.13313 0.894833 0.8778115
0.902128 0.8802435 0.829179
0.8218845 0.987233 1.16474
1.120975 0.960484 0.6613961
0.5738605 1.2984795 0.7951375
0.5568379 2.526445 0.60547
0 0 0
0 0 0
0 0.03404255 0.03890575
0.01215807 1.670515 2.05471
0.3039515 1.184195 1.85532
1.10152 0.9410335 1.320365
1.13799 1.0091205 0.9677835
1.0455935 1.247415 1.038297
1.108815 0.989668 1.167175
1.074775 1.137995 0.736777
0.5641335 0.6905775 0.717325
0.493617 2.19331145 3.525835
0.66626 0.03161095 0
0 0 0.00729485
0.063222 0.068085 0.09969585
0 0.1288755 0.938602
0.235866 0.9361705 1.42979
0.943465 1.10395 1.157445
1.19392 1.0431585 1.011552
1.186625 1.34225 1.074772
1.15015 1.052885 1.082069
0.9848005 1.0772025 1.057755
0.8340445 0.729483 1.1209705
1.004255 0.7270515 0.7610922
0.63221985 0.3963525 0.734345
2.117935 2.3197545 3.280245
1.4322185 0.1361705 0.192097
0 0 0.02674775
0.0486322 0.607903 1.08207
0.924012 0.999392 1.04316
0.9483285 0.9580565 1.11611
1.23769 1.262005 1.22553
1.172035 1.02857 1.10152
1.0528895 0.911854 1.4954425
1.7921 1.17933 0.6638295
1.29848 3.73495 3.50881
1.2984805 0.40607885 0.763525
2.99817645 3.676594 7.15621
2.4948315 0.10212745 0.3355625
0 0 0
0 0 0
0 0 0
0 0 0
0 0 0
0 0 0
0 0 0
0 0 0
0 0 0
0 0 0
0.0194529 4.52766 4.76109
0.306383 0.1094225 1.29605
0 0 0
0 0 0
0 0 0
0 0 0
0 0 0
0 0 0
0 0 0
0 0 0
0 0 0
0 0 0
0.00729485 0.182371 0.0194529
0 0 0.00486322
0 0 0
0 0 0
0 0 0
0 0 0
0 0 0
0 0 0
0 0 0
0 0 0
0 0 0
0 0 0
0 0 0
0 0 0
0 0 0
0 0 0
0 0 0
0 0 0
0 0 0
0 0 0
0 0 0
0 0 0
0 0 0
0 0 0
0 0 0
0 0 0
0 0 0
0 0 0
0 0 0
0 0 0
0 0 0
0 0 0
0 0 0
0 0 0
0 0 0
0 0 0
0 0 0
0 0 0
0 0 0
0 0 0
0 0 0
0 0 0
0 0 0
0 0 0
0 0 0
0 0 0
0 0 0
0 0 0
0 0 0
0 0 0
0 0 0
0 0 0
0 0 0
0 0 0
0 0 0
0 0 0
0 0 0
0 0 0
0 0 0
0 0 0
0 0 0
0 0 0
0.175076 0.0510638 0.00243161
0 0 0
0 0 0
0 0 0
0 0 0
0 0 0
0 0 0
0 0 0
0 0 0
0 0 0
0 0 0
0 0 0
1.52462 0.296657 0
0 0 0
0 0 0
0 0 0
0 0 0
0 0 0
0 0 0
0 0 0
0 0 0
0 0 0
0 0 0.00243161
0.00729485 0 0
1.422495 0.15076 0.00243161
0 0 0
0 0 0
0 0 0
0 0 0
0 0 0
0 0 0
0 0 0
0 0 0
0 0 0
0 0 0.1240124
2.283285 2.844985 0.274772
0.4765955 0.04620065 0.00486322
0 0 0
0 0 0
0 0 0
0 0 0
0 0 0
0 0 0
0 0 0
0 0 0
0 0 0
0 0 0.043769
2.300305 6.11064 1.259575
0.158055 0.0291793 0
0 0 0
0 0 0
0 0 0
0 0 0
0 0 0
0 0 0
0 0 0
0 0 0
0 0 0
0.00729485 0.00729483 0.03161095
0.00729485 0.06322172 0.0194529
0.1775075 0.0243161 0
0 0 0
0 0 0
0 0 0
0 0 0
0 0 0
0 0 0
0 0 0
0 0 0
0 0 0
0 0.03890577 0.36231015
0.22370822 0.0607905 0.01458965
0.406079 0.04863225 0
0 0 0
0 0 0
0 0 0
0 0 0
0 0 0
0 0 0
0 0 0
0 0 0
0 0 0
0.0972645 0.6054715 0.335562
0.7027355 0.474164 0.0705168
0.8121585 0.1531915 0.03890575
0 0 0
0 0 0
0 0 0
0 0 0
0 0 0
0 0 0
0 0 0
0 0 0
0 0 0
1.3033445 15.38235 8.1994
0.9556235 1.500302 1.0528885
1.123405 0.4352585 0.13617
0.04863225 0.00486322 0
0 0 0
0 0 0
0 0 0
0 0 0
0 0 0
0 0 0
0 0 0
0 0 0
0.03404256 1.70213 5.383585
1.91611 1.4103365 3.35319
1.5465 0.7367785 0.335562
0.267477 0.335562 0.274772
0.0389058 0 0
0 0 0
0 0 0
0 0 0
0 0 0
0 0 0
0 0 0
0 0 0
0 0.03647416 4.804865
3.87112 0.318541 2.266265
1.63161 1.23769 0.768389
0.581155 0.9726445 2.03769
2.59696 1.018847 0.043769
0 0 0
0 0 0
0 0 0
0 0 0
0 0 0
0 0 0
0 0 0
0 0.00729483 1.108816
2.801215 0.6662635 1.4686905
1.113675 1.13313 0.979939
0.962918 0.8729485 1.084501
1.831005 3.027355 1.99392
0.279635 0.02674775 0.00243161
0 0 0
0 0 0
0 0 0
0 0 0
0 0 0
0 0 0
0 0 0.00486322
0.474164 1.00668805 0.4158055
0.906991 0.992099 1.215805
1.682675 1.818845 1.113675
0.8462005 0.831611 1.30334
1.23769 0.700304 0.223708
0.02917935 0 0
0.0194529 0.5349545 1.61459
0.2358665 0.00243161 0
0 0 0
0 0 0
0 0 0
0 0 0
0.03890575 2.13982 0.96535
0.8145895 1.01155 1.137995
1.441945 1.716715 1.73374
1.37872 0.817021 0.8194525
1.0188455 1.06261 0.5130695
0.167781 0.08510655 0.08996975
0.265046 1.1477185 3.418845
1.73131 0.29422475 0.0170213
0 0 0
0 0 0
0 0 0
0 0 0
0 0.855925 0.84863
1.490575 1.0382955 0.675988
0.775684 0.9288755 1.10152
1.13556 1.1307 1.125835
1.437085 1.531915 1.58055
1.52219 1.137995 1.118545
1.483285 1.500305 1.3617
0.853493 0.4425535 0.3258355
0.1021278 0.0243161 0.00729485
0 0 0
0 0 0
0 0 0
0 0.00486322 0.223708
0.887538 1.19149 0.8170215
0.488754 0.5471125 0.9823695
1.19149 0.95076 0.9726445
1.22796 1.34711 1.7459
2.29058 1.93313 1.677815
1.91368 2.477815 2.83526
1.68754 1.1428595 0.637082
0.20911845 0.16291772 0.00972645
0.00486322 0 0
0 0 0
0 0 0
0 0 0.882675
0.505775 0.294225 0.4838905
0.500912 0.3914895 0.7148935
1.490575 1.40304 0.8924015
0.996959 1.091795 1.227965
1.466265 1.31307 1.120975
1.0334325 1.393315 2.001215
1.74103 1.544075 0.904561
0.804864 0.5179335 0.10455935
0.3841945 0.0218845 0
0 0 0
0 0 0
0 0 0.474164
1.417625 0.2237085 0.1896655
0.549544 0.700304 0.551976
0.9337385 1.410335 1.15988
0.9142855 0.8534955 0.9142855
1.02857 0.9094225 0.7781155
0.6735565 0.8097265 1.0042575
1.223099 0.904557 0.914286
6.33919 8.809736 0.685714
1.651065 0.0607905 0
0 0 0
0 0 0
0 0.0170213 0.54711
0.420669 0.4838905 0.121581
0.318541 1.06505 0.941035
0.8267475 1.32523 1.334955
1.0018225 0.780547 0.836474
0.838906 0.8340425 0.714894
0.719757 0.761094 0.960486
1.031005 0.731917 0.8437685
4.943465 5.461397 0.2893615
1.16231 0.3598785 0
0 0 0
0 0 0
0 0.2917935 1.28632
0 0.323404 0.7416415
0.175076 0.8851065 1.235255
0.7902735 1.206075 1.40304
1.06505 1.023708 0.8851065
0.9434655 0.8996965 0.700304
0.7732525 0.945898 1.043162
1.186625 0.7854085 0.731917
1.22796 1.0334345 0.18723405
0.734345 2.95927 0.714895
0.00972645 0 0
0 0 0
0.0194529 0.355015 0.3720365
0 0.15076 2.268695
0.3598785 1.05532 1.758055
0.780547 1.0699105 1.339815
1.242555 1.111245 0.9045595
0.945897 1.06018 0.972644
1.055317 0.93617 1.06018
1.230395 0.931309 0.731913
0.9483275 1.16231 0.40851075
0.4838905 2.555625 4.277205
1.06991 0.138602 0.01215805
0 0 0.0170213
0.179939 0.23100295 0.8
0 0.0510638 2.378115
0.4911855 0.99453 1.680245
0.6832825 0.977506 1.271735
1.13313 1.169605 1.04073
1.18906 1.23769 1.13556
1.035866 1.001823 1.07477
1.09909 1.181764 0.8097255
1.242555 2.453495 1.20608
0.51306805 0.4109425 0.4547115
0.52523 0.2917935 0.1775075
0.262614 0.11428572 0.76839075
1.6972665 0.9264425 2.764745
0 0.00243161 0.36231
0.1993925 0.887538 1.118545
0.7465045 0.9580545 1.113675
1.22796 1.213375 0.977506
1.18176 1.22553 1.20608
1.16231 1.094225 1.19392
1.1282685 1.215805 1.2863235
1.2206685 1.390885 1.310635
0.8729495 0.95075935 1.58784
0.987235 0.374468 0.28449845
1.040728 0.493617 0.6686915
1.976898 0.476596 0.568997
0 0 0
0 0 0
0 0 0
0 0 0
0 0 0
0 0 0
0 0 0
0 0 0
0 0 0
0 0 0
0 0.03404255 0.719757
1.26201 1.8845 20.88755
0 0 0
0 0 0
0 0 0
0 0 0
0 0 0
0 0 0
0 0 0
0 0 0
0 0 0
0 0 0
0 0 0.01215807
0 0.0170213 0.4522795
0 0 0
0 0 0
0 0 0
0 0 0
0 0 0
0 0 0
0 0 0
0 0 0
0 0 0
0 0 0
0 0 0
0 0 0
0 0 0
0 0 0
0 0 0
0 0 0
0 0 0
0 0 0
0 0 0
0 0 0
0 0 0
0 0 0
0 0 0
0 0 0
0 0 0
0 0 0
0 0 0
0 0 0
0 0 0
0 0 0
0 0 0
0 0 0
0 0 0
0 0 0
0 0 0
0 0 0
0 0 0
0 0 0
0 0 0
0 0 0
0 0 0
0 0 0
0 0 0
0 0 0
0 0 0
0 0 0
0 0 0
0 0 0
0 0 0
0 0 0
0 0 0
0 0 0
0 0 0
0 0 0
0 0 0
0 0 0
0 0 0
0 0 0
0 0 0
0 0 0
0.00243161 0 0
0 0 0
0 0 0
0 0 0
0 0 0
0 0 0
0 0 0
0 0 0
0 0 0
0 0 0
0 0 0
0 0 0
0.0778115 0.01945291 0
0 0 0
0 0 0
0 0 0
0 0 0
0 0 0
0 0 0
0 0 0
0 0 0
0 0 0
0 0 0
0 0 0
1.424925 0.0753799 0
0 0 0
0 0 0
0 0 0
0 0 0
0 0 0
0 0 0
0 0 0
0 0 0
0 0 0
0 0 0
0.03404255 0.1775075 0.01702126
3.445595 0.1920975 0.00243161
0 0 0
0 0 0
0 0 0
0 0 0
0 0 0
0 0 0
0 0 0
0 0 0
0 0 0
0 0 0.00243161
0.03404255 0.3598785 0.0486322
1.728875 0.08753805 0.00243161
0 0 0
0 0 0
0 0 0
0 0 0
0 0 0
0 0 0
0 0 0
0 0 0
0 0 0
0.00243161 0.00972646 0.03404255
0.00729485 0.00972646 0.0194529
0.7197565 0.0243161 0
0 0 0
0 0 0
0 0 0
0 0 0
0 0 0
0 0 0
0 0 0
0 0 0
0 0 0
0.01215805 0.0972643 0.855929
1.3957465 0.8583563 0.24802455
0.274772 0.00972646 0
0 0 0
0 0 0
0 0 0
0 0 0
0 0 0
0 0 0
0 0 0
0 0 0
0 0 0
0 0.08753795 1.930695
11.53069 4.99696 0.4790275
0.4158055 0.08024315 0.00243161
0 0 0
0 0 0
0 0 0
0 0 0
0 0 0
0 0 0
0 0 0
0 0 0
0 0 0
0.0218845 0.355015 0.7027355
8.717345 8.02675 1.2036485
0.7659575 0.2528875 0.0364742
0.00243161 0.00243161 0
0 0 0
0 0 0
0 0 0
0 0 0
0 0 0
0 0 0
0 0 0
0 0 0.00729485
0.03404257 0.04620065 0.14832835
0.2844985 3.2145915 2.6237075
1.074775 0.5981765 0.3136775
0.09483305 0.0680851 0.05106385
0.00729483 0 0
0 0 0
0 0 0
0 0 0
0 0 0
0 0 0
0 0 0
0 0.02431612 0.7343465
0.6784195 0.320973 0.756231
0.542249 0.8072965 2.489965
1.36657 1.26444 0.8996945
0.4887535 0.3404255 0.396353
0.505775 0.279635 0.01215806
0 0 0
0 0 0
0 0 0
0 0 0
0 0 0
0 0 0
0.00243161 1.87234 19.38965
4.11429 0.581155 1.0188435
1.614589 0.7221885 3.265655
1.22553 1.35927 1.159875
0.9896655 0.668693 0.581155
0.787842 1.383585 1.004254
0.206687 0.0218845 0.00243161
0 0 0
0 0 0.0291793
0.01945287 0 0
0 0 0
0 0 0
0.00243161 3.088145 12.5252
1.4273555 0.1337385 0.0656535
1.24255161 2.2832835 1.87234
1.079635 1.10638 1.381155
1.485715 1.502735 1.198785
0.824316 0.967781 1.084495
1.244985 0.787842 0.1653495
0.01215807 0 0
0.00729483 0.269909 3.173255
2.14225 0.09726435 0
0 0 0
0 0 0
0 0.087538 0.15319165
0.00243161 0 0.00486322
0.612765 11.74226322 3.79088322
0.7465045 0.9775075 1.15988
1.534345 1.772645 1.848025
1.415195 1.15015 1.033435
1.26201 1.15988 0.469301
0.167781 0.02917935 0.03404255
0.09483285 0.6662615 2.89605
2.32462 0.337994 0.01945291
0 0 0
0 0 0
0 0.00243161 0
0 0 0
0.03890575 9.36655 6.97145
1.61459 1.18906 0.9556235
0.911854 1.128265 1.26687
1.281455 1.351975 1.441945
1.551365 1.61702 1.68997
1.592705 1.011549 0.7708205
1.20851 1.33739 1.522185
1.0139825 0.444985 0.187234
0.02431615 0.01458965 0.00243161
0 0 0.00243161
0.00243161 0 0
0 0 0
0 0.1726445 1.137995
1.198785 1.54164 1.244985
0.6395135 0.8048635 1.0966575
1.218235 0.987236 1.10152
1.16474 1.580545 1.779935
2.34164 2.147115 1.51976
1.604865 1.955015 2.3538
2.100915 1.116105 0.4644375
0.138602 0.1410335 0.063222
0.1726445 0.269909 0.00972645
0 0 0
0 0 0
0 0 1.29605
0.7294835 0.3039515 0.6468085
0.685714 0.493617 0.8243165
1.184195 1.02371 0.848632
0.994527 1.062614 1.247415
1.61459 1.55623 1.203645
1.2766 1.198785 1.43222
1.458965 0.860788 0.7440705
0.9240115 0.4814591 0.182371
1.28389 0.683285 0.00972645
0 0 0
0 0 0
0 0.00972645 1.366565
2.908205 0.6711245 0.206687
0.4133735 0.581155 0.600608
0.955625 1.21824 0.9458985
0.858359 0.8 0.8778115
0.989664 1.035865 0.8607905
0.7829785 0.78541 0.8486325
1.11368 0.6370825 1.167175
3.88571 0.9823695 0.1458965
0.824315 0.13617 0
0 0 0
0 0 0
0 1.16231 7.9246
0.517933 0.7513675 0.2285715
0.2164135 0.8243165 0.675988
0.9993935 1.167175 1.21094
0.9337385 0.7732525 0.8291795
0.967781 0.8972645 0.836474
0.7659575 0.8729485 0.9823705
1.2231025 0.5592705 1.24012
1.90152 0.462006 0.087538
0.444985 0.2285715 0.00486322
0 0 0
0 0 0
0.02917935 4.128875 7.6523
0 0.2528875 0.7027355
0.179939 0.9483285 0.924012
0.9045595 1.152585 1.25714
1.191485 0.95076 0.834043
0.9167175 0.836474 0.7489365
0.909423 0.919149 0.975076
1.162309 0.717326 1.1477205
1.15745 0.40364722 0.2018235
0.413374 1.393315 0.885105
0.1094225 0.124012 0.00486322
0 0 0
0.087538 1.02614 0.77082
0 0.206687 2.48997
0.391489 1.293615 1.784805
0.654103 1.07964 1.155015
1.320365 1.0285725 0.948327
1.02371 0.984804 1.031005
1.05289 0.9677815 0.9507595
1.184194 0.73678 0.909424
1.998785 0.838908 0.3647415
0.313678 0.958055 1.99149
1.0383 0.69301 0.092401
0 0.00729483 0.0170213
0.1848025 0.19696061 1.52705
0 0.812158 5.998785
0.7732525 1.758055 2.482675
0.6541035 0.93617 1.14529
1.128265 1.108815 1.08936
1.19149 1.14772 1.062616
1.060181 1.0188455 1.22067
1.259575 0.9313075 0.8389035
3.251065 6.53859 0.851064
0.36231 0.2407295 0.2893615
0.194529 0.2042555 0.1288755
0.04133735 0.2650455 1.417631
2.348935 1.573252 6.789055
0.00243161 1.135565 3.734955
0.5544075 2.074165 1.699695
0.7416415 0.8583585 0.9969605
1.113675 1.016412 0.9775075
1.111245 1.169605 1.094225
1.0966585 1.15988 1.259575
1.040728 1.169605 1.074772
1.471125 4.03161 2.1471125
0.6273555 0.688145 0.809725
0.78541 0.51307 0.46443785
4.517935 2.89605 1.031002
1.940425 0.848633 0.9483305
0 0 0
0 0 0
0 0 0
0 0 0
0 0 0
0 0 0
0 0 0
0 0 0
0 0 0
0 0 0
0 0 0.00243161
0.2042555 0.914285 5.711855
0 0 0
0 0 0
0 0 0
0 0 0
0 0 0
0 0 0
0 0 0
0 0 0
0 0 0
0 0 0
0 0 0
0.00243161 0.04863225 0.350152
0 0 0
0 0 0
0 0 0
0 0 0
0 0 0
0 0 0
0 0 0
0 0 0
0 0 0
0 0 0
0 0 0
0 0 0
0 0 0
0 0 0
0 0 0
0 0 0
0 0 0
0 0 0
0 0 0
0 0 0
0 0 0
0 0 0
0 0 0
0 0 0
0 0 0
0 0 0
0 0 0
0 0 0
0 0 0
0 0 0
0 0 0
0 0 0
0 0 0
0 0 0
0 0 0
0 0 0
0 0 0
0 0 0
0 0 0
0 0 0
0 0 0
0 0 0
0 0 0
0 0 0
0 0 0
0 0 0
0 0 0
0 0 0
0 0 0
0 0 0
0 0 0
0 0 0
0 0 0
0 0 0
0 0 0
0 0 0
0 0 0
0 0 0
0 0 0
0 0 0
0 0 0
0 0 0
0 0 0
0 0 0
0 0 0
0 0 0
0 0 0
0 0 0
0 0 0
0 0 0
0 0 0
0 0 0
0 0.00243161 0
0 0 0
0 0 0
0 0 0
0 0 0
0 0 0
0 0 0
0 0 0
0 0 0
0 0 0
0 0 0.0170213
0.01215805 0.00243161 0
0.3598785 0.02917935 0
0 0 0
0 0 0
0 0 0
0 0 0
0 0 0
0 0 0
0 0 0
0 0 0
0 0 0
0.00243161 0.0486322 0.124012
0.02917932 0 0.00243161
2.13252 0.49848 0
0 0 0
0 0 0
0 0 0
0 0 0
0 0 0
0 0 0
0 0 0
0 0 0
0 0 0
0 0.0170213 0.02431611
0.0462006 0.0413374 0.00729483
3.311855 0.6613985 0
0 0 0
0 0 0
0 0 0
0 0 0
0 0 0
0 0 0
0 0 0
0 0 0
0 0 0
0.00486322 0.00972646 0.0462006
0.0851064 0.1775075 0.0243161
4.11672 0.386626 0
0 0 0
0 0 0
0 0 0
0 0 0
0 0 0
0 0 0
0 0 0
0 0 0
0 0 0
0.01215805 0.32340435 0.7075985
1.422495 1.339819 0.12887555
3.367785 0.13617 0
0 0 0
0 0 0
0 0 0
0 0 0
0 0 0
0 0 0
0 0 0
0 0 0
0 0 0
0.01945291 0.568997 5.653495
11.93925 3.89301 0.3088145
1.08693 0.08024315 0.00486322
0 0 0
0 0 0
0 0 0
0 0 0
0 0 0
0 0 0
0 0 0
0 0 0
0 0 0
0 0.08996985 2.147112
10.0012 4.41094 0.306383
0.824316 0.330699 0.05592705
0.00243161 0.00243161 0
0 0 0
0 0 0
0 0 0
0 0 0
0 0 0
0 0 0
0 0 0
0 0 0
0.00486322 0.00486322 0.00486322
0.299088 0.8607915 0.19209735
0.8559275 0.605471 0.28693
0.08267475 0.0243161 0
0 0 0
0 0 0
0 0 0
0 0 0
0.00243161 0 0
0 0 0
0 0 0
0 0.01458967 0.9215805
0.855925 0.06079025 0.0218845
0.02674775 0.245593 0.627357
0.93617 1.05532 0.843769
0.530091 0.170213 0.0851062
0.09240115 0.043769 0.01215807
0 0 0
0 0 0
0 0 0.0243161
0.2966565 0.0778114 0
0 0 0
0 0 0
0 2.254105 28.66865
12.761105 1.19878322 0.12887535
0.235866 0.775685 1.167174
1.0382975 1.249845 1.334955
1.308205 0.824316 0.442553
0.294225 0.4790275 0.6273555
0.420669 0.121581 0.00972646
0 0 0
0 0.00243161 0.919151
3.38723 0.600608 0.00243161
0 0 0
0 0 0
0.00729483 3.44073 18.25655
5.330082 0.306383 0.06079022
0.493617 1.5562305 0.887538
1.065045 1.22553 1.490575
1.61216 1.590275 1.322795
0.970213 0.8145895 1.137995
1.189055 0.8534955 0.15076
0.00729483 0.00243161 0
0.00243161 0.0972645 2.631005
5.366565 0.8072945 0.00972645
0 0 0
0 0 0.00243161
0.00729485 0.218845 0.66626095
0.206687 0.1458965 0.119149
0.63222 1.923405 0.70759661
0.7343465 1.023705 1.332525
1.64377 1.855315 1.94529
1.61216 1.54164 1.354405
1.4152 1.1234 0.5519755
0.2091185 0.05349545 0.0413374
0.1118542 0.5471125 1.410335
1.502735 0.3161095 0.01702127
0 0 0
0.00243161 0.00243161 0.01215807
0.05106385 0.17993935 0.406079
0.885105 1.21094 0.413374
0.306383 2.268695 1.354405
1.320365 1.0358675 0.9702125
1.079635 1.386015 1.57568
1.490575 1.529485 1.34225
1.56839 1.58541 1.636475
1.54164 1.162311 0.7854105
1.05532 1.56839 1.70456
1.67781 0.6711245 0.2212765
0.04133737 0.00486322 0.00486322
0.0267477 0.3525835 0.668695
0.1386018 0.19209745 0.2042555
0.1215805 0.0243161 0.00243161
0 0.398784 0.824315
1.71672 1.85775 1.108815
0.8024315 0.970213 1.140425
1.15015 1.150155 0.97994
1.14286 1.40304 1.76778
1.967175 2.083895 1.728875
1.458965 1.505165 1.835865
2.015805 1.159875 0.6030395
0.2747722 0.1702127 0.08753811
1.004255 12.48145 9.8991
0.243161 0 0
0 0 0
0 0.0534955 0.6614
0.4231005 0.4790275 1.023707
0.807295 0.6346505 0.9167175
1.08936 0.9823725 0.8583585
0.8778115 1.021277 1.203645
1.293615 1.44681 1.30091
1.215805 1.17447 0.9896645
0.943463 0.700304 0.7294835
1.29848 0.7538015 0.25045585
1.942855 8.82675 2.40243
0.02917935 0.00243161 0
0 0 0
0 0.2455925 1.95015
3.058965 0.5106385 0.223708
0.617629 0.671125 0.6832825
0.948329 1.133135 1.074775
0.8802435 0.868085 0.911854
1.0091185 1.091795 0.984801
0.9726445 0.8364745 0.863222
1.189059 0.6346505 1.26687
1.558665 0.6151963 0.1337385
0.318541 0.389058 0.03890575
0.00729485 0.00729485 0
0 0 0
0.03161095 1.942855 5.24255
3.161095 1.398175 0.21155
0.267477 0.8510635 0.6589665
0.975075 1.17933 1.31307
1.0115475 0.7027355 0.87538
0.8924015 0.858359 0.792705
0.775684 0.9361705 0.9799385
1.2449835 0.586018 1.534345
0.8753805 0.4474165 0.1288755
0.131307 0.1167175 0.051064
0.1775075 1.11368 0.00729485
0 0 0.00243161
0.1969605 2.575075 2.193315
0.1142857 1.15745 0.7489365
0.162918 1.23526 0.836474
0.819453 1.111245 1.25228
1.08207 0.9021275 0.911854
0.8972645 0.9215805 0.8510635
0.836474 0.9142855 1.0139805
1.0893625 0.6954385 1.775075
1.065046 0.4522795 0.238298
0.1167175 0.2528875 0.566565
1.544075 7.9781 0.0972645
0 0 0
0.1531915 0.3647415 0.269909
0.00729483 1.93556 2.830395
0.3015195 2.093615 1.52705
0.632219 1.00182 1.11611
1.15258 0.938602 0.846201
0.9677795 1.011551 0.9142855
1.006686 0.8729485 1.0091205
1.210945 0.72462 1.181765
2.387845 0.607903 0.350152
0.179939 0.1920975 0.3598785
0.644375 2.407295 0.1021275
0.0486322 0.19209722 0.03404255
0.1045595 0.1848025 0.66382935
0.0632219 6.803645 7.465045
0.4838905 3.433435 2.30517
0.5617025 0.7635255 1.0188425
1.20608 1.113675 1.021277
1.235255 1.091795 1.0869305
1.0626155 1.01155 1.20122
1.303342 0.8194515 0.7124625
4.009725 5.347115 0.6565335
0.2844985 0.2164135 0.1848025
0.099696 0.2650455 0.138602
0.2650455 1.6024305 2.4243185
2.380545 1.4808515 3.703344
0.374468 10.5508 6.027965
0.5908815 3.659575 1.90395
0.624924 0.770821 0.8218845
0.9604865 1.011549 1.167175
1.201215 1.12584 1.11125
1.11611 1.103955 1.218235
1.0066845 0.9726465 0.8
1.570825 4.522795 2.01337
0.4352583 0.444985 0.520365
0.668695 0.55684 0.581155
2.103345 2.910638 1.045593
3.88085 3.07842 1.5635255
0 0 0
0 0 0
0 0 0
0 0 0
0 0 0
0 0 0
0 0 0
0 0 0
0 0 0
0 0 0
0 0 0
0.00729483 0.00243161 0.00486322
0 0 0
0 0 0
0 0 0
0 0 0
0 0 0
0 0 0
0 0 0
0 0 0
0 0 0
0 0 0
0 0 0
0 0 0
0 0 0
0 0 0
0 0 0
0 0 0
0 0 0
0 0 0
0 0 0
0 0 0
0 0 0
0 0 0
0 0 0
0 0 0
0 0 0
0 0 0
0 0 0
0 0 0
0 0 0
0 0 0
0 0 0
0 0 0
0 0 0
0 0 0
0 0 0
0 0 0
0 0 0
0 0 0
0 0 0
0 0 0
0 0 0
0 0 0
0 0 0
0 0 0
0 0 0
0 0 0
0 0 0
0 0 0
0 0 0
0 0 0
0 0 0
0 0 0
0 0 0
0 0 0
0 0 0
0 0 0
0 0 0
0 0 0
0 0 0
0 0 0
0 0 0
0 0 0
0 0 0
0 0 0
0 0 0
0 0 0
0 0 0
0 0 0
0 0 0
0 0 0
0 0 0
0 0 0
0 0 0
0 0 0
0 0 0
0 0 0
0 0 0
0 0 0
0.00486322 0 0
0 0 0
0 0 0
0 0 0
0 0 0
0.00729483 0 0
0 0 0
0 0 0
0 0 0
0 0 0
0 0 0
0 0 0.0389058
0.00486322 0 0
0 0 0
0 0 0
0 0 0
0 0.01458965 0.65653322
0.410942 0.01945291 0.00243161
0.00972644 0 0
0 0 0
0 0 0
0 0 0
0 0 0
0 0 0
0 0 0
0 0 0
0 0 0
0 0 0
0.01458965 0.69544322 1.4443774
0.3963525 0.05349545 0.00486322
0.04863225 0.0486322 0
0 0 0
0 0 0
0 0 0
0 0 0
0 0 0
0 0 0
0 0 0
0 0 0
0 0 0
0.01702126 0.0972644 0.1410336
0.223708 0.175076 0.02917935
0.3452885 0.838906 0.0413374
0 0 0
0 0 0
0 0 0
0 0 0
0 0 0
0 0 0
0 0 0
0 0 0
0 0 0
0.00486322 0.08024315 0.1288754
0.3136775 0.9361695 0.350152
2.740425 2.767175 0.07051675
0 0 0
0 0 0
0 0 0
0 0 0
0 0 0
0 0 0
0 0 0
0 0 0
0 0 0
0.00729483 0.2358662 0.320973
1.1331325 3.80304 1.10152
9.072345 3.06626 0.03647415
0 0 0
0 0 0
0 0 0
0 0 0
0 0 0
0 0 0
0 0 0
0 0 0
0 0 0
0.0194529 0.598178 1.634045
3.52827 3.961095 0.8389055
5.685105 1.048022 0.03890575
0 0 0
0 0 0
0 0 0
0 0 0
0 0 0
0 0 0
0 0 0
0 0 0
0 0 0
0.01458966 0.231003 0.688146
0.763527 0.4717325 0.0778118
1.0577485 0.610334 0.15076
0.01215807 0 0
0 0 0
0 0 0
0 0 0
0 0 0
0 0 0
0 0 0
0 0 0
0 0 0
0.0218845 0.06079025 0.05349545
0.05592705 0.08024315 0.0170213
0.641945 0.7610945 0.556839
0.1969605 0.043769 0.00486322
0 0 0
0 0 0
0 0 0
0 0 0.00486322
0.262614 0.0194529 0
0 0 0
0 0 0
0 0 0.0218845
0.03161095 0.0194529 0.01215806
0.07781155 0.0680851 0.07538015
0.846201 0.9167175 1.009117
0.819453 0.3161095 0.0462006
0.01215807 0.00243161 0
0.00486322 0.00729485 0
0 0 0
0 0 0.57386
6.436475 1.410334 0.00729483
0 0 0
0 0 0
0 0.0267477 0.2066865
0.1483285 0.0875381 0.1167175
0.5714285 2.8449855 0.508207
0.911856 1.0139805 1.269305
1.619455 1.305775 0.5276595
0.2042555 0.1775075 0.277204
0.4644375 0.350152 0.0607903
0.00243161 0 0
0 0.01215805 1.663225
9.01155 2.302735 0.01702126
0 0 0
0 0 0.00486322
0.00486322 0.06079025 0.21398155
0.717326 1.1209715 0.4158055
0.6930115 9.83341 3.9148925
1.0285735 1.033435 1.34468
1.70213 1.61945 1.32523
1.18176 0.941035 0.892401
0.9580535 0.6905775 0.245593
0.0218845 0.00243161 0
0.01215807 0.1288755 1.0018235
2.485105 0.6443765 0.01458966
0 0 0
0.00729485 0.0972645 0.7051685
0.34772035 0.12887545 0.712464
7.16837 3.40669 0.66625965
0.170213 0.18237105 0.18480235
0.7537995 0.914286 1.16231
1.502735 1.51976 1.578115
1.590275 1.563525 1.456535
1.152585 1.0699105 0.695441
0.350152 0.160486 0.087538
0.206687 0.7537995 1.4541
1.337385 0.6419455 0.1483285
0.03161096 0.00243161 0
0.04133737 0.855928 2.237084
0.318541 0.92158161 4.9775095
9.527065 8.63222645 1.218235
0.1167175 0.1288755 0.0462006
0.962918 0.960488 1.052885
1.128265 1.369 1.500305
1.320365 1.395745 1.322795
1.41763 1.558665 1.58055
1.41763 1.3617 0.9094225
0.906991 1.300915 1.716715
2.70152 1.694835 0.8486325
0.21398155 0.02674775 0.02917935
0.08753805 0.58601755 0.55440645
0.175076 1.49787145 3.02005985
1.531915 0.76839 1.741035
0.2018235 0.1045595 0.082675
1.96474 1.39331 1.021275
0.836474 1.0091185 1.11611
1.06018 0.970213 0.931307
1.08936 1.31307 1.3617
1.49301 1.738605 1.65593
1.26201 1.04073 1.07477
1.54407 1.198786 0.7465055
0.6541035 3.209728 6.565363
3.16839 3.975686 5.01639485
0.381763 0.03161095 0.00486322
0 0.0486322 2.67477
1.529485 0.131307 0.1167175
0.571429 0.938602 1.13556
0.7781155 0.7465045 0.9653495
1.021279 1.089365 0.8972645
0.906991 0.8534955 1.0820675
1.2231 1.35927 1.279025
1.25228 1.08936 0.7537995
0.9410355 0.661398 0.561702
1.575685 5.709435 3.657143
0.727052 1.955015 1.65836
0.4911855 0.3161095 0.00243161
0 0 0.3331305
3.27781 0.508205 0.2164135
0.744073 0.2407295 0.4571425
0.824316 0.612766 0.863222
0.9993895 1.11368 1.082065
0.8340425 0.863222 0.894833
1.023706 1.0188425 1.004253
1.05532 1.0237085 0.848632
1.332523 0.576292 1.013981
0.970215 0.7027377 0.30152
0.068085 0.0462006 0.087538
0.81702 2.531305 0.0218845
0 0 0.0267477
1.79453 0.671125 0.1653495
2.786625 0.515502 0.138602
0.671125 0.775684 0.6954405
0.979939 1.077205 1.232825
1.026141 0.933739 0.9604865
0.9215805 0.919149 0.9021275
0.892401 0.9094225 0.909421
1.2328255 0.6103345 1.79453
1.106385 0.4668695 0.3234045
0.0778115 0.0170213 0.03404255
2.093615 11.0249 0.1288755
0.00486322 0 0.00486322
0.294225 0.2966565 0.092401
1.955015 1.288755 0.231003
0.4863225 1.514895 0.6273555
0.926444 1.11854 1.25714
1.09909 0.8899695 0.899696
0.982371 0.9872355 0.9313055
0.894833 0.9629165 1.028572
1.1063815 0.5544075 2.176295
1.66322 0.474164 0.2844985
0.0851065 0.043769 0.063222
2.305165 9.7629 0.124012
0.74164 0.55683822 0.0243161
0.0705165 0.126444 0.167781
1.609725 3.58419 0.6613985
0.6419455 3.012765 0.9094225
0.688146 0.8656535 1.06018
1.1307 1.033435 1.052885
1.004254 0.9677815 1.0699105
1.018846 1.123405 1.045594
1.415195 0.7148925 1.021275
2.382975 0.7781135 0.444985
0.1920975 0.111854 0.055927
0.2334345 1.04316 0.043769
2.95927161 3.445594 0.08510635
0.1604865 0.223708 0.26261411
2.711245 8.009725 1.73617
0.9288755 4.437685 1.133131
0.5544075 0.7781155 0.8924015
1.13556 1.0650475 1.103955
1.123405 1.1307 1.08693
0.9872365 1.0650475 1.05532
1.19392 0.8097265 0.561702
1.869905 2.58723 0.809726
0.374468 0.3282675 0.255319
0.2358665 0.3088145 0.182371
0.64924 2.1544095 1.2133745
1.850455 3.253495 1.057753
3.557445 7.564745 1.152585
1.235255 4.218845 1.172035
0.5738605 0.7051675 0.8218845
0.938602 1.16474 1.079635
1.065045 1.14772 0.9702125
1.01155 1.05775 1.18906
1.050454 0.926446 0.731913
0.8899695 2.04985 1.44681
0.5082065 0.4352585 0.537385
0.52523 0.389058 0.369605
1.89909 1.6000015 0.9313095
6.105775 8.62007 0.838904
0 0 0
0 0 0
0 0 0
0 0 0
0 0 0
0 0 0
0 0 0
0 0 0
0 0 0
0 0 0
0 0 0
0 0.0218845 0.00972646
0 0 0
0 0 0
0 0 0
0 0 0
0 0 0
0 0 0
0 0 0
0 0 0
0 0 0
0 0 0
0 0 0
0 0 0
0 0 0
0 0 0
0 0 0
0 0 0
0 0 0
0 0 0
0 0 0
0 0 0
0 0 0
0 0 0
0 0 0
0 0 0
0 0 0
0 0 0
0 0 0
0 0 0
0 0 0
0 0 0
0 0 0
0 0 0
0 0 0
0 0 0
0 0 0
0 0 0
0 0 0
0 0 0
0 0 0
0 0 0
0 0 0
0 0 0
0 0 0
0 0 0
0 0 0
0 0 0
0 0 0
0 0 0.00243161
0 0 0
0 0 0
0 0 0
0 0 0
0 0 0
0 0 0
0 0 0
0 0 0
0 0 0
0 0 0
0 0 0
0 0.00972646 0.0170213
0 0 0
0 0 0
0 0 0
0 0 0
0 0 0
0.00729483 0.00243161 0
0.00243161 0 0
0 0 0
0 0 0
0 0 0
0 0 0
0.0194529 0.0705167 0.0291793
0 0 0
0 0 0
0 0 0
0 0 0
0 0 0
0.1337385 0.145897 0.2844985
1.0480255 0.00486322 0
0 0 0
0 0 0
0 0 0
0 0 0.00243161
0.28693 0.51307 0.06079025
0 0 0
0 0 0
0 0 0
0 0 0
0 0 0
0.06322185 0.1580545 3.06869
6.12523 0.00486322 0
0 0 0
0 0 0
0 0 0
0 0.00972645 0.1458969
0.2650455 0.1288755 0.0170213
0.00729483 0 0
0 0 0
0 0 0
0 0 0
0 0 0
0 0.01458966 0.4231
0.262614 0 0
0 0 0
0 0 0
0 0 0
0.00243161 0.10699072 0.2577508
0.2139816 0.05106385 0.01702126
0.179939 0.00243161 0
0 0 0
0 0 0
0 0 0
0 0 0
0 0 0
0 0 0
0 0 0
0 0 0
0 0 0
0 0.15076 0.4449845
0.2382975 0.05592705 0.06079025
0.148328 0.1167175 0.05592705
0 0 0
0 0 0
0 0 0
0 0 0
0 0 0
0 0 0
0 0 0
0 0 0
0 0 0
0.00486322 0.4231005 1.57082
0.4765955 0.155623 0.1799392
0.231003 0.8705165 0.282067
0.01215806 0 0
0 0 0
0 0 0
0 0 0
0 0 0
0 0 0
0 0 0
0 0 0
0 0 0
0 0.167781 0.49848
0.187234 0.493617 1.0164155
1.35441 2.317325 0.282067
0.01215805 0 0
0 0 0
0 0 0
0 0 0
0 0 0
0 0 0
0 0 0
0 0 0
0 0 0
0 0.01702126 0.08267495
0.1191491 1.3811555 2.020667
4.24316 2.8231 0.4960485
0.03404255 0.00243161 0
0 0 0
0 0 0
0 0 0
0 0 0
0 0 0
0 0 0
0 0 0
0 0 0
0.00972645 0.04620061 0.0680851
0.1848023 1.2765965 1.1209725
1.648635 1.17933 0.6492405
0.1167175 0.01215806 0
0 0 0
0 0 0
0 0 0
0 0 0
0 0 0
0 0 0
0 0 0
0 0 0.00729485
0.08996961 0.2237084 0.744074
1.7142845 1.2863229 0.780547
0.6735565 0.9531915 1.23526
0.6200605 0.119149 0.00486322
0 0 0
0 0 0
0 0 0
0 0.0267477 0.08996955
0.1458965 0.03404255 0.00243161
0 0 0
0 0 0
0 0 0.03161095
0.15319145 0.38662635 0.5689977
1.052885 0.6200585 0.4911855
0.812158 1.123405 1.31793
1.206075 0.741641 0.218845
0.01215805 0.00243161 0.00972644
0.0218845 0.08996975 0.06079025
0.00486322 0 0
0.00243161 0.0632219 0.821884
1.85775 0.4741645 0.0243161
0 0 0
0 0 0
0 0.01215805 0.18237095
0.7538015 0.6273555 0.22370835
0.4571425 3.2632225 0.855925
0.6808515 0.836474 1.142855
1.544075 1.7386 0.7659575
0.2917935 0.189666 0.167781
0.3088145 0.4960485 0.28693
0.0632219 0.00486322 0
0.00729483 0.0826747 0.977507
2.195745 0.7927055 0.094833
0 0 0
0 0.01458967 0.03161095
0.0510638 0.0656535 1.0188456
8.179925 6.254115 0.3720365
0.401216 14.759869 8.646826
0.6857145 0.9434655 1.20365
1.427355 1.58298 1.488145
1.15015 1.023709 0.8899695
0.81459 0.8656535 0.5349545
0.1483285 0.06079025 0.05592705
0.08024335 0.260182 0.9507575
1.42979 1.1671735 0.817019
0.08510635 0.00486322 0.00486322
0.27477185 2.995745 6.589665
2.378117 0.274772 3.465045
31.542855 8.55197 0.21398172
0.068085 0.1896655 0.5787235
0.9361705 0.924012 1.033435
1.16231 1.23526 1.33739
1.43465 1.43222 1.28146
1.35684 1.439515 1.31307
0.9434655 0.719757 0.586018
0.544681 0.7781155 1.303345
1.98176 3.27295 2.18359
0.476596 0.09240145 0.17021285
1.6437705 12.80244 20.695455
3.452888 0.238298 1.9550165
3.5307 0.8340427 0.099696
0.0534955 0.043769 0.1094225
0.7173255 0.9750745 1.113675
1.137995 1.120975 1.21337
1.0626135 1.123405 1.20365
1.349545 1.405475 1.395745
1.28632 1.274165 1.227965
1.060184 1.077205 1.29362
2.154405 2.032825 1.208509
0.7513685 0.28693 0.3039515
0.982372 2.740424 2.1568375
0.2480245 0.51063805 0.60546935
0.18723385 0.223708 2.511855
0.960485 0.068085 0.043769
1.43951 0.999394 0.9337385
0.926444 1.128265 1.091792
1.023705 0.8851065 0.955623
1.0261395 1.108815 1.322795
1.28146 1.334955 1.40304
1.13556 0.958057 0.926444
1.244985 1.2109415 0.753801
0.8340445 2.266259 11.2997205
10.97142 1.70942 0.262614
0.05349545 0.10455922 0.10699105
0.0218845 0.043769 4.59088
6.1398 0.311246 0.00972645
1.53921 1.242555 0.8972645
0.8121585 0.9969585 1.0383
1.20608 0.987234 0.972646
0.819453 0.8778115 0.9604865
1.096655 1.181765 1.145285
1.196355 1.013984 0.748936
1.120975 1.174466 0.588449
1.043159 3.973255 5.6705235
1.7507595 0.1361701 0.0583585
0.0899695 0.1604865 0.00729485
0.01215806 0.00972645 0.607905
6.14955 1.07477 0.0243161
0.3525835 0.5714285 0.8924015
0.773252 0.795137 1.06991
1.05046 1.186625 1.038297
0.9215805 0.987234 0.9945285
0.9653485 0.9750765 0.95076
1.096655 1.13313 0.8826745
1.4054715 0.719757 0.680851
1.1379955 1.0577485 0.56413145
0.15076 0.00972645 0.00729485
0.3720365 1.716715 0.092401
0.0462006 0.00972645 0.03404255
1.429785 1.31307 0.03890575
0.496049 0.170213 0.474164
1.0164125 0.586018 0.863222
1.0723405 1.179335 1.09179
1.094225 1.0091165 0.984801
0.977506 1.0407305 0.9094225
0.970215 0.8851065 0.877812
1.315502 0.656535 1.349545
2.801215 0.6784205 0.554405
0.1094225 0.00729485 0.00486322
0.62006 2.441335 0.2212765
1.20608 0.6200625 0.0607905
0.170213 0.78298 0.094833
1.198785 0.1799395 0.3282675
1.31307 0.919149 0.700304
0.906991 1.06018 1.193925
1.12827 0.9799375 0.9750745
0.955625 1.0382985 0.9653515
0.9094225 0.955623 0.911854
1.441945 0.688146 1.298479
4.37447 1.0285705 0.398784
0.1775075 0.0462006 0.0267477
0.2528875 0.824315 0.15076
11.0906 7.715508 0.09483272
0.119149 0.60304 0.175076
2.285715 0.4863225 0.3209725
2.013375 1.726445 0.612766
0.712462 0.8656535 1.048025
1.094225 1.0261405 1.031002
1.048025 1.077205 1.009118
1.021276 1.10395 1.0066885
1.437085 0.7537995 0.6978725
2.886325 1.97447 0.62249435
0.2723405 0.238298 0.092401
0.1410335 0.3598785 0.1288755
5.3520006 5.021275 0.1872345
0.744075 1.25471322 0.5325225
2.92766 0.9531915 0.3282675
2.56535 2.35623 0.6224925
0.7221885 0.7854105 0.987234
1.14529 1.09909 1.01398
1.09179 1.079635 1.106385
1.009119 1.1598805 1.172035
1.10152 1.04073 0.5665655
0.8072945 1.93313 0.9750755
0.42310011 0.457143 0.3404255
0.223708 0.2917935 0.194529
0.8340425 1.514895 1.2863205
3.32158 2.9228 0.6784195
1.760485 0.7805475 0.464438
2.44863 2.003645 0.656535
0.7367785 0.6151975 0.7392095
1.065045 1.14772 0.9410335
1.0310025 1.0383 1.050455
1.043165 1.140425 1.0723405
0.9653515 0.916715 0.7635245
0.719756 0.967783 1.0893605
0.6492395 0.5884513 0.94346661
0.566565 0.3209725 0.4231005
1.685105 0.8218845 1.672949
4.20912 2.735565 0.30151975
0 0 0
0 0 0
0 0 0
0 0 0
0 0 0
0 0 0
0 0 0
0 0 0
0 0 0
0 0 0
0 0 0
0 0.00243161 0.00729483
0 0 0
0 0 0
0 0 0
0 0 0
0 0 0
0 0 0
0 0 0
0 0 0
0 0 0
0 0 0
0 0 0
0 0 0
0 0 0
0 0 0
0 0 0
0 0 0
0 0 0
0 0 0
0 0 0
0 0 0
0 0 0
0 0 0
0 0 0
0 0 0
0 0 0
0 0 0
0 0 0
0 0 0
0 0 0
0 0 0
0 0 0
0 0 0
0 0 0
0 0 0
0 0 0
0 0 0
0 0 0
0 0 0
0 0 0
0 0 0
0 0 0
0 0 0
0 0 0
0 0 0
0 0 0
0 0 0
0 0 0
0 0 0
0 0 0
0 0 0
0 0 0
0 0 0
0 0 0
0 0 0
0 0 0
0 0 0
0 0 0
0 0 0
0 0 0
0.00729483 0.043769 0.05592705
0 0 0
0 0 0
0 0 0
0 0 0
0 0 0
0.525228 0.466869 0.0462006
0.08996975 0.00243161 0
0 0 0
0 0 0
0 0 0
0 0 0.02431615
3.085715 3.632825 0.5033435
0 0 0
0 0 0
0 0 0
0 0 0
0 0 0.352584
26.99575 7.766565 0.834043
7.384805 0.641945 0
0 0 0
0 0 0
0 0 0
0 0 0.177508
9.792075 13.0529 2.01337
0 0 0
0 0 0
0 0 0
0 0 0
0 0 0.3404255
10.43645 4.35745 3.64012
22.19575 1.181765 0
0 0 0
0 0 0
0 0 0
0 0 0.00729483
0.3015195 0.899696 0.418237
0.00243161 0 0
0 0 0
0 0 0
0 0 0
0 0 0
0.1288755 0.218845 0.8778115
1.49544 0.0243161 0
0 0 0
0 0 0
0 0 0
0 0 0.00486322
0.0145897 0.00729483 0.0413374
0.2018235 0 0
0 0 0
0 0 0
0 0 0
0 0 0
0.00486322 0.00972646 0.01215806
0.00243161 0 0
0 0 0
0 0 0
0 0 0
0 0.05349542 1.02371
0.899696 0.0510638 0.10942265
3.54772 0.1045592 0.07537995
0.01215807 0.00243161 0
0 0 0
0 0 0
0 0 0
0 0 0
0 0 0
0 0 0
0 0 0
0 0 0
0 0.4571425 6.80122
5.22553 0.311246 0.0851064
3.0079 0.410942 0.656535
0.250456 0.0218845 0.00729483
0 0 0
0 0 0
0 0 0
0 0 0
0 0 0
0 0 0
0 0 0
0 0 0
0 0.1021276 1.44438
1.473555 0.1483285 0.05592705
0.462006 1.077205 1.556235
0.5300915 0.0218845 0
0 0 0
0 0 0
0 0 0
0 0 0
0 0 0
0 0 0
0 0 0
0 0 0
0 0.00972644 0.11428565
0.22857161 0.06565372 0.3623105
1.400605 2.723405 1.959875
0.493617 0.0340426 0
0 0 0
0 0 0
0 0 0
0 0 0
0 0 0
0 0 0
0 0 0
0 0 0
0 0.00729485 0.02431612
0.04863225 0.2480244 1.85775
1.882065 1.64863 1.831
0.872948 0.1167175 0.00243161
0 0 0
0 0 0
0 0 0
0 0.0340426 0.0267477
0.00486322 0 0
0 0 0
0 0 0
0 0 0
0 0.04863221 0.42553195
1.8115477 2.2589685 2.9665635
0.7610945 1.14772 2.24438
1.672945 0.4668695 0.04863225
0.00243161 0 0
0 0.0170213 0.043769
0.00972645 0 0
0.07781165 1.2449835 0.671125
0.308815 0.505775 0.1823709
0 0 0
0 0 0
0 0 0.00486322
0.0218845 0.337994 1.6899679
4.1264427 2.7598774 1.9209705
0.9410335 1.34225 1.541645
1.546505 1.264435 0.430395
0.0680851 0.0145897 0.01215807
0.0486322 0.303951 0.86079
0.717325 0.106991 0.02917935
0.2966565 1.517325 1.468695
1.42249 2.15927 1.670518
0.0510638 0 0
0 0 0
0 0.00486322 0.0218845
0.12158055 0.35015211 0.4960485
0.4085105 0.544681 0.51307
0.7732525 0.836474 0.924012
1.31793 1.643765 1.099085
0.4571425 0.2990885 0.2820665
0.3890575 0.537386 0.7708205
0.6589665 0.3209725 0.11671745
0.1337385 0.364742 0.836474
1.361702 1.682675 1.29848
0.1386017 0.00243161 0
0.00243161 0.02188452 0.175076
0.16778125 0.12401215 0.14832815
0.444985 0.2966565 0.23100311
0.1750758 1.0723425 2.15684
0.695441 0.780547 0.926444
1.19392 1.29848 1.17933
1.19149 1.16231 1.125835
1.142855 1.378725 0.9531895
0.5471125 0.401216 0.5276595
0.51307 0.7343465 1.3155
1.9161095 3.1854105 2.482676
0.274772 0.03404255 0.04620061
0.16291805 1.4711255 2.50456
1.860183 1.6316129 0.6370827
0.593313 0.1361705 0.0705165
0.111854 0.3282675 2.881455
0.894835 0.8972645 0.826748
1.001825 1.07234 1.08207
1.262005 1.29605 1.225535
1.4079 1.7848 2.044985
1.612155 1.381155 1.85775
1.37386 1.0383005 1.0747735
2.079025 3.4115515 2.3878395
0.8462015 1.0042555 3.238907
5.390889 6.88633 4.170215
0.945898 0.318541 0.17750775
0.0924012 0.03647417 0.0462006
0.0656535 0.1337385 0.5641324
0.8291795 0.882675 0.8778115
0.9167175 1.060185 1.091795
1.0261385 0.999393 1.07477
1.201215 1.288755 1.271735
1.186625 1.17933 1.349545
1.40547 0.9848015 0.9021275
1.366565 1.305775 0.8218845
1.07234 1.62918 3.4577505
3.778725 2.621275 1.2376925
0.413374 0.1775075 0.0778114
0.0194529 0.01215805 0.206687
0.2480245 0.080243 0.213982
0.938602 0.924012 0.9969585
1.045595 1.2231 1.033435
0.9337385 0.8462005 0.8680855
0.931307 1.05775 1.137995
1.106385 0.9896655 0.9726445
1.077202 0.996959 0.9434655
1.086932 1.3252305 0.795137
1.0164135 1.021275 0.66383
1.699695 1.41033 0.953193
0.9702129 0.38662595 0.693011
1.468694 0.13860161 0.179939
0.90699 0.2796355 0.106991
1.544075 0.906991 0.790274
1.052885 1.111245 1.164745
1.19392 1.096655 0.987234
0.904559 0.899696 0.9215805
1.0091185 1.006689 0.9677815
1.02614 0.870517 0.744073
0.9264435 1.590275 0.756231
1.03586435 1.7167165 0.775686
0.4085105 0.18237075 0.09240105
0.0826749 0.08267461 0.6589665
8.36719 3.5501505 0.1458965
0.99696 0.90213 0.119149
1.305775 1.108815 0.763526
0.8413375 1.023705 1.147725
1.174465 1.164745 1.05775
1.15015 1.0212755 0.9823705
1.0115475 0.972646 0.899696
0.8899715 1.0674785 0.780547
1.0334355 1.242555 0.6395125
0.943465 1.548935 1.0747727
0.2334345 0.0462006 0.03647415
0.2018235 0.834045 0.342857
2.543465 8.1872105 0.4960485
0.593315 2.256535 0.13617
0.5665655 0.795137 0.8778115
0.6905775 0.761094 0.8729485
1.103955 1.2231 1.125835
1.082065 1.055319 1.0188455
1.016412 0.987234 1.0115525
0.9142855 1.0212745 0.9167175
1.193922 0.9750745 0.778114
2.24924 2.40486 0.987236
0.34528872 0.080243 0.0243161
0.1604865 0.795135 0.493617
2.73313 6.285715 0.67841965
0.4206685 2.677205 0.2018235
0.43769 0.4668695 1.3617
0.994529 0.639514 0.7246205
0.872948 1.074775 1.120975
1.035865 1.05289 0.987234
1.123405 1.152585 1.052885
1.0091185 1.0237065 1.0018235
1.3933135 1.0626135 0.78784
3.41398 7.097875 2.0741655
0.3306991 0.155623 0.07538
0.1094225 0.255319 0.4547115
3.0224905 4.184805 0.2869299
0.39148961 1.99635075 0.5908815
0.4036475 0.43769 1.44681
1.687535 0.855927 0.824316
0.8145895 0.807295 1.1307
1.05775 0.975076 1.10638
1.065045 1.14772 1.048025
1.0212745 1.17204 1.04559
1.19635 1.33009 0.612766
1.427355 4.967785 2.541035
0.556837 0.57629 0.231003
0.1410335 0.175076 0.16048645
1.843163 3.7592705 0.2893615
1.407902 3.477205 6.13007
0.4328265 0.408511 1.30091
1.87234 0.763526 0.731915
0.826748 0.7586625 0.9872345
1.13313 1.018845 1.048024
1.065045 1.108815 1.091795
1.001826 1.12584 1.038295
1.062612 1.249845 0.736778
0.5568385 1.20851 1.47842
0.651673 0.81702322 0.64437661
0.1896655 0.12158035 0.49848
3.2267465 1.8601835 0.5908815
3.27538 3.192705 2.0206685
0.3355625 0.493617 0.916717
1.3228 0.6662615 0.9094225
0.8729485 0.7027355 0.924012
1.203645 1.060185 1.123405
1.057751 1.120975 1.033435
0.8948325 0.967781 1.21094
1.10152 0.9288765 0.9118545
0.6905775 0.746505 0.8875365
0.761093 0.8680855 1.604862
1.2522795 0.6784215 0.8753785
1.026139 0.496049 1.55623
2.1155005 0.875382 0.22370815
0 0 0
0 0 0
0 0 0
0 0 0
0 0 0
0 0 0
0 0 0
0 0 0
0 0 0
0 0 0
0 0 0
0 0 0
0 0 0
0 0 0
0 0 0
0 0 0
0 0 0
0 0 0
0 0 0
0 0 0
0 0 0
0 0 0
0 0 0
0 0 0.00243161
0 0 0
0 0 0
0 0 0
0 0 0
0 0 0
0 0 0
0 0 0
0 0 0
0 0 0
0 0 0
0 0 0
0 0.00486322 0
0 0 0
0 0 0
0 0 0
0 0 0
0 0 0
0 0 0
0 0 0
0 0 0
0 0 0
0 0 0
0 0 0
0 0.00243161 0.00243161
0 0 0
0 0 0
0 0 0
0 0 0
0 0 0
0 0 0
0 0 0
0 0 0
0 0 0
0 0 0
0 0 0
0 0 0.00729483
0 0 0
0 0 0
0 0 0
0 0 0
0 0 0
0 0.00729485 0.0267477
0.00972646 0 0
0 0 0
0 0 0
0 0 0
0 0 0
0.0218845 0.02431615 0.01702126
0 0 0
0 0 0
0 0 0
0 0 0
0 0 0
0.45228 1.42249 0.491185
0.4960485 0.06079025 0
0 0 0
0 0 0
0 0 0
0 0 0.30152
4.69301 4.65653 0.9993935
0 0 0
0 0 0
0 0 0
0 0 0
0 0 0.6346505
22.1544 7.00547 1.186625
10.78175 2.827965 0.0218845
0 0 0
0 0 0
0 0 0
0 0 0.308815
4.82918 9.72401 5.86748
0 0 0
0 0 0
0 0 0
0 0 0
0 0 1.082065
11.32885 2.78176 1.439515
17.88935 5.828575 0.00972646
0 0 0
0 0 0
0 0 0
0 0 0
0.0680851 0.282067 0.8510635
0 0 0
0 0 0
0 0 0
0 0 0
0 0 0.08267495
0.3331305 0.296657 0.355015
1.86018 0.3963525 0
0 0 0
0 0 0
0 0 0
0 0 0
0.0680851 0.0170213 0
0.02917932 0.01702127 0.00729485
0.00243161 0 0
0 0 0
0 0 0
0 0 0.00729483
0.12158065 0.0486322 0.01215805
0.00729483 0 0
0 0 0
0 0 0
0 0 0
0 0 0.1629181
0.838906 0.15076 0.05349545
4.926445 0.846201 0.155623
0.0462006 0.02188452 0.00729485
0.00243161 0 0
0 0 0
0 0 0
0.0218845 0.00972646 0.00243161
0 0 0
0 0 0
0 0 0
0 0 0
0 0 0.4547115
2.17629 1.37872 0.08024315
8.0924 1.1769 0.9288755
0.595745 0.1167175 0.0218845
0.0145897 0.01458967 0.00243161
0 0 0
0 0 0
0 0 0
0 0 0
0 0 0
0 0 0
0 0 0
0 0.00243161 0.1702126
2.3999985 3.17082 0.0924012
0.9094225 0.695441 2.02796
2.288145 0.5325225 0.03404255
0.00486322 0.00486322 0
0 0 0
0 0 0
0 0 0
0 0 0
0 0 0
0 0 0
0 0 0
0 0.0170213 0.84376822
7.3264535 2.89848 0.1069907
0.4133735 1.322795 2.41216
2.575075 0.6857145 0.05835865
0.00486322 0.00243161 0
0 0 0
0 0 0
0 0 0
0 0 0
0 0 0
0 0 0
0 0 0
0 0.02917935 0.486322
1.35197485 0.54711145 1.1039515
0.938602 1.383585 2.091185
2.465655 0.826748 0.1215805
0.01702127 0.00243161 0
0 0.0194529 0.00972646
0 0 0
0 0.12401195 0.01945291
0 0.0194529 0.00243161
0 0 0
0 0 0
0 0 0
0 0.01458965 0.07294815
0.17750745 0.4206685 2.44377
0.836474 1.18663 2.285715
2.212765 1.031 0.340426
0.0607903 0.00486322 0.01215805
0.0267477 0.22614 0.775684
0.243161 0.03161095 0.0243161
0.600608 3.260795 0.6905775
0.43769 1.911245 0.2407295
0 0 0
0 0 0
0 0.00243161 0
0.00243161 0.03404255 0.21155011
0.71246415 1.10638435 1.6826755
0.88997 1.06991 1.28389
1.61459 1.51003 1.118545
0.3379935 0.1702125 0.143465
0.1653495 0.6297875 2.937385
3.62553 2.059575 1.2206695
2.1155 2.830395 1.313072
1.76778 4.96778 1.634041
0.0243161 0.00243161 0
0 0 0.00243161
0.01215807 0.00729485 0.02917935
0.02917935 0.1045595 0.357447
0.50577495 0.38662615 0.37203665
0.882675 0.8145895 0.8972645
1.259575 1.692405 1.22553
0.846201 0.607903 0.7027355
0.744073 0.7659575 1.157445
1.87234 1.483285 0.712462
0.5155015 0.6468085 0.855927
1.1987855 1.972035 1.215807
0.18723385 0.01458965 0.0194529
0.00486322 0.03890575 0.7294835
1.00912 0.2285715 0.043769
0.0851065 0.30152 0.40607922
0.3282675 0.5398175 0.71003
0.7416415 0.7975685 0.962918
1.0237105 1.167175 1.19149
1.257145 1.262005 1.225535
1.40061 1.65593 1.274165
0.9021275 0.987234 1.390885
1.638905 1.789665 1.83343
1.37143 1.3714285 0.880244
0.1531915 0.0145897 0.03890575
0.03404255 0.2091184 2.50699
5.10395 5.7337355 1.50273305
0.14103345 0.11428572 0.1410335
0.255319 0.4838905 2.752585
0.824316 0.848632 0.8170215
0.9775075 1.0066855 1.06261
1.11854 1.286325 1.25957
1.317935 1.46626 1.833435
1.694835 1.638905 2.22006
2.171425 1.334955 0.955622
1.288755 1.755625 1.4006085
0.539818 0.486322 1.7531935
2.4389055 1.0334355 0.6224925
1.424926 2.417022 1.50760095
0.544681 0.192097 0.07538
0.162918 0.64924 2.526445
0.9775065 0.807295 0.931307
0.9215805 1.096655 1.021275
0.906991 0.931307 0.9240105
0.9702125 1.050455 1.079635
1.2231 1.023707 1.0699095
1.13313 0.9507605 0.872947
1.128265 1.646201 1.055317
0.807293 1.67295 3.039513
3.06626 0.8972645 0.4425535
0.493617 0.14589645 0.0583587
0.3355624 0.1775075 0.1021275
0.13617 0.425532 2.1276615
1.069905 0.9775075 1.125835
1.11125 1.04073 1.045595
0.9775095 0.938602 0.8607905
0.8948325 0.943465 1.048025
1.069905 0.8851065 0.8534955
0.894833 0.958054 0.817021
0.8267495 1.317934 0.865655
0.8899685 1.748329 0.795138
0.2650455 0.337994 2.2249245
8.087521 2.837692 0.303951
2.577505 1.3762905 0.06322195
0.1969605 0.294225 0.88996965
1.004255 1.02371 1.125835
1.099085 1.198785 1.186625
1.07234 0.9775095 0.924012
0.8437695 0.989666 0.892401
1.031 0.899696 0.87538
0.8607905 0.902129 0.7343465
0.8218845 0.962919 0.902128
0.7489355 1.55623305 1.15015145
0.31124635 0.1045591 0.462006
1.330093 1.11611 0.7513675
6.908205 5.2231 0.1993919
0.306383 0.31610922 0.20911855
0.931307 0.719757 0.992096
1.04559 1.167175 1.145285
1.157445 1.031004 0.9264435
0.945897 0.8705165 0.924012
1.0431605 1.011549 0.8851065
0.8462005 0.902128 0.8729485
0.736778 0.9993905 0.9264455
0.622492 1.0139815 1.1623122
0.63951145 0.12401211 0.0462006
0.175076 1.653495 1.20364822
2.618845 9.563514 0.45714285
0.3866263 0.7465024 0.13860205
1.337385 1.0091195 0.7513675
0.831611 0.926444 1.06991
1.13313 1.113675 1.045595
0.9920975 0.9288755 1.033434
0.999394 1.108815 1.08936
0.9483285 1.113676 1.006687
0.9167175 1.3349565 0.8583605
0.7586625 1.677815 1.989055
0.7343465 0.2358665 0.0729485
0.082675 1.11854 1.882065
0.8 4.821885 0.5957445
0.787842 3.039515 0.987233
1.271735 1.19635 0.8729485
0.7392095 0.948328 0.958055
0.970211 1.09909 1.189055
0.9604865 0.926444 1.026139
1.11368 1.18176 0.9896645
1.03587 1.159875 1.15745
1.169605 1.5538 0.9142865
1.016415 3.520975 4.76839
1.1088165 0.73921 0.30151995
0.1167175 0.213982 0.64194661
0.9677815 2.8960495 0.3914895
1.612156 7.927075 5.2887555
1.0237105 0.982371 1.079635
0.736778 0.9483285 0.919149
0.8340425 0.9556215 1.215805
1.0383 0.9993925 1.074774
1.072345 1.12097 1.08936
1.009117 1.19149 1.050455
1.118545 1.38845 0.887538
0.7246185 1.578115 2.497265
1.0091175 1.0042575 0.824317
0.25045595 0.1337385 0.476596
3.3848025 3.15136575 0.2553195
1.257143 5.88693 6.293015
0.768389 0.819453 0.8656535
0.8462005 1.02128 1.169605
0.7708205 0.8413375 1.140425
0.9945295 1.050457 0.933739
1.074775 1.021275 1.08693
1.03587 1.01398 1.20851
1.021277 1.031005 1.14772
0.8218865 0.8000005 0.9629185
0.693009 0.9629205 1.495442
1.016415 0.90699 2.127657
2.8936155 0.75866095 0.420669
1.1696065 1.29605 0.826748
0.7586625 0.780547 0.5544075
0.537386 1.0528855 1.201215
0.851064 0.846201 1.12827
1.19149 1.07234 1.035865
1.05289 0.928877 0.9410335
0.919149 0.9969605 1.096655
1.08207 1.0383 1.045593
1.013984 0.838906 1.004255
0.897263 0.8048645 1.697262
2.1325225 1.254715 0.989667
0.683283 0.522796 1.0869325
0.8996965 0.578723 0.350152
0 0 0
0 0 0
0 0 0
0 0 0
0 0 0
0 0 0
0 0 0
0 0 0
0 0 0
0 0 0
0 0 0
0 0 0.00486322
0 0 0
0 0 0
0 0 0
0 0 0
0 0 0
0 0 0
0 0 0
0 0 0
0 0 0
0 0 0
0 0 0
0 0 0.0218845
0 0 0
0 0 0
0 0 0
0 0 0
0 0 0
0 0 0
0 0 0
0 0 0
0 0 0
0 0 0
0 0 0
0 0.0656535 0.05835865
0 0 0
0 0 0
0 0 0
0 0 0
0 0 0
0 0 0
0 0 0
0 0 0
0 0 0
0 0 0
0 0 0
0.043769 0.8972645 0.143465
0 0 0
0 0 0
0 0 0
0 0 0
0 0 0
0 0 0
0 0 0
0 0 0
0 0 0
0 0 0
0 0 0
0.02674775 0.1483285 0.00729485
0 0 0
0 0 0
0 0 0
0 0 0
0 0 0
0 0.05592705 0.530091
0.148328 0.00972645 0.00972644
0 0 0
0 0 0
0 0 0
0 0 0.00972644
0.01945287 0.00972646 0.00729483
0 0 0
0 0 0
0 0 0
0 0 0
0 0 0
0.1021277 1.792095 1.920975
0.505775 0.2917935 0.2966565
0 0 0
0 0 0
0 0 0
0 0.00243161 0.21155
0.479027 1.05532 1.33982
0 0 0
0 0 0
0 0 0
0 0 0
0 0 0.124012
1.37143 1.19392 1.048024
3.41155 2.956835 0.770821
0 0 0
0 0 0
0 0 0
0 0.00486322 0.1215805
0.4595745 1.760485 11.3216
0 0 0
0 0 0
0 0 0
0 0 0
0 0.00243161 0.218845
0.6711245 0.22614 0.5641335
4.49362 3.7617 0.162918
0 0 0
0 0 0
0 0 0
0 0 0.5422495
8.277205 1.437085 1.300913
0 0 0
0 0 0
0 0 0
0 0 0
0 0 0.03890575
0.1094226 0.0413374 0.08996985
0.761094 0.554407 0.00486322
0 0 0
0 0 0
0 0 0
0 0 0.0778116
5.23526 1.1428565 0.00972646
0.00243161 0.02188452 0.0218845
0.00729485 0.00729483 0
0.01458966 0.0194529 0
0 0 0
0 0.00243161 0.03161095
0.09240105 0.043769 0.00486322
0.02674775 0.01215807 0
0 0 0
0 0 0
0 0 0
0 0 0
0.05835865 0.0486322 0.0170213
0.666261 0.838906 0.231003
0.2723405 0.1483285 0.07537995
0.043769 0.10699105 0.0389058
0.00486322 0 0
0 0 0.00729483
0.03890575 0.0218845 0.0291793
0.00243161 0 0
0 0 0
0 0 0
0 0 0
0 0 0
0.00972644 0.4644375 0.294225
2.169 1.215805 0.5957445
0.668693 0.6224925 0.2917935
0.0753799 0.1021275 0.36231
0.5544075 0.0680851 0
0 0 0
0.00486322 0.00729483 0.00972644
0.00243161 0 0
0 0 0
0 0 0
0 0 0
0 0 0
0.1629178 6.772035 4.004865
0.6151975 0.5276595 1.29848
2.4 1.63161 0.4352585
0.1240125 0.05349545 0.3161095
0.894833 0.442553 0.02188452
0 0 0
0 0.00972646 0
0.00243161 0 0
0 0 0
0 0 0
0 0 0
0 0 0.03161095
2.5726445 10.19332 2.057145
0.3306995 0.7902735 2.14468
4.727055 3.54043 0.7513675
0.2018235 0.0680851 0.043769
0.2407295 0.568997 0.0996959
0 0 0
0 0.04863225 0
0 0 0
0 0 0
0 0 0
0 0 0
0 0.00243161 0.218845
2.7574461 3.173253 0.381763
0.641945 0.8413375 1.908815
2.908205 2.07903 0.902128
0.330699 0.1215805 0.03647415
0.0948329 0.5325225 0.4522795
0.02917935 0 0.00243161
0.1142857 0.5665655 0.0243161
0.01458967 0.03161095 0
0 0 0
0 0 0
0 0 0
0 0.0170213 0.15075995
0.49848 0.337994 0.7659575
0.8218845 0.8924015 1.531915
1.70942 1.468695 1.05532
0.5349545 0.22614 0.22614
0.1920975 0.831611 2.195745
0.9750765 0.364742 0.561702
2.297875 3.161095 0.3161095
0.7537995 1.424925 0.0145897
0 0 0
0 0 0
0 0 0
0 0.01458966 0.05592705
0.1240121 0.16291815 0.834043
0.819453 0.7586625 0.996961
1.26687 1.607295 1.300915
1.006689 0.7513675 0.717325
0.6613985 0.787842 2.387845
3.61337 3.41155 3.114895
2.84012 1.867475 0.899696
1.694835 2.966565 0.3088145
0.00243161 0 0
0.00729485 0.00243161 0.07781172
0.11914915 0.00486322 0.0486322
0.0218845 0.03161095 0.099696
0.10699095 0.126444 0.27477205
0.9288755 0.831611 0.81459
1.096655 1.40304 1.279025
1.067475 0.994528 1.067475
1.2231 1.1307 1.001822
1.30091 1.42979 1.055317
0.7854105 1.376295 1.534345
1.1769 1.016414 0.5787235
0.17264461 0.00729485 0
0.02188451 0.03161096 0.8705172
2.074162 0.537386 0.5592705
0.2528875 0.313678 0.27720355
0.330699 0.1823705 0.26018245
0.931307 1.0383 0.9872355
0.9410335 0.9945275 1.089365
1.123405 1.227965 1.37629
1.40304 1.595135 1.35927
1.033435 0.9750775 1.531915
2.183585 2.52401 1.955015
0.838908 0.6346505 0.462006
0.179939 0.0462006 0.0267477
0.0924013 0.2966565 1.1282675
2.8231 3.36535 2.3416405
0.948329 0.807295 0.817023
1.5708205 0.9458965 0.802432
0.8 0.9993935 1.19149
1.033437 0.982369 1.035865
1.09666 1.089365 1.26444
1.19149 1.14529 1.198785
1.37629 1.337385 1.47356
1.65106 1.28146 1.1477185
1.0018255 1.33982 1.24012
0.7975685 0.510638 0.5835865
1.6680845 1.4954395 0.705167
1.0893615 2.4875395 2.762309
1.96231 7.2218605 5.55623
1.5659565 1.682674 4.54711
0.870517 0.8607905 0.8972645
1.09909 1.21094 0.999393
0.787842 0.894833 0.8729485
1.045595 1.077205 0.9945275
0.899696 0.9337385 0.768389
0.897263 1.0066845 0.851064
1.155013 1.4443775 1.320365
0.994531 1.099089 1.1550145
1.5075985 1.1671725 0.8826755
0.7100285 0.294225 0.22614
1.5197555 4.6638275 1.6534965
0.279635 1.415199 6.89605
1.155015 1.067475 1.062614
1.155015 1.213375 1.096655
0.95076 0.802432 0.880243
0.9240125 0.9264435 0.93617
0.926444 0.9215805 0.865654
0.7732525 0.87538 0.8413375
0.7465045 0.8510635 0.8340425
0.797568 1.094227 0.919151
0.632221 0.476596 1.147721
4.216411 3.2462025 0.6079025
2.093617 4.5155027 0.8534935
0.561702 1.29848 3.21702
1.12097 1.15015 1.099085
1.077205 1.286325 1.13313
1.060185 1.006686 0.8218845
0.7708205 0.87538 1.0091185
0.9945305 0.8 0.8243165
0.7975685 0.8680855 0.763526
0.73921 0.688146 0.7610945
0.6711245 0.7513655 0.921579
0.6030374 0.33556215 0.680851
3.139208 4.72462 2.68693
1.429785 1.629177 0.57872575
0.782978 1.709425 1.19392
0.8340425 0.936172 1.05532
1.113675 1.0383 1.13556
1.11368 0.9629195 0.9142875
0.911854 0.955623 0.996962
0.967783 0.979938 0.9969605
0.843769 0.848632 0.9021275
0.972643 0.8778115 1.016414
0.780547 0.6079025 0.790272
0.58845 0.442553 0.9507615
1.4176275 2.142247 3.1221895
0.977508 0.4960485 0.2455925
0.834044 1.4516725 0.624924
0.989668 0.792705 0.9386005
1.06991 1.03587 1.15015
1.213375 1.062615 0.8972645
0.9823705 0.9775075 0.9653475
1.02371 1.023706 1.091795
0.9750775 1.067475 1.14772
1.10395 1.0261395 1.130701
0.914286 1.060185 1.048026
0.838906 1.7945265 2.511855
1.95015 1.7410345 1.92826935
0.758664 0.4401215 0.2285715
1.3300895 3.781156 1.9331305
1.244985 0.8218845 0.916717
0.9531915 1.05532 1.11611
1.06018 1.184195 1.0383
0.9726445 0.9337385 0.987234
0.962918 1.0699085 1.10395
1.0504555 1.050456 1.172035
1.18176 1.08207 1.1793305
0.972646 1.61945 1.6924
1.167175 2.64559 4.206685
2.631005 1.59514 0.8340425
0.712462 0.45228 0.2018235
1.4079015 4.1458975 2.796355
1.26687 0.7975685 0.8024315
0.9799395 1.147725 0.8437695
0.9993905 1.16231 1.0358655
0.924012 1.03587 1.0139805
0.9823705 1.11854 1.213375
1.0164155 1.04073 1.123405
1.12584 1.0237075 0.9945275
0.972643 1.398175 1.6924
0.9993915 1.23769 3.01033
4.262615 3.1975665 1.9598805
1.1088125 0.3550152 0.2237085
0.641945 1.512465 1.646205
1.1307 0.780547 0.668693
1.0091205 1.176895 0.9677795
0.863222 1.213375 1.10395
1.065045 0.9945275 1.111245
1.0164125 1.094225 0.9969585
0.9094225 0.9507595 1.106385
1.2231 1.0066845 0.950759
0.9531915 1.072343 1.49301
1.235255 0.821885 1.60243
2.718545 2.300303 1.451673
0.6516715 0.318541 0.5300915
0.731917 0.7343445 0.7489365
1.079635 0.6492405 0.5349545
0.8048635 1.244985 0.8826745
0.8705165 1.026141 1.198785
1.0261375 0.984801 1.016416
0.977509 1.0066885 1.079635
1.05532 0.967783 0.95076
1.2085105 1.247415 1.018847
0.921579 1.0212785 1.364136
1.44438 1.1112445 1.14529
1.488145 1.013984 0.734345
0.9531925 0.909425 0.92401
1.031004 0.8267475 0.481459
0 0 0
0 0 0
0 0 0
0 0 0
0 0 0
0 0 0
0 0 0
0 0 0
0 0 0
0 0 0
0 0 0
0 0 0.06322185
0 0 0
0 0 0
0 0 0
0 0 0
0 0 0
0 0 0
0 0 0
0 0 0
0 0 0
0 0 0
0 0 0
0 0 0.1799395
0 0 0
0 0 0
0 0 0
0 0 0
0 0 0
0 0 0
0 0 0
0 0 0
0 0 0
0 0 0
0 0 0
0.01215807 0.7173255 0.7610945
0 0 0
0 0 0
0 0 0
0 0 0
0 0 0
0 0 0
0 0 0
0 0 0
0 0 0
0 0 0
0 0 0
3.57933 31.3775 2.030395
0 0 0
0 0 0
0 0 0
0 0 0
0 0 0
0 0 0.01458966
0.119149 0.0632219 0.182371
0.0899696 0 0
0 0 0
0 0 0
0 0 0
1.833435 8.141035 0.08510645
0 0 0
0 0 0
0 0 0
0 0 0
0 0 0
0 0.1337385 2.436475
1.26444 0.1604865 0.522796
0.2042555 0.00243161 0
0 0 0
0 0 0
0 0.00243161 0.00486322
0.00729485 0.00243161 0
0 0 0
0 0 0
0 0 0
0 0 0
0 0 0
0.05349545 1.172035 1.694835
0.250456 0.5227965 1.05775
0.175076 0 0
0 0 0
0 0 0
0 0.00486322 0.00972646
0.01215807 0.119149 0.911856
0 0 0
0 0 0
0 0 0
0 0 0
0 0.00486322 0.00729483
0.262614 0.357447 0.4060795
0.3769 1.103955 1.52705
0.09483275 0.00243161 0
0 0 0
0 0 0
0 0.00729483 0.960488
1.393315 0.291793 8.953185
0 0 0
0 0.0218845 0
0.1240125 0.06079025 0
0 0 0
0.0170213 0.0413374 0.1580545
0.449848 0.1167175 0.3720365
0.5179335 0.505775 0.1920975
0.00243161 0 0
0 0 0
0 0 0
0 0 7.856535
47.7933 4.45471 1.050457
0 0 0
0.02188452 0.1337385 0.05835865
0.172644 0.257751 0.0145897
0 0 0.0218845
0.0145897 0.0364742 0.320973
0.21155 0.02188452 0.07781155
0.1993925 0.1094225 0.00486322
0 0 0
0 0 0
0 0 0
0 0 0.318541
9.73131 2.032825 0.0218845
0 0.00972644 0.043769
0.0413374 0.223708 0.340426
0.175076 0.2772035 0.08753795
0.00486322 0.02188451 0.043769
0.00729485 0.0243161 0.04863225
0.0218845 0.05106385 1.05289
1.636475 0.08753795 0
0 0 0
0 0 0
0 0 0
0 0 0
0.00243161 0.00972645 0.02674772
0.04133735 0.2212765 0.216413
0.675988 0.865654 0.7465045
0.5203645 0.4595745 0.2650455
0.182371 0.124012 0.0462006
0.03404255 0.03404257 0.00729485
0.00486322 0.160486 3.148935
1.339815 0.0462006 0.00972646
0 0 0
0 0 0
0 0 0
0 0 0
0 0.0607903 0.3647415
0.243161 0.374468 0.3768995
1.0577485 2.234655 2.62614
0.994529 0.4911855 0.763526
1.441945 0.9410345 0.179939
0.0413374 0.00486322 0
0.00972646 0.3088145 0.819453
0.0924012 0.294225 0.1458965
0 0 0
0 0 0
0 0 0
0 0 0
0 5.118542 14.431635
0.2747725 0.517933 0.8048635
1.05532 1.53678 1.87234
1.0334325 0.537386 0.7732525
1.736175 2.17143 0.705167
0.06808522 0 0
0.0462006 0.5544075 0.187234
0.2407295 1.653495 0.238298
0 0 0
0 0 0
0 0 0
0 0 0
0.00729485 9.61215 13.57567
0.7683895 0.916717 1.39331
2.538605 2.305165 1.405475
1.074772 0.7781155 0.51307
0.6662615 1.82371 1.0188465
0.0389058 0.00243161 0
0.1604865 1.155017 0.1337385
0.282067 0.6151975 0.00972645
0 0 0
0 0 0
0 0 0
0 0 0
0.33556215 2.28085 0.877811
0.931307 0.6541035 1.244985
1.811555 1.908815 1.90152
1.64134 1.29605 0.612766
0.442553 0.914286 1.0674775
0.235866 0.0462006 0.08267495
0.9507615 1.58055 0.1167175
0.4085105 0.5446805 0.00243161
0 0 0
0 0 0
0 0 0
0 0 0.02674772
0.3671732 0.3525834 0.29179335
0.656535 0.72462 0.8486325
1.11368 1.279025 1.473555
1.37629 1.155015 1.27903
0.736778 0.782979 1.25228
0.9920955 0.943465 1.53921
2.706385 1.833435 0.488754
1.310635 1.424925 0.00486322
0 0 0
0 0 0
0.00243161 0 0
0.00243161 0.0243161 0.138602
0.143465 0.07538005 0.476596
0.624924 0.736778 0.807295
1.0115525 1.31793 1.305775
1.42979 1.42979 1.44438
1.378725 0.979941 1.0164135
1.274165 1.777505 2.018235
1.71429 1.34468 1.079633
1.24012 1.604865 0.1896655
0.00243161 0 0
0.0218845 0.06565335 0.47173265
0.962918 0.0948328 0.0924013
0.23100295 0.17021275 0.1531915
0.08753805 0.09726455 0.2237085
0.858359 0.73921 0.8291795
1.0285725 1.198785 1.16231
1.077204 1.223105 1.19149
1.347115 1.407905 0.9094225
0.770821 0.914286 0.846201
1.050455 1.617025 1.908815
0.950762 0.5738605 0.36231
0.05349545 0.01215806 0.00972645
0.05106381 0.05835865 0.6735574
1.7021265 0.5179335 1.103949
1.2498474 0.2310031 0.0656535
0.179939 0.15076 0.2407295
0.943465 1.06018 1.05532
0.9483285 0.9118545 0.95076
1.006685 1.274165 1.274165
1.159875 1.24985 1.24012
1.033437 1.011549 1.208515
1.502735 1.75076 1.641335
1.152585 0.7173255 0.462006
0.306383 0.187234 0.2261397
0.43769 0.6103345 0.8170225
1.062612 0.9629165 1.351976
0.800002 0.568997 1.315502
2.5531925 0.6808515 0.3720366
0.965348 1.169605 1.27173
1.09179 0.9531915 0.9337385
0.9945285 1.18906 1.172035
1.140425 0.9167175 1.0212755
0.9410335 0.9799395 1.082065
1.006685 0.885106 1.02614
1.2693 1.364135 1.0528885
1.035868 1.4516735 2.096048
2.46079 1.86991 1.7531925
2.2930105 1.32766 1.5319165
1.6000015 3.46991 8.12401
4.928874 1.091794 0.8024315
0.802432 1.02371 1.20608
1.242555 1.123405 1.02857
0.882675 0.8291795 0.9799395
0.943465 1.031005 1.0018255
0.8924015 0.780547 0.7659575
0.8607905 0.894833 1.06991
1.1623125 1.20365 1.23769
1.4978725 1.79453 1.60243
1.7629165 1.286321 1.4054695
1.8504545 0.7173235 0.508207
0.761094 1.699695 2.5823685
1.06018 0.931306 1.5392125
0.894833 0.9167175 1.0480245
1.174465 1.152585 0.979938
0.9458955 0.804863 0.843769
0.928877 1.0261405 1.091795
1.150155 0.9410335 0.7635255
0.819453 0.8024315 0.8632205
0.87538 0.948328 1.079633
1.07477 0.943465 0.675988
0.729483 0.6589665 0.4790275
0.537386 0.51307 0.350152
0.3088145 0.510638 0.620061
0.7999985 1.534345 1.5076
1.011552 0.8462005 1.0115525
1.14286 1.235255 1.125835
1.04316 0.8705165 0.8778095
0.8534955 0.943465 1.0358675
1.07234 0.9410335 0.9045595
0.831611 0.770821 0.8729485
0.93617 1.0358675 1.033436
0.8607905 0.5860185 0.607903
0.612766 0.3963525 0.4425535
1.1185385 1.052888 0.807294
0.5714295 0.3793315 0.5276595
1.5246185 2.50699 1.497875
0.8413375 0.919151 0.975076
1.013985 1.065045 1.167175
1.016414 0.9167155 0.970213
0.7854105 0.94833 0.9799375
1.111245 1.09666 1.050457
0.8729485 0.870517 0.9969585
1.20851 1.18906 1.0917935
0.919149 0.8097265 0.8048635
0.787842 0.457143 1.26687
2.592095 1.76535 0.9677795
0.6443761 0.3209728 0.6322175
2.0036455 2.793925 1.972035
0.880243 0.8340425 0.8607905
0.982369 1.18906 1.103955
1.15988 1.018844 0.911854
1.021278 0.9799395 1.11611
1.111245 1.167175 1.14529
1.074775 0.9410335 1.06991
1.274165 1.16231 1.018847
1.026139 1.3398155 2.103345
1.437084 1.1209725 2.79392
6.34164 5.305775 1.4395155
0.3841945 0.25531935 0.457143
1.13313 1.638905 2.15684
0.9313055 0.831611 0.9434655
0.950758 1.050454 1.19392
1.31307 1.201215 0.992098
0.955623 0.992099 0.9386
0.962918 1.10395 1.169605
1.07477 0.9604865 1.077205
1.45167 1.230395 0.943463
0.9167175 1.534347 3.270515
2.682065 1.4638295 2.667475
5.79453 5.35684 1.779935
0.3598785 0.2334345 0.369605
0.8462005 1.317935 1.52705
1.091795 0.8534955 0.8462005
0.9531915 1.048022 1.065045
1.203645 1.164745 1.02614
1.02614 0.979939 0.972644
1.033435 0.982369 1.05532
1.096655 1.0188445 1.0091175
1.300915 1.22067 0.846203
0.802432 1.288755 3.06626
3.18541 1.2036475 1.20851
2.74772 2.56049 0.994528
0.318541 0.218845 0.4741645
0.5981765 0.865653 1.0942245
0.962918 0.7708205 0.882675
1.111245 0.970213 1.0310035
1.150155 1.28389 1.033435
1.016412 1.023706 1.040727
0.960485 0.9945285 1.001824
1.0407295 0.926444 1.02371
1.259575 1.0845005 0.982372
0.860788 0.865654 1.4735555
2.154409 1.266872 0.768389
0.897265 0.719757 0.5033435
0.549544 0.605471 0.9313095
0.894833 0.9507575 1.1841925
0.987234 0.6468085 0.6224925
0.848632 1.02614 0.938602
1.11611 1.074775 1.04802
1.050455 1.0845005 0.9556245
1.0164135 1.03587 1.0212755
1.021275 0.8851065 0.953193
1.198785 1.3933155 1.184194
0.93374 0.9167165 0.8753785
1.043165 1.2644385 1.2498505
1.031002 0.7075985 0.8267465
1.0212755 1.157445 1.67538
2.26626 1.68754 1.0528895
0 0 0
0 0 0
0 0 0
0 0 0
0 0 0
0 0 0
0 0 0
0 0 0
0 0 0.00729483
0 0 0
0 0 0
0 0 2.108205
0 0 0
0 0 0
0 0 0
0 0 0
0 0 0
0 0 0
0 0 0
0 0 0
0 0 0
0 0 0
0 0 0
0 0 6.33921
0 0 0
0 0 0
0 0 0
0 0 0
0 0 0
0 0 0
0 0 0
0 0 0
0 0 0
0 0 0
0 0 0
0.08510635 1.11368 1.44924
0 0 0
0 0 0
0 0 0
0 0 0
0 0 0
0 0 0.01215807
0.07781155 0.11428565 0.2699085
0.1094227 0.00972646 0
0 0 0
0 0 0
0 0 0.00243161
10.9617 43.9343 1.14772
0 0 0
0 0 0
0 0 0
0 0 0
0 0 0
0 0.00243161 0.758663
2.89848 1.81398 5.293615
3.951365 0.2674775 0.00243161
0 0 0
0 0 0
0 0 0.00486322
3.054105 6.827965 0.043769
0 0 0
0 0 0
0 0 0
0 0 0
0 0 0.00729483
0 0.0632219 1.77994
3.156235 2.137385 4.396355
3.883285 0.323404 0.00486322
0 0 0
0 0 0
0 0 0
0.00486322 0 0
0 0 0
0 0 0
0 0 0
0 0 0
0.06079025 0.03161095 0.10455905
0.114286 0.1775075 0.43769
2.02067 3.131915 2.62614
1.911245 0.223708 0
0 0 0
0 0 0
0 0 0.00243161
0 0 0.0851064
0 0 0
0.0218845 0.1775075 0
1.70699 2.0693 0.00972645
0 0 0.28693
1.28146 0.106991 1.38602
1.90152 0.1215805 0.116717
1.050455 2.703955 1.51489
0.43769 0.01458966 0
0 0 0
0 0 0
0 0.00486322 0.651672
0.753799 0.0680851 0.8291795
0 0 0
1.91368 4.717325 0.175076
11.84195 21.1599 0.656535
0.00243161 0.0218845 1.96231
2.47052 0.3282675 8.57629
5.835865 0.2334345 0.08753795
0.124012 0.1896655 0.1167175
0.00486322 0 0
0 0 0
0 0 0
0 0.00486322 5.33739
17.83345 1.334955 0.12644385
0 0 0.0170213
1.500305 3.851675 0.551976
2.15927 5.63891 1.062615
0.0291793 0.2237085 1.741035
0.6905775 0.600608 7.40912
2.438905 0.1337385 0.162918
0.7610945 0.369605 0.02917935
0 0 0
0 0 0
0 0 0
0 0 0.1215805
1.458965 0.2480245 0.00243161
0 0.00972645 0.0462006
0.1531915 0.8729485 1.672945
0.705167 0.5155015 0.28693
0.09240125 0.5033435 0.3890575
0.08510655 0.3039515 0.7197565
0.199392 0.2407295 4.359875
11.52585 2.015805 0.1531915
0.00243161 0 0
0 0 0
0 0 0
0 0 0
0 0 0.00243161
0.00729483 0.0705167 0.1142859
0.231003 0.639514 1.354405
1.578115 1.17447 0.7805475
0.637082 0.4158055 0.128875
0.10699105 0.0632219 0.01702127
0.0218845 0.707599 10.8693
8.39392 0.73921 0.7537995
0.1288755 0 0
0 0 0
0 0 0
0 0 0
0 0 0.01215806
0.12401215 0.194529 0.182371
0.7367785 2.241945 4.476595
3.39696 3.253495 2.68693
1.20851 0.5325225 0.175076
0.0510638 0.0194529 0.01458965
0.03161095 0.7732525 2.528875
0.697872 3.343465 8.54468
0.607903 0 0
0 0 0
0 0 0
0 0 0
0 0.2674775 1.719151
0.1775075 0.406079 0.549544
0.503343 1.71672 3.321585
3.0152 2.15684 1.777505
0.8413375 0.6395135 0.4352585
0.15562325 0.03890575 0.0170213
0.126444 0.637082 0.4595745
1.179335 14.8936 10.220035
0.235866 0 0
0 0 0
0 0 0
0 0 0
0 2.57021 6.15684
1.018847 1.6 1.006685
0.9094225 0.975076 1.045595
1.230395 1.42249 1.108815
0.6054715 0.510638 0.4741645
0.172644 0.0462006 0.04133735
0.291793 0.656535 0.318541
1.517325 5.349545 0.5835865
0 0 0
0 0 0
0 0 0
0 0 0
0.00486322 0.960484 1.32766
1.94772 1.13799 0.7610945
0.9021275 1.244985 1.59027
1.882065 1.97933 1.548935
0.8024315 0.4911855 0.4790275
0.2601825 0.2042555 0.282067
0.707599 0.731915 0.357447
1.031001 1.573255 0.01215806
0 0 0
0 0 0
0 0 0
0 0 0
0.03647417 0.1386016 0.350152
0.683283 0.5787235 0.610334
0.8413375 0.9993935 1.28632
1.51489 1.54164 1.658355
1.30091 0.8486325 0.7197565
0.5276595 0.6516715 0.9313085
1.069908 1.06991 0.7489365
0.9604845 0.9045615 0.02431611
0 0 0
0.00243161 0.00486322 0.05835872
0.01458967 0 0
0 0.0218845 0.1021279
0.2091185 0.05835865 0.566565
0.644377 0.6978725 0.7294835
0.78541 1.142855 1.22067
1.565955 1.49301 1.471125
1.47842 1.37143 0.931305
0.6735565 0.6978725 0.904559
0.8924015 1.0164135 0.8802425
0.707599 0.627356 0.1361705
0.00243161 0.00243161 0.02917935
0.0583587 0.1726446 2.2419455
3.06626 0.549544 0.2723405
0.4838905 1.0382995 1.6875405
0.894832 0.12644365 0.7075965
0.824316 0.81459 0.9045595
0.933739 1.135565 1.244985
1.264435 1.320365 1.189055
1.225535 1.17204 0.926444
0.938602 0.9142855 0.972646
0.955625 1.2133755 1.398175
0.824316 0.551976 0.311246
0.07294835 0.0243161 0.03890575
0.06079025 0.1361705 1.172035
2.0401205 0.454711 0.7294835
4.4060785 6.3148965 2.295439
0.3841945 0.250456 0.780546
1.0382985 1.02614 0.9653495
0.9969605 0.970213 0.9872345
0.9167175 0.992097 1.15988
1.17204 1.120975 1.028572
0.95076 0.9167175 1.048025
1.096655 1.17447 1.232825
1.09179 1.062615 0.6443765
0.3866265 0.221277 0.2261395
0.357447 1.0139795 2.375685
2.049849 0.350152 0.274772
0.9629195 0.979938 0.457143
0.593313 0.593313 0.483891
1.072345 1.18906 1.20851
1.11854 0.9896675 0.902128
0.9531915 0.9677795 1.09179
1.10395 1.0188425 1.0188435
1.0115485 0.8729485 0.8291795
0.962918 0.924012 1.15015
1.55623 1.415195 1.0188435
0.836474 1.44681 1.604865
1.46626 1.850455 3.58176
4.3623105 1.169603 0.66626
1.5075975 2.2565365 2.555625
1.60243 0.537386 0.318541
1.050455 1.101515 1.1696
1.08936 0.955623 0.8340425
0.8218845 0.948329 0.9483285
0.979939 1.072345 1.186625
1.167175 1.0212775 0.8534955
0.902128 0.9118545 1.0139825
1.361705 1.17933 1.07477
1.23769 1.81398 1.850455
1.44681 1.040729 1.47842
1.702129 0.7708185 0.71003
0.8753795 1.6462006 1.96231
0.8875385 0.396353 0.406079
0.8437695 0.979939 1.10395
1.145285 1.02857 0.948328
0.9215785 0.7902735 0.904559
0.9410335 0.8559275 1.19392
1.244985 1.048024 1.0066885
0.919149 0.87538 0.916716
0.99696 1.067475 1.1307
1.18906 1.052887 1.0334355
0.826748 0.7148935 0.928876
1.22067 1.227965 1.1696035
0.688146 0.393921 0.6686915
0.8486315 0.7148945 0.5762915
0.7027355 0.8170215 0.95076
1.198785 1.09179 1.05775
0.994529 0.975076 0.9045595
0.943465 0.926444 1.001822
1.028574 1.045595 0.8851065
0.919149 0.78541 0.943465
0.994528 1.152585 1.39331
1.247414 0.8048635 0.622492
0.7416415 0.8097265 0.7270515
0.9945265 1.7410315 1.738601
0.8413385 0.5082065 1.157445
2.25897 2.151975 1.1914895
0.8705165 0.731915 0.88997
1.157445 1.123405 1.06991
1.05289 0.9240125 0.933739
0.9993945 1.01398 1.013981
1.011551 1.18906 1.048025
1.079635 0.919149 1.001824
1.14529 1.320365 1.3592685
1.082067 0.933739 0.8680855
0.9191475 0.675988 0.566565
0.7100325 0.8534955 0.6881465
0.476596 0.5276595 1.3155035
3.12705 2.78176 1.6316115
0.795137 0.7562315 0.831611
1.05532 1.13313 1.07477
1.169605 1.074775 1.02614
0.9142855 1.0772 1.050455
1.13556 1.0334355 1.155015
1.07477 0.9410335 0.9750745
1.213375 1.393315 1.3155
1.060185 1.016411 1.24985
1.488144 0.836474 0.6370825
0.9969605 1.3252285 0.790272
0.369605 0.393921 0.8996965
1.714285 1.6 1.454105
0.975076 0.9410335 0.817021
0.9410335 1.079635 1.276595
1.125835 1.094225 0.9580545
0.9580545 0.970213 0.975076
1.067475 1.079635 1.04073
1.09666 1.0042555 0.906991
1.0966545 1.29848 1.172035
0.953191 0.855927 1.3300905
1.998785 1.1015185 0.644377
0.8218855 1.145289 0.8
0.4863225 0.5082065 0.6492405
0.979937 0.955623 0.712462
1.06991 0.9167175 0.851064
0.8948325 1.111245 1.29605
1.271735 1.08693 0.953192
0.962918 0.979939 0.95076
1.016415 0.9872345 1.0455925
0.9872325 0.919149 0.8899695
1.00912 1.242555 0.9531915
0.877812 0.8048615 0.9483285
1.748325 1.1574475 0.566565
0.5155015 0.58845 0.5519755
0.6176295 0.6589665 0.7173255
0.770822 0.6468085 0.7756845
0.984804 0.8802435 0.933739
0.970213 1.001826 1.24985
1.20365 1.009117 0.9775095
0.921581 0.9531905 1.006685
0.987234 1.062615 0.9920995
1.09909 0.943465 0.948328
0.996963 1.1404235 1.288755
0.8875375 0.7659575 0.8267485
0.902128 1.145287 0.882675
0.656535 0.717325 0.887536
1.125837 1.045595 1.347111
1.44924 1.483281 2.455927
0.8729485 0.705167 0.73921
0.7367785 0.938602 1.155015
1.215805 0.975076 1.04316
0.9021275 0.943465 0.958055
0.960486 1.048025 1.111245
1.065045 1.0431605 0.9823725
1.02371 1.14772 1.2231
1.1185405 0.972645 0.960484
0.8145895 0.792705 0.9604865
1.0966555 1.315503 1.3811565
1.035865 1.42249 2.334345
3.83465 3.182975 2.689363
0 0 0
0 0 0
0 0 0
0 0 0
0 0 0
0 0 0
0 0 0
0 0 0
0 0 22.31005
5.58055 0 0
0 0 0
0 0.04863225 5.755625
0 0 0
0 0 0
0 0 0
0 0 0
0 0 0
0 0 0
0 0 0
0 0 0
0 0.00243161 21.33495
4.74164 0 0
0 0 0
0 0.4838905 31.5915
0 0 0
0 0 0
0 0 0
0 0 0
0 0 0
0 0 0
0.01458965 0.0462006 0.0364742
0.00972646 0.00972645 0
0 0 0.1288755
0.07781155 0.00243161 0
0 0 0
0.02917935 0.6103345 9.49058
0 0 0
0 0 0
0 0 0
0 0 0
0 0 0
0 0.02917935 1.40547
2.968995 1.06991 3.09058
3.435865 2.00851 0.2480245
0 0 0
0 0 0
0 0 0
1.096655 2.200605 0.1702125
0 0 0
0 0 0
0 0 0
0 0 0
0 0 0.00243161
0.162918 0.9531935 7.905165
13.0991 4.218845 6.75015
8.59331 2.65532 0.167781
0 0 0
0 0 0
0 0 0.00243161
0.1021277 0.1410335 0
0 0 0
0 0 0
0 0 0
0 0 0
0.00972645 0.0364742 0.425532
0.9045595 0.72462 2.88632
5.242555 3.195135 4.337995
3.204865 0.4328265 0.0194529
0 0 0
0 0 0
0 0 0
0 0 0.00243161
0 0 0
0 0.00486322 0
0.00729483 0 0
0 0 0.8291795
4.717325 0.5714285 1.694835
1.94529 0.175076 0.4474165
1.685105 2.105775 2.4
1.64377 0.2358665 0
0 0 0
0 0 0
0 0 0
0 0 0.00486322
0 0 0
0.838906 3.89301 0.11428575
3.866265 7.49422 0.318541
0.00972646 0.2528875 17.369
21.921 0.9410335 5.61216
6.48997 0.2844985 0.252888
0.8340425 1.4541 0.8778115
0.269909 0.0194529 0
0 0 0
0 0 0
0 0 0.00972646
0.03161095 0.00729483 0.05106385
0 0 0.00972646
11.8614 27.4602 0.919149
11.4918 32.93375 4.73921
0.3598785 1.35927 16.3842
7.117325 1.0383 16.5277
8.49848 0.2115505 0.0462006
0.1386015 0.2528875 0.131307
0.02431615 0 0
0 0 0
0 0 0
0 0 0.0680851
0.213982 0.02917935 0.0145897
0 0 0.04620065
3.445595 7.97082 1.120975
1.09666 3.70091 1.84559
0.2650455 0.8899695 2.84255
0.836474 2.159275 9.473555
1.767785 0.0632219 0.1167171
0.831611 1.410335 0.36231
0.01215806 0 0
0 0 0
0 0 0
0 0 0
0.00243161 0 0
0 0.00972644 0.0632219
0.1386015 0.4765955 0.9410335
0.5787235 0.352584 0.2650455
0.231003 0.479027 0.6419455
0.4741645 0.7100305 0.9264435
0.2699085 0.262614 1.77751
7.77629 4.57386 0.6468085
0.05106385 0 0
0 0 0
0 0 0
0 0 0
0 0 0
0.0267477 0.1045591 0.0680851
0.124012 0.2018235 0.4425535
0.9750745 1.548935 2.042555
1.398175 0.945897 1.050455
0.357447 0.08267475 0.0632219
0.1240125 0.605471 4.082675
5.726445 1.74833 1.244985
0.36231 0.00243161 0
0 0 0
0 0 0
0 0 0
0 0 0
0.4984805 0.3136775 0.189666
0.877812 1.25228 1.468695
1.972035 4.082675 4.537385
2.02553 0.9945305 0.564134
0.08753815 0.01458967 0.02917935
0.126444 0.566565 1.33009
0.855927 2.134955 9.19149
2.77933 0.02431615 0
0 0 0
0 0 0
0 0 0
0 0 0.0170213
0.675988 0.274772 0.7100305
0.744073 1.033434 1.83587
2.04742 2.521585 2.14468
1.20851 0.7100305 0.294225
0.0656535 0.05592705 0.08996945
0.175076 0.330699 0.4206685
0.7270515 5.87234 11.28025
2.103345 0.05592705 0
0 0 0
0 0 0
0 0 0
0 0.1848025 0.5179335
0.6297875 1.91611 1.835865
0.58845 0.500912 0.6954405
0.831611 0.9118555 1.20608
0.911854 0.4693005 0.279635
0.170213 0.1556235 0.2407295
0.2528875 0.386626 0.393921
0.7610945 2.387845 1.3155
0.1531915 0.01458967 0
0 0 0
0 0 0
0 0 0
0 0.605471 0.8826745
2.37812 2.241945 0.9045595
0.600608 0.787842 0.8413375
1.11368 1.33252 1.381155
1.157445 0.6784195 0.5009115
0.3769 0.333131 0.4401215
0.612766 0.824316 0.8170215
0.530091 0.6200605 0.1726445
0.01215807 0.00729483 0.00729483
0 0.00243161 0
0 0 0
0 0 0
0.00972646 0.537386 0.481459
0.9872345 0.717325 0.612766
0.668693 0.768389 0.880243
1.24255 1.3155 1.210945
1.366565 1.259575 0.987236
0.848632 0.7100305 0.702736
0.790274 1.0139815 0.8778115
0.4984805 0.3185415 0.08753795
0.00729485 0.01458966 0.0948329
0.1410336 0.2358665 0.4425535
0.0389058 0 0
0 0 0.0413374
0.1458965 0.262614 0.5300915
0.6978725 0.6589665 0.712462
0.8851065 0.9507595 1.108815
1.244985 1.320365 1.415195
1.29605 1.184195 1.062615
0.8899695 0.819453 0.826748
0.967781 1.013984 0.8145895
0.5300915 0.306383 0.114286
0.02674775 0.0267477 0.10455945
0.2066867 0.3841945 3.294835
2.76717 0.617629 0.668691
0.5349545 0.612766 2.35866
1.2352595 0.143465 1.0820665
0.8729485 0.7732525 0.843769
0.892401 0.9945265 1.155015
1.079635 1.0772 1.08207
1.169605 0.9896665 0.943464
0.975078 1.0383 0.93617
0.9750735 1.19878 1.0845
0.911854 0.5617025 0.267477
0.102128 0.043769 0.0291793
0.08753795 0.3744685 1.604865
1.471127 0.8072945 1.89909
3.905165 8.717315 7.297275
1.0942265 0.2212765 2.105775
1.01155 0.899696 0.962918
0.9702145 0.93617 0.996958
0.914286 0.953193 1.00912
1.031002 1.11854 1.140425
1.079635 0.8948325 0.872948
0.960488 1.15015 1.20122
1.368995 1.1063855 0.6905775
0.5592705 0.4401215 0.233435
0.6662615 3.484495 6.137385
2.61398 0.3088145 0.0948329
0.6030395 2.1276575 1.310638
0.45228 0.7367785 1.548937
1.201215 1.164745 1.1307
1.065045 0.931307 0.9677815
0.984802 0.9677825 0.9410335
1.016412 1.14286 1.220665
1.094227 1.0139825 0.943465
0.970213 1.021276 1.2693
1.38845 1.32523 1.125835
1.198784 1.46626 1.286325
1.66322 3.161095 3.9076
3.297265 1.665655 0.5446805
0.4547115 0.683284 0.860791
0.8826765 0.7246205 0.493617
1.079635 1.096655 1.18176
0.975078 0.938602 1.0285725
0.882675 0.894833 0.9580545
1.0188455 1.01641 1.262005
1.169605 1.174465 0.9726425
0.9750735 0.972644 1.028575
1.10638 1.19635 1.30821
1.14529 1.390885 1.716715
1.685105 1.27173 0.7343465
0.5787235 0.530091 0.6224925
0.7902755 1.366565 1.483281
0.795138 0.474164 0.474164
0.982371 1.062615 1.096655
1.06991 0.989664 0.9386035
1.0528855 0.906991 0.9045595
0.9094225 0.9702145 1.089365
1.0772 1.031004 0.962918
0.904559 0.868085 0.931307
0.992096 1.17933 1.23769
1.08207 1.0066875 1.196352
1.25471 0.9045575 0.700304
1.2571435 1.35927 1.271735
0.637082 0.5835865 0.9993905
1.023709 0.695441 0.695441
0.843769 1.02371 1.099085
1.091795 1.0504555 1.018844
0.9702145 0.9094225 0.979939
0.9993925 1.05532 0.9775075
0.9799375 1.0139805 1.004257
0.93617 0.8802435 0.863222
1.050455 1.0528855 1.220665
1.164745 0.979938 0.950759
0.843769 0.727052 0.982369
1.996352 3.326445 3.20486
1.517325 1.016412 1.466265
1.57812 1.1987835 0.632219
0.6954405 0.807295 1.018845
1.091795 1.094225 0.987236
0.967781 0.9848015 0.9823705
1.0261405 1.065045 0.9580535
1.108815 1.04316 1.13313
1.13313 0.960488 0.9702125
0.9483285 1.0845 1.1696
1.169605 1.108815 0.902128
0.7902735 0.719757 0.7173255
1.0772 1.55137 1.590275
1.113675 1.0018255 1.4857165
1.5075975 1.1501505 0.688146
0.7075985 0.700304 0.906991
1.0845 1.10395 1.09179
0.979941 1.082065 0.975078
0.9434655 0.994527 1.0188425
1.09909 1.06748 1.106385
1.101521 1.06748 1.009117
0.9653495 1.128265 1.20608
1.16717 1.02614 1.033435
0.9167185 0.8607905 0.7221885
0.9410325 1.2279615 1.13556
1.096655 1.0431625 1.0237105
1.2449825 1.142857 0.7489345
0.8705165 0.792705 0.843769
1.150155 1.218235 1.0504575
0.9604845 1.050454 0.9337385
1.048024 1.079635 1.0285695
1.016416 1.0334355 1.05289
1.048025 1.07477 0.955625
0.877812 0.9872355 1.13313
1.074775 0.9726445 0.9264415
0.9045605 0.8680855 0.6954405
0.7975685 1.0650455 1.150155
1.364135 1.10638 1.1234045
1.08936 0.7537995 0.4595745
0.9653515 0.797568 0.894833
1.08693 1.09909 1.218235
1.077205 0.9483285 0.9629165
1.009115 1.0042535 1.04316
0.9726425 1.028572 1.12827
1.011549 1.0650475 0.9653515
0.9848025 0.943465 1.142857
1.0212775 0.9896635 0.8656525
0.841337 0.863222 0.8875395
0.7465045 1.028573 1.0650475
1.193922 1.055315 1.045594
0.9410335 0.5908815 0.9361705
1.057755 0.863222 0.831611
0.926444 1.257145 1.17204
1.106385 1.077205 1.048025
0.9556235 0.9507595 0.9702125
0.924012 0.962916 1.028575
0.9629195 0.996963 0.921581
0.9386035 0.9507595 1.033436
1.033432 0.960486 0.82918
0.8267455 0.744073 0.7270515
0.8851085 1.111248 1.308207
1.15988 1.2206665 1.468695
1.34711 1.422495 2.784195
0.938602 0.802432 0.7854105
0.95076 1.17933 1.20122
1.048025 0.972644 0.8778115
0.9556225 1.016415 0.989664
0.9580545 0.9848025 1.0066885
0.977508 0.9045595 0.992097
0.9702135 1.045591 0.9848
1.0139815 1.067477 1.0285715
0.9726435 0.9604855 0.792705
0.7659575 0.8656535 1.106385
1.0699075 1.38845 1.80669
2.03769 2.32462 1.8553205
0 0 0
0 0 0
0 0 0
0 0 0
0 0 0
0 0 0
0 0 0
0 0 0
0 0 28.5447
11.51855 0 0
0 0 0
0 0.5714285 1.98906
0 0 0
0 0 0
0 0 0
0 0 0
0 0 0
0 0 0
0.00243161 0.03890575 0.00729483
0 0 0
0 0 19.54775
6.720975 0.00243161 0.0170213
0 0 0
0.02431615 6.35137 15.07355
0 0 0
0 0 0
0 0 0
0 0 0
0 0 0
0 0 0.043769
0.2869305 0.581155 1.565955
1.08936 0.6249245 0.0729483
0 0 0.0972646
0.0583587 0.10455925 0.1167175
0 0 0.00243161
0.08024315 4.14833 5.235255
0 0 0
0 0 0
0 0 0
0 0 0
0 0 0
0.03161095 0.5471125 2.044985
2.334345 1.10152 5.514895
9.01155 9.697265 1.502735
0 0 0
0 0.03404255 0.0218845
0 0 0
0.03404255 0.1313071 0.05349545
0 0 0
0 0 0
0 0 0
0 0 0
0 0 0.01945287
1.040727 4.49848 4.12401
3.085715 1.531915 2.222495
3.21216 2.62614 0.3647415
0 0 0
0 0 0
0 0 0
0 0 0
0 0 0
0 0 0
0 0 0
0 0 0
0.05106385 0.189666 0.3769
1.687535 1.93313 1.262005
1.089365 1.29848 2.781765
0.9094225 0.1215805 0.00243161
0 0 0
0 0 0
0 0 0
0 0 0
0 0 0
0 0.00729483 0.00243161
0 0 0
0 0 0.595745
4.13617 1.332525 1.16231
1.031 0.5179335 0.420669
0.481459 0.64924 1.210945
0.474164 0.0218845 0.00486322
0 0 0
0 0 0
0 0 0
0 0 0
0 0 0
0.2285715 2.53617 0.45228
0.1386015 0.2091185 0.06322185
0.03161095 0.2893615 6.97386
7.73009 0.6857145 1.831005
1.303345 0.386626 0.2796355
0.374468 0.4522795 0.3963525
0.1337385 0.00729483 0
0 0 0
0 0 0
0 0 0
0 0 0
0 0 0.0170213
2.06444 9.91611 2.05714
0.505775 1.079635 0.566565
0.162918 0.994529 3.83222
1.456535 0.7465045 2.69179
1.0383 0.114286 0.0778115
0.1483285 0.705167 0.561702
0.05106385 0 0
0 0 0
0 0 0
0 0 0
0 0.00486322 0.00243161
0 0 0.08996975
0.688146 1.90152 0.95076
0.2455925 0.213982 0.269909
0.1142857 0.2917935 0.4838905
0.4060795 1.463825 1.862615
0.3161095 0.08753815 0.1045592
0.576292 2.151975 1.37386
0.07537995 0 0
0 0 0
0 0 0
0 0 0
0 0 0
0 0.0291793 0.0851064
0.0680851 0.131307 0.221277
0.243161 0.313678 0.5033435
0.5714285 0.425532 1.082065
1.244985 0.8121585 0.530091
0.5155015 0.3355625 0.5519755
1.792095 2.925225 0.979939
0.07781155 0 0
0 0 0
0 0 0
0 0 0
0 0 0
0.0899696 0.442553 0.08510655
0.5544075 0.537386 0.07294835
0.1653495 0.6370825 1.88936
1.23769 1.08693 2.891185
1.82857 0.6419455 0.410942
0.4279635 0.4279635 0.824316
1.43222 1.208515 0.581155
0.111854 0.00729483 0
0 0 0
0 0 0
0 0 0
0 0 0
3.127055 0.994529 0.2164135
1.99635 0.992097 0.556839
0.782979 1.63161 2.470515
1.52705 1.49301 1.784805
0.9094225 0.51307 0.3282675
0.3088145 0.4036475 0.539818
0.7100305 0.8948325 1.24012
0.727052 0.03161095 0
0 0 0
0 0 0
0 0 0
0 0 0
2.79149 0.525228 0.8607905
1.40547 0.5203645 0.8218845
0.958055 1.08936 1.179335
1.031005 0.970213 0.807295
0.5349545 0.4425535 0.5592705
0.712462 0.4790275 0.4790275
0.5738605 0.8778115 1.648635
1.06991 0.16535 0.00243161
0 0 0
0 0 0
0 0 0
0 0.01458966 0.02674772
0.4960485 1.407905 2.618845
0.6784195 0.311246 0.333131
0.389058 0.542249 0.8534955
0.8462005 0.8583585 0.780547
0.705167 0.568997 0.8340425
1.20851 0.945897 0.851064
0.5155015 0.4036475 0.6735565
0.505775 0.245593 0.08024315
0.01215807 0 0
0 0 0
0 0 0
0 0.462006 0.464438
2.397565 2.65532 1.213375
0.593313 0.5519755 0.637082
0.693009 0.958055 0.9604865
1.0018255 0.962918 1.038295
1.123405 0.795137 0.9288755
1.16231 1.366565 1.274165
0.5884495 0.316109 0.1726445
0.1531915 0.21155 0.316109
0.4255315 0.2285715 0.0218845
0 0 0
0 0 0
0.09726425 3.54529 1.1379945
1.26444 0.819453 0.559271
0.6930095 0.87538 0.81459
1.031 1.16717 1.20608
1.35441 1.344685 1.334955
1.13313 0.931307 1.021279
1.14286 1.111245 0.916717
0.576292 0.3015195 0.162918
0.07537995 0.1458965 0.369605
0.5422495 1.2741665 1.840725
0.262614 0.00243161 0
0 0 0
0.741641 3.51854 0.9215805
0.8972645 0.838906 0.8534955
0.882675 0.906991 1.045595
1.074774 1.11611 1.27173
1.35927 1.23769 1.11611
0.9045595 1.08936 1.232825
1.264435 0.987234 0.8218845
0.607903 0.425532 0.179939
0.08024315 0.0948328 0.1386015
0.1775075 0.651672 3.452885
2.934955 0.8364745 0.20425525
0.0462006 0.05835865 0.6516715
1.918545 1.1063855 0.680851
0.9775075 1.048025 0.8
0.8413375 0.943465 1.023706
1.01398 0.9215825 1.035865
1.16231 1.065045 0.996959
1.0115505 1.137995 1.14772
1.10638 1.24985 1.1307
1.15015 0.7902735 0.4644375
0.4425535 0.274772 0.2699085
0.398784 1.157447 1.73617
0.955622 1.011551 1.7142845
2.9617 4.418239 4.33313
1.0577505 0.2455925 1.52462
0.955623 0.8607905 0.906991
0.975078 0.926444 1.0066885
0.9337385 0.9361705 0.928874
1.021275 1.0699085 1.0480255
1.22067 1.052887 0.9896645
1.094225 1.113675 1.20851
1.369 1.181765 0.914288
1.1306975 1.159878 0.8462015
1.152585 3.387235 5.4614
2.365955 0.204255 0.1531914
0.6297861 1.8066875 1.0480255
0.3039515 0.466869 1.64863
1.069905 1.14772 1.113675
0.948328 0.9434655 0.9337385
0.967781 0.982369 0.938602
0.9726445 1.065045 1.021275
0.99696 1.0528855 1.096655
0.95076 1.096655 1.305775
1.17204 1.18176 1.249845
1.349545 1.677815 1.351975
1.13313 1.73374 2.64073
2.92766 1.891795 0.7586625
0.3817625 0.396353 0.4401215
0.627356 0.8680855 0.8462005
1.20608 1.15988 1.113675
1.08936 1.0358685 1.079635
0.9653495 1.10638 0.938602
0.9556235 0.9458965 1.009115
1.0139805 1.004256 1.082065
1.016412 1.0042555 0.943463
1.08693 1.15015 1.20122
1.30091 1.23526 1.1769
0.8607905 0.5155015 0.350152
0.299088 0.6468085 1.140425
1.424925 1.35927 1.0139825
0.926444 0.996961 1.111245
1.048025 1.091792 1.111245
1.072339 1.067475 0.970213
0.987234 0.967781 0.950758
1.021275 0.8972645 1.033437
0.948328 0.989664 0.975076
0.933739 0.9021275 1.0164135
1.10395 1.111245 1.203645
0.9434645 0.9313075 0.8534955
0.7392095 0.457143 0.3161095
0.2844985 0.561702 0.8680855
1.0626125 1.0966575 1.38845
1.361705 1.456535 1.288752
0.958055 1.0845 1.17933
1.14286 1.055319 0.992096
0.9726445 0.977506 0.9848025
0.9531915 1.02857 0.9896675
0.9823725 0.9604865 0.9848025
0.9531915 0.911854 0.943465
1.0091175 1.091795 1.02614
1.062616 0.9361705 0.819453
0.7148935 0.5082065 0.4231005
0.517933 0.989665 1.5708225
1.6462 1.58784 1.49058
1.55866 1.10395 0.9872335
0.8656535 0.9288755 1.21824
1.103955 1.0845 0.982371
0.996959 0.9653495 0.987233
0.9969595 0.945897 1.065045
1.077205 0.987234 1.11125
1.09666 1.06991 1.006686
1.02857 0.970213 1.0018225
1.164742 1.12827 1.271735
1.0650455 0.807295 0.7659575
0.8510625 1.35927 1.37629
1.44681 1.332525 1.33982
1.096657 0.950759 0.9945305
0.6905775 0.8680855 1.031005
1.11368 1.103955 0.9337405
0.9993945 0.9604845 1.0504545
1.048025 1.11611 1.05532
1.031 0.989668 1.0796355
1.08693 1.04073 1.02857
0.931307 0.8583585 1.0212755
1.011551 1.155015 1.22067
1.33009 1.152585 0.843769
1.0188425 1.24012 1.429785
1.36413 1.39088 1.259575
1.167175 1.0601835 0.9142855
0.688146 0.8291795 1.033435
1.123405 1.1307 1.11368
1.02614 0.9920955 0.9288755
0.979941 1.023705 1.0139835
0.982373 1.021275 1.09909
1.10152 1.02857 0.979939
0.926444 0.894833 0.9969625
1.0066855 1.09909 1.19149
1.254715 1.111247 0.880243
1.0261405 1.227965 1.308205
1.259575 1.26687 1.15988
0.955623 0.858359 0.627356
0.8534955 0.748936 0.941032
1.04559 1.198785 1.033435
1.06748 0.914286 0.996959
0.885106 0.9118545 0.965348
1.016414 1.043162 1.062615
1.111245 1.065045 0.945897
0.911854 0.9896665 0.911854
0.931307 1.0188475 1.013984
1.0626115 1.074772 0.902128
0.992097 1.06991 1.125835
1.08693 1.19149 1.223101
0.8680855 0.5957445 1.2449865
0.919149 0.8534955 0.924012
1.021276 1.264435 1.016414
0.955623 0.967783 0.8632215
0.979939 0.996961 0.982371
1.023709 1.03587 1.0115495
0.9896675 0.9288755 0.9945305
0.9848 0.928876 0.8145895
0.868085 0.9264435 1.055317
1.11611 1.052885 0.994529
0.933739 0.9337385 1.210945
1.208515 1.2547095 1.1963525
0.8802435 0.785413 1.364133
1.04316 0.8121585 0.9677825
0.996959 1.21824 1.133135
1.05775 0.9993905 0.9945285
0.9507605 0.938602 1.040731
0.9361705 0.9945285 1.08693
1.0018235 1.021277 1.031
1.004255 0.967783 0.9191475
0.887538 0.8291795 1.0237075
1.181765 1.23769 1.06018
0.8656535 0.9993905 1.172035
1.35441 1.155015 1.08693
0.996962 0.9094245 0.702734

object "density [A^-3]" class field
