# Supplementary material for: Structures of Saccharolobus solfataricus initiation complexes with leaderless mRNAs highlight archaeal features and eukaryotic proximity
Source: Nat Commun. 2025 Jan 2;16:348. doi: 10.1038/s41467-024-55718-5 (PMC11698992; doi:10.1038/s41467-024-55718-5)
Supplement: Supplementary file 3 — Supplementary Data 1 [file 41467_2024_55718_MOESM3_ESM.zip › Supplementary Data/Supplementary-eS25-sequence-files/alignment-eS25-archaea.fa]

>Sulfolobaceae-archaeon/1-108
-MGGASK--KPISTMEKRQQKLAEAQQK--------KQ-QKK--QVSKSGKEVI-SK----NVVVSQDI---
LNRVLDEIK--KNKFITPYQLATATGITISVAKKMLEAIEKKGDIKLAAKNRRVSLYVAA------------
-------------------------------------------
>Acidianus-manzaensis/1-112
-MGGVQK--KSISTMEKRIKKEAEAQQK--------KAAAGR--KSNKTGNEVI-SK----NITINNDT---
IKKIQEEIS--REKMITPYTLANKVGVTLSVAKRILKDLNEQGTIKEVFRNRRTAIYTANSQA---------
-------------------------------------------
>Acidianus-sulfidivorans-JP7/1-111
-MGGVQK--KSISTMEKRMKKEAEAQQK--------K-AAGK--KSSKTGNEVI-SK----NIIISNDT---
IKKIQEEIS--REKMITPYTLANKVGVTLSVAKRILKDLNEQGTIKEVFRNRRTAVYAANSQS---------
-------------------------------------------
>Candidatus-Acidianus-copahuensis/1-110
-MGGVSK--KPISNIEKKMKKETDAQQQ--------TK-GKK--KSSKTGSEVI-SK----NVVIGNDM---
IKRVEEEIK--KEKIITPYTLATKANISVSVAKRILKDLNNQGIIKENFKNKRTAVYISVQS----------
-------------------------------------------
>Acidianus-ambivalens/1-108
-MGGVTK--KPISNIEKRLKRQE-EQQ---------QK-GKK--KISKTGSEVI-SK----NIQISDEM---
IKKIQEEIK--REKLITPYELATKTNITLSVAKRILKDLNAQGIIKEVFRNRRTAVYINPQA----------
-------------------------------------------
>Acidianus-infernus/1-109
-MGGVSK--KPISNIEKRLKRQQEEQQ---------QK-GKK--KISKTGSEVI-SK----NIQISDEM---
IKKIQEEIK--REKMITPYELATKTNITLSVAKRILKDLNAQGVIKEAFRNRRTAIYINPQA----------
-------------------------------------------
>Acidianus-hospitalis-(strain-W1)/1-109
-MGGVSK--KPISNIEKRLKRQQEEQQ---------QK-GKK--KISKTGSEVI-SK----NIQISDEM---
IKKIQEEIK--REKLITPYELATKTNITLSVAKRILKDLNAQGVIKEVFRNRRTAVYINPQA----------
-------------------------------------------
>Metallosphaera-tengchongensis/1-108
-MGGASK--KPISNVEKRMKKEAEASQQ--------KK-EKK--KVSKTGNEVI-SK----NITISDEM---
VKRIQDEIK--KEKIITPYNLATKANITISVAKRILKDLNEQGVIKEAFRNRRTAVYIAS------------
-------------------------------------------
>Metallosphaera-cuprina-(strain-Ar-4)/1-107
-MGGASK--KPISNIEKRLKKEAET-QQ--------KK-EKK--KTSKTGNEII-SK----NITISDEM---
VKRVQDEIK--KEKIITPYTLATKSNITLSVAKRILKDLSAQGTIKEAYRNRRTAVYVAV------------
-------------------------------------------
>Metallosphaera-yellowstonensis-MK1/1-107
-MGGASK--KPISNVEKRMKKEAEA-QQ--------KK-EKK--KVSKTGNEVI-SK----NIVISDEM---
VKRVQEEIK--KEKIITPYNLATKASITLSVAKRILKDLNQQGVIKEVYRNRRTAIYVAS------------
-------------------------------------------
>Metallosphaera-sedula/1-107
-MGGASK--KPISNIEKRIKKEAEA-QQ--------KK-EKK--KVSKTGNEVI-SK----NITISDEM---
IKRVQEEIK--KEKIITPYTLATKANITLSVAKRILKDLNEQGTIKEAFRNRRTAIYVAA------------
-------------------------------------------
>Metallosphaera-hakonensis-JCM-8857-=-DSM-7519/1-107
-MGGASK--KPISNVEKKLKKEAEA-QQ--------KK-EKK--KVSKTGNEVI-SK----NITISDEM---
VKKVQEEIK--KEKIITPYALATKANITLSVAKRILKDLNQQGTIKEAYRNRRTAIYVAV------------
-------------------------------------------
>Acidianus-brierleyi/1-108
-MGGVSK--KPISNVEKRMKKEMEAQQK--------KA-SGK--KTSKTGSEVI-SK----NIVISNEM---
IKRVQDEIK--KEKIITPYELATKSNITISVAKRILKELNSQGLIKESFKNRRTAVYMAA------------
-------------------------------------------
>Candidatus-Aramenus-sulfurataquae/1-108
-MGGAAK--KPISNVEKRMKKEMEAQQK--------KA-QGK--KTSKTGSEVI-SK----NITISNEM---
IKKVQEEIK--KEKIITPYELATKTNVTVSVAKRILKELSSQGIVKEQFKNRRTAIYVAP------------
-------------------------------------------
>Sulfolobales-archaeon-SCGC-AB-777_J03/1-108
-MGGASR--KPISTVEKRLKKQQEEAEK--------K-EKKK--AASKTGKEVI-SR----NVTVDDET---
RKKIQEELK--AEKVVTPYVLAQRAGVTISVAKKILEQLANEGEIKLVAKNRRTAIYVAS------------
-------------------------------------------
>Sulfurisphaera-tokodaii-(strain-DSM-16993-/-JCM-10545-/-NBRC-100140-/-7)/1-109
-MGGASK--KPISTVEKRMKKMAEEQQK--------K-QQKR--ATTKTGKELT-SK----NVVIDNET---
LKKVQEELK--KETIVTPYTLSTKLNVTISVAKKILEELERQGVVKIGTKDRRTAVYIAAS-----------
-------------------------------------------
>Sulfolobus-acidocaldarius-(strain-ATCC-33909-/-DSM-639-/-JCM-8929-/-NBRC-15157-/-NCIMB-11770)/1-109
-MGGASK--KPIGTIEKRVKKMEEEQQK--------K-GQKR--TTSKTGKEIT-SK----SITIDKDT---
VSKVQEELK--KEKIITPYTLASKINVTISVAKKILEELERQGMLAKVTKNRRIVVYQLNS-----------
-------------------------------------------
>Stygiolobus-azoricus/1-108
-MGGASK--KPISNIEKRLKKQQEETQK--------K-AQK---KTSKTGKEVT-SK----AITVDKDT---
INKVQEELK--KEKIITPYVLANKINVNISVAKKILEELERQGMISQVVKNRRTIVYITSS-----------
-------------------------------------------
>Stygiolobus-caldivivus/1-108
-MGGASK--KPISNIEKKLKKQQEEVQK--------K-GQK---KTSKTGKEVT-SK----AITVDKDT---
INKVQDELK--REKIITPYVLANKINVNISVAKKILEELERQGMISQAVKNRRTVVYVTNS-----------
-------------------------------------------
>Sulfuracidifex-tepidarius/1-108
-MGGVSK--KPLSNVEKKMKKEAAAKEE--------K-KVEK--KSSKTGKEVM-SK----TIVLDNET---
KRKVTDELK--REKIVTPYSLASKTEMTISVAKKMLEEMERQGIVKLVSKNRRVALYVAS------------
-------------------------------------------
>Sulfuracidifex-metallicus-DSM-6482-=-JCM-9184/1-108
-MGGVSK--KPLSNVEKKMKKEA-AKEE--------K-KVEK--KSSKTGKEVI-SK----TITLDNET---
KKKVMDELK--REKIVTPYSLASKSEMTISVAKKMLEEMEKQGIVKLVSKNRRVSLYVASS-----------
-------------------------------------------
>Sulfolobus-sp.-A20/1-109
-MGGASK--KPISNLEKKLKKEAEKQQK--------AEEKKK--GPSKTGKEVI-SR----AVTIDDET---
KRKVIDEIK--KESMVTPYTLASKLGVSISVARKTLKELETQNVVKLYSKNRRLSLYIAA------------
-------------------------------------------
>Sulfolobus-sp.-E5-1-F/1-110
-MGGASK--KPISTMEKRLKKEAEKQQK--------AEEKKK--GPSKTGKEII-SR----AVTIDEET---
KKRVLDEIK--KESIITPYTLATKSGISISVARKILKELENQNVVKLYSKNRRLEIYVAAS-----------
-------------------------------------------
>Saccharolobus-shibatae-B12/1-110
-MGGASK--KPISTMEKRLKKEAEKQQK--------AEEKKK--GPSKTGKEII-SR----AVTIDEET---
KKRVLDEIK--KESIITPYALATKSGISISVARKILKELENQNIVKLYSKNRRLEIYIAAS-----------
-------------------------------------------
>Saccharolobus-solfataricus-(strain-ATCC-35092-/-DSM-1617-/-JCM-11322-/-P2)/1-110
-MGGASK--KPISTMEKRLKKEAEKQQK--------AEEKKK--GPSKTGKEII-SR----AVTIDEET---
KKKVLDEIK--KESIITPYALATKSGISISVARKILKELENQNVVKLYSKNRRLEIYIAAS-----------
-------------------------------------------
>Sulfolobus-islandicus-(strain-L.S.2.15-/-Lassen-#1)/1-110
-MGGASK--KPISTMEKRLKKEAEKQQK--------AEEKKK--GPSKTGKEII-SR----AVTIDEET---
KKRVLDEIK--KESIITPYALATKSGISISVARKILKELENQNVVKLYSKNRRLEIYIAAS-----------
-------------------------------------------
>Pyrobaculum-islandicum-(strain-DSM-4184-/-JCM-9189-/-GEO3)/1-109
-MGGKKK--PTLSQLAKKAEKEKEQ-QVQ------K-SKKE----TKKEETQTK-RT----IQILDEKL---
FQTIAKDIQ--NMRVITPYEIASKYGIKMSVAFKVLRNLSERGDLVLVSKGHRTEIYIPRRS----------
-------------------------------------------
>Pyrobaculum-ferrireducens/1-110
-MGGKKR--PTLSQLAKKAEKEKAQ-PAQ------K-GKKE----VKKEEAPAK-RT----IQALDEKV---
FQTIAKEVQ--NMRVITPYDIASKYGIKMSVAFKVLRSLRERGDLVLVAKGHRTEIYIPARGS---------
-------------------------------------------
>Pyrobaculum-aerophilum-(strain-ATCC-51768-/-DSM-7523-/-JCM-9630-/-CIP-104966-/-NBRC-100827-/-IM2)/1-110
-MGGKKK--PTLSQLAKKAEKEKAQ-QAQ------K-AKKE----VKKEETPAK-RT----IQVLDEKV---
FQAIAKEVQ--NMRVITPYEIASKYGIKMSVAFKVLRNLKERGDLVLVAKGHRTEIYVPAKRS---------
-------------------------------------------
>Pyrobaculum-aerophilum/1-110
-MGGKKK--PTLSQLAKKAEKEKAQ-QAQ------K-AKKE----VKKEETPAK-RT----IQVLDEKV---
FQAIAKEVQ--DMRVVTPYEIASKYGIKMSVAFKVLRNLKERGDLVLVAKGHRTEIYVPAKRS---------
-------------------------------------------
>Pyrobaculum-calidifontis-(strain-DSM-21063-/-JCM-11548-/-VA1)/1-110
-MGGKKR--PTLSQLAKKAEKEKAQPQQQ------K-SKKE----VKKEEAPAK-RT----IQTLDEKV---
FQTIAKEVQ--SLKAVTPYEIATKYGIKMSLAFKVLRALRDRGDLVLVAKGHRTEVYVPKRS----------
-------------------------------------------
>Pyrobaculum-neutrophilum-(strain-DSM-2338-/-JCM-9278-/-NBRC-100436-/-V24Sta)/1-113
-MGGKKR--PTLSQLAKKAEKEKVQQQPQ------K-GKKE----VKKEEAQAK-RT----IQTLDEKV---
FQTIAKEVQ--SLKVVTPYEVASKYGIKMSIAFKVLRNLRDRGDLVLVSKGHRTEIYVPAGKAKA-------
-------------------------------------------
>Pyrobaculum-arsenaticum/1-110
-MGGKKK--PTLSQLAKKAEKEKA-QQPQ------K-GKKE----AKKEESPAK-RT----VQTLDEKV---
FQTIAKEVQ--SAKVVTPYEIASKYGIKMSVAFKVLRALRDRGDLVLVAKGHRTEIYVPANRS---------
-------------------------------------------
>Pyrobaculum-sp.-OCT_11/1-110
-MGGKKK--PTLSQLAKKAEKEKA-QQPQ------K-GKKE----AKKEETPAK-RT----IQTLDEKV---
FQTIAKEVQ--GMKAVTPYEVASKYGIKMSVAFKVLRNLRDRGDLVLVAKGHRTEIYVPAKRG---------
-------------------------------------------
>Pyrobaculum-sp.-WP30/1-110
-MGGKKR--PTLSQLAKKAEKEKA-QQPQ------K-GKKE----AKKEEAPAK-RT----IQTLDEKV---
FQTIAKEVQ--GMKAVTPYEVASKYGIKMSVAFKVLRNLRDRGDLVLVAKGHRTEIYVPAKRG---------
-------------------------------------------
>Pyrobaculum-sp/1-110
-MGGKKR--PTLSQLAKKAEKEKA-QQPQ------K-GKKE----AKKEEAPAK-RT----IQTLDEKV---
FQTIAKEVQ--GMKAVTPYEVASKYGIKMSVAFKVLRNLRDRGDLVLVAKGHRTEIYIPAKRG---------
-------------------------------------------
>Thermoproteus-sp.-AZ2/1-109
-MGGKKR--PTLSQLAKKAEKEQQQQ------------KAA----KKKEEGGGK-KA----AVTAEEKL---
IEALAKELP--NLNAVTAYDVASKYSVKMTLALRALRALKEKGDLVLIAKGHRTEVYAPAKRAAAS------
-------------------------------------------
>Thermoproteus-tenax-(strain-ATCC-35583-/-DSM-2078-/-JCM-9277-/-NBRC-100435-/-Kra-1)/1-112
-MGGKKR--PTLSQLAKKAEKAGQQQ-QQ------A-QAKG----KKKEEGGAK-KQ----QITAEERL---
LEALSKEIQ--TVNAITAYDVASKYGVKMTVALRALRTLRAKGDLVLVSKGHRTEVYAPARRAAS-------
-------------------------------------------
>Thermoproteus-uzoniensis-(strain-768-20)/1-112
-MGGKKR--PTLSQLAKKAEKAQQQQ-QQ------A-QAKA----KKKEEAGPK-RP----AQSAFDKL---
LEALSKDIQ--SMPIVTVYEVASKYGVKMTVARKALRALRDKGDLVLVVKGHRTEAYIPARRAAS-------
-------------------------------------------
>Thermoproteus-sp.-CP80/1-111
-MGGKKR--PTLSQLAKKTEKTQQQQ--Q------Q-QAKG----KKKEEGGSK-KA----AQSAFDKL---
LEAISRDVQ--SMPVVTVYEVASKYGVKMTVAKRALRALRDKGDLVLVVKGHRTEAYALARRAAS-------
-------------------------------------------
>Thermoproteus-sp.-CIS_19/1-111
-MGGKKR--PTLSQLAKKTEKAQQQQ--Q------Q-QAKG----KKKEEGGSK-KA----AQSAFDKL---
LEAISRDVQ--SMPVVTVYEVASKYGVKMTVAKRALRALRDKGDLVLVVKGHRTEAYAPARRAAG-------
-------------------------------------------
>Thermoproteus-sp/1-111
-MGGKKR--PTLSQLAKKTEKAQQQQ--Q------Q-QAKG----KKKEEGGSK-KA----AQSAFDKL---
LEAISRDVQ--SMPVVTVYEVASKYGVKMTVAKRALRALRDKGDLVLVVKGHRTEAYAPARRAAS-------
-------------------------------------------
>Caldivirga-maquilingensis-(strain-ATCC-700844-/-DSM-13496-/-JCM-10307-/-IC-167)/1-118
-MGGKKK--PTISQLAKKESKEKEQTE---------KKGKGK---GKAAEEPVK-KI----VATVPAEL---
YDQIAKDVQ--KMEYVTTYLISSKYGLKMGAASRVLNDLVKRGELVLVSRSHRMNVYTPVDRAKKLGLINQ-
-------------------------------------------
>Caldivirga-sp.-MG_3/1-117
-MGGKKK--PTISQLAKKEAKEKEQVE---------KKGKGK---GKAAEEVVK-KV----VATVPAEL---
YDQITKDIK--DMDYVTTYIISSKYGLKMGAATRVLNDLAKKGELVLVSKGHRMSVYTPVERARKLGLIQ--
-------------------------------------------
>Caldivirga-sp/1-117
-MGGKKK--PTISQLAKKEAKEKEQVE---------KKGKGK---GKAAEEAVK-KV----VATVPAEL---
YDQITKDIK--DMDYVTTYIISSKYGLKMGAATRVLNDLAKKGELVLVSKGHRMSVYTSVERARKLGLIQ--
-------------------------------------------
>Caldivirga-sp.-CIS_19/1-117
-MGGKKK--PTISQLAKKETREKEQVE---------KKGKGK---GKAAEEAVK-KV----VATVPAEL---
YDQITKDIK--GMDYVTTYIISSKYGLKMGAATRVLNDLAKKGELVLVSKGHRMSVYTPVERARKLGLIQ--
-------------------------------------------
>Thermocladium-sp.-ECH_B/1-120
-MGGKKK--PTLSQMAKKQQEKGKEAAAQ------KKPEKGK---GKK--EEAV-KP----VGDLTVEL---
MNQIEKEIT--KMEYATPYLLSSKYGIKMNQAIQVLRTLHSKGVITLVSKGHRIEIYTTPSRAKELGIVPLQ
-------------------------------------------
>Thermocladium-modestius/1-120
-MGGKKK--PTLSQMAKKQQQDKAKETAQ------KKPEKGK---GKK--EENI-KP----VGDLTAEL---
MNQIEKEVT--KMEYVTPYLLSSKYGIKMNQAIQVLRTLNSKGIISLVSKGHRIEIYTTPTRAQELGLFPIR
-------------------------------------------
>Vulcanisaeta-distributa-(strain-DSM-14429-/-JCM-11212-/-NBRC-100878-/-IC-017)/1-117
-MGGKKK--PTLSQLAKRQEKQQQQAQAK-------PAAKGK---RAVAEERPT-VK----ASLIDQKL---
LSDVEKEVI--KWEYVTPYLVATRFNTKISVAYQILRALASKGTLVLVSKGHRTEVYTTPERLKQLAA----
-------------------------------------------
>Vulcanisaeta-moutnovskia-(strain-768-28)/1-113
-MGGKKK--PTLSQLAKRQEKQ---APAK-------PTAKGK---K-AAEERPT-VR----ASLVDPKL---
LNDVEKEVV--KWEYVTPYLVATRFNTKISVAYQILRTLANKGALVLVSKGHRTEVYTTPDRLKQIAA----
-------------------------------------------
>Vulcanisaeta-sp.-JCHS_4/1-116
-MGGKKK--PTLSQLAKKQEKQQ-AAPAK-------PTGKGK---KAAAEERQV-VK----ASLVDPKL---
LSDVEKEVT--KWEYVTPYLVANRFNTKMSVAYQVLRTLASKGSLVLISKGHRTEVYAPPSRLKQLGM----
-------------------------------------------
>Vulcanisaeta-souniana-JCM-11219/1-116
-MGGKKK--PTLSQLAKKQDKQQ-PAPAK-------PAAKGR---KTTAEERQT-AK----ASLVEPKL---
LSDVEKEVT--KWEYVTPYLVANRFNTKISVAYQILRTLAGKGTLVLVSKGHRTEVYTTPERLRQIAA----
-------------------------------------------
>miscellaneous-Crenarchaeota-group-archaeon-SMTZ1-55/1-109
-MGGAKK--RSLKQIERQQTLRSKKDQQE-P------RKRRT---EAT-AADRL-KG----GISLPGVE---
DKELVAELA--KMKAITPYVVASRYDVRLSVAKNLLNSLQQRGIVQLMAGNSNLKLYQFTG-----------
-------------------------------------------
>Candidatus-Bathyarchaeota-archaeon-ex4484_135/1-102
-MGGRKK--LTLKQMEKQQMVRERGP--------------RR---GQA-PAEKR-VG----GIFGPDPK---
DEAFLSELS--KMKVITPYALASKYNLRLSVAKQILRKLEKEGFLELVAASRYTRVYKVAS-----------
-------------------------------------------
>Candidatus-Bathyarchaeota-archaeon-B24-2/1-105
-MGGKKK--PTLSQAEKAQRRREEEARRE-L---------RR---RLE-RSEKR-IL----DITPPDIK---
DEKVLSEIK--RMNVITPFSIASRYEVRMSIAKQFLESLHKRGIIELVSKHRNLRIYRAK------------
-------------------------------------------
>Candidatus-Bathyarchaeota-archaeon-B63/1-112
MGGGKKR--RTLTQMEKAQRAKQREERRS-K--A---KKERR---ASM-LAESK-AA----RIIPPDPG---
DERIISQLR--SMKVITPYTVASRFNLVLSVAKDFLEECHRRGIITYVSGGRNLRIYKPSER----------
-------------------------------------------
>Candidatus-Bathyarchaeota-archaeon-B26-2/1-106
-MGGKKR--KSLTAMEKAQRKAEKKR-------A---KSESK---SRE-SQTKG-PS----GITIPDIR---
SKSVLNEVR--KMKVLTPYTVASHFNLRLSVAKDMLEELHQRGVITYVSGGRNLKIYKPAE-----------
-------------------------------------------
>Candidatus-Bathyarchaeota-archaeon-B26-1/1-106
-MGGKKR--KSLTQMEKAQRRLERKK-------A---MRESR---MRE-LQKKG-SS----RIIAPDIK---
SKSVLEEIR--KMKVLTPYTVASRFNLRLSVAKDMLEELHRRGVVTYVSGSRNLKIYTPAG-----------
-------------------------------------------
>Candidatus-Bathyarchaeota-archaeon-BA2/1-105
-MGGKKK--LTLKQMERIQARRNRERKE-----------RKS---GGS-TPEKK-SA----GIIPPDLE---
SKKVIGELK--KIRALTPYAVATRFDLRLSVAKDFLEELERRGIVEYISGSKNLKIYRPLD-----------
-------------------------------------------
>Candidatus-Bathyarchaeota-archaeon-BA1/1-104
-MGGKKK--LTLKQMERMRVRK-GERKE-----------GKS---GGA-VAEKK-PA----GIIPPDAK---
SEKVIGEIK--KMRVLTPYMVASRFNLRLSVAKGLLRELEQRGILEYVSGGENIKIYKLPS-----------
-------------------------------------------
>miscellaneous-Crenarchaeota-group-6-archaeon-AD8-1/1-109
-MGGQKK--RSLKQIERAQARRTEADKTE-K------KKKEK---KVV--TKEK-II----GILPPSIK---
DMKIVNEVK--KMKVLTPFAVSTKFNLRISAAKDFLEQLEQIGAIELVSGNHTIKIYKPIAS----------
-------------------------------------------
>miscellaneous-Crenarchaeota-group-1-archaeon-SG8-32-3/1-110
-MGGKKK--LGLKQMERMQKKRDEESRSK-D------KKKEK---ATP-PRERR-TI----GVIPPDVK---
NAKIVNEVK--KMKVLTPYSVASRYNVRISAAKDFLEQLEQIGAVEFVSGNHNIKIYKPVAT----------
-------------------------------------------
>Candidatus-Bathyarchaeota-archaeon-CG07_land_8_20_14_0_80_47_9/3-109
-MGGKKK--LSLKQIERQQGKKDEEEKK--E------KKKEK---AGA-PREKR-PS----GIMPPDAK---
NEKTIGELK--KMHVLTPYAVASRFNIRISTAKDFLDQLEQSGVIRRVGGNHSIKIYQAD------------
-------------------------------------------
>Candidatus-Bathyarchaeota-archaeon-RBG_13_46_16b/1-107
-MGGKKK--LNLKQMERMQDKKDEEDKE--K------KKKEK---AGP-SKEKR-PL----GILPPDIK---
NEKIMSELK--KMSVLTPYAVAMRFNVRISAAKVFLKQLEEDGKIHLVSGNHSIKIFKPD------------
-------------------------------------------
>Candidatus-Bathyarchaeota-archaeon-CG_4_8_14_3_um_filter_42_8/1-106
-MGGKKK--LGLKQMERMQTKKDEEDKK--K------K-EKT---AAP-SKERK-PS----GIIPPDPK---
NEKIVGELK--KMHVLTPYAVASRFNIRISAAKDFLEQLEENGVIQLVGGNHNIKIYKAD------------
-------------------------------------------
>Candidatus-Bathyarchaeota-archaeon/1-106
-MGGKKK--LSLKQMERMQLKKDEEEKK--K------K-EKA---AAP--KEKK-PS----TIVPPDPK---
NEKIVGELK--KMGVLTPYAVASRFNLRISAAKDFLEQLEDEGVVQLVSGSHNIKIYKPIG-----------
-------------------------------------------
>Candidatus-Bathyarchaeota-archaeon-RBG_13_38_9/1-110
-MGGAKK--KTMSKMEANERTGQD-E----KPQK---KAKGK---GKM-DFEKK-EK----SMRMPDIN---
NEKLISDLS--KMGAITPYAVASQLNLRISLAKDLLDELEKKQLIKSVGGNSRVRIYEASAAA---------
-------------------------------------------
>archaeon-13_2_20CM_2_52_21/1-113
-MGGAKK--RSMAQMEKTQDQPDKGKEES-GGQP---KKGGK---AKT-VAEKR-SR----GLQAPDMN---
DPKFLGEVG--KMSAITPYSLASQFNVKLSVAKDLLEELERRKLVTLVGGNARIRIYQPAAA----------
-------------------------------------------
>archaeon-13_1_40CM_2_52_13/1-113
-MGGAKK--RSMAQMEKTQDQPDKGKEES-SGQP---KKGGK---AKT-VAEKR-SR----GLQAPDMN---
DPKFLGEVG--KMSAITPYSLASQFNVKLSVAKDLLEELERRRLVTLVGGNARIRIYQPAAA----------
-------------------------------------------
>Crenarchaeota-archaeon-13_1_40CM_3_53_5/1-110
-MGGAKK--KSMAQMEKEQDQKDKKEEPG-Q------QKKAK---GKQ-VMEKR-AR----GLQAPDVS---
DPKFVSEVQ--KMSAITPFSLATQFNLRLSAAKDILEDLEKKRLIAVVGGNARIRIYQPAAA----------
-------------------------------------------
>archaeon-13_2_20CM_2_53_6/1-110
-MGGAKK--KSMAQMEKTQVGSDKKEEPA-Q------PKKGK---TKT-VAEKR-PR----GLQAPEIG---
DPKFLGEVQ--KMGAITPFSLANQFNLRLSVAKDLLEELEKRKLITLVGGNARIRIYHPAAA----------
-------------------------------------------
>Crenarchaeota-archaeon-13_1_40CM_3_52_10/1-109
-MGGAKK--KSMAQMEKTQDQTDKKDEP--G------SKKSK---GKT-VVEKR-PR----GLQSPDIS---
DPKFLAEVQ--KMGAITPFSIASQFNLRLSVAKDLLEDLEKRRLVRLVGGNARIRIYQPAAA----------
-------------------------------------------
>Crenarchaeota-archaeon-13_1_40CM_3_52_17/1-110
-MGGAKK--KSMAQMERTQDQTDKKDEPS-G------SKKGK---AKT-VVEKR-PR----GLQSPDIS---
DPKFLAEVQ--RMGAITPFSIASQFNLRLSIAKDLLEDLEKKRLVRLVGGNARIRIYQPAAA----------
-------------------------------------------
>Candidatus-Marsarchaeota-G2-archaeon-OSP_D/1-109
-MGGKGKK-G-IASLEKQQARQVKEQQKKKEEKK----------KGKKEDRSQQ-QK----AIYVVNEA---
TQELLGQIK--PNNYYTLFELASKINTPLSLARRAVRELEAMGKLKQISKSGNSRLFVAI------------
-------------------------------------------
>Candidatus-Nanopusillus-sp/1-109
-MGTKGGK-P-LSTLEKKQKKVVKEEPKKKV----------------EKEEKRE-VK----PMYIDESL---
ISKAVEEVE--NSRYSTIFNLAQKLNVKYSIARKIVREVVNRGEAEIISKNRRVIVISSKNRYYQK------
-------------------------------------------
>Desulfurococcales-archaeon-ex4484_204/1-105
-MGRGKFRKP-APAIDRGRRALARQI-KEAL----------------RGREREA-RE----YHLNDESL---
INKAARVVS--EADVVTPSSLATALGVKVSIAKAIMRHLIESNQLEVIDRSRELIIAIPKRG----------
-------------------------------------------
>Desulfurococcales-archaeon-ex4484_42/1-104
-MGGGKPKKP-LSALDKQRKKEAKLF-RK-P----------------R--EERK-VL----PSLIDDSL---
IRRAERTVR--NVDLITPSSLASALNVKVSVARKLIKMLAEKGVISIVDKSRELIIAVPKSKSS--------
-------------------------------------------
>Acidilobales-archaeon/1-111
-MGGGKPKKP-LSALDKQRKKELRAL-RKVQ----------------R--EERK-TL----PSLIDDSL---
IRRAERTVK--NLDLVTPSVLASALSIKVSVARKLIKMMIEKGVLNVIDKSRDLIIAVPSKGTTASSAAK--
-------------------------------------------
>Aeropyrum-pernix-(strain-ATCC-700893-/-DSM-11879-/-JCM-9820-/-NBRC-100138-/-K1)/1-103
-MGGEDMAKK-KAPS--------------------------------AKEGEKQ-QGFKEIIPEVTEKL---
VEQARKEVA--RERWVTPHKLAQKMGVKVSIARRVLRILEEEGVLVLFTRNRRSPLYLPKKKVPTAPPRGL-
-------------------------------------------
>Aeropyrum-pernix/1-103
-MGGEDMAKK-KAPS--------------------------------DKEGEKQ-QGFKEIIPEVTEKL---
VEQARKEVA--RERWVTPHKLAQKMGVKVSIARRVLRILEEEGVLVLFTRNRRSPLYLPKKKVPTAPPRGL-
-------------------------------------------
>Candidatus-Geothermarchaeota-archaeon/1-101
-MGGQKK--PTITKLKKMLQGKKGKRE--------KKEE------------KKRIEY----GVVITPEI---
KKELTAYIM--KQKYVTPFIVSRKAEIKLSEARRFLKKLADTGKIQLVIKNRELEVYQPVA-----------
-------------------------------------------
>Candidatus-Wolframiiraptor-sp.-EX4484-121/1-117
-MGGPKK--PTLKQLEKRLLRQKQQAG--------KTAV------------EMKEKS----VAGVIPPS---
FDEVESFIK--TQPYITPYTLSEKFGIRISISKDILRRLAGQGKLKLVEGDRRLRIYAPIKVAVEEHEKEKP
KK----------RRR----------------------------
>Candidatus-Terraquivivens-tikiterensis/1-128
-MGGPKK--PTLSQAEKRQMKQQSQKA--------EKKE------------SVQEKY----AGSIDLPD---
ERDVVNYIR--SMKYATPYLLSEKYGIRLSVAKSLLNSLASKGLIVPIVGDNRLRIFAPVQAAEPTKTPEAA
KAPGPAEAKPKQKKKK---------------------------
>Methanosuratincola-subterraneus/1-99
-MGGAKKT-VAKPAKG-----EAPE------------KKE-----SAKKEIVKS-AA----TSVVDPKV---
LDQIRKEVP--KMVCVTPYQIYSKYNLKYSVAKDLLQGMVSQGLLKEVKKTRRVSIYVPAA-----------
-------------------------------------------
>Candidatus-Methanosuratincola-sp/1-98
-MGGAKKT-VAKPAKG-----AASE-------------KE-----AAKKEIQKS-VA----TSVVDPKV---
LDQIRHEVP--KMTCVTPYQIYSKYNLKYSVAKDLLDNMVSEGMLRKAKKTRRVSIYVPAS-----------
-------------------------------------------
>Candidatus-Methanomethylicus-mesodigestus/1-98
-MGGAKK--TPKPTKD-----MAEA------------KKK-----EAPKEITKA-TT----TSVVDPKV---
IEQIKRDVV--KMKIVTPYQIYSKYNLKYSTSKDILESLARQGMLKLQNSTRRLDIYVPAS-----------
-------------------------------------------
>Candidatus-Methanomethylicales-archaeon/1-99
-MGGGKTS-KPKPAKE-----LESG------------KKE-----APKREITKA-ST----TILIDPKV---
MDQIKKDVV--KMKFVTPYQIYSKYNLKYSISKDILETLSKQGLLKAIKSGRRLDIYVPAA-----------
-------------------------------------------
>Candidatus-Verstraetearchaeota-archaeon/3-114
-VGGKHG--RTISQIEKQQKLAKMRAE--------GRRLKRR--GRGVDVVEKT-VR----EILIPENS---
IEQIKREIL--KMPCITPSTVALKFNLRLSVAKDLLEDLTRRGDLILISKNRRIAIYKPVAAG---------
-------------------------------------------
>Candidatus-Helarchaeota-archaeon/1-117
-MGKSKK--KAKSKSAKKVKSLASKAK--------KKKSWGA---KETKGKERL-RR----ALLIPEDV---
QEQILNDLP--KMKYITSTQLSIKYGIKISVIKPFLKELEEKNRINLVLTNSRIKIYVHGTKKEAEAAS---
-------------------------------------------
>Zestosphaera-tikiterensis/1-103
-MGGGKKK-KPISAMEKETKKEEVK-------------KPEK---REKQ----V-SA----FYDVDEGV---
LKKALSTVK--GVDVVTTYQLASSLGVRMSTARRILKELSSRGDVEVLDKFRALIIAVPKQNV---------
-------------------------------------------
>Candidatus-Nezhaarchaeota-archaeon-WYZ-LMO8/1-114
-MGGKTK--KSISAMEKQQKLREMKEE--------KKKVKEK---EERKEKK---IS----SPLVPLEV---
VKQLENELN--NMKCITPYILASKFGLKIGVAKSVLRELESRGILNCVIRGSRISVYTPVNYSPGLTK----
-------------------------------------------
>Thermofilum-sp.-ex4484_15/1-113
-MGGKKK--PTISQLEKRLAKMRKE------------KEKEV---PRRPSTMKM-TT----LGYIADKS---
LNDIAKEVS--KMKVVTPYMLSSMFKIKMGLAKQALRELEAKGVVKLIDKNRRVAIYVPASRLEKASVK---
-------------------------------------------
>Thermofilum-sp.-(strain-ex4484_79)/1-104
-MGGRKK--PSISQLEKRLSRGERG------------KSRKV---KEKKFEMRY-DA----SGELTKAS---
MDQIINEVK--KMPYITPYQVATKFGFKISRAKSVLRELEARGVIKAVDKNRRVPIYVAA------------
-------------------------------------------
>Thermofilum-adornatum-1505/1-108
-MGGKKR--PTVSALEKRATKEETT------------KKKEE---SKKPQMKLE-AS----TGNLTEVS---
LEQIIKELK--GLRYITPYVLASRFSIKLSRAKKTLKELEQRGLVVAVDRNSKVPIYVPASRKK--------
-------------------------------------------
>Thermofilum-adornatum/1-108
-MGGKKR--PTVSALEKRATKEETT------------KKKEE---SKKPQMKLE-AS----TGNLTEVS---
LEQIIKELK--GLRYITPYVLASRFSIKLSRAKKTLKELEQRGLVVPVDRNSKVPIYVPASRNK--------
-------------------------------------------
>Thermofilum-pendens/1-107
-MGGGKKK-PTVSQLEKRMKKEEEK-------------KPEE---KKKPQMKLQ-AS----TGDLTEVS---
LEAVIKEVV--KMKYVTPYTLSSRFGLKISRAKRVLRELASRGILAPYDVNHRVPIYVPAAKK---------
-------------------------------------------
>Thermofilum-pendens-(strain-DSM-2475-/-Hrk-5)/1-112
-MGGGKKR-PTVSQLEKRVTKE-EK------------KKEEG---GKKPQMKLE-AS----TGNLTEVS---
LEHVIKEIR--GLKYVTPYVLASKFSLKLSRAKKVLRELESRGVVVAYDKNSRVPIYVPVAKSHKKEA----
-------------------------------------------
>Infirmifilum-uzonense/1-109
-MGGGKKR-PTVSSLEKRAKKATEG------------KKEEG---GKKPQMKLS-GT----TGELTEVS---
MDALIKDIK--GLKYVTPYVLASRLGLKLSRAKRVLRELESRGILVAIDKNSRVPIYAPPSKKS--------
-------------------------------------------
>Thermofilum-sp.-NZ13/1-108
-MGGGKKR-PTVSALEKRMKKEAEG------------KKEEG---GKKPQMKLS-GT----TGELTEVS---
LEAVIKDIK--GLKYVTPYVLASRLGLKLSRAKRVLRELESRGVLVAVDKNSRVPIYVPAGKR---------
-------------------------------------------
>Infirmifilum-lucidum/1-107
-MGGGKKR-PTVSALEKRMKKGAEG------------KKEEG---GKKPQMKLS-GS----TGELTELS---
LEAVVKDIK--GLKYITPYVLATRFGLKLSRAKRVLRELESRGVLVAVDKNSRVPIYVPAGK----------
-------------------------------------------
>Ignisphaera-aggregans/1-109
-MGTKGG--KPISSLEKRRAKTEKRE---------EKKVSKE---------EKRELR----LSTIDPSL---
VKRVAEDIK--NMPFVTTYAIAQKHGIKHSAAKKILRELASQKLIDIVLSTRRVIVAVPAKSSASNK-----
-------------------------------------------
>Ignisphaera-aggregans-(strain-DSM-17230-/-JCM-13409-/-AQ1.S1)/1-105
-MGTKGK--KPLSVVEKRQQRMMKEEA--------KKKIVKE---------EKKEVR----TTFIDQSL---
ITKISNEIS--NFDVITPFTLSQRYAIKYSTAKKILKELQQRNLIDIISRNRRIIIAIPKKS----------
-------------------------------------------
>Candidatus-Bathyarchaeota-archaeon-B25/1-111
-MGGAKK--KPLSAVEKAQRLREERDR--------KARRERE-------EKEKRAAA----AISLQNID---
DKTVLSELL--KIKAVTPASIASAFNVKVSAAEDFLEDWEKRGLLVPVAKCERLKIYRPNQAAARS------
-------------------------------------------
>uncultured-thaumarchaeote-Rifle_16ft_4_minimus_1872/1-112
-MGGTKK--KPLAQAEKTQSKTDEPKK--------AEEKKSG--KADKSLQQQK-LQ----SISIPKID---
DSQVAKIFG--GMKAITIYKTAKALNINASVATTFLKGLESKSTIKRVGGYSGHYIWQLAKAG---------
-------------------------------------------
>Nitrososphaerales-archaeon/4-107
-MGGTKK--KSISQAEKAQATVAKKQE--------KE---------SK-ALQKV-KR----DIAVPKMD---
EKQAIKVFG--PLKAITVYNTAKTLNIRASTASALLKSLEAKGILKKFGGYSGHYVYALVSAG---------
-------------------------------------------
>Candidatus-Bathyarchaeota-archaeon-RBG_13_52_12/1-100
-MPG--K--KSLKKMEKTQD------T--------EAPKEEK-------KKEKI-VG----SVDALHAN---
SPELMDAMK--KMKAITPPAVASQFNLKVSVAKKMLEELNAKGSIKLVAHTNNVRVYALPSKPS--------
-------------------------------------------
>archaeon/1-105
-MGGGKK--PTLSAAEKRQLKMLQREA--------LKKIREK-------GEEKK-VR----LDYIPKDI---
EKQILNDVK--KSKFVTPQMIALKYDIKVSAALRFLKELVDKKVLETVIWSSRVKVFKAAA-----------
-------------------------------------------
>Candidatus-Brockarchaeota-archaeon/7-106
-LGGAKK--KSISQMAKKQEKEG---T--------AEKKEEK-------RERKV-PK----SVYL-DFD---
GKEVEKALK--ELKVVTPNSLASQLNVRVGVAKRILDSLEDEGRVKLVSGSNRLRVYSLS------------
-------------------------------------------
>Sulfodiicoccus-acidiphilus/1-105
-MGGTQK--KPISTLEKRVKEEDDKGT---------KKEKKQ--KGGG---KAA-ST----TMTSEQVS---
LKRASEEIQ--KQKAVTPYELSAKLNVSISAAKELLRQLEKQGTVKLLAKNRRTAVYVAA------------
-------------------------------------------
>Sulfolobales-archaeon-HS-7/1-108
-MGGTSK--KPISNMEKRMRKLQEESA---------KKEKKT--GQSKNVKENP-NK----TVQVDEGV---
IERVKGEIS--KESYITPYALANRLGISISASKHLLNDLYKRGEIKLVSKTRRVALYSNN------------
-------------------------------------------
>Desulfurococcales-archaeon-ex4484_217_2/1-106
-MGGVHK--KPISVIEKRTRRMLEGKA--------GRREKRP-----LSETEKR-ER----SVIVTPEL---
LRTIGSGIR--EFKVITPYLIMTKYDITYGNAKRVLEILSRKGLIREVSRNRRVRVYVVA------------
-------------------------------------------
>Desulfurococcales-archaeon-ex4484_217_1/1-107
-MGGVHK--KPISVIEKRTRRIMGGKT--------GRREKRP-----LSETEKR-ER----SVIVTTEL---
LKTIESSIR--EFKVITPYLIMTKYDITYGNAKRVLEILHKKGLIREVSRNRRVRVYVTAP-----------
-------------------------------------------
>Thermoprotei-archaeon/1-109
-MGGKKK--LTITQMEKRQQVLQRRQQ---------ERE-----RRAQQAEMRQ-EK----IALVSDEL---
MKTIASEIA--KWKCITPYEVATKYSLKISTARKILRTLHSQGIITLVDKGRRVEIYIPAKASS--------
-------------------------------------------
>Desulfurococcaceae-archaeon-AG1/5-123
-MGSKGK--KPLSVMEKRQKRLLEEKE---------KKPKEEKKPKKAESYVAV-SS----TLNIDASL---
YSKIGKELQ--ELSVITPAVIAQKYSIQVSLAKAVLRSLEREGLVSLIAKSRRTHIYIPVKAPQRPSAS---
-------------------------------------------
>uncultured-marine-thaumarchaeote-KM3_69_B11/5-104
-M-GTKN--KSVSTNEKNQKGKDGK---------------NK--KDKKGP-----SEKREVSVTIN------
QNEAEKIIQ--NSKVITAHDLAKQTNVKISTANAFLVKSLNEGSVKRVGGFSGHHIYVPASQ----------
-------------------------------------------
>Candidatus-Nitrosopelagicus-sp/1-99
-M-GAKN--KSVSSSEKSQGGKD-K---------------AK--KEKKDT-----SEKKEVAVFIN------
EDEANKIVK--SSKVITIQDLARQTNVKISTANAFLKKAVSEGTVKKVGGFSGHYIYQSASQ----------
-------------------------------------------
>uncultured-marine-thaumarchaeote-KM3_164_C03/1-99
-M-GSKN--KSVSSSEKSQGGKD-K---------------AK--KDKKDH-----SDKKEVDVFIN------
EDQANKIIK--SSKAITIQDLARQANVKISTANAFLKKALAEGAVKKVGGFSGHYIYQPASQ----------
-------------------------------------------
>Candidatus-Nitrosopelagicus-brevis/1-99
-M-GSKN--KSVSSSEKSQGGKD-K---------------AK--KDKKDH-----SDKKEVDVFIN------
EEQANKIIK--SSKAITIQDLARQANVKISTANAFLKKALAEGAVKKVGGFSGHYIYQPASQ----------
-------------------------------------------
>uncultured-marine-thaumarchaeote-KM3_75_C11/1-102
-MGGSKN--KSPAQKEKAQKKDTVKKKT----------------SKSSKE-----KRVNADTVNIN------
ESQAAKYIK--NSKVITAHSLAKETNVKISIANAYIQKSVQDGILKRTSGFSGHHIYQPVSK----------
-------------------------------------------
>Nitrosopumilales-archaeon-CG_4_10_14_0_8_um_filter_34_8/1-109
-MGGTKK--VSPAKQDKTQNSKDQKDSK-D-----SKKSRKD--RGES-G-----PRKAEITVLVN------
EAEAIKIIK--NSKVVTVHDLARQTGVKISAANAFLIESTKKGLVKRTGGYSGHHIYQAVSS----------
-------------------------------------------
>Nanoarchaeota-archaeon/1-109
-MGGTKK--VSPAKQDKTQNSKDQKDSK-D-----SKKSRKD--RGES-G-----PRKAEITVMVN------
EAEAIKIIK--NSKVVTVHDLARQTGVKISAANAFLVDSTKKGLVKRIGGYSGHYLYQSVSS----------
-------------------------------------------
>Candidatus-Nitrosarchaeum-limnium-SFB1/1-106
-MGGTKK--VSPAKQDKAQGAKDG---K-D-----SKKSRKD--KGES-G-----PRKAEITVMVN------
EKEAIKIIQ--NAKVVTVHDLARQTGVKVSAANAFLRDSAKKGTIKRVGGYSGHYIYQAVSS----------
-------------------------------------------
>Nitrosarchaeum-sp/1-106
-MGGTKK--ITAAKQDKTQSAKDG---K-D-----TKKGNKG--KGEV-G-----PRKAEITVMVN------
EKEGLKIIQ--SSKVVTCHDLARQTGVKISAANKFLIELTKKGLVKRVGGYSGHRIYQAVSS----------
-------------------------------------------
>Nitrosopumilaceae-archaeon/1-106
-MGGTKK--VTPGKQDKTQGSKDS---K-D-----SKKGSKG--KGEV-G-----PRKAEITVMVN------
EKEAIKIIQ--NSKVVTCHDLARQTGVKISAANAFLIESTKKGLVKRVGGYSGHRIYQAVSS----------
-------------------------------------------
>Nitrosopumilus-sp.-H13/1-100
-MGGSKK--PTAAKKEKSSDSK-------------SKKGKKD--RGET-G-----PRKAAIVVAIN------
EQQAMKIIE--GAKVLTIHDLARQTGVKISTANAFLKDRAAKGVVKVVGGYSGHRLYQAA------------
-------------------------------------------
>Nitrosopumilus-sp.-H8/1-100
-MGGAKK--PTAAKKEKSSDSK-------------SKKGKKD--RGET-G-----PKKAAIVVAIN------
EQQAMKIIE--GAKVLTIHDLARQTGVKISTANAFLKDRAAKGVVKVVGGYSGHRLYQAA------------
-------------------------------------------
>Nitrosopumilus-sp.-D6/1-103
-MGGSKK--PTAAKKEKSTGSK----SK-E-----SKKGKKD--RGET-G-----PKKAEITVMIN------
EQQAMKIIG--GSKVLTIHDLARQTGVKISTANACLRDLAAKGTVKVVGGHSGHRLYQAA------------
-------------------------------------------
>Nitrosopumilus-sp.-B06/1-103
-MGGSKK--PTAAKKEKSTGSK----SK-E-----SKKGKKD--RGET-G-----PKKAEITVMIN------
EQQAMKIIG--GSKVLTIHDLARQTGVKISTANACLKDLAAKGTVKVVGGHSGHRLYQAA------------
-------------------------------------------
>Candidatus-Nitrosopumilus-sp.-SW/1-103
-MGGAKK--PTVAKKDTSSGS------K-E-----SKKSKKD--KGEG-G-----PKKAEITVMVN------
EQQAMKIIQ--SAKVITVQDMARQTGVKISAANKFLKESAEKGIVKRVGGYSGHHLYQAVSS----------
-------------------------------------------
>Candidatus-Nitrosopumilus-koreensis-AR1/1-131
-MGGAKK--PTAAKKDSSSTP------K-D-----SKKSKKD--KGEG-G-----PKKAEITVMVN------
EQQAMKIIQ--SSKVITVQDMARQTGVKISAANKFLKESAEKGIVKRVGGYSGHHLYQAVSS----------
-------------------------------------------
>Nitrosopumilus-piranensis/2-104
-MGGAKK--PTAAKKDTSSNT------K-D-----SKKSKKD--KGEG-G-----PKKAEITVMVN------
EQQAMKIIQ--NAKVITVQDMARQTGVKISAANKFLKESAEKGIVKKVGGYSGHHLYQAVSS----------
-------------------------------------------
>Marine-Group-I-thaumarchaeote-SCGC-AAA799-N04/28-130
-MGGAKK--PTAAKKDTASSP------K-D-----SKKGKKD--KGEG-G-----PKKAEITVMVN------
EQQAMKIIQ--NAKVITVQDMARQTGVKISAANKFLKESAEKGIVKKVGGYSGHHLYQAVSS----------
-------------------------------------------
>Nitrosopumilus-maritimus-(strain-SCM1)/1-103
-MGGAKK--PTAAKKDTSSSP------K-D-----SKKGKKD--KGEG-G-----PKKAEITVMVN------
EQQAMKIIQ--SAKVITVQDMARQTGVKISAANKFLKESAEKGIVKRVGGYSGHHLYQAVSS----------
-------------------------------------------
>Nitrosopumilus-zosterae/1-103
-MGGAKK--PTAASKDKSTAT------K-D-----TKKSKKD--KGES-G-----PKKAEIIVMVN------
EQQAMKIIQ--SSKVVTVQDLARQTGVKISAANAFLKNSAIKGTVKRVGGYSGHHLYQAVSS----------
-------------------------------------------
>Nitrosopumilus-adriaticus/1-103
-MGGAKK--PTAANKDKSAGS------K-D-----TKKSKKD--KGES-G-----PKKAEITVQVN------
EQQAMKIIQ--NSKVVTVQDLARQTGVKISAANAFLKNSAIKGTVKRVGGYSGHHLYQAVSS----------
-------------------------------------------
>Nitrosopumilus-ureiphilus/1-103
-MGGAKK--PTAASKDKSAGS------K-D-----TKKSKKD--KGES-G-----PKKAEITVMVN------
EQQAMKIIQ--NSKVVTVQDLARQTGVKISAANAFLKNSAIKGTVKRVGGYSGHHLYQAVSS----------
-------------------------------------------
>Nitrosopumilus-sp.-b3/1-103
-MGGAKK--PTAASKDKSAGS------K-D-----TKKSKKD--KGES-G-----PKKAEITVKVN------
EQQAMKIIQ--NSKVVTVQDLARQTGVKISAANAFLKNSAIKGTVKRVGGYSGHHLYQAVSS----------
-------------------------------------------
>Nitrosopumilus-cobalaminigenes/1-101
-MAGAKK--PTT-NKDKSGGS------K-D-----TKK-KKD--KGEG-G-----PKKAEIVVKVN------
EAQALKIIQ--NSKVITVQDLARQTGVKISAANAFLKESTTKGVVKKVGGYSGHHLYQSVSS----------
-------------------------------------------
>Nitrosopumilales-archaeon-CG_4_9_14_0_2_um_filter_34_16/1-103
-MGGAKK--PTAANKDKSANT------K-D-----TKKGKKD--KGES-G-----PKKAEITVMVN------
EQQALKIIQ--SSKVVTIQDLARQTGVKISAANAFLREATNKGIVKRVGGYSGHYLYQAVSS----------
-------------------------------------------
>Nitrosopumilus-oxyclinae/1-102
-MGGGKK--PTAGNKDKSAGS------K-D-----TKK-KKD--KGEG-G-----PKKAEITVIVN------
EQQALKIIQ--NSKVLTVQDLARQTGVKISAANAFLKESTSKGIVKRVGGYSGHYLYQAVSS----------
-------------------------------------------
>Candidatus-Nitrosopumilus-sediminis/1-102
-MGGAKK--PTAGNKDKSAGS------K-D-----TKK-KKD--KGEG-G-----PKKAEITVKVN------
EQQALKIIQ--NSKVVTVQDLARQTGVKISAANAFLKESTNKGIVKRVGGYSGHHLYQAVSS----------
-------------------------------------------
>Candidatus-Nitrosotalea-devanaterra/1-103
-MGGGKK--QSPAQAEKSQTAEAGKKDGQK----------KG--DRKDQK-----PKTN-ISVIID------
ENQAMNFIK--GAKVFTVQELSRQTNVKISAANALLQTLLKKGSVKRIGGYSGHHIYVPA------------
-------------------------------------------
>Candidatus-Nitrosotalea-okcheonensis/1-103
-MGGGKK--QSPAQAEKSQTAESAKKEGQK----------KG--DRKDQK-----PRTN-ISVIID------
EGQAMNFIK--GAKVFTVQELSRQTNVKISAANTFLQALLKKGAVKRVGGYSGHHVYVPA------------
-------------------------------------------
>Candidatus-Nitrosotalea-sinensis/1-104
-MGGGKK--QSPAQAEKSQAAETAKKEGQK----------KG--DRKDQK-----PKANTISVIID------
EGQAMNFIK--GAKVFTAQELSRQTNVKISAANALLQNLLKKGTVKRVGGYSGHHIYVPA------------
-------------------------------------------
>Thaumarchaeota-archaeon-13_1_40CM_38_12/1-104
-MGGAKK--KSPAQAEKSQQAEAQKKEGGT----------KK--GEKKEQ-----KQKTNISVIID------
QNQAMNFIK--SSKVFTVQELSRQTSVKVSAANAFLQNLLKQGAVKRIGGYSGHHVYVPA------------
-------------------------------------------
>Thaumarchaeota-archaeon-13_1_40CM_2_39_4/1-104
-MGGAKK--KSPAQAEKSQMAEAQKKEGGT----------KK--GEKKEQ-----KQRTNISVIID------
QNQAMNFVK--NSKVFTVQELSRQTNVKVSAANAYLQNLLKQGAVKRIGGYSGHHVYVPA------------
-------------------------------------------
>Candidatus-Nitrosotalea-sp.-TS/1-102
-MGGAKK--KSPAQAEKSQTAEAAKKDGPK--------------KDKKEQ-----KQKTNISVIVD------
DGQAMSFIK--GSKVFTVQELSRQTNVKVSAANAYLLNLLKQGAVKRIGGYSGHHIYVPS------------
-------------------------------------------
>Candidatus-Nitrosotenuis-cloacae/1-108
-MGGDKK--KSAASMEKSQDNDKSKESG-------AKKDKKD--RKGEKS-----ERKAEITVILG------
EDQALKLIK--SNNYLTIQELAKQTGVKISAANACLTGLLKKGSVKRAGGFAGHWIYQPVN-----------
-------------------------------------------
>Candidatus-Nitrosotenuis-sp/1-104
-MGGSKK--KSPAQMDKTQT-DEKKESK-------GKKDK-----KQEKT-----EKKAEITVIVN------
EDQALKLIK--SNNYITVQELAKQTGVKISTANACLSNLTKKGATKRVGGFSGHWIYQLTA-----------
-------------------------------------------
>Candidatus-Nitrosotenuis-sp.-DW1/1-104
-MGGSKK--KSPAQMDKSQT-DEKKESK-------GKKDK-----KQEKT-----EKKAEITVIVN------
EDQALKLIK--SNNYITVQELAKQTGVKISAANACLVSLTKKGTLKRAGGFAGHWIYQLTA-----------
-------------------------------------------
>Candidatus-Nitrosotenuis-uzonensis/1-105
-MGGDKK--KSAAQMEKSQESDKKKESG-------GKKDK-----KQEKQ-----EKKAEITVIVN------
EDQALKLIK--SNNFITATELARQTGVKISTANACLVGLLKKGAVKRAGGFSGHWIYQPTS-----------
-------------------------------------------
>Thaumarchaeota-archaeon-CSP1-1/1-110
-MGGAKK--KSPAQQEKSQTDDSSKKSD-I-----KKKGKKK--EKSAEG-----SSKAEITVIVN------
EEQAMKYIK--SAKVITIQDLARQTGVKISAANAFLKKLAKEGIVKRVGGYSGHHIYQPMSV----------
-------------------------------------------
>archaeon-MnTg01/1-110
-MGGSKN--KSPAQKQKSQQDESSKKSG-E-----KKKGQKK--DKSEGG-----ASKAEITVLVN------
EEQAMKFIK--NSKVITIQELARHLGVKISASNAFLKKLSKDGTVKKVGGFSGHHIYATVST----------
-------------------------------------------
>marine-sediment-metagenome/1-111
-MGGAKK--QSPAQTEKKQSSDASKKTGTK-----SKKGKKD--NKGEER-----SVKAEIRVILT------
DEQAMKAIK--SAKVITVQELARQTGVKISTANAYLKKSLQNGTVKKVGGHSGHHVYQPLSA----------
-------------------------------------------
>Thermoproteota-archaeon/1-107
-MGGTKN--KSPAQKDKAQSSDSKK----P-----GKKGKKG--DKVEGG-----SPKAEIVVTLT------
DQQASKFLK--GAKVITVQELARQTGVKVSAANAYLRQSLKNGTVKKVGGHSGHVVYQPVSA----------
-------------------------------------------
>Nitrosopumilus-sp.-b1/1-106
-MGGSKN--KSPAQKEKSQDSK-KS----D-----SKKSKKG--DKSEGG-----SVKAEIRVTLT------
EQQAAKALK--SSKVITVQELARQTGVKISAANAFLIEAAKKGTVKKVGGYSGHHIYQPVSA----------
-------------------------------------------
>archaeon-HR04/1-109
-MGGAGK--KSIGAEVKRQLREQEQ-----------EARKEK--GKKEKG-----EERQRGAVMVD------
DKQVINTLS--SLKAITAHALARSIGVKVSVANSMLKRFEAQGMLKRFGGYSGHYVYQLVDSKATK------
-------------------------------------------
>Candidatus-Nitrosocaldus-cavascurensis/1-109
-MGGAGK--KSIGAEAKRQLKEQEQ-----------EARKEK--GKKEKG-----EERQKGAVMVD------
DKQVINALS--SLKAITAHALARSIGVKVSVANSILKRFEAQGMLKRFGGYSGHYVYQLVDSKATK------
-------------------------------------------
>Nitrososphaeraceae-archaeon/1-111
-MGGGKK--RPVGSNAKNKDSTTASSSNQAQ----SQTQKKE--DSKKSS-----GGRQKLSVAIE------
ETAGRKALQ--NMKAITVQALARNLGVKISVANSFIRTMETRGSVKLAGGYSGHRIYQLVQ-----------
-------------------------------------------
>Candidatus-Nitrosocosmicus-sp.-SS/1-103
-MGGNKK--KPTQSGASKSQDAKGNKKDE----------VKK--AP--KV-----QQKQKLSVIIE------
DSQGMKALN--SMKAITVHSLARNLGVKISVANNYLKNLENKNIIKNVGGYSGHKIYEKIK-----------
-------------------------------------------
>Candidatus-Nitrosocosmicus-franklandus/1-103
-MGGNKK--KPSQSNASKSQENKGNKKEE----------TKK--IP--KT-----QQKQRLSVLIE------
DAQGLKTLD--SMKAITVQSLARSLGVKISVANNYLRNLENKNIVKMVGGYSGHRIYQKIK-----------
-------------------------------------------
>Candidatus-Nitrosocosmicus-arcticus/1-105
-MGGNKK--KPSQSNASKSQENKGGKKEE----------VKK--TPASKT-----QQKQKLSVLIE------
EAQGLKTLD--SMKAITVHSFARALGVKISVANNFLKNLESKNIIKSIGGYSGHRIYQKSK-----------
-------------------------------------------
>Candidatus-Nitrosocosmicus-oleophilus/1-105
-MGGNKK--KPSQSNASKSQDNKGGKKEE----------VKK--TPASKT-----QQKQKLSVLIE------
EGQGLKTLD--SMKAITVHSYARALGVKISVANNFLKNLENKSIIKSIGGYSGHRIYQKLK-----------
-------------------------------------------
>Thaumarchaeota-archaeon-13_1_40CM_4_48_7/1-108
-MGGNKK--KPIGSSDKTVQVGPGGAEIKL-------GAEEK--K-KAKP-----QQRQKLAVMVE------
EPIGLKAIQ--SMKSITTQALARNIGVKISVASAFIRSLEQKGVLTSVGGYSGHRVYQAVKH----------
-------------------------------------------
>Candidatus-Nitrososphaera-gargensis/1-109
-MGGNKK--KPVGSSDKTAQVGPGGAEIKQ-------ASEEK--KKAPKP-----QQKQKLAVMVE------
EPAGMKALQ--GMKSITTQALARNIGVKISVANTFIKSLEQKGTIRAVGGYSGHKVYQLVKQ----------
-------------------------------------------
>Nitrososphaera-sp/1-107
-MGGNKN--KPAGKQDKGTITGPAGEIKPA-------AKEEK----KGKP-----QQKAKLAVILE------
EPAGMKAIS--NMKAITIQSVAKSANVKISVANAFVKSLEAKGLVRKVGGYSGHRVYEKVKQ----------
-------------------------------------------
>Nitrososphaera-viennensis-EN76/1-105
-MGGNKN--KPAAKQDKGTAVGPAGEIKPA-------AKEEK-----KKP-----QQKQKLAVTID------
ENQGMKAIQ--GMKAITVQSVAKAAGVKISVANSLVKTLEAKGVVKKVGGYSGHKVYAKVK-----------
-------------------------------------------
>Candidatus-Nitrososphaera-evergladensis-SR1/17-121
-MGGNKN--KPAAKQDKGTAVGPAGEIKPA-------AKEEK-----KKP-----QQKQRLAVTID------
ENQGMKAIQ--GMKAITVQSVAKAAGVKISVANSLVKTLEAKGVVKKVGGYSGHRVYAKVK-----------
-------------------------------------------
>uncultured-crenarchaeote-DeepAnt-EC39/1-101
-MGGSKN--KSPAQKEKSQGKDVKDKK-------------PK--KSERN--------STTTSVIIN------
ESKATKYIN--ESKIITVQGLARQIDVKISTANSFLQKLLGDGTIKKIGGYSGHHLYKSVSGN---------
-------------------------------------------
>uncultured-marine-thaumarchaeote-AD1000_19_G10/1-104
-MGGSKN--KSPAQKEKSQKGDAETKK-------------SK--KSEKSN-----TTKTNLSVIMD------
ESKATKYIN--DAKVITVQDLARQTETKISVANSFLQKLLNDGAVERVGGFSGHHIYKSVSGK---------
-------------------------------------------
>uncultured-marine-thaumarchaeote-AD1000_69_B10/1-104
-MGGSKN--KSPAQKEKSQKGSAETKK-------------SK--KSEKSN-----TTKTNLSVIMD------
ESKATKYIN--DAKVITVQDLARQTETKISVANSFLQKLLNDGAVERVGGFSGHHIYKSVSGK---------
-------------------------------------------
>uncultured-marine-thaumarchaeote-KM3_76_G12/1-104
-MGGSKN--KSPAQKEKSQKGGAETKK-------------SK--KSEKSN-----TTKTNLSVIMD------
ESKATKYIN--DAKGITVQDLARQTETKISVANSFLQKLLNDGAVERVGGFSGHHIYKSVSGK---------
-------------------------------------------
>uncultured-marine-thaumarchaeote-KM3_02_H10/1-104
-MGGSKN--KSPAQKEKSQKGGAETKK-------------SK--KSEKSN-----ATKTNLSVIMD------
ESKATKYIN--DAKVITVQDLARQTETKISVANSFLQKLLNDGAVERIGGFSGHHIYKSVSGK---------
-------------------------------------------
>uncultured-marine-thaumarchaeote-SAT1000_39_F02/1-104
-MGGSKN--KSPAQKEKSQKGGAETKK-------------SK--KSEKTN-----TTKTNLSVIMD------
ESKATKYIN--DAKVITVQDLARQTETKISVANSFLQKLLNDGAVERIGGFSGHHIYKSVSGK---------
-------------------------------------------
>uncultured-marine-thaumarchaeote-SAT1000_45_H05/1-104
-MGGSKN--KSPAQKQKSQSKDADQKK-------------SK--KSEKSN-----ATKTVTSVIID------
ESKAIKYIN--AAKVITVQDLARQTEVKISAANSYLQKLLKDGTVERIGGFSGHHLYKSVSGK---------
-------------------------------------------
>uncultured-marine-thaumarchaeote-KM3_126_D02/1-104
-MGGSKN--KSPAQKDKSQNKDAEQKK-------------SK--KSEKSN-----ATKTTTSVIID------
ESKAIKYIN--TAKIITVQDLARQTEVKISAANSYLQKLLKDGTVERIGGFSGHHLYKSVSGK---------
-------------------------------------------
>uncultured-marine-thaumarchaeote-KM3_68_A08/1-104
-MGGSKN--KSPAQKDKSQNKDAEQKK-------------SK--KSEKSN-----VTKTTTSVIID------
ESKAIKYIN--TAKIITVHDLARQTEVKISAANSYLQKLLKDGTVERIGGFSGHHLYKSVSGK---------
-------------------------------------------
>uncultured-marine-thaumarchaeote-AD1000_71_B04/1-104
-MGGSKN--KSPAQKDKSQSKNAEQKK-------------ST--KSEKSN-----ATKTTTSVIID------
ESKAIKYIN--AAKVITVQDLARQTEVKISAANSYLQKLLKDGAVERIGGFSGHHLYKSVSGK---------
-------------------------------------------
>uncultured-marine-thaumarchaeote-KM3_67_E08/1-104
-MGGSKN--KSPAQKDKLQSKDAAQKK-------------SK--KSEKSN-----VTKTTTSVNID------
ESKAIKYIN--AAKIITVQDLARQTEVKISAANSYLQKLLKDGAVERIGGFSGHHLYKSVSGK---------
-------------------------------------------
>uncultured-marine-thaumarchaeote-KM3_70_D01/1-104
-MGGSKN--KSPAQKDKSQSKDAEQKK-------------SK--KSEKSN-----VTKTTTSVIID------
ESKAIKYIN--AAKIITVQDLARQTEVKISAANSYLQKLLKDGAVERIGGFSGHHLYKSVSGK---------
-------------------------------------------
>uncultured-marine-thaumarchaeote-KM3_97_B07/1-104
-MGGSKN--KSPAQKDKSQSKDAAQKK-------------SK--KSEKSN-----VTKTTTSVIID------
ESKAIKYIN--AAKIITVQDLARQTEVKISAANSYLQKLLKDGTVERIGGFSGHHLYKSVSGK---------
-------------------------------------------
>uncultured-marine-thaumarchaeote-KM3_90_E04/4-107
-MGGSKN--KSPAQKDKSQKKDVELKK-------------SK--KSEKSN-----VAKTGISVVID------
ESKAIKYIN--AAKVITVQDLARQTDVKISAANSFLQKLLGEGTVERIGGFSGHHLYKSVSGK---------
-------------------------------------------
>uncultured-marine-thaumarchaeote-KM3_15_A07/4-107
-MGGSKN--KSPAQKDKSQQKDAESKK-------------SK--KSEKGN-----IAKTKLSVIID------
ESKAIKYIN--AAKVITVQDLARQTEIKISEANSFLQKLLKEGTVKRIGGFSGHHLYKSVSGK---------
-------------------------------------------
>uncultured-marine-thaumarchaeote-KM3_52_H04/4-107
-MGGSKN--KSPAQKDKSQKKDAESKK-------------SK--KSEKSN-----VAKTGLSVIID------
ESKATKYIN--AAKVITVQDLARQTEVKISVANSFLQKLLKEGTVERIGGFSGHHLYKSVSGK---------
-------------------------------------------
>Nitrosopumilales-archaeon/1-104
-MGGSKN--KSPAQKDKSQKKDADPKK-------------SK--KSEKSN-----VAKTGHSIIID------
ESKATKYIN--AAKVITVQDLARQTEVKISQANSFLQKLLKEGTVKRIGGFSGHHLYKSVSGK---------
-------------------------------------------
>Nitrosopumilus-sp.-K4/1-95
-MAGAKK--PN--------QE------K-S-----GSKGKKD--KGEG-G-----SPKAEITVMVK------
EDQAMKIIK--NAKVVTIQELARQTGVKISAANAFLRDATKKGTVKRVGGYSGHYIYQAVSS----------
-------------------------------------------
>Nitrosopumilus-sp.-BACL13-MAG-121220-bin23/1-102
-MAATKK--TT--NVTKSNPA------K-D-----SKKGKKD--KGESTG-----VRKAEITVIVN------
EQQAMKIIQ--NSKVVTVQDLARQIGVKISAANAFLKQSEIKGTVKKVGGYSGHYLYQVVSS----------
-------------------------------------------
>Marine-Group-I-thaumarchaeote/1-100
-MGGGKK--PTAAKKDRSTNT------K-D-----S---KKK--KGEG-G-----PRKAEIVVLVN------
EQQAIKIIQ--NSKVITVQDLARQTGIKVSAANAFLRESVNKGIVKRVGGYSGHHLYQPVSS----------
-------------------------------------------
>Candidatus-Nitrosomarinus-sp/1-95
-MAGANKPSGS----------------K-D-----SKKGKKD--KGEG-G-----PKKAEITVMLN------
EQQAMKVIQ--NAKVVTVQDLARQTGVKISAANAFLKQSVAKGTVKKVGGYAGHHLYQVVSS----------
-------------------------------------------
>uncultured-marine-thaumarchaeote-KM3_25_G08/1-95
-MAGTNKPSGS----------------K-D-----SKKGKKD--KGEG-G-----PKKAEITVMLN------
EQQAMKVIQ--NSKVVTVQDLARQTGVKISAANAFLKQSTAKGTVKKVGGYAGHHLYQVVSS----------
-------------------------------------------
>Candidatus-Nitrosomarinus-catalina/1-95
-MAGTNKPSGS----------------K-D-----SKKGKKD--KGEG-G-----PKKAEITVMLN------
EQQAMKVIQ--NSKVVTVQDLARQTGVKISAANAFLKESTAKGTVKKVGGYAGHHLYQVVSS----------
-------------------------------------------
>Fervidicoccus-fontis-(strain-DSM-19380-/-JCM-18336-/-VKM-B-2539-/-Kam940)/1-96
MINAMPK--K-RE----------------------------G--GEEKPKARTM-TEQAEMNVSVPDEL---
LKRAERELK--QVEYITPFMLSQKLSVSISTSKKILKMLAEKGTLKTIVQNRRAPIYVPADKV---------
-------------------------------------------
>Acidilobus-sp.-7A/1-100
-MSEQPK--K-QAQAKR--P---------------------S--GGRAAKQQQA-RAQAAPQLDVTQEL---
INRAKRDIG--KMSYVTPSKLAASLNVKLSLARKVLKRLAADGVVDVRVKNRRIIVVVPKSSS---------
-------------------------------------------
>Acidilobus-saccharovorans-(strain-DSM-16705-/-JCM-18335-/-VKM-B-2471-/-345-15)/1-103
-MSEQPR--R-QEQARK--A---------------------Q--GAKGSRQQAR-AQAAAPALDVTPEL---
INRAKRDIA--KMGYVTPAKLAPMLNVKLSVARKILKRLIADGSVDVRAKNRRIIVAVPKSSSSSS------
-------------------------------------------
>Candidatus-Prometheoarchaeum-syntrophicum/1-117
-MAKKNDKEAEKKKAPVERKEEAIDKIAVLA-----QVKKMNKKYGKVASVSIK-QR----DPFIPRAI---
EEKIREDIP--KMKVITANDLAAKHDIRVSAIKKLLLVMEQEGKLKRLASSSRIKVFNPVL-----------
-------------------------------------------
>Lokiarchaeota-archaeon-(strain-CR_4)/1-156
-MTEEKTAKAVADEKAQKAVTEEKGQGRS-----WSKKLEKK--YGKSQQIELV-DR----DPLLPPAL---
EEKLRKTLP--FQKVIIPSDLARKNNVRVSTLKALLHILEAEGKVKLFAGSDRLKVYTGVDSDKKPPKEEKA
DK-------------GKSKEGKGKGKGKDKDKESQEPKPEEAN
>miscellaneous-Crenarchaeota-group-15-archaeon-DG-45/1-105
-MPQKRSLRQMERQQQQ---RGE--------------KEGGK--QGKA-RVEKT-IG----SLDIPDLK---
SEDLLEQLG--QMRAITPTAIASQFNIKVSMAKRLLEELRRNEVVDLASRSHNLKVYQLRTAGS--------
-------------------------------------------
>Candidatus-Bathyarchaeota-archaeon-RBG_16_57_9/1-99
-MPGKKSLKKVEKTQET---KVK------------------S--EKKD-KRDKI-IG----AVEIPDTN---
SDEVMQALR--KMKAITPNSVATQFNLKVSVAKKMLNDLEAHGTLQLAASSQNVKVYALNQD----------
-------------------------------------------
>Lokiarchaeum-sp.-(strain-GC14_75)/1-99
-MAEKEEKQIIRKVTLNLRRK-----------------------YGRTKQINVV-ER----DALIPKKM---
ENEIKESIL--KKKAILASDIALKFDIRVSTAKVLLKQYVEEGIIKLFDPNLKLKVYIPTS-----------
-------------------------------------------
>Odinarchaeota-yellowstonii-(strain-LCB_4)/1-95
-MSQQAKGKAKGKKKAA------------------TSEK-----------IEKN-VK----DVELKPEL---
LQSLVKEVP--KMKVVTPNMLGVKYNLRLGEAKKVLIQLAEKGLIKPVSESRRIKIYTGSAAS---------
-------------------------------------------
>Aeropyrum-camini-SY1-=-JCM-12091/1-98
-MAKRKAQT--------------------------------------AKEGEKQ-QGFKEIIPEVTEKL---
VAQARREVE--REKWVTPHKLAQKMGIKVSIARRVLRILEEEGVLVLFTRNRRSPLYLPKKRVPTAPPRGL-
-------------------------------------------
>Thermogladius-calderae/1-90
-MSKKE-----------------------------------R--AE---KHLPE-EI----SLSSPDLTSEL
VSRVEREIRKSEDPYITPFTISQKYGIKVSSAKRILRVLEEKDLIQLVSHTRRVRVYRPVKERS--------
-------------------------------------------
>Asgard-group-archaeon/1-91
-MALQQRI---N-KR---K--G-------------------K--WGRVKEFESI-ER----ALIIDNDL---
KEKMLKDI--PKQKVITPTSVCQRYQVRMHVAKEIIKELESSGKIVFHKKTAYTRVYRSV------------
-------------------------------------------
>Candidatus-Heimdallarchaeota-archaeon/1-89
-MSEVST--R-KV---K--K---------------------K--WGKVWESTVI-KR----AITIDEDK---
MTEINKYL--DGAKVTTPQEFANKMQIRVSLAREILXSLVENGSMQLTFKNGNNEIYSK-------------
-------------------------------------------
>Heimdallarchaeota-archaeon-(strain-LC_2)/1-91
-MSVDRRTT--V-KK---K--K-------------------R--WGKIYEYTPL-VR----ASVLDEEL---
VKEIEGEL--NKPGTFTPQSIAKKFDIKVSLAKKILAHYVEQDKLTKVHSKSKYQIYTK-------------
-------------------------------------------
>Candidatus-Heimdallarchaeota-archaeon-AB_125/1-100
-MSTRERKV--V-RK---K--K-------------------K--FGLVVEFIPT-VR----DLTPDEET---
KKKIDAEI--KRAKGITPAYIADKFNIRVSTAKKILREAEENKIIKQVVSSRRTTVYSATATKAAESS----
-------------------------------------------
>Candidatus-Heimdallarchaeota-archaeon-LC_3/1-95
-MSVEFERK--S-RK---K--R-------------------R--WGRSLEYSSY-ER----KYIFGNVYADM
KTKVEQSVKN--NKGFTDQEIASANDIRVSVAKQILSELEKEGKINLILRSRRLRIYQSK------------
-------------------------------------------
>Heimdallarchaeota-archaeon-(strain-B3-JM-08)/1-96
-MSISDKR----V-RK---K--R------------------R--WGKVFEYTSY-ER----SLLVGDEYNAM
LKDLTTEYEKRKSVVVTPQEIAARNDIRVSAAKQLLTDLEEKKILKKAFSNRRLTVYMKA------------
-------------------------------------------
>Conexivisphaera-calida/1-110
-MSKASK--KAEKGKEKG-KQPERE--------------------RAKGVAEGK-AR----ADALLVED---
PKYVLEKLR--PLKALTIYSVAQALGVKGSTASALLRKLVESGAAVRVGGYSGHYVYAIKEDSAQSSPATQS
-------------------------------------------
>uncultured-korarchaeote/1-91
-MSKR------------KGKAESAKE-------------------ASLLDESVE-------VRVLSPEV---
VEAVEKAIS--RMRVITPYSVASSLKIPMSTAKKALRALEEKGVVSPVVKSWKIVIYARSKGG---------
-------------------------------------------
>archaeon-HR02/1-126
-MSQKQ---------------QTRQ---------------------AEKAKPVE-KR----VLGLSVSN---
VAEIESFAK--SQPYLTPYLIAERFGVRLSVAKRFLRELAEKGVLRPLEGVTRLKLYVPTTEVKITPHKPQT
AEQ-----TVEEGE-VVGVAAKKKAKGKAAKPKKK--------
>Nitrososphaeria-archaeon/1-118
-MGGPKK--PTLSQLEKRTARQAAA---------------------GRGGEARE-KV----VSSVIPPP---
MEEVLEFIK--TQPYLTPFILAEKFGIRISIAKQVLSSLAEKKYIRLVQGDSRLKIYEPIKEALVSEKAE--
--E-----KPRKKK-AKK-------------------------
>Caldiarchaeum-subterraneum/1-121
-MS--------SEAKKKGGKEKKGP---------------------EKKEEVVE-RG----VMGVAAPS---
LEEVREYVK--GVKVLTPASLAERFKVRLSVAKALLRELVAKGLVKEVVGSNRLRVYAPLVQAVATEAKAAT
TEE-----KPAKAK-RS---SKK-----SSS------------
>uncultured-crenarchaeote/1-121
-MS--------SEAKKKGGKEKKAP---------------------EKKEEVVE-RG----VMGVAAPS---
LEEVREYVK--GVKVLTPASIAERFKVRLSVAKALLRDLVSKGLVKEVVGSNRLRVYAPLIQTTTAEAKAAA
TEE-----KPAKAK-RS---SKK-----SSS------------
>archaeon-HR01/1-127
-MGKPKN--PTITKASKEKPAEKKP---------------------ASKEVSTE-KS----VLGLSPPD---
GEEILSFLK--GVKYVTPYSLAERFGVRLSIAKQTLKELASKGLIKQVVGGNRIRIYQTIATVQPVKGEG--
-EP-----KPAKAK-GRKVAAVK-----DAA------------
>Candidatus-Marsarchaeota-G1-archaeon-BE_D/1-94
-MEKQQLRMKEEE-------------------------ERKK--KKAKKEEKRE-QK----PIYVSAEA---
YQELLKLLK--PNSYYTLYELATRLNVPLGMARRAIRQLEKDGKLVQISKAGNSRLFVVK------------
-------------------------------------------
>Caldisphaera-sp/1-95
-MVG--L-SKEVGKKPV------------------------K--QAKAKEEKKQ-VNA----FDLSLEL---
INRVKKDLP--KMNYVTPYKLTNSYNIAFSTARRLLNELEKEGILVLYSSSKRNPIYIFKENK---------
-------------------------------------------
>Desulfurococcus-sp/1-95
-MSE--R-K-KT-TPQP------------------------A--PS---SRESK-ANI----FEPRGDL---
LKRIQASVSRGEVKYYTPYTLAQELNIRISTARKILREAARKGILKLYSGGRRAPVYIPAQHSSSK------
-------------------------------------------
>Desulfurococcales-archaeon-ex4484_58/1-87
-MPK--K-KRE-----------------------------------KREEKQQI-QLP----LEIPSDL---
FNKLIKDLKRDDFKVLTPYTLAQIYNIKISLAKKLLREAVKHGLLKLYSGGRT-PIYIKPGIE---------
-------------------------------------------
>Staphylothermus-marinus-(strain-ATCC-43588-/-DSM-3639-/-JCM-9404-/-F1)/1-95
-MAR--G-KREK-TSEV------------------------K--EGSETPKISI-ASQ----IDLTPEL---
MKRFERELKRGSFNVLTPYTLAQAYSIRISVAKKLLREAAKRGLIILYSGGRT-PIYIKAPAQ---------
-------------------------------------------
>Staphylothermus-hellenicus-(strain-DSM-12710-/-JCM-10830-/-BK20S6-10-b1-/-P8)/1-88
-MVR--N------KPGK------------------------K--ESSGASRVSI-ASQ----IDLTLEL---
IKRFERDLKRGAFNILTPYTLAQAYNIRISVAKKLLREAANRKLLVLYSGGRT-PIYIKA------------
-------------------------------------------
>Candidatus-Korarchaeota-archaeon/1-79
-MSEKQKEK--------------------------------------------I-VR----SVEVTQDM---
LDEMKKALR--RAKAVTPQSLAESYGIKVSVAKRVLRELEREGVVVYVNGNSKLKIYRGVES----------
-------------------------------------------
>Candidatus-Methanodesulfokores-washburnensis/1-79
-MSEKQKEK--------------------------------------------I-VR----SVEVTQEM---
LNEMKKALK--RAKVVTPQSIAESYGIKVSVAKRILRELEKEGVVIYVNGNSKLKIYKGVES----------
-------------------------------------------
>Candidatus-Korarchaeota-archaeon-NZ13-K/1-85
-MSAEKAEK--------------------------------------------V-IR----DVELKPQL---
VEQIRKEVV--RASYITPQSLAMKYNIRVSVARKLLREFEREGIVVYVDGNSRLRIYMGARAKVSKEG----
-------------------------------------------
>Candidatus-Korarchaeum-cryptofilum/1-85
-MSAEKAEK--------------------------------------------I-IR----DVEVKPQV---
MDQIRKEVV--RSSYITPQSIAMKYNIRVSVARRLLREFEREGLVIYVDGNSRIRIYKGAKAKVSGEG----
-------------------------------------------
>Staphylothermus-marinus/1-80
-MSSKK-------------------------------------------KREEI-TL----PVEISREL---
YDKFRKDIGKKTFKFITPYMLALQYSIKISTARKLLKIANKQGLIKLYSGGRRTPIYIIE------------
-------------------------------------------
>Desulfurococcus-amylolyticus-(strain-DSM-18924-/-JCM-16383-/-VKM-B-2413-/-1221n)/1-88
-MSEKKK-------------------------------P----AQQASSSKEFR-AN----IFEPTEDI---
LKRLKTAVSKQGVKYYTPYILAQELNIRVSVARKILREAEKKGILKLYCGGRRAPIYVPA------------
-------------------------------------------
>Desulfurococcus-amylolyticus-DSM-16532/1-88
-MSEKKK-------------------------------P----AQQASSGKEFR-AN----IFEPTEDI---
LKRLKTAVSKQGAKYYTPYILAQELNIRVSVARKILREAEKKGILKLYSGGRRAPIYVPA------------
-------------------------------------------
>Desulfurococcus-mucosus-(strain-ATCC-35584-/-DSM-2162-/-JCM-9187-/-O7/1)/1-89
-MSEKKK-------------------------------P----APQTPSEKGAR-AN----IFEPSEDL---
LKRLKTAVSKQGVKYYTPYTLAQELNIRISVARKLLREAEKRGIVKLYSGGRRAPVYIPAQ-----------
-------------------------------------------
>Thermogladius-calderae-(strain-DSM-22663-/-VKM-B-2946-/-1633)/1-88
-MSKKR------------------------------EKAEK---PL--P-PELA-LT----SPDLTGEL---
LAKVEKEIARAEEPYVTPSTIAQKYGVKVSTAKKILRLLEEKGLVKPVSHTRRTRVYVVVK-----------
-------------------------------------------
>Acidilobus-sp/1-100
-MSSKGQPEKAEKAAEK-KQR-----------------------PQQRAQAKAS-AP----LLEVTPEL---
VNRAKREVQ--KMKYVTPYRLSSVLGVKVSVARKLLRELIRLGVVEARAKNRRLIVAVPKQES---------
-------------------------------------------
>uncultured-Acidilobus-sp.-MG/1-101
-MSSKGQPEKAEKAVEKKQQR-----------------------PQQRAQAKAS-AP----LLEVTPEL---
VNRAKREVQ--KMKYVTPYRLSSVLGVKVSVARKLLRELIRLGAVEARAKNRRLIVAVPKQES---------
-------------------------------------------
>uncultured-Acidilobus-sp.-JCHS/1-101
-MSSKGQPEKAEKAVEKKQQR-----------------------PQQRAQAKAS-AP----LLEVTPEL---
INRAKREVQ--KMKYVTPYRLSSVLGVKVSVARKLLRELIRLGVVEARAKNRRLVVAVLKQES---------
-------------------------------------------
>uncultured-Acidilobus-sp.-CIS/1-101
-MSSKGQPEKAEKAAEKKQQR-----------------------PQQRAQAKAS-AP----LLEVTPEL---
VNRAKREVQ--KMKYVTPYRLSSVLGVKVSVARKLLRELIRLGVVEARAKNRRLVVAVPKQES---------
-------------------------------------------
>uncultured-Acidilobus-sp.-OSP8/1-101
-MSSKGQPEKAEKAVEKKQQR-----------------------PQQRAQAKAS-AP----LLEVTPEL---
VNRAKREVQ--KMKYVTPYRLSSVLGVKVSVARKLLRELIRLGVVEARAKNRRLVVAVPKQES---------
-------------------------------------------
>Aeropyrum-sp/1-96
-MASKEG------------------KT---------RKPKKVEKVEVKPEYVNA-QL----EVNLLSDI---
IMKAKSELI--KEKYLTPYRVAQKYGVKISTARRLLKILASEGLLRLVGGTRRVPIYVPKGS----------
-------------------------------------------
>Ignicoccus-islandicus-DSM-13165/1-124
-MGRVN--KPLSAAEKRQMKQLLEDI---------RKRMIEE-----KKSTRGV-TQ----RVVAEGDV---
LRKAEAIVR--KMQYVTPYVLANKMEVGIGLAKRILRDLETKGVVKLYSKNRRVQVYVPAESFDKLVKPGAY
SYTVE------EM------------------------------
>Ignicoccus-pacificus-DSM-13166/1-124
-MGRVN--KPLSAIEKRQMRQLLQDL---------RKRMIEE-----RKAKRGV-TQ----QVVAEANV---
VDQAAKVVR--HMKFVTPSMLADKMEISIGVAKRVLRDLETRGVLKLYAKNRRVQVYVPADKFEKLVKPGAY
SYTVE------EM------------------------------
>Ignicoccus-hospitalis-(strain-KIN4/I-/-DSM-18386-/-JCM-14125)/1-124
-MGRVN--KPLSAIEKRQMKQLLREL---------RQKMIEE-----RKEKRGV-TL----RVVAEANV---
VDQAQKAIR--GMKYVTPTILAEKMGISVGLAKRVLRDLETRGVLKLYAKNRRVQVYVPSDKFEQLVKPGAY
SYTVK------EM------------------------------
>Fervidicoccus-fontis/1-92
-MPKK-------------------------------REGGEE-KPKARTMTEQA-EM----NVSVPDEL---
LKRAERELK--QVEYITPFMLSQKLSVSISTSKKILKMLAEKGTLKTIVQNRRAPIYVPADKV---------
-------------------------------------------
>Fervidicoccus-sp/1-90
-MPKQ-------------------------------KKEEKQ-QSSARSLVQQA-EM----NVSVPTDL---
LKRAEREVK--GMDYITPFSLAQKLSVSISTARKILKMLEESKAVEIVSRNRRSPIYAPKK-----------
-------------------------------------------
>Caldisphaera-lagunensis-(strain-DSM-15908-/-JCM-11604-/-ANMR-0165-/-IC-154)/1-90
-MSKEVS-----------------------------KKPGK---QPKAKEEKKQ-TS----AFDASSEL---
ISRVKKDLA--KLNYVTPYKVANSYNVALSTARRILKELEKEGVLVLYSPSRRNPVYILKQ-----------
-------------------------------------------
>Desulfurococcales-archaeon/1-96
-MSKKPPVKQ----------------------------------KKEAEKEV-A-RK----VVTREEEL---
LRRAAREIQ--QMSYITPYLLSTKLEVKIGVAKRILRELEKEGKVKLVSPNRRSPLYVPVSQQEFGFHRT--
-------------------------------------------
>Pyrodictiaceae-archaeon/1-77
-MSEK-----------------------------------------------TR-EY----TAFVPDHL---
YRRIARDIV--REKYVTPYLLAEKYSITISLAKQVLRRLEKEGIVKLYAYNRRAPIYIPAKEK---------
-------------------------------------------
>Pyrodictium-sp/1-77
-MSEK-----------------------------------------------AR-EY----TAFVPDNL---
YRKIARDIV--KEKYVTPYLLAEKYSMTISLAKQVLRRLEKEGIVKLYAYNRRAPIYIPVKKK---------
-------------------------------------------
>Hyperthermus-butylicus-(strain-DSM-5456-/-JCM-9403-/-PLM1-5)/1-76
-MSERQ----------------------------------------------GR-EY----TAYVPEQL---
YKRIAREVK--RESFVTPYMLAEKYNMTISLARQVLKRLAKEGIVELYSPSRRAPIYVVKK-----------
-------------------------------------------
>Pyrodictium-delaneyi/1-76
-MSERS----------------------------------------------GR-EY----TAFVPESL---
YKRISKEIK--KEKFVTPYMVAEKYNMTVSLAKQVLRRLEKEGIVELYAPNRRAPIYIIKS-----------
-------------------------------------------
>Pyrodictium-occultum/1-78
-MSERS----------------------------------------------GH-EY----TAFIPESL---
YKRISREIR--REKYVTPYMLSEKYDMTVSLAKQVLRRLEKEGIVELYAPNRRAPIYIVKEGK---------
-------------------------------------------
>Cenarchaeum-sp.-SB0664_bin_35/1-98
-MASKNR--PAAAQDKKRKTT--------D----------SG--KDKSSG-----PARAEIIVVLT------
EKQASKYIK--NSKVVTAQELARQAGVKTSAANRYLQEAVADGIVKRVGGYSGHWLYQPASS----------
-------------------------------------------
>Cenarchaeum-sp.-SB0675_bin_21/1-98
-MASKNK--PAAAQEKKRKTQ--------D----------PK--KDKSTG-----PAKAEITVILT------
EQQVSKFTK--NAKVITAQELARQAGVKTSAANKYLKDAVTKGTIKRVGGYSGHWLYQVVSS----------
-------------------------------------------
