# Supplementary material for: Structures of Saccharolobus solfataricus initiation complexes with leaderless mRNAs highlight archaeal features and eukaryotic proximity
Source: Nat Commun. 2025 Jan 2;16:348. doi: 10.1038/s41467-024-55718-5 (PMC11698992; doi:10.1038/s41467-024-55718-5)
Supplement: Supplementary file 3 — Supplementary Data 1 [file 41467_2024_55718_MOESM3_ESM.zip › Supplementary Data/Supplementary-eS30-sequence-files/alignment-eS30-Archaea-group3.fa]

>Candidatus-Heimdallarchaeota-archaeon-1/1-20
MAGSHGSLTKAGKVRNQTPK
>Candidatus-Heimdallarchaeota-archaeon-B3_Heim/1-20
MAGSHGSLTKAGKVRNQTPK
>Candidatus-Heimdallarchaeota-archaeon-7/1-20
MAGSHGSLTKAGKVRNQTPR
>Candidatus-Heimdallarchaeota-archaeon-4/1-20
MAGSHGSLTKAGKVRNQTPK
>Candidatus-Heimdallarchaeota-archaeon-6/1-20
MAGSHGSLTKAGKVRNQTPR
>Candidatus-Bathyarchaeota-archaeon-101/1-20
MPGSHGSLTKAGKVRAQTPK
>Candidatus-Lokiarchaeota-archaeon-5/1-20
MPGSHGSLTKAGKVRNQTPK
>Candidatus-Lokiarchaeota-archaeon-9/1-20
MPGSHGSLTKAGKVRGQTPK
>Candidatus-Lokiarchaeota-archaeon-7/1-20
MPGSHGSLTKAGKVRGQTPP
>Candidatus-Prometheoarchaeum-syntrophicum/1-20
MPGSHGSLTKAGKVRQLTPK
>Candidatus-Lokiarchaeota-archaeon-CR_4/1-20
MPGSHGSMTKAGKVRSATPK
>Candidatus-Aenigmarchaeota-archaeon/1-20
MVGSHGSLTKAGKVKGQTPK
>Candidatus-Lokiarchaeum-sp.-GC14_75-1/1-20
MPGSHGSLTKAGKVRMQTPK
>Candidatus-Lokiarchaeum-sp.-GC14_75-2/1-20
MPGSHGSLTKAGKVRMQTPK
>Candidatus-Lokiarchaeota-archaeon-29/1-20
MPGSHGSLTKAGKVRQQTPK
>Candidatus-Lokiarchaeota-archaeon-39/1-20
MPGSHGSLTKAGKVKQQTPR
>Candidatus-Lokiarchaeota-archaeon-26/1-20
MPGSHGSLTKAGKVKMQTPK
>Candidatus-Lokiarchaeota-archaeon-34/1-20
MPGSHGSLTKAGKVKMQTPK
>Candidatus-Lokiarchaeota-archaeon-21/1-20
MPGSHGSLTKAGKVKMQTPK
>Candidatus-Lokiarchaeota-archaeon-Loki_b32/1-20
MPGSHGSLTKAGKVKMQTPK
>Candidatus-Lokiarchaeota-archaeon-22/1-20
MPGSHGSLTKAGKVKMQTPK
>Candidatus-Lokiarchaeota-archaeon-17/1-20
MPGSHGSLTKAGKVRQQTPR
>Candidatus-Lokiarchaeota-archaeon-24/1-20
MPGSHGSLTKAGKVRQQTPR
>Candidatus-Lokiarchaeota-archaeon-25/1-20
MPGSHGSLTKAGKVRQQTPK
>Candidatus-Lokiarchaeota-archaeon-32/1-20
MPGSHGSLTKAGKVKMQTPK
>Candidatus-Lokiarchaeota-archaeon-33/1-20
MPGSHGSLTKAGKVRQQTPK
>Candidatus-Lokiarchaeota-archaeon-37/1-20
MPGSHGSLTKAGKVRQQTPK
>Candidatus-Lokiarchaeota-archaeon-14/1-20
MPGSHGSLTKAGKVRQQTPK
>Candidatus-Lokiarchaeota-archaeon-27/1-20
MPGSHGSLTKAGKVKQQTPK
>Candidatus-Lokiarchaeota-archaeon-Loki_b31/1-20
MPGSHGSLTKAGKVKQQTPK
>Candidatus-Lokiarchaeota-archaeon-49/1-20
MPGSHGSLTKAGKVKQQTPK
>Candidatus-Lokiarchaeota-archaeon-23/1-20
MPGSHGSLTKAGKVKQQTPK
>Candidatus-Lokiarchaeota-archaeon-19/1-20
MPGSHGSLTKAGKVKQQTPK
>Candidatus-Lokiarchaeota-archaeon-28/1-20
MPGSHGSLTKAGKVKQQTPK
>Candidatus-Lokiarchaeota-archaeon-43/1-20
MPGSHGSLTKAGKVKQQTPK
>Candidatus-Lokiarchaeota-archaeon-35/1-20
MPGSHGSLTKAGKVKQQTPK
>Candidatus-Lokiarchaeota-archaeon-42/1-20
MPGSHGSLTKAGKVKQQTPK
>Candidatus-Lokiarchaeota-archaeon-38/1-20
MPGSHGSMTKAGKVKQQTPR
>Candidatus-Lokiarchaeota-archaeon-15/1-20
MPGSHGSMTKAGKVRQQTPK
>Candidatus-Lokiarchaeota-archaeon-16/1-20
MPGSHGSMTKAGKVRQQTPK
>Candidatus-Lokiarchaeota-archaeon-44/1-20
MPGSHGSLTKAGKVKMQTPK
>Candidatus-Lokiarchaeota-archaeon-45/1-20
MPGSHGSLTKAGKVKMQTPK
>Candidatus-Lokiarchaeota-archaeon-46/1-20
MPGSHGSLTKAGKVKMQTPK
>Candidatus-Lokiarchaeota-archaeon-40/1-20
MPGSHGSLTKAGKVKMQTPK
>Candidatus-Lokiarchaeota-archaeon-30/1-20
MPGSHGSLTKAGKVKMQTPK
>Candidatus-Lokiarchaeota-archaeon-31/1-20
MPGSHGSLTKAGKVKMQTPK
>Candidatus-Lokiarchaeota-archaeon-36/1-20
MPGSHGSLTKAGKVKQQTPK
>Candidatus-Lokiarchaeota-archaeon-47/1-20
MPGSHGSLTKAGKVKMQTPK
>Candidatus-Lokiarchaeota-archaeon-50/1-20
MPGSHGSLTKAGKVKMQTPH
>Candidatus-Lokiarchaeota-archaeon-41/1-20
MPGSHGSLTKAGKVRQQTPR
>Candidatus-Lokiarchaeota-archaeon-18/1-20
MPGSHGSLTKAGKVKQQTPK
>Candidatus-Lokiarchaeota-archaeon-20/1-20
MPGSHGSLTKAGKVRQQTPK
>Candidatus-Lokiarchaeota-archaeon-2/1-20
MPGSHGSLTKAGKVRSQTPK
>Candidatus-Helarchaeota-archaeon-2/1-20
MPGSHGSLTKAGKVRSQTPK
>Candidatus-Lokiarchaeota-archaeon-4/1-20
MPGSHGSLTKAGKVRSQTPK
>archaeon-2/1-20
MPGSHGSLTKAGKVRSATPK
>Candidatus-Lokiarchaeota-archaeon-8/1-20
MPGSHGSLTKAGKVRGQTPQ
>Candidatus-Lokiarchaeota-archaeon-12/1-20
MPGSHGALTKAGKVRQQTPK
>Candidatus-Lokiarchaeota-archaeon-13/1-20
MPGSHGSLTKAGKVRQITPK
>Candidatus-Lokiarchaeota-archaeon-10/1-20
MPGSHGSLTKAGKVRTQTPK
>Candidatus-Odinarchaeum-yellowstonii/1-20
MPGSHGSLTKAGKVRSQTPK
>Candidatus-Odinarchaeota-archaeon-1/1-20
MPGSHGSLSKAGKVRNQTPK
>Candidatus-Thorarchaeota-archaeon-9/1-20
MPGSHGSLTKAGKVREATPK
>Candidatus-Thorarchaeota-archaeon-8/1-20
MPGSHGSLTKAGKVRESTPK
>Candidatus-Thorarchaeota-archaeon-18/1-20
MPGSHGSLTKAGKVRESTPK
>Candidatus-Thorarchaeota-archaeon-11/1-20
MPGSHGSLTKAGKVRESTPK
>Candidatus-Thorarchaeota-archaeon-12/1-20
MPGSHGSLTKAGKVRESTPK
>Candidatus-Thorarchaeota-archaeon-24/1-20
MPGSHGSLTKAGKVRESTPK
>Candidatus-Lokiarchaeota-archaeon-11/1-20
MPGSHGSLTKAGKVRESTPK
>Candidatus-Thorarchaeota-archaeon-SMTZ-45/1-20
MPGSHGSLTKAGKVRESTPK
>Candidatus-Thorarchaeota-archaeon-19/1-20
MPGSHGSLTKAGKVRESTPK
>Candidatus-Thorarchaeota-archaeon-20/1-20
MPGSHGSLTKAGKVRESTPK
>Candidatus-Thorarchaeota-archaeon-5/1-20
MPGSHGSLTKAGKVRESTPK
>Candidatus-Thorarchaeota-archaeon-16/1-20
MPGSHGSLTKAGKVRESTPK
>Candidatus-Thorarchaeota-archaeon-3/1-20
MPGSHGSLTKAGKVRESTPK
>Candidatus-Thorarchaeota-archaeon-23/1-20
MPGSHGSLTKAGKVRESTPK
>Candidatus-Thorarchaeota-archaeon-14/1-20
MPGSHGSLTKAGKVRESTPK
>Candidatus-Thorarchaeota-archaeon-SMTZ1-83/1-20
MPGSHGSLTKAGKVRESTPK
>Candidatus-Thorarchaeota-archaeon-13/1-20
MPGSHGSLTKAGKVRESTPK
>Candidatus-Lokiarchaeota-archaeon-1/1-20
MPGSHGSLTKAGKVREQTPK
>Candidatus-Thorarchaeota-archaeon-2/1-20
MPGSHGSLTKAGKVREQTPK
>Candidatus-Thorarchaeota-archaeon-15/1-20
MPGSHGSLTKAGKVRESTPK
>Candidatus-Thorarchaeota-archaeon-10/1-20
MPGSHGSLTKAGKVRESTPK
>Candidatus-Thorarchaeota-archaeon-1/1-20
MPGSHGSLTKAGKVREQTPK
>Candidatus-Thorarchaeota-archaeon-4/1-20
MPGSHGSLTKAGKVREQTPK
>Candidatus-Thorarchaeota-archaeon-7/1-20
MPGSHGSLTKAGKVRESTPK
>Candidatus-Thorarchaeota-archaeon-22/1-20
MPGSHGSLTKAGKVRESTPK
>Candidatus-Thorarchaeota-archaeon-21/1-20
MPGSHGSLTKAGKVRESTPK
>Candidatus-Thorarchaeota-archaeon-17/1-20
MPGSHGSLTKAGKVRESTPK
>Candidatus-Thorarchaeota-archaeon-6/1-20
MPGSHGSLTKAGKVRESTPK
>Candidatus-Thorarchaeota-archaeon-AB_25/1-20
MPGSHGSLTKAGKVRESTPK
>Candidatus-Heimdallarchaeota-archaeon-LC_3/1-20
MPGSHGSLAKAGKVRNQTPK
>Candidatus-Helarchaeota-archaeon-1/1-20
MPGSHGSLTKAGKVRSQTPK
>Candidatus-Lokiarchaeota-archaeon-3/1-20
MPGSHGSLTKAGKVRSQTPK
>Candidatus-Bathyarchaeota-archaeon-182/1-20
MPGSHGSLTKAGKVRSQTPK
>Candidatus-Odinarchaeota-archaeon-2/1-20
MPGSHGSLTKAGKVRSQTPK
>Candidatus-Thorarchaeota-archaeon-26/1-20
MPGSHGSLTKAGKVRESTPK
>Candidatus-Lokiarchaeota-archaeon-6/1-20
MPGSHGSLTKAGKVRNQTPK
>archaeon-7/1-20
MPGSHGSLTKAGKVRSQTPK
>Thermococci-archaeon/1-20
MPGSHGSLSKAGKVRNQTPK
>Candidatus-Thorarchaeota-archaeon-25/1-20
MPGSHGSLTKAGKVRESTPK
