# Supplementary material for: Structures of Saccharolobus solfataricus initiation complexes with leaderless mRNAs highlight archaeal features and eukaryotic proximity
Source: Nat Commun. 2025 Jan 2;16:348. doi: 10.1038/s41467-024-55718-5 (PMC11698992; doi:10.1038/s41467-024-55718-5)
Supplement: Supplementary file 3 — Supplementary Data 1 [file 41467_2024_55718_MOESM3_ESM.zip › Supplementary Data/Supplementary-eS30-sequence-files/alignment-eS30-Archaea-group2.fa]

>archaeon-8/1-19
MVKHGSLTKAGKVRKQTPK
>Candidatus-Brockarchaeota-archaeon-2/1-19
MVTHGSVTLAGKVRSVTPK
>Thaumarchaeota-archaeon-52/1-19
MVTHGSVTLAGKVRSVTPK
>Candidatus-Brockarchaeota-archaeon-3/1-19
MVTHGNITLAGKVRSLTPK
>Candidatus-Brockarchaeota-archaeon-1/1-19
MVTHGNVTLAGKVRSLTPK
>Thaumarchaeota-archaeon-54/1-19
MVTHGNVTLAGKVRSLTPK
>Candidatus-Heimdallarchaeota-archaeon-10/1-19
MMTHGSVQKAGKVRNQTPK
>Candidatus-Bathyarchaeota-archaeon-ex4484_205/1-19
MVTHGSITQAGKVRSVTPK
>Thaumarchaeota-archaeon-65/1-19
MATHGSLTKAGKVRGQTPK
>Nitrosopumilales-archaeon-10/1-19
MATHGSLTKAGKVRGQTPK
>Cenarchaeum-sp.-SB0675_bin_21/1-19
MATHGSLTKAGKVRGQTPK
>Cenarchaeum-symbiosum-A/1-19
MATHGSLTKAGKVRSQTPK
>Nitrosarchaeum/1-19
MATHGSLTKAGKVRGQTPK
>Nitrosarchaeum-sp.-3/1-19
MATHGSLTKAGKVRGQTPK
>Nitrosarchaeum-sp.-2/1-19
MATHGSLTKAGKVRGQTPK
>Nitrosopumilus-sp.-K4/1-19
MATHGSLTKAGKVRGQTPK
>Nitrosopumilus-sp.-(ex-Thoosa-mismalolli)/1-19
MATHGSLTKAGKVRGQTPK
>Nitrosopumilus-2/1-19
MATHGSLTKAGKVRGQTPK
>Nitrosopumilus-sp.-7/1-19
MATHGSLTKAGKVRGQTPK
>Nitrosopumilus-sp.-CG10_big_fil_rev_8_21_14_0_10_33_7/1-19
MATHGSLTKAGKVRGQTPK
>Nitrosopumilus-sp.-H13/1-19
MATHGSITKAGKVRGQTPK
>Nitrosopumilus-sp.-D6/1-19
MATHGSITKAGKVRGQTPK
>Thaumarchaeota-archaeon-63/1-19
MATHGSITKAGKVRGQTPK
>Nitrosopumilus-sp.-YT1/1-19
MATHGSITKAGKVRGQTPK
>Thaumarchaeota-archaeon-60/1-19
MATHGSITKAGKVRGQTPK
>Nitrosopumilaceae-archaeon-8/1-19
MATHGSITKAGKVRGQTPK
>Thaumarchaeota-archaeon-61/1-19
MATHGSITKAGKVRGQTPK
>Thaumarchaeota-archaeon-66/1-19
MATHGSITKAGKVRGQTPK
>Nitrosopumilus-sp.-10/1-19
MATHGSITKAGKVRGQTPK
>Candidatus-Nitrosopelagicus-sp.-2/1-19
MATHGSLTKAGKVRGQTPK
>Nitrosopumilus-sp.-12/1-19
MATHGSLTKAGKVRGQTPK
>Nitrosopumilus-sp.-11/1-19
MATHGSLTKAGKVRGQTPK
>Nitrosopumilus-sp.-Nsub/1-19
MATHGSLTKAGKVRGQTPK
>Candidatus-Nitrosomarinus-catalina/1-19
MATHGSLTKAGKVRGQTPK
>Thaumarchaeota-archaeon-CSP1-1/1-19
MATHGSLTKAGKVRGQTPK
>Nitrosopumilus-sp.-BACL13-MAG-121220-bin23/1-19
MATHGSLTKAGKVRGQTPK
>Candidatus-Nitrosopumilus-sediminis/1-19
MATHGSLTKAGKVRGQTPK
>Nitrosopumilus-sp.-9/1-19
MATHGSLTKAGKVRGQTPK
>uncultured-marine-thaumarchaeote-KM3_201_H03/1-19
MATHGSLTKAGKVRGQTPK
>Nitrosopumilus-sp.-8/1-19
MATHGSLTKAGKVRGQTPK
>Nitrosopumilus-cobalaminigenes/1-19
MATHGSLTKAGKVRGQTPK
>Nitrosarchaeum-sp.-1/1-19
MATHGSLTKAGKVRGQTPK
>Nitrosopumilales-archaeon-CG_4_9_14_0_2_um_filter_34_16/1-19
MATHGSLTKAGKVRGQTPK
>Thaumarchaeota-archaeon-62/1-19
MATHGSLTKAGKVRGQTPK
>Nitrosopumilus-oxyclinae/1-19
MATHGSLTKAGKVRGQTPK
>uncultured-marine-thaumarchaeote-KM3_52_B01/1-19
MATHGSLTKAGKVRGQTPK
>Nitrosopumilaceae-archaeon-7/1-19
MATHGSLTKAGKVRGQTPK
>uncultured-marine-thaumarchaeote-AD1000_69_E02/1-19
MATHGSLTKAGKVRGQTPK
>Nitrosopumilus-1/1-19
MATHGSLTKAGKVRGQTPK
>Thaumarchaeota-archaeon-58/1-19
MATHGSLTKAGKVRGQTPK
>Nitrosopumilaceae-archaeon-6/1-19
MATHGSLTKAGKVRGQTPK
>uncultured-marine-thaumarchaeote-KM3_46_E07/1-19
MATHGSLTKAGKVRGQTPK
>Candidatus-Nitrosopumilus-salaria/1-19
MATHGSLTKAGKVRGQTPK
>Nitrosopumilaceae-archaeon-5/1-19
MATHGSLTKAGKVRGQTPK
>Nitrosopumilaceae-archaeon-4/1-19
MATHGSLTKAGKVRGQTPK
>Cenarchaeum-sp.-SB0664_bin_35/1-19
MATHGSLTKAGKVRGQTPK
>Candidatus-Nitrosopelagicus-sp.-4/1-19
MATHGSLTKAGKVRGQTPK
>Candidatus-Nitrosopelagicus-brevis/1-19
MATHGSLTKAGKVRGQTPK
>Candidatus-Nitrosopelagicus-sp.-3/1-19
MATHGSLTKAGKVRGQTPK
>Thaumarchaeota-archaeon-57/1-19
MATHGSLTKAGKVRGQTPK
>uncultured-marine-thaumarchaeote-KM3_67_B07/1-19
MATHGSLTKAGKVRGQTPK
>Thaumarchaeota-archaeon-56/1-19
MATHGSLTKAGKVRGQTPK
>uncultured-marine-thaumarchaeote-AD1000_33_B07/1-19
MATHGSLTKAGKVRGQTPK
>Cenarchaeum-sp.-SB0667_bin_13/1-19
MATHGSLTKAGKVRGQTPK
>archaeon-MnTg01/1-19
MATHGSLTKAGKVRGQTPK
>uncultured-marine-thaumarchaeote-KM3_05_F10/1-19
MATHGSLTKAGKVRGQTPK
>Marine-Group-I-thaumarchaeote-SCGC-AAA799-O18/1-19
MATHGSLTKAGKVRGQTPK
>Thaumarchaeota-archaeon-55/1-19
MATHGSLTKAGKVRGQTPK
>Nitrosopumilaceae-archaeon-3/1-19
MATHGSLTKAGKVRGQTPK
>Thaumarchaeota-archaeon-S14/1-19
MATHGSLTKAGKVRGQTPK
>Nitrosopumilales-archaeon-8/1-19
MATHGSLTKAGKVRGQTPK
>uncultured-marine-thaumarchaeote-KM3_55_G04/1-19
MATHGSLTKAGKVRGQTPK
>Nitrosopumilus-sp.-6/1-19
MATHGSLTKAGKVRGQTPK
>Nitrosopumilus-sp.-b1/1-19
MATHGSLTKAGKVRGQTPK
>Thaumarchaeota-archaeon-53/1-19
MATHGSLTKAGKVRGQTPK
>Nitrosopumilus-sp.-5/1-19
MATHGSLTKAGKVRGQTPK
>Candidatus-Nitrosopelagicus-sp.-1/1-19
MATHGSLTKAGKVRGQTPK
>Nitrosopumilales-archaeon-CG15_BIG_FIL_POST_REV_8_21_14_020_33_23/1-19
MATHGSLTKAGKVRGQTPK
>Candidatus-Nitrosotenuis-uzonensis/1-19
MATHGSITKAGKVKGQTPK
>Thaumarchaeota-archaeon-64/1-19
MATHGSITKAGKVKGQTPK
>Nitrososphaeria-archaeon-7/1-19
MATHGSITKAGKVKGQTPK
>Candidatus-Nitrosotenuis-sp./1-19
MATHGSITKAGKVKGQTPK
>Candidatus-Nitrosotenuis-cloacae/1-19
MATHGSITKAGKVKGQTPK
>Candidatus-Nitrosotenuis-aquarius/1-19
MATHGSITKAGKVKGQTPK
