# Supplementary material for: Structures of Saccharolobus solfataricus initiation complexes with leaderless mRNAs highlight archaeal features and eukaryotic proximity
Source: Nat Commun. 2025 Jan 2;16:348. doi: 10.1038/s41467-024-55718-5 (PMC11698992; doi:10.1038/s41467-024-55718-5)
Supplement: Supplementary file 3 — Supplementary Data 1 [file 41467_2024_55718_MOESM3_ESM.zip › Supplementary Data/Supplementary-eS30-sequence-files/alignment-eS30-group2.fa]

>Pseudoloma-neurophilia/18-35
AKVIALNRAGKVRNQTAK
>Metschnikowia-persimmonesis/18-35
KVHGSLARAGKVKSQTPK
>Blastocystis-sp.-subtype-1-(strain-ATCC-50177-/-NandII)/20-37
KVHGSLTRAGKVKNQTPK
>Scytalidium-sp.-3C/21-38
RVHGSLARAGKVKSQTPK
>Zygosaccharomyces-mellis/22-39
LIHGSLARAGKVRSQTPK
>Wallemia-ichthyophaga-(strain-EXF-994-/-CBS-113033)/23-40
KVHGSLARAGKVRSQAPK
>Wallemia-ichthyophaga/23-40
KVHGSLARAGKVRSQAPK
>Gracilariopsis-chorda/25-42
KVHGSLARAGKVRGQTPK
>Phellinidium-pouzarii/25-42
KVHGSLARAGKVKSQTPK
>Aspergillus-oryzae/26-43
TLFLSLARAGKVKAATPK
>Aspergillus-flavus-(strain-ATCC-200026-/-FGSC-A1120-/-IAM-13836-/-NRRL-3357-/-JCM-12722-/-SRRC-167)/26-43
TLFLSLARAGKVKAATPK
>Rhizoctonia-solani/27-44
EVHGSLARAGKVKSQTPK
>Saccharomyces-paradoxus/27-44
KVHGSLARAGKVKSQTPK
>Cryptotermes-secundus/27-44
KVHGSLAHAGKVKGQTPP
>Chenopodium-quinoa/30-47
KVHGSLARAGKVRGQTPK
>Hyalomma-rufipes/30-47
KVHGSLARAGKVKGQTPK
>Zymoseptoria-tritici-ST99CH_3D7/31-48
KVHGSLARAGKVKAQTPK
>Parnassius-apollo/33-50
KVHGSLARAGKVKGQTPK
>Apophysomyces-ossiformis/33-50
KVHGSLARAGKVKSQTPK
>Microbotryum-intermedium/34-51
KVHGSLARAGKVRSQTPK
>Salvator-merianae/35-52
KIHSSLDWGGKVRGRILK
>Serendipita-indica-(strain-DSM-11827)/35-52
SLHGSLARAGKVKSQTPK
>Endogone-sp.-FLAS-F59071/36-53
KVHGSLARAGKVKSQTPK
>Psilocybe-cyanescens/36-53
VVHGSLARAGKVKSQTPK
>Giardia-intestinalis/36-53
RAHGGLTSAGKVRKCTPK
>Giardia-intestinalis-assemblage-B/36-53
RAHGGLTSAGKVRKCTPK
>Armillaria-ostoyae/36-53
KVHGSLARAGKVKSQTPK
>Talaromyces-stipitatus-(strain-ATCC-10500-/-CBS-375.48-/-QM-6759-/-NRRL-1006)/37-54
SFAGSLARAGKVKAATPK
>Artemisia-annua/37-54
KVHGSLARAGKVRGQTPK
>Nicotiana-attenuata/37-54
KVHGSLARAGKVRGQTPR
>Steinernema-glaseri/38-55
KVHGSLARAGKVRAQTPK
>Citrus-sinensis/38-55
KVHGSLARAGKVRGQTPK
>Paxillus-rubicundulus-Ve08.2h10/38-55
KVHGSLARAGKVKSQTPK
>Agrocybe-pediades/40-57
KVHGSLARAGKVKSQTPK
>Rangifer-tarandus-platyrhyncus/40-57
KVHGSLACAGKVRGQTSK
>Prorocentrum-micans/41-58
KVHGSLARAGKVKNQTPK
>Gymnopilus-junonius/41-58
KVHGSLARAGKVKSQTPK
>Ctenocephalides-felis/41-58
KVHGSLARAGKVKGQTPK
>Crassostrea-gigas/42-59
KVHGSLARAGKVKGQTPK
>Anthurium-amnicola/42-59
KVHGSLARAGKVRGQTPK
>Cercospora-beticola/43-60
KVHGSLARAGKVKSQTPK
>Kuraishia-capsulata-CBS-1993/43-60
KVHGSLARAGKVKSQTPK
>[Candida]-duobushaemulonis/44-61
KVHGSLARAGKVKSQTPK
>Anisodus-acutangulus/44-61
KVHGSLARAGKVRGQTPK
>Alexandrium-monilatum/44-61
RLASSMENAGKVKSQTPK
>Poeciliopsis-prolifica/45-62
KVHGSLARAGKVRGQTPK
>Geospiza-fortis/46-63
KVHGSLARAGKVRGQTPK
>Trichuris-trichiura/47-64
KVHGSLARAGKVKGQTPK
>Psilocybe-cf.-subviscida/47-64
KVHGSLARAGKVKSQTPK
>Penicillium-freii/48-65
KVHGSLARAGKVKAATPK
>Cynara-cardunculus-var.-scolymus/48-65
KVHGSLARAGKVRGQTPK
>Haemonchus-placei/48-65
KVHGSLARAGKVRAQTPK
>[Candida]-intermedia/48-65
KQHGSLARAGKVKSQTPK
>Grifola-frondosa/48-65
KVHGSLARAGKVKSQCPK
>Aphis-craccivora/49-66
KVHGSLARAGKVKGQTPK
>Anopheles-sinensis/49-66
KVHGSLARAGKVKGQTPK
>Coffea-canephora/49-66
KVHGSLARAGKVRGQTPK
>Opuntia-streptacantha/49-66
KVHGSLARAGKVRGQTPK
>Acromyrmex-echinatior/49-66
KVHGSLARAGKVKAQTPK
>Jacana-jacana/49-66
KVHGSLARAGKVRGQTPK
>Balaenoptera-physalus/50-67
KVHGSLARAGKVRGQTPK
>Sylvia-borin/51-68
KVHGSLARAGKVRGQTPK
>Scytalopus-superciliaris/51-68
KVHGSLARAGKVRGQTPK
>Agaricus-bisporus-var.-burnettii-(strain-JB137-S8-/-ATCC-MYA-4627-/-FGSC-10392)/51-68
IVHGSLARAGKVKAQTPK
>Setophaga-kirtlandii/51-68
KVHGSLARAGQVRGPTPK
>Vidua-macroura/51-68
KVHGSLARAGKVRGQTPK
>Rhadina-sibilatrix/51-68
KVHGSLARAGKVRGQTPK
>Thryothorus-ludovicianus/51-68
KVHGSLARAGKVRGQTPK
>Promerops-cafer/51-68
KVHGSLARAGKVRGQTPK
>Prunella-fulvescens/51-68
KVHGSLARAGKVRGQTPK
>Melanocharis-versteri/51-68
KVHGSLARAGKVRGQTPK
>Notiomystis-cincta/51-68
KVHGSLARAGKVRGQTPK
>Hyaloperonospora-arabidopsidis-(strain-Emoy2)/52-69
KVHGSLARAGKVKGQTPK
>Loxia-leucoptera/52-69
KVHGSLARAGKVRGQTPK
>Fibroporia-radiculosa/53-70
TVHGSLARAGKVKSQTPK
>Sitophilus-oryzae/54-71
KVHGSLARAGKVKGQTPK
>Lycosa-singoriensis/55-72
KVHGSLARAGKVKGQTPK
>Pachycephala-philippinensis/55-72
KVHGSLARAGKVRGQTPK
>Alligator-sinensis/55-72
KVHGSLARAGKVRGQTPK
>Pisum-sativum/55-72
KVHGSLARAGKVRGQTPK
>Manduca-sexta/56-73
KVHGSLARAGKVKGQTPK
>Coccolithus-braarudii/58-75
KVHGSLARAGKVKNQTPK
>Sporidiobolus-salmonicolor/58-75
KVHGSLARAGKVKSQTPK
>Ajellomyces-capsulatus/60-77
KVHGSLARAGKVKSQTPK
>Ajellomyces-capsulatus-(strain-G186AR-/-H82-/-ATCC-MYA-2454-/-RMSCC-2432)/60-77
KVHGSLARAGKVKSQTPK
>Thalassiosira-oceanica/60-77
KVHGSLARAGKVKGQTPK
>Tolypocladium-ophioglossoides-(strain-CBS-100239)/61-78
KVHGSLARAGKVKSQTPK
>Oikopleura-dioica/62-79
KVHGSLARAGKVKGQTPK
>Aphidius-gifuensis/62-79
KVHGSLARAGKVKGQTPK
>Heligmosomoides-polygyrus/63-80
KVHGSLARAGKVRAQTPK
>Polyporus-brumalis/63-80
CVHGSLARAGKVKSQTPK
>Rhodotorula-taiwanensis/63-80
KVHGSLARAGKVKSQTPK
>Penicillium-nordicum/64-81
KVHGSLARAGKVKAATPK
>Leishmania-tarentolae/65-82
KIHGSLARAGKVKNQTPK
>Enterocytozoon-bieneusi-(strain-H348)/67-84
MAGVSINRAGKVRGQTPH
>Tigriopus-californicus/67-84
KVHGSLARAGKVRGQTPK
>Caligus-rogercresseyi/68-85
KVHGSLARAGKVRGQTPK
>Saimiri-boliviensis-boliviensis/68-85
RVHGSLARAGKVRGQTPK
>Bufo-gargarizans/68-85
KVHGSLARAGKVRGQTPK
>Obba-rivulosa/69-86
AVHGSLARAGKVKSQTPK
>Trichomalopsis-sarcophagae/69-86
KVHGSLARAGKVKGQTPK
>Scyliorhinus-torazame/69-86
KVHGSLARAGKVKGQTPK
>Tetranychus-urticae/69-86
KVHGSLARAGKVKGQTPK
>Nasonia-vitripennis/69-86
KVHGSLARAGKVKGQTPK
>Hemiscolopendra-marginata/70-87
KVHGSLARAGKVKGQTPK
>Biston-betularia/70-87
KVHGSLARAGKVKGQTPK
>Chinchilla-lanigera/70-87
KVHGSLAQAGKMRSQTPK
>Scolopendra-viridis/70-87
KVHGSLARAGKVKGQTPK
>Caenorhabditis-brenneri/70-87
KVHGSLARAGKVRAQTPK
>Oreochromis-niloticus/70-87
MVHGSLARAGKVRGQTPK
>Atta-cephalotes/71-88
KVHGSLARAGKVKAQTPK
>Haemonchus-contortus/71-88
KVHGSLARAGKVRAQTPK
>Trachymyrmex-cornetzi/71-88
KVHGSLARAGKVKAQTPK
>Nippostrongylus-brasiliensis/71-88
KVHGSLARAGKVRAQTPK
>Amphilophus-citrinellus/71-88
KVHGSLARAGKVRGQTPK
>Teladorsagia-circumcincta/71-88
KVHGSLARAGKVRAQTPK
>Dracunculus-medinensis/71-88
KVHGSLARAGKVRAQTPK
>Mesorhabditis-belari/71-88
KVHGSLARAGKVRAQTPK
>Dictyocaulus-viviparus/71-88
KVHGSLARAGKVRAQTPK
>Anopheles-albimanus/71-88
KVHGSLARAGKVKGQTPK
>Monosiga-brevicollis/71-88
KVHGSLARAGKVKGQTPK
>Anopheles-christyi/71-88
KVHGSLARAGKVKGQTPN
>Angiostrongylus-cantonensis/71-88
KVHGSLARAGKVRAQTPK
>Angiostrongylus-costaricensis/71-88
KVHGSLARAGKVRAQTPK
>Cyphomyrmex-costatus/71-88
KVHGSLARAGKVKAQTPK
>Temnothorax-longispinosus/71-88
KVHGSLARAGKVKAQTPK
>Temnothorax-curvispinosus/71-88
KVHGSLARAGKVKAQTPK
>Acromyrmex-charruanus/71-88
KVHGSLARAGKVKAQTPK
>Acromyrmex-heyeri/71-88
KVHGSLARAGKVKAQTPK
>Ooceraea-biroi/71-88
KVHGSLARAGKVKAQTPK
>Dinoponera-quadriceps/71-88
KVHGSLARAGKVKAQTPK
>Cloeon-dipterum/71-88
KVHGSLARAGKVKGQTPR
>Pseudoatta-argentina/71-88
KVHGSLARAGKVKAQTPK
>Mola-mola/71-88
KVHGSLARAGKVRGQTPK
>Trachymyrmex-septentrionalis/71-88
KVHGSLARAGKVKAQTPK
>Parascaris-univalens/72-89
KVHGSLARAGKVRAQTPK
>Syphacia-muris/72-89
KVHGSLARAGKVRAQTPK
>Enterobius-vermicularis/72-89
KVHGSLARAGKVRAQTPK
>Toxocara-canis/72-89
KVHGSLARAGKVRAQTPK
>Steinernema-carpocapsae/72-89
KVHGSLARAGKVRAQTPK
>Triatoma-infestans/72-89
KVHGSLARAGKVKGQTPK
>Triatoma-matogrossensis/72-89
KVHGSLARAGKVKGQTPK
>Fasciolopsis-buski/72-89
KVHGSLARAGKVRAQTPK
>Dipetalogaster-maximus/72-89
KVHGSLARAGKVKGQTPK
>Ascaris-suum/72-89
KVHGSLARAGKVRAQTPK
>Ascaris-lumbricoides/72-89
KVHGSLARAGKVRAQTPK
>Auanema-sp.-JU1783/72-89
KVHGSLARAGKVRAQTPK
>Bursaphelenchus-okinawaensis/72-89
KVHGSLARAGKVRAQTPK
>Agrilus-planipennis/72-89
KVHGSLARAGKVKGQTPK
>Bursaphelenchus-xylophilus/72-89
KVHGSLARAGKVRAQTPK
>Acanthocheilonema-viteae/72-89
KVHGSLARAGKVRAQTPK
>Photinus-pyralis/72-89
KVHGSLARAGKVKGQTPK
>Strongyloides-papillosus/72-89
KVHGSLARAGKVRAQTPK
>Danaus-plexippus-plexippus/72-89
KVHGSLARAGKVKGQTPK
>Parastrongyloides-trichosuri/72-89
KVHGSLARAGKVRAQTPK
>Strongyloides-stercoralis/72-89
KVHGSLARAGKVRAQTPK
>Strongyloides-ratti/72-89
KVHGSLARAGKVRAQTPK
>Loa-loa/72-89
KVHGSLARAGKVRAQTPK
>Brugia-malayi/72-89
KVHGSLARAGKVRAQTPK
>Elaeophora-elaphi/72-89
KVHGSLARAGKVRAQTPK
>Brugia-pahangi/72-89
KVHGSLARAGKVRAQTPK
>Panstrongylus-megistus/72-89
KVHGSLARAGKVKGQTPK
>Onchocerca-ochengi/72-89
KVHGSLARAGKVRAQTPK
>Dascillus-cervinus/72-89
KVHGSLARAGKVKGQTPK
>Onchocerca-flexuosa/72-89
KVHGSLARAGKVRAQTPK
>Setaria-digitata/72-89
KVHGSLARAGKVRAQTPK
>Cercopithifilaria-johnstoni/72-89
KVHGSLARAGKVRAQTPK
>Carabus-granulatus/72-89
KVHGSLARAGKVKGQTPK
>Neodiprion-lecontei/72-89
KVHGSLARAGKVKGQTPK
>Apis-mellifera/72-89
KVHGSLARAGKVKAQTPK
>Bombus-impatiens/72-89
KVHGSLARAGKVKAQTPK
>Clonorchis-sinensis/72-89
KVHGSLARAGKVRGQTPK
>Pieris-macdunnoughi/72-89
KVHGSLARAGKVKGQTPK
>Daphnia-pulex/72-89
KVHGSLARAGKVKHQTPK
>Apis-cerana-cerana/72-89
KVHGSLARAGKVKAQTPK
>Acartia-pacifica/72-89
KVPGSLARAGKVRGQTPK
>Melipona-quadrifasciata/72-89
KVHGSLARAGKVKAQTPK
>Cotesia-typhae/72-89
KVHGSLARAGKVKGQTPK
>Bombus-terrestris/72-89
KVHGSLARAGKVKAQTPK
>Frieseomelitta-varia/72-89
KVHGSLARAGKVKAQTPK
>Dufourea-novaeangliae/72-89
KVHGSLARAGKVKAQTPK
>Pseudodiaptomus-poplesia/72-89
KVHGSLARAGKVRGQTPK
>Bombus-vosnesenskii/72-89
KVHGSLARAGKVKAQTPK
>Bombus-bifarius/72-89
KVHGSLARAGKVKAQTPK
>Buteo-japonicus/72-89
KVHGSLARAGKVRGQTPK
>Heliconius-melpomene-cythera/72-89
KVHGSLARAGKVKGQTPK
>Euphydryas-aurinia/72-89
KVHGSLARAGKVKGQTPK
>Solenopsis-invicta/72-89
KVHGSLARAGKVKAQTPK
>Daphnia-galeata/72-89
KVHGSLARAGKVKHQTPK
>Bicyclus-anynana/72-89
KVHGSLARAGKVKGQTPK
>Cimex-lectularius/72-89
KVHGSLARAGKVKGQTPK
>Lygus-hesperus/72-89
KVHGSLARAGKVKGQTPK
>Opisthorchis-viverrini/72-89
KVHGSLARAGKVRGQTPK
>Vanessa-tameamea/72-89
KVHGSLARAGKVKGQTPK
>Microbotryum-saponariae/72-89
KVHGSLARAGKVRSQTPK
>Vespula-vulgaris/72-89
KVHGSLARAGKVKAQTPK
>Anopheles-quadriannulatus/72-89
KVHGSLARAGKVRGQTPK
>Tortanus-forcipatus/72-89
KVHGSLARAGKVRGQTPK
>Georissus-sp.-APV-2005/72-89
KVHGSLARAGKVKGQTPK
>Anopheles-arabiensis/72-89
KVHGSLARAGKVKGQTPK
>Lonomia-obliqua/72-89
KVHGSLARAGKVKGQTPK
>Phoronis-muelleri/72-89
KVHGSLARAGKVKGQTPK
>Scarabaeus-laticollis/72-89
KVHGSLARAGKVKGQTPK
>Heliothis-virescens/72-89
KVHGSLARAGKVKGQTPK
>Trichoplusia-ni/72-89
KVHGSLARAGKVKGQTPK
>Allacma-fusca/72-89
KVHGSLARAGKVKGQTPK
>Xenopsylla-cheopis/72-89
KVHGSLARAGKVKGQTPK
>Bombyx-mori/72-89
KVHGYLARAGKVKGQTPK
>Chrysodeixis-includens/72-89
KVHGSLARAGKVKGQTPK
>Anopheles-gambiae/72-89
KVHGSLARAGKVKGQTPK
>Anopheles-stephensi/72-89
KVHGSLARAGKVKGQTPK
>Anopheles-coluzzii/72-89
KVHGSLARAGKVKGQTPK
>Anopheles-farauti/72-89
KVHGSLARAGKVKGQTPK
>Anopheles-atroparvus/72-89
KVHGSLARAGKVKGQTPK
>Anopheles-dirus/72-89
KVHGSLARAGKVKGQTPK
>Megaselia-scalaris/72-89
KVHGSLARAGKVKGQTPK
>Diatraea-saccharalis/72-89
KVHGSLARAGKVKGQTPK
>Pectinophora-gossypiella/72-89
KVHGSLARAGKVKGQTPK
>Clastoptera-arizonana/72-89
KVHGSLARAGKVKGQTPK
>Laodelphax-striatellus/72-89
KVHGSLARAGKVKGQTPK
>Eumeta-variegata/72-89
KVHGSLARAGKVKGQTPK
>Fasciola-gigantica/72-89
KVHGSLARAGKVRAQTPK
>Bombyx-mandarina/72-89
KVHGSLARAGKVKGQTPK
>Spodoptera-exigua/72-89
KVHGSLARAGKVKGQTPK
>Papilio-dardanus/72-89
KVHGSLARAGKVKGQTPK
>Papilio-polytes/72-89
KVHGSLARAGKVKGQTPK
>Chironomus-riparius/72-89
KVHGSLARAGKVKGQTPK
>Leptotrombidium-deliense/72-89
KVHGSLARAGKVKGQTPK
>Clunio-marinus/72-89
KVHGSLARAGKVKGQTPK
>Armadillidium-nasatum/72-89
KVHGSLSRAGKVKGQTPK
>Dinothrombium-tinctorium/72-89
KVHGSLARAGKVKGQTPK
>Corethrella-appendiculata/72-89
KVHGSLARAGKVKGQTPK
>Fopius-arisanus/72-89
KVHGSLARAGKVKGQTPK
>Rhodnius-prolixus/72-89
KVHGSLARAGKVKGQTPK
>Lysiphlebus-testaceipes/72-89
KVHGSLARAGKVKGQTPK
>Ladona-fulva/72-89
KVHGSLARAGKVKNQTPK
>Pantala-flavescens/72-89
KVHGSLARAGKVKNQTPK
>Anopheles-funestus/72-89
KVHGSLARAGKVKGQTPK
>Anopheles-minimus/72-89
KVHGSLARAGKVKGQTPK
>Phlebotomus-kandelakii/72-89
KVHGSLARAGKVKGQTPK
>Anopheles-melas/72-89
KVHGSLARAGKVKGQTPK
>Anopheles-merus/72-89
KVHGSLARAGKVKGQTPK
>Anopheles-culicifacies/72-89
KVHGSLARAGKVKGQTPK
>Galleria-mellonella/72-89
KVHGSLARAGKVKGQTPK
>Nyssomyia-neivai/72-89
KVHGSLARAGKVKGQTPK
>Pseudolycoriella-hygida/72-89
KVHGSLARAGKVKGQTPK
>Phlebotomus-papatasi/72-89
KVHGSLARAGKVKGQTPK
>Lutzomyia-longipalpis/72-89
KVHGSLARAGKVKGQTPK
>Caenorhabditis-angaria/72-89
KVHGSLARAGKVRAQTPK
>Caenorhabditis-japonica/72-89
KVHGSLARAGKVRAQTPK
>Caenorhabditis-bovis/72-89
KVHGSLARAGKVRAQTPK
>Caenorhabditis-tropicalis/72-89
KVHGSLARAGKVRAQTPK
>Caenorhabditis-latens/72-89
KVHGSLARAGKVRAQTPK
>Caenorhabditis-sp.-36-PRJEB53466/72-89
KVHGSLARAGKVRAQTPK
>Ceutorhynchus-assimilis/72-89
KVHGSLARAGKVKGQTPK
>Hister-sp.-APV-2005/72-89
KVHGSLARAGKVKGQTPK
>Ignelater-luminosus/72-89
KVHGSLARAGKVKGQTPK
>Diploscapter-pachys/72-89
KVHGSLARAGKVRAQTPK
>Caenorhabditis-auriculariae/72-89
KVHGSLARAGKVRAQTPK
>Chrysomela-tremula/72-89
KVHGSLARAGKVKGQTPK
>Panagrolaimus-sp.-ES5/72-89
KVHGSLARAGKVRAQTPK
>Panagrolaimus-superbus/72-89
KVHGSLARAGKVRAQTPK
>Panagrolaimus-sp.-PS1159/72-89
KVHGSLARAGKVRAQTPK
>Arion-vulgaris/72-89
KVHGSLARAGKVRAQTPK
>Rhabditophanes-sp.-KR3021/72-89
KVHGSLARAGKVRAQTPK
>Pristionchus-pacificus/72-89
KVHGSLARAGKVRAQTPK
>Caenorhabditis-nigoni/72-89
KVHGSLARAGKVRAQTPK
>Caenorhabditis-briggsae/72-89
KVHGSLARAGKVRAQTPK
>Caenorhabditis-remanei/72-89
KVHGSLARAGKVRAQTPK
>Dendroctonus-ponderosae/72-89
KVHGSLARAGKVKGQTPK
>Caenorhabditis-elegans/72-89
KVHGSLARAGKVRAQTPK
>Asbolus-verrucosus/72-89
KVHGSLARAGKVRGQTPK
>Acyrthosiphon-pisum/72-89
KVHGSLARAGKVKGQTPK
>Opisthorchis-felineus/72-89
KVHGSLARAGKVRGQTPK
>Cinara-cedri/72-89
KVHGSLARAGKVKGQTPK
>Danaus-chrysippus/72-89
KVHGSLARAGKVKGQTPK
>Sipha-flava/72-89
KVHGSLARAGKVKGQTPK
>Frankliniella-occidentalis/72-89
KVHGSLARAGKVKGQTPK
>Aceria-tosichella/72-89
KVHGSLARAGKVKGQTPK
>Thrips-palmi/72-89
KVHGSLARAGKVKGQTPK
>Zootermopsis-nevadensis/72-89
KVHGSLARAGKVKGQTPK
>Coptotermes-formosanus/72-89
KVHGSLARAGKVKGQTPK
>Acanthoscelides-obtectus/72-89
KVHGSLARAGKVKGQTPK
>Callosobruchus-maculatus/72-89
KVHGSLARAGKVKGQTPK
>Phaedon-cochleariae/72-89
KVHGSLARAGKVKGQTPK
>Tribolium-castaneum/72-89
KVHGSLARAGKVKGQTPK
>Rhynchophorus-ferrugineus/72-89
KVHGSLARAGKVKGQTPK
>Phyllotreta-striolata/72-89
KVHGSLARAGKVKGQTPK
>Psylliodes-chrysocephala/72-89
KVHGSLARAGKVKGQTPK
>Brassicogethes-aeneus/72-89
KVHGSLARAGKVKGQTPK
>Diabrotica-virgifera-virgifera/72-89
KVHGSLARAGKVKGQTPK
>Diabrotica-balteata/72-89
KVHGSLARAGKVKGQTPK
>Strigamia-maritima/73-90
KVHGSLARAGKVKGQTPK
>Octopus-bimaculoides/73-90
KVHGSLARAGKVKGQTPK
>Anopheles-marajoara/73-90
KVHGSLARAGKVKGQTPK
>Anopheles-braziliensis/73-90
KVHGSLARAGKVKGQTPK
>Pediculus-humanus-subsp.-corporis/73-90
KVHGSLARAGKVKGQTPK
>Anopheles-triannulatus/73-90
KVHGSLARAGKVKGQTPK
>Paragonimus-westermani/73-90
KVHGSLARAGKVRGQTPK
>Culex-tarsalis/73-90
KVHGSLARAGKVKGQTPK
>Anopheles-darlingi/73-90
KVHGSLARAGKVKGQTPK
>Hermetia-illucens/73-90
KVHGSLARAGKVKGQTPK
>Tabanus-bromius/73-90
KVHGSLARAGKVKGQTPK
>Homalodisca-liturata/73-90
KVHGSLARAGKVKGQTPK
>Spodoptera-littoralis/73-90
KVHGSLARAGKVKGQTPK
>Spodoptera-frugiperda/73-90
KVHGSLARAGKVKGQTPK
>Spodoptera-litura/73-90
KVHGSLARAGKVKGQTPK
>Schistosoma-margrebowiei/73-90
KVHGSLARAGKVRGQTPK
>Schistosoma-curassoni/73-90
KVHGSLARAGKVRGQTPK
>Schistosoma-haematobium/73-90
KVHGSLARAGKVRGQTPK
>Schistosoma-bovis/73-90
KVHGSLARAGKVRGQTPK
>Schistosoma-japonicum/73-90
KVHGSLARAGKVRGQTPK
>Candidula-unifasciata/73-90
NVHGTLASAGKVRGQTPE
>Schistosoma-mansoni/73-90
KVHGSLARAGKVRGQTPK
>Aedes-albopictus/73-90
KVHGSLARAGKVKGQTPK
>Polypedilum-vanderplanki/73-90
KVHGSLARAGKVKGQTPK
>Aedes-aegypti/73-90
KVHGSLARAGKVKGQTPK
>Paragonimus-heterotremus/73-90
KVHGSLARAGKVRGQTPK
>Schistosoma-mattheei/73-90
KVHGSLARAGKVRGQTPK
>Suricata-suricatta/73-90
KVHGFLACAGKVGGQTPK
>Mizuhopecten-yessoensis/73-90
KVHGSLARAGKVKGQTPK
>Camelus-dromedarius/75-90
KVHGSLARAGKVAKQE--
>Pinctada-fucata/73-90
KVHGSLARAGKVKGQTPK
>Argopecten-irradians/73-90
KVHGSLARAGKVKGQTPK
>Ornithodoros-coriaceus/73-90
KVHGSLARAGKVKGQTPK
>Anopheles-epiroticus/73-90
KVHGSLARAGKVKGQTPK
>Crassostrea-virginica/73-90
KVHGSLARAGKVKGQTPK
>Lottia-gigantea/73-90
KVHGSLARAGKVRGQTPK
>Novocrania-anomala/73-90
KVHGSLARAGKVKGQTPK
>Elysia-chlorotica/73-90
KVHGSLARAGKVRGQTPK
>Pectinaria-gouldii/73-90
KVHGSLARAGKVKGQTPK
>Mytilus-galloprovincialis/73-90
KVHGSLARAGKVKGQTPK
>Dimorphilus-gyrociliatus/73-90
KVHGSLARAGKVKGQTPK
>Sphaerius-sp.-APV-2005/73-90
KVHGSLARAGKVKQQTPK
>Maconellicoccus-hirsutus/73-90
KVHGSLARAGKVKGQTPK
>Stegodyphus-mimosarum/73-90
KVHGSLARAGKVKGQTPK
>Dolomedes-sulfureus/73-90
KVHGSLARAGKVKGQTPK
>Aphis-gossypii/73-90
KVHGSLARAGKVKGQTPK
>Graphocephala-atropunctata/73-90
KVHGSLARAGKVKGQTPK
>Melanaphis-sacchari/73-90
KVHGSLARAGKVKGQTPK
>Trichonephila-inaurata-madagascariensis/73-90
KVHGSLARAGKVRGQTPK
>Trichonephila-clavata/73-90
KVHGSLARAGKVRGQTPK
>Argiope-bruennichi/73-90
KVHGSLARAGKVKGQTPK
>Fundulus-heteroclitus/73-90
KVHGSLARAGKVKGQTPK
>Parasteatoda-tepidariorum/73-90
KVHGSLARAGKVKGQTPK
>Araneus-ventricosus/73-90
KVHGSLARAGKVKGQTPK
>Drosophila-simulans/73-90
KVHGSLARAGKVKGQTPK
>Drosophila-mauritiana/73-90
KVHGSLARAGKVKGQTPK
>Drosophila-erecta/73-90
KVHGSLARAGKVKGQTPK
>Drosophila-melanogaster/73-90
KVHGSLARAGKVKGQTPK
>Drosophila-rhopaloa/73-90
KVHGSLARAGKVKGQTPK
>Drosophila-sechellia/73-90
KVHGSLARAGKVKGQTPK
>Drosophila-ananassae/73-90
KVHGSLARAGKVKGQTPK
>Drosophila-persimilis/73-90
KVHGSLARAGKVKGQTPK
>Drosophila-lebanonensis/73-90
KVHGSLARAGKVKGQTPK
>Drosophila-guanche/73-90
KVHGSLARAGKVKGQTPK
>Drosophila-pseudoobscura-pseudoobscura/73-90
KVHGSLARAGKVKGQTPK
>Lucilia-cuprina/73-90
KVHGSLARAGKVKGQTPK
>Musca-domestica/73-90
KVHGSLARAGKVKGQTPK
>Glossina-austeni/73-90
KVHGSLARAGKVKGQTPK
>Stomoxys-calcitrans/73-90
KVHGSLARAGKVKGQTPK
>Haematobia-irritans/73-90
KVHGSLARAGKVKGQTPK
>Glossina-morsitans-morsitans/73-90
KVHGSLARAGKVKGQTPK
>Glossina-fuscipes-fuscipes/73-90
KVHGSLARAGKVKGQTPK
>Glossina-brevipalpis/73-90
KVHGSLARAGKVKGQTPK
>Glossina-pallidipes/73-90
KVHGSLARAGKVKGQTPK
>Glossina-palpalis-gambiensis/73-90
KVHGSLARAGKVKGQTPK
>Schistocephalus-solidus/73-90
KVHGSLSRAGKVRGQTPK
>Bactrocera-latifrons/73-90
KVHGSLARAGKVKGQTPK
>Gongylonema-pulchrum/73-90
KVHGSLARAGKVRAQTPK
>Zeugodacus-cucurbitae/73-90
KVHGSLARAGKVKGQTPK
>Bactrocera-dorsalis/73-90
KVHGSLARAGKVKGQTPK
>Penaeus-vannamei/73-90
KVHGSLSRAGKVKGQTPV
>Sousa-chinensis/73-90
KVHGSLTRARKVRGQIPK
>Fasciola-hepatica/73-90
KVHGSLARAGKVRAQTPK
>Biomphalaria-glabrata/73-90
KVHGSLARAGKVRGQTPK
>Sphaeroforma-arctica-JP610/73-90
KVHGSLSRAGKVKAQTPK
>Drosophila-mojavensis/73-90
KVHGSLARAGKVKGQTPK
>Drosophila-hydei/73-90
KVHGSLARAGKVKGQTPK
>Drosophila-navojoa/73-90
KVHGSLARAGKVKGQTPK
>Drosophila-virilis/73-90
KVHGSLARAGKVKGQTPK
>Drosophila-busckii/73-90
KVHGSLARAGKVKGQTPK
>Drosophila-willistoni/73-90
KVHGSLARAGKVKGQTPK
>Drosophila-kikkawai/73-90
KVHGSLARAGKVKGQTPK
>Ceratitis-capitata/73-90
KVHGSLARAGKVKGQTPK
>Drosophila-albomicans/73-90
KVHGSLARAGKVKGQTPK
>Drosophila-grimshawi/73-90
KVHGSLARAGKVKGQTPK
>Mesocestoides-corti/73-90
KVHGSLARAGKVRGQTPK
>Eriocheir-sinensis/73-90
KVHGSLSRAGKVKGQTPK
>Hydatigena-taeniaeformis/73-90
KVHGSLARAGKVRGQTPK
>Rodentolepis-nana/73-90
KVHGSLARAGKVRGQTPK
>Trachymyrmex-zeteki/73-90
KVHGSLARAGKVKAQTPK
>Spirometra-erinaceieuropaei/73-90
KVHGSLSRAGKVRGQTPK
>Echinococcus-multilocularis/73-90
KVHGSLARAGKVRGQTPK
>Echinococcus-granulosus/73-90
KVHGSLARAGKVRGQTPK
>Cyprideis-torosa/73-90
KVHGSLARAGKVKGQTPK
>Taenia-asiatica/73-90
KVHGSLARAGKVRGQTPK
>Hyalella-azteca/73-90
KVHGSLSRAGKVKGQTPK
>Hymenolepis-diminuta/73-90
KVHGSLARAGKVRGQTPK
>Hirondellea-gigas/73-90
KVHGSLSRAGKVKGQTPK
>Penaeus-monodon/73-90
KVHGSLSRAGKVKGQTPK
>Pomacea-canaliculata/74-91
KVHGSLARAGKVRGQTPK
>Blomia-tropicalis/74-91
KVHGSLARAGKVKGQTPK
>Isometrus-maculatus/74-91
KVHGSLARAGKVKGQTPK
>Romanomermis-culicivorax/74-91
KVHGSLARAGKVRGQTPK
>Ixodes-pacificus/74-91
KVHGSLARAGKVKGQTPK
>Puma-concolor/74-91
KVHGSLARAGKVRGQTPK
>Esox-lucius/74-91
KVHGSLARAGKVRGQTPK
>Phytophthora-fragariae/74-91
KVHGSLARAGKVKGQTPK
>Suberites-domuncula/74-91
KVHGSLARAGKVRGQTPK
>Bison-bison-bison/74-91
KVHGSLACAGKVRGQTSK
>Phytophthora-rubi/74-91
KVHGSLARAGKVKGQTPK
>Sarcoptes-scabiei/74-91
KVHGSLARAGKVRAQTPK
>Hadrurus-spadix/74-91
KVHGSLARAGKVKGQTPK
>Dermatophagoides-pteronyssinus/74-91
KVHGSLARAGKVRAQTPK
>Dermatophagoides-farinae/74-91
KVHGSLARAGKVRAQTPK
>Hanusia-phi/74-91
KQHGSLARAGKVRGQTPK
>Guillardia-theta-(strain-CCMP2712)/74-91
KQHGSLARAGKVRGQTPK
>Capitella-teleta/74-91
KVHGSLARAGKVKGQTPK
>Ixodes-ricinus/74-91
KVHGSLARAGKVKGQTPK
>Ornithodoros-turicata/74-91
KVHGSLARAGKVKGQTPK
>Arenicola-marina/74-91
KVHGSLARAGKVKGQTPK
>Ornithodoros-moubata/74-91
KVHGSLARAGKVKGQTPK
>Centruroides-hentzi/74-91
KVHGSLARAGKVKGQTPK
>Ictalurus-punctatus/75-92
KVHGSLARAGKVRGQTPK
>Silurus-meridionalis/75-92
KVHGSLARAGKVRGQTPK
>Nycticryphes-semicollaris/75-92
KVHGSLARAGKVRGQTPK
>Gouania-willdenowi/75-92
KVHGSLARAGKVRGQTPK
>Gasterosteus-aculeatus/75-92
KVHGSLARAGKVRGQTPK
>Cyprinodon-variegatus/75-92
KVHGSLARAGKVRGQTPK
>Oryzias-melastigma/75-92
KVHGSLARAGKVRGQTPK
>Cyclopterus-lumpus/75-92
KVHGSLARAGKVRGQTPK
>Poecilia-reticulata/75-92
KVHGSLARAGKVRGQTPK
>Poecilia-latipinna/75-92
KVHGSLARAGKVRGQTPK
>Sphaeramia-orbicularis/75-92
KVHGSLARAGKVRGQTPK
>Poecilia-formosa/75-92
KVHGSLARAGKVRGQTPK
>Poecilia-mexicana/75-92
KVHGSLARAGKVRGQTPK
>Astyanax-mexicanus/75-92
KVHGSLARAGKVRGQTPK
>Electrophorus-electricus/75-92
KVHGSLARAGKVRGQTPK
>Chanos-chanos/75-92
KVHGSLARAGKVRGQTPK
>Bagarius-yarrelli/75-92
KVHGSLARAGKVRGQTPK
>Triplophysa-tibetana/75-92
KVHGSLARAGKVRGQTPK
>Periophthalmus-magnuspinnatus/75-92
KVHGSLARAGKVRGQTPK
>Takifugu-flavidus/75-92
KVHGSLARAGKVRGQTPK
>Neogobius-melanostomus/75-92
KVHGSLARAGKVRGQTPK
>Takifugu-bimaculatus/75-92
KVHGSLARAGKVRGQTPK
>Takifugu-rubripes/75-92
KVHGSLARAGKVRGQTPK
>Callorhinchus-milii/75-92
KVHGSLARARKVKGQTPK
>Tetraodon-nigroviridis/75-92
KVHGSLARAGKVRGQTPK
>Dissostichus-mawsoni/75-92
KVHGSLARAGKVRGQTPK
>Oryzias-sinensis/75-92
KVHGSLARAGKVRGQTPK
>Oncorhynchus-masou-formosanus/75-92
KVHGSLARAGKVRGQTPK
>Hucho-hucho/75-92
KVHGSLARAGKVRGQTPK
>Trichuris-suis/75-92
KVHGSLARAGKVKGQTPK
>Gymnodraco-acuticeps/75-92
KVHGSLARAGKVRGQTPK
>Paramormyrops-kingsleyae/75-92
KVHGSLARAGKVRGQTPK
>Notothenia-coriiceps/75-92
KVHGSLARAGKVRGQTPK
>Albula-goreensis/75-92
KVHGSLARAGKVRGQTPK
>Cottoperca-gobio/75-92
KVHGSLARAGKVRGQTPK
>Denticeps-clupeoides/75-92
KVHGSLARAGKVRGQTPK
>Tupaia-chinensis/75-92
KVRVSLARAGRVRAQTPK
>Clupea-harengus/75-92
KVHGSLARAGKVRGQTPK
>Molossus-molossus/75-92
KVHGSLACAGKVRGQTPK
>Fukomys-damarensis/75-92
KALGFLAWAGKVRGQTPQ
>Sinocyclocheilus-anshuiensis/75-92
KVHGSLARAGKVRGQTPK
>Amphiprion-ocellaris/75-92
KVHGSLARAGKVRGQTPK
>Amphiprion-percula/75-92
KVHGSLARAGKVRGQTPK
>Labrus-bergylta/75-92
KVHGSLARAGKVRGQTPK
>Sinocyclocheilus-grahami/75-92
KVHGSLARAGKVRGQTPK
>Mustela-putorius-furo/75-92
EVHGSLSHAGRVRGQTPK
>Salmo-trutta/75-92
KVHGSLARAGKVRGQTPK
>Trichuris-muris/75-92
KVHGSLARAGKVKGQTPK
>Hydra-vulgaris/75-92
KVHGSLARAGKVKGQTPK
>Intoshia-linei/75-92
KVHGSLASAGKVKSSTPK
>Pan-troglodytes/75-92
KVHGSLARAGKLRGQTPK
>Hebeloma-cylindrosporum-h7/75-92
IVHGSLARAGKVKSQTPK
>Geotrypetes-seraphini/75-92
KVHGSLARAGKVRGQTSK
>Latimeria-chalumnae/75-92
KVHGSLARAGKVRGQTPK
>Hirundo-rustica-rustica/75-92
KVHGSLARAGKVRGQTPK
>Vireo-altiloquus/75-92
KVHGSLARAGKVRGQTPK
>Anser-cygnoides/75-92
KVHGSLARAGKVRGQTPK
>Chrysolophus-pictus/75-92
KVHGSLARAGKVRGQTPK
>Aythya-fuligula/75-92
KVHGSLARAGKVRGQTPK
>Anas-zonorhyncha/75-92
KVHGSLARAGKVRGQTPK
>Ranitomeya-imitator/75-92
KVHGSLARAGKVRGQTPK
>Hymenochirus-boettgeri/75-92
KVHGSLARAGKVRGQTPK
>Muraenolepis-orangiensis/75-92
KVHGSLARAGKVRGQTPK
>Camelus-ferus/75-92
KVHGSLGRAGKVRGQTPK
>Xenopus-tropicalis/75-92
KVHGSLARAGKVRGQTPK
>Dicentrarchus-labrax/75-92
KVHGSLARAGKVRGQTPK
>Parambassis-ranga/75-92
KVHGSLARAGKVRGQTPK
>Solea-senegalensis/75-92
KVHGSLARAGKVRGQTPK
>Geospiza-parvula/75-92
KVHGSLARAGKVRGQTPK
>Eptatretus-burgeri/75-92
KVHGSLARAGKVKGQTPK
>Crotalus-horridus/75-92
KVHGSLARAGKVRGQTPK
>Boiga-irregularis/75-92
KVHGSLARAGKVRGQTPK
>Scleropages-formosus/75-92
KVHGSLARAGKVRGQTPK
>Agkistrodon-contortrix-contortrix/75-92
KVHGSLARAGKVRGQTPK
>Ophiophagus-hannah/75-92
KVHGSLARAGKVRGQTPK
>Notechis-scutatus/75-92
KVHGSLARAGKVRGQTPK
>Thamnophis-sirtalis/75-92
KVHGSLARAGKVRGQTPK
>Pantherophis-guttatus/75-92
KVHGSLARAGKVRGQTPK
>Labeo-rohita/75-92
KVHGSLARAGKVRGQTPK
>Danio-rerio/75-92
KVHGSLARAGKVRGQTPK
>Dromaius-novaehollandiae/75-92
KVHGSLARAGKVRGQTPK
>Carassius-auratus/75-92
KVHGSLARAGKVRGQTPK
>Crotalus-adamanteus/75-92
KVHGSLARAGKVRGQTPK
>Pygocentrus-nattereri/75-92
KVHGSLARAGKVRGQTPK
>Bothriechis-nubestris/75-92
KVHGSLARAGKVRGQTPK
>Bothriechis-nigroviridis/75-92
KVHGSLARAGKVRGQTPK
>Siniperca-chuatsi/75-92
KVHGSLARAGKVRGQTPK
>Etheostoma-spectabile/75-92
KVHGSLARAGKVRGQTPK
>Epinephelus-coioides/75-92
KVHGSLARAGKVRGQTPK
>Nothobranchius-kuhntae/75-92
KVHGSLARAGKVRGQTPK
>Sander-lucioperca/75-92
KVHGSLARAGKVRGQTPK
>Myripristis-murdjan/75-92
KVHGSLARAGKVRGQTPK
>Cynoglossus-semilaevis/75-92
KVHGSLARAGKVRGQTPK
>Monopterus-albus/75-92
KVHGSLARAGKVRGQTPK
>Lynx-canadensis/75-92
KIHHSLARAGKVRGQTPK
>Nothobranchius-rachovii/75-92
KVHGSLARAGKVRGQTPK
>Nothobranchius-pienaari/75-92
KVHGSLARAGKVRGQTPK
>Austrofundulus-limnaeus/75-92
KVHGSLARAGKVRGQTPK
>Nothobranchius-korthausae/75-92
KVHGSLARAGKVRGQTPK
>Nothobranchius-kadleci/75-92
KVHGSLARAGKVRGQTPK
>Platysternon-megacephalum/75-92
KVHGSLARAGKVRGQTPK
>Culex-quinquefasciatus/75-92
KVHGSLARAGNVKGKRPK
>Nothobranchius-furzeri/75-92
KVHGSLARAGKVRGQTPK
>Lates-calcarifer/75-92
KVHGSLARAGKVRGQTPK
>Stegastes-partitus/75-92
KVHGSLARAGKVRGQTPK
>Myotis-brandtii/75-92
KVHGSLARAGKVRGQTPK
>Seriola-lalandi-dorsalis/75-92
KVHGSLARAGKVRGQTPK
>Seriola-dumerili/75-92
KVHGSLARAGKVRGQTPK
>Muntiacus-muntjak/75-92
KVHGSLACAGKVRGQTPK
>Gadus-morhua/75-92
KVHGSLARAGKVRGQTPK
>Bos-mutus-grunniens/75-92
KVHGSLARAGKVRGQTPK
>Muntiacus-reevesi/75-92
KVHGSLARAGKVRGQTPK
>Pundamilia-nyererei/75-92
KVHGSLARAGKVRGQTPK
>Neolamprologus-brichardi/75-92
KVHGSLARAGKVRGQTPK
>Iconisemion-striatum/75-92
KVHGSLARAGKVRGQTPK
>Salarias-fasciatus/75-92
KVHGSLARAGKVRGQTPK
>Betta-splendens/75-92
KVHGSLARAGKVRGQTPK
>Anabas-testudineus/75-92
KVHGSLARAGKVRGQTPK
>Maylandia-zebra/75-92
KVHGSLARAGKVRGQTPK
>Echeneis-naucrates/75-92
KVHGSLARAGKVRGQTPK
>Lynx-pardinus/75-92
KVHGSLARAGKVRGQTPK
>Crocuta-crocuta/75-92
KVHGSLARAGKVRGQTPK
>Theropithecus-gelada/75-92
KVHGSLARAGKVRGQTPK
>Pteropus-alecto/75-92
KVHGSLARAGKVRGQTPK
>Acinonyx-jubatus/75-92
KVHGSLARAGKVRGQTPK
>Panthera-tigris-altaica/75-92
KVHGSLARAGKVRGQTPK
>Sapajus-apella/75-92
KVHGSLARAGKVRGQTPK
>Sarcophilus-harrisii/75-92
KVHGSLARAGKVRGQTPK
>Pipistrellus-kuhlii/75-92
KVHGSLARAGKVRGQTPK
>Phascolarctos-cinereus/75-92
KVHGSLARAGKVRGQTPK
>Callithrix-jacchus/75-92
KVHGSLARAGKVRGQTPK
>Pteropus-vampyrus/75-92
KVHGSLARAGKVRGQTPK
>Hipposideros-armiger/75-92
KVHGSLARAGKVRGQTPK
>Cebus-imitator/75-92
KVHGSLARAGKVRGQTPK
>Propithecus-coquereli/75-92
KVHGSLARAGKVRGQTPK
>Papio-anubis/75-92
KVHGSLARAGKVRGQTPK
>Chlorocebus-sabaeus/75-92
KVHGSLARAGKVRGQTPK
>Ursus-americanus/75-92
KVHGSLARAGKVRGQTPK
>Odobenus-rosmarus-divergens/75-92
KVHGSLARAGKVRGQTPK
>Ursus-maritimus/75-92
KVHGSLARAGKVRGQTPK
>Rhinopithecus-bieti/75-92
KVHGSLARAGKVRGQTPK
>Leptonychotes-weddellii/75-92
KVHGSLARAGKVRGQTPK
>Aotus-nancymaae/75-92
KVHGSLARAGKVRGQTPK
>Macaca-mulatta/75-92
KVHGSLARAGKVRGQTPK
>Macaca-fascicularis/75-92
KVHGSLARAGKVRGQTPK
>Neomonachus-schauinslandi/75-92
KVHGSLARAGKVRGQTPK
>Mesocricetus-auratus/75-92
KVHGSLARAGKVRGQTPK
>Peromyscus-maniculatus-bairdii/75-92
KVHGSLARAGKVRGQTPK
>Microcebus-murinus/75-92
KVHGSLARAGKVRGQTPK
>Trichechus-manatus-latirostris/75-92
KVHGSLARAGKVRGQTPK
>Spermophilus-dauricus/75-92
KVHGSLARAGKVRGQTPK
>Marmota-monax/75-92
KVHGSLARAGKVRGQTPK
>Urocitellus-parryii/75-92
KVHGSLARAGKVRGQTPK
>Canis-lupus-familiaris/75-92
KVHGSLARAGKVRGQTPK
>Nyctereutes-procyonoides/75-92
KVHGSLARAGKVRGQTPK
>Microtus-ochrogaster/75-92
KVHGSLARAGKVRGQTPK
>Mus-caroli/75-92
KVHGSLARAGKVRGQTPK
>Mus-musculus/75-92
KVHGSLARAGKVRGQTPK
>Vulpes-vulpes/75-92
KVHGSLARAGKVRGQTPK
>Nannospalax-galili/75-92
KVHGSLARAGKVRGQTPK
>Dipodomys-ordii/75-92
KVHGSLARAGKVRGQTPK
>Orycteropus-afer-afer/75-92
KVHGSLARAGKVRGQTPK
>Vombatus-ursinus/75-92
KVHGSLARAGKVRGQTPK
>Monodelphis-domestica/75-92
KVHGSLARAGKVRGQTPK
>Carlito-syrichta/75-92
KVHGSLARAGKVRGQTPK
>Marmota-marmota-marmota/75-92
KVHGSLARAGKVRGQTPK
>Nomascus-leucogenys/75-92
KVHGSLARAGKVRGQTPK
>Ictidomys-tridecemlineatus/75-92
KVHGSLARAGKVRGQTPK
>Homo-sapiens/75-92
KVHGSLARAGKVRGQTPK
>Jaculus-jaculus/75-92
KVHGSLARAGKVRGQTPK
>Pongo-abelii/75-92
KVHGSLARAGKVRGQTPK
>Pogona-vitticeps/75-92
KVHGSLARAGKVRGQTPK
>Phrynocephalus-forsythii/75-92
KVHGSLARAGKVRGQTPK
>Python-bivittatus/75-92
KVHGSLARAGKVRGQTPK
>Podarcis-muralis/75-92
KVHGSLARAGKVRGQTPK
>Micrurus-fulvius/75-92
KVHGSLARAGKVRGQTPK
>Laticauda-laticaudata/75-92
KVHGSLARAGKVRGQTPK
>Varanus-komodoensis/75-92
KVHGSLARAGKVRGQTPK
>Myotis-myotis/75-92
KVHGSLARAGKVRGQTPK
>Myotis-lucifugus/75-92
KVHGSLARAGKVRGQTPK
>Bos-mutus/75-92
KVHGSLARAGKVRGQTPK
>Sus-scrofa/75-92
KVHGSLARAGKVRGQTPK
>Erinaceus-europaeus/75-92
KVHGSLARAGKVRGQTPK
>Myotis-davidii/75-92
KVHGSLARAGKVRGQTPK
>Microcaecilia-unicolor/75-92
KVHGSLARAGKVRGQTPK
>Ornithorhynchus-anatinus/75-92
KVHGSLARAGKVRGQTPK
>Alligator-mississippiensis/75-92
KVHGSLARAGKVRGQTPK
>Erpetoichthys-calabaricus/75-92
KVHGSLARAGKVRGQTPK
>Pipa-carvalhoi/75-92
KVHGSLARAGKVRGQTPK
>Xenopus-laevis/75-92
KVHGSLARAGKVRGQTPK
>Eleutherodactylus-coqui/75-92
KVHGSLARAGKVRGQTPK
>Mauremys-mutica/75-92
KVHGSLARAGKVRGQTPK
>Terrapene-carolina-triunguis/75-92
KVHGSLARAGKVRGQTPK
>Chelonoidis-abingdonii/75-92
KVHGSLARAGKVRGQTPK
>Pelodiscus-sinensis/75-92
KVHGSLARAGKVRGQTPK
>Pelusios-castaneus/75-92
KVHGSLARAGKVRGQTPK
>Chelydra-serpentina/75-92
KVHGSLARAGKVRGQTPK
>Enhydra-lutris-kenyoni/75-92
KVHGSLARAGKVRGQTPK
>Ailuropoda-melanoleuca/75-92
KVHGSLARAGKVRGQTPK
>Phyllostomus-discolor/75-92
KVHGSLARAGKVRGQTPK
>Loxodonta-africana/75-92
KVHGSLARAGKVRGQTPK
>Heterocephalus-glaber/75-92
KVHGSLARAGKVRGQTPK
>Physeter-macrocephalus/75-92
KVHGSLARAGKVRGQTPK
>Octodon-degus/75-92
KVHGSLARAGKVRGQTPK
>Cavia-porcellus/75-92
KVHGSLARAGKVRGQTPK
>Otolemur-garnettii/75-92
KVHGSLARAGKVRGQTPK
>Zalophus-californianus/75-92
KVHGSLARAGKVRGQTPK
>Castor-canadensis/75-92
KVHGSLARAGKVRGQTPK
>Desmodus-rotundus/75-92
KVHGSLARAGKVRGQTPK
>Rhinolophus-ferrumequinum/75-92
KVHGSLARAGKVRGQTPK
>Bos-indicus/75-92
KVHGSLARAGKVRGQTPK
>Culex-pipiens/75-92
KVHGSLARAGKVRGQTPK
>Ixodes-scapularis/75-92
KVHGSLARAGKVRGQTPK
>Cervus-elaphus-hippelaphus/75-92
KVHGSLARAGKVRGQTPK
>Odocoileus-virginianus-texanus/75-92
KVHGSLARAGKVRGQTPK
>Ovis-aries/75-92
KVHGSLARAGKVRGQTPK
>Neophocaena-asiaeorientalis-asiaeorientalis/75-92
KVHGSLARAGKVRGQTPK
>Phocoena-sinus/75-92
KVHGSLARAGKVRGQTPK
>Tursiops-truncatus/75-92
KVHGSLARAGKVRGQTPK
>Balaenoptera-musculus/75-92
KVHGSLARAGKVRGQTPK
>Vicugna-pacos/75-92
KVHGSLARAGKVRGQTPK
>Balaenoptera-acutorostrata-scammoni/75-92
KVHGSLARAGKVRGQTPK
>Holothuria-leucospilota/75-92
KVHGSLARAGKVRGQTPK
>Astatotilapia-calliptera/75-92
KVHGSLARAGKVRGQTPK
>Trichoplax-sp.-H2/75-92
KVHGSLARAGKVKNQTPK
>Rhinopithecus-roxellana/75-92
KVHGSLARAGKVRGQTPK
>Apteryx-mantelli-mantelli/75-92
KVHGSLARAGKVRGQTPK
>Actinia-tenebrosa/75-92
KVHGSLARAGKVKSQTPK
>Nematostella-vectensis/75-92
KVHGSLARAGKVKSQTPK
>Exaiptasia-diaphana/75-92
KVHGSLARAGKVKSQTPK
>Trichoplax-adhaerens/75-92
KVHGSLARAGKVKNQTPK
>Stylophora-pistillata/75-92
KVHGSLARAGKVKGQTPK
>Ramphastos-sulfuratus/75-92
KVHGSLARAGKVRGQTPK
>Lasius-niger/75-92
KVHGSLARAGKVKAQTPK
>Lithobates-catesbeianus/75-92
KVHGSLARAGKVRGQTPK
>Onchocerca-volvulus/75-92
KVHGSLARAGKVRAQTPK
>Camponotus-floridanus/75-92
KVHGSLARAGKVKAQTPK
>Climacteris-rufus/75-92
KVHGSLARAGKVRGQTPK
>Macaca-nemestrina/75-92
KVHGSLARAGKVRGQTPK
>Gorilla-gorilla-gorilla/75-92
KVHGSLARAGKVRGQTPK
>Mandrillus-leucophaeus/75-92
KVHGSLARAGKVRGQTPK
>Amblyomma-maculatum/75-92
KVHGSLARAGKVKGQTPK
>Rhipicephalus-appendiculatus/75-92
KVHGSLARAGKVKGQTPK
>Amblyomma-aureolatum/75-92
KVHGSLARAGKVKGQPPK
>Hyalomma-excavatum/75-92
KVHGSLARAGKVKGQTPK
>Rhipicephalus-zambeziensis/75-92
KVHGSLARAGKVKGQTPK
>Varroa-destructor/75-92
KVHGSLARAGKVKGQTPK
>Amblyomma-tuberculatum/75-92
KVHGSLARAGKVKGQTPK
>Tropilaelaps-mercedesae/75-92
KVHGSLARAGKVKGQTPK
>Amblyomma-cajennense/75-92
KVHGSLARAGKVKGQTPK
>Amblyomma-sculptum/75-92
KVHGSLARAGKVKGQAPK
>Phallusia-mammillata/75-92
KVHGSLARAGKVKGQTPK
>Acanthaster-planci/75-92
KVHGSLARAGKVKGQTPK
>Flustra-foliacea/75-92
KVHGSLARAGKVKGQTPK
>Paramuricea-clavata/75-92
KVHGSLARAGKVKGQTPK
>Patiria-miniata/75-92
KVHGSLARAGKVKGQTPK
>Lingula-unguis/75-92
KVHGSLARAGKVKGQTPK
>Rhipicephalus-microplus/75-92
KVHGSLARAGKVKGQTPK
>Branchiostoma-belcheri/75-92
KVHGSLARAGKVKGQTPK
>Ciona-intestinalis/75-92
KVHGSLARAGKVKGQTPK
>Rynchops-niger/75-92
KVHGSLARAGKVRGQTPK
>Piaya-cayana/76-93
KVHGSLARAGKVRGQTPK
>Adineta-ricciae/76-93
KVHGSLARAGKVKGQTPK
>Lamprotornis-superbus/76-93
KVHGSLARAGKVRGQTPK
>Brachionus-plicatilis/76-93
KVHGSLARAGKVRGQTPK
>Brachionus-calyciflorus/76-93
KVHGSLARAGKVRGQTPK
>Durio-zibethinus/76-93
KVHGSLVRACKVRGQTPK
>Acanthochromis-polyacanthus/76-93
KVHGSLARAGKVRGQTPK
>Polarella-glacialis/76-93
KVHGSLARAGKVKNQTPK
>Oreochromis-aureus/76-93
MVHGSLARAGKVRGQTPK
>Thelohanellus-kitauei/76-93
KVHGSLARAGKVRNQTKK
>Orchesella-cincta/76-93
KVHGSLARAGKVKGQTPK
>Meloidogyne-enterolobii/77-94
KVHGSLARAGKVRAQTPK
>Meloidogyne-incognita/77-94
KVHGSLARAGKVRAQTPK
>Soboliphyme-baturini/77-94
KVHGSLARAGKVRGQTPK
>Globodera-rostochiensis/77-94
KVHGSLARAGKVRAQTPK
>Arctia-plantaginis/77-94
KVHGSLARAGKVKGQTPK
>Ziziphus-jujuba-var.-spinosa/77-94
KVHGSLARAGKVRGQTPK
>[Pythium]-brassicae/77-94
KMHGSLARAGKVKGQTPK
>Oryctes-borbonicus/77-94
KVHGSLARAGKVKGQTPK
>Acrobeloides-nanus/77-94
KVHGSLARAGKVRAQTPK
>Ditylenchus-dipsaci/77-94
KVHGSLARAGKVRAQTPK
>Palpitomonas-bilix/77-94
KVHGSLARAGKVRGQTPK
>Meloidogyne-hapla/77-94
KVHGSLARAGKVRAQTPK
>Cacopsylla-melanoneura/77-94
KVHGSLARAGKVKGQTPK
>Capsaspora-owczarzaki-(strain-ATCC-30864)/77-94
KVHGSLARAGKVRGQTPK
>Nannochloropsis-gaditana/78-95
KVHGSLARAGKVKGQTPK
>Dictyocha-speculum/78-95
KVHGSLARAGKVKGQTPK
>Fibrocapsa-japonica/78-95
KVHGSLARAGKVKGQTPK
>Hondaea-fermentalgiana/78-95
KVHGSLARAGKVKGQTPK
>Diceros-bicornis-minor/78-95
QVRGSLARAGEVRGQTPK
>Nannochloropsis-salina-CCMP1776/78-95
KVHGSLARAGKVKGQTPK
>Trichinella-sp.-T9/78-95
KVHGSLARAGKVRGQTPK
>Trichinella-nativa/78-95
KVHGSLARAGKVRGQTPK
>Trichinella-spiralis/78-95
KVHGSLARAGKVRGQTPK
>Trichinella-sp.-T6/78-95
KVHGSLARAGKVRGQTPK
>Trichinella-britovi/78-95
KVHGSLARAGKVRGQTPK
>Trichinella-patagoniensis/78-95
KVHGSLARAGKVRGQTPK
>Trichinella-murrelli/78-95
KVHGSLARAGKVRGQTPK
>Trichinella-sp.-T8/78-95
KVHGSLARAGKVRGQTPK
>Aureoumbra-lagunensis/78-95
KVHGSLARAGKVKGQTPK
>Trichinella-nelsoni/78-95
KVHGSLARAGKVRGQTPK
>Albugo-candida/78-95
KVHGSLARAGKVKGQTPK
>Albugo-laibachii-Nc14/78-95
KVHGSLARAGKVKGQTPN
>Aplanochytrium-stocchinoi/78-95
KVHGSLARAGKVKGQTPK
>Leptidea-sinapis/78-95
KVHGSLARAGKVKGQTPK
>Saprolegnia-diclina-(strain-VS20)/78-95
KVHGSLSRAGKVKNQTPK
>Blastocystis-hominis/78-95
KVHGSLTRAGKVKNQTPK
>Thraustotheca-clavata/78-95
KVHGSLSRAGKVKNQTPK
>Achlya-hypogyna/78-95
KVHGSLSRAGKVKNQTPK
>Aphanomyces-stellatus/78-95
KVHGSLSRAGKVKNQTPK
>Aphanomyces-invadans/78-95
KVHGSLSRAGKVKNQTPK
>Apolygus-lucorum/79-96
KVHGSLARAGKVKGQTPK
>Morus-notabilis/79-96
KVHGSLARAGKVRGQTPK
>Alaudala-cheleensis/79-96
KVHGSLARAGKVRGQTPK
>Myxobolus-squamalis/79-96
KVHGSLARAGKVKNQTKK
>Talaromyces-marneffei-PM1/80-97
KVHGSLARAGKVKAATPK
>Mucochytrium-quahogii/80-97
KVHGSLARAGKVKGQTPK
>Henneguya-salminicola/81-98
KLHGSLSRAGKVKNQTKK
>Eimeria-maxima/81-98
KVHGSLARAGKVKNQTPK
>Acromyrmex-insinuator/81-98
KVHGSLARAGKVKAQTPK
>Asparagus-officinalis/81-98
KVHGSLARAGKVRGQTPK
>Pararge-aegeria/82-99
KVHGSLARAGKVKGQTPK
>Pararge-aegeria-aegeria/82-99
KVHGSLARAGKVKGQTPK
>Hemiselmis-andersenii/83-100
KQHGSLARAGKVRGQTPK
>Brugia-timori/83-100
KVHGSLARAGKVRAQTPK
>Ramazzottius-varieornatus/84-101
KVHGSLARAGKVRGQTPK
>Chondrus-crispus/84-101
KVHGSLARAGKVRGQTPK
>Argulus-foliaceus/84-101
KVHGSLARAGKVKSQTTK
>Pieris-brassicae/84-101
KVHGSLARAGKVKGQTPK
>Chionoecetes-opilio/85-102
KVHGSLSRAGKVKGQTPK
>Clarias-magur/85-102
KVHGSLARAGKVRGQTPK
>Echinostoma-caproni/85-102
KVHGSLARAGKVRAQTPK
>Stichopus-japonicus/86-103
KVHGSLARAGKVRGQTPK
>Culicoides-sonorensis/86-103
KVHGSLARAGKVKGQTPK
>Puccinia-striiformis-f.-sp.-tritici-PST-78/87-104
KVHGSLARAGKVRSQCPK
>Gambusia-affinis/87-104
KVHGSLARAGKVRGQTPK
>Branchiostoma-floridae/87-104
KVHGSLARAGKVKGQTPK
>Austropuccinia-psidii-MF-1/88-105
KVHGSLARAGKVRSQTPK
>Perca-fluviatilis/89-106
KVHGSLARAGKVRGQTPK
>Pleuronectes-platessa/89-106
KVHGSLARAGKVRGQTPK
>Perca-flavescens/89-106
KVHGSLARAGKVRGQTPK
>Panagrolaimus-davidi/90-107
KQHGSLARAGKVRAQTPK
>Drosophila-gunungcola/90-107
KVHGSLARAGKVKGQTPK
>Oryzias-javanicus/90-107
KVHGSLARAGKVRGQTPK
>Haplochromis-burtoni/90-107
KVHGSLARAGKVRGQTPK
>Ancylostoma-ceylanicum/91-108
KVHGSLARAGKVRAQTPK
>Protopolystoma-xenopodis/91-108
KVHGSLARAGKVRNQTPK
>Strongylocentrotus-purpuratus/91-108
KVHGSLARAGKVRGQTPK
>Dreissena-polymorpha/92-109
KVHGSLARAGKVKGQTPK
>Pelagomonas-calceolata/92-109
KVHGSLARAGKVKGQTPK
>Cuerna-arida/92-109
KVHGSLARAGKVKGQTPK
>Mytilus-coruscus/93-110
KVHGSLARAGKVKGQTPK
>Mytilus-edulis/93-110
KVHGSLARAGKVKGQTPK
>Hypotaenidia-okinawae/93-110
KVHGSLARAGKVRGQTPK
>Vespula-pensylvanica/94-111
KVHGSLARAGKVKAQTPK
>Callorhinus-ursinus/94-111
KVHGSLARAGKVRGQTPK
>Vespula-germanica/94-111
KVHGSLARAGKVKAQTPK
>Cyprinus-carpio-carpio/94-111
KVHGSLARAGKVRGQTPK
>Strongyloides-venezuelensis/94-111
KVHGSLARAGKVRAQTPK
>Plectus-sambesii/95-112
KVHGSLARAGKVRAQTPK
>Onychostoma-macrolepis/95-112
KVHGSLARAGKVRGQTPK
>Talaromyces-rugulosus/96-113
DLMGSLARAGKVKAATPK
>Delphinapterus-leucas/96-113
KVHGSLARAGKVRGQTPK
>Synchytrium-microbalum/96-113
KVHGSLARAGKVKGQTPK
>Macrostomum-lignano/96-113
KVHGSLARAGKVRGQTPK
>Lipotes-vexillifer/96-113
KVHGSLARAGKVRGQTLK
>Necator-americanus/96-113
KVHGSLARAGKVRAQTPK
>Mastacembelus-armatus/97-114
KVHGSLARAGKVRGQTPK
>Strigops-habroptila/98-115
KVHGSLARAGKVRGQTPK
>Zosterops-borbonicus/99-116
KVHGSLARAGKVRGQTPK
>Sparus-aurata/99-116
KVHGSLARAGKVRGQTPK
>Thelazia-callipaeda/99-116
KVHGSLARAGKVRAQTPK
>Oncorhynchus-kisutch/100-117
KVHGSLARAGKVRGQTPK
>Anolis-carolinensis/100-117
KVHGSLARAGKVRGQTPK
>Candida-auris/101-118
KVHGSLARAGKVKSQTPK
>Camellia-sinensis-var.-sinensis/101-118
KVHGSLARAGKVRGQTPK
>Salvelinus-namaycush/102-119
KVHGSLARAGKVRGQTPK
>Ficedula-albicollis/104-121
KVHGSLARAGKVRGQTPK
>Menidia-menidia/104-121
KVHGSLARAGKVRGQTPK
>Sepia-pharaonis/105-122
KVHGSLARAGKVKGQTPK
>Salpingoeca-rosetta-(strain-ATCC-50818-/-BSB-021)/107-124
KVHGSLARAGKVKGQTPK
>Daphnia-magna/107-124
KVHGSLARAGKVKHQTPK
>Trichinella-pseudospiralis/107-124
KVHGSLARAGKVRGQTPK
>Cafeteria-roenbergensis/108-125
KVHGSLARAGKVRNQTPK
>Plutella-xylostella/110-127
KVHGSLARAGKVKGQTPK
>Brenthis-ino/111-128
KVHGSLARAGKVKGQTPK
>Meloidogyne-javanica/111-128
KVHGSLARAGKVRAQTPK
>Lepeophtheirus-salmonis/112-129
KVHGSLARAGKVRGQTPK
>Monodon-monoceros/113-130
KVHGSLARAGKVRGQTPK
>Pogonomyrmex-barbatus/113-130
KVHGSLARAGKVKAQTPK
>Nezara-viridula/113-130
KVHGSLARAGKVKGQTPK
>Aspergillus-awamori/117-134
KVHGSLARAGKVKSATPK
>Kryptolebias-marmoratus/117-134
KVHGSLARAGKVRGQTPK
>Riptortus-pedestris/117-134
KVHGSLARAGKVKGQTPK
>Octopus-vulgaris/118-135
KVHGSLARAGKVKGQTPK
>Hypsibius-exemplaris/118-135
KVHGSLARAGKVRGQTPK
>Clytia-hemisphaerica/119-136
KVHGSLARAGKVKGQTPK
>Owenia-fusiformis/122-139
KVHGSLARAGKVKGQTPK
>Nephila-pilipes/125-142
KVHGSLARAGKVKGQTPK
>Ancylostoma-duodenale/126-143
KVHGSLARAGKVRAQTPK
>Bemisia-tabaci/126-143
KVHGSLARAGKVKGQTPK
>Chiloscyllium-punctatum/127-144
KVHGSLARAGKVKGQTPK
>Oncorhynchus-tshawytscha/128-145
KVHGSLARAGKVRGQTPK
>Salmo-salar/128-145
KVHGSLARAGKVRGQTPK
