# Supplementary material for: Structures of Saccharolobus solfataricus initiation complexes with leaderless mRNAs highlight archaeal features and eukaryotic proximity
Source: Nat Commun. 2025 Jan 2;16:348. doi: 10.1038/s41467-024-55718-5 (PMC11698992; doi:10.1038/s41467-024-55718-5)
Supplement: Supplementary file 3 — Supplementary Data 1 [file 41467_2024_55718_MOESM3_ESM.zip › Supplementary Data/Supplementary-eS30-sequence-files/alignment-eS30-group1.fa]

>Aureobasidium-mustum/1-20
----------------------------MGKVHGSLARAGKVKSQTPK--------------
>Aureobasidium-vineae/1-20
----------------------------MGKVHGSLARAGKVKSQTPK--------------
>Xylariales-sp.-No.14919/1-20
----------------------------MGKVHGSLARAGKVKSQTPK--------------
>Cyberlindnera-fabianii/1-20
----------------------------MGKVHGSLARAGKVKSQTPK--------------
>Tetrapisispora-blattae-(strain-ATCC-34711-/-CBS-6284-/-DSM-70876-/-NBRC-10599-/-NRRL-Y-10934-/-UCD-77-7)/1-20
----------------------------MAKVHGSLARAGKVKSQTPK--------------
>Tetrapisispora-phaffii-(strain-ATCC-24235-/-CBS-4417-/-NBRC-1672-/-NRRL-Y-8282-/-UCD-70-5)/1-20
----------------------------MAKVHGSLARAGKVKSQTPK--------------
>Naumovozyma-castellii-(strain-ATCC-76901-/-BCRC-22586-/-CBS-4309-/-NBRC-1992-/-NRRL-Y-12630)/1-20
----------------------------MAKVHGSLARAGKVKSQTPK--------------
>Naumovozyma-dairenensis-(strain-ATCC-10597-/-BCRC-20456-/-CBS-421-/-NBRC-0211-/-NRRL-Y-12639)/1-20
----------------------------MAKVHGSLARAGKVKSQTPK--------------
>Vanderwaltozyma-polyspora-(strain-ATCC-22028-/-DSM-70294-/-BCRC-21397-/-CBS-2163-/-NBRC-10782-/-NRRL-Y-8283-/-UCD-57-17)/1-20
----------------------------MAKVHGSLARAGKVKSQTPK--------------
>Nadsonia-fulvescens-var.-elongata-DSM-6958/1-24
------------------------MDVIPGKVHGSLARAGKVKSQCPK--------------
>Ascoidea-rubescens-DSM-1968/1-20
----------------------------MGKVHGSLARAGKVKSQTPK--------------
>Debaryomyces-hansenii-(strain-ATCC-36239-/-CBS-767-/-BCRC-21394-/-JCM-1990-/-NBRC-0083-/-IGC-2968)/1-20
----------------------------MGKVHGSLARAGKVKSQTPK--------------
>Candida-parapsilosis-(strain-CDC-317-/-ATCC-MYA-4646)/1-20
----------------------------MGKVHGSLARAGKVKSQTPK--------------
>Candida-orthopsilosis-(strain-90-125)/1-20
----------------------------MGKVHGSLARAGKVKSQTPK--------------
>Candida-albicans-(strain-SC5314-/-ATCC-MYA-2876)/1-20
----------------------------MGKVHGSLARAGKVKSQTPK--------------
>Candida-dubliniensis-(strain-CD36-/-ATCC-MYA-646-/-CBS-7987-/-NCPF-3949-/-NRRL-Y-17841)/1-20
----------------------------MGKVHGSLARAGKVKSQTPK--------------
>Spathaspora-passalidarum-(strain-NRRL-Y-27907-/-11-Y1)/1-20
----------------------------MGKVHGSLARAGKVKSQTPK--------------
>Yarrowia-lipolytica-(strain-CLIB-122-/-E-150)/1-20
----------------------------MGKQHGSIARAGKVKSQTPK--------------
>Yarrowia-lipolytica/1-20
----------------------------MGKQHGSIARAGKVKSQTPK--------------
>Geotrichum-candidum/1-20
----------------------------MGKVHGSLARAGKVKSQTPK--------------
>Hanseniaspora-valbyensis-NRRL-Y-1626/1-20
----------------------------MAKVHGSLSRAGKVKSQTPK--------------
>Hanseniaspora-guilliermondii/1-20
----------------------------MAKVHGSLSRAGKVKSQTPK--------------
>Eremothecium-sinecaudum/1-20
----------------------------MGKVHGSLARAGKVKSQTPK--------------
>Eremothecium-cymbalariae-(strain-CBS-270.75-/-DBVPG-7215-/-KCTC-17166-/-NRRL-Y-17582)/1-20
----------------------------MGKVHGSLARAGKVKSQTPK--------------
>Zygosaccharomyces-rouxii/1-20
----------------------------MGKVHGSLARAGKVRSQTPK--------------
>Zygosaccharomyces-rouxii-(strain-ATCC-2623-/-CBS-732-/-NBRC-1130-/-NCYC-568-/-NRRL-Y-229)/1-20
----------------------------MGKVHGSLARAGKVRSQTPK--------------
>Zygosaccharomyces-bailii-(strain-CLIB-213-/-ATCC-58445-/-CBS-680-/-BCRC-21525-/-NBRC-1098-/-NCYC-1416-/-NRRL-Y-2227)/1-20
----------------------------MGKVHGSLARAGKVRSQTPK--------------
>Blastobotrys-adeninivorans/1-20
----------------------------MGKVHGSLARAGKVKSQTPK--------------
>Pichia-sorbitophila-(strain-ATCC-MYA-4447-/-BCRC-22081-/-CBS-7064-/-NBRC-10061-/-NRRL-Y-12695)/1-20
----------------------------MGKVHGSLARAGKVKSQTPK--------------
>Lachancea-fermentati/1-20
----------------------------MAKVHGSLARAGKVKSQTPK--------------
>Torulaspora-delbrueckii/1-20
----------------------------MGKVHGSLARAGKVKSQTPK--------------
>Torulaspora-globosa/1-20
----------------------------MGKVHGSLARAGKVKSQTPK--------------
>Zygotorulaspora-mrakii/1-20
----------------------------MGKVHGSLARAGKVKSQTPK--------------
>Torulaspora-sp.-CBS-2947/1-20
----------------------------MGKVHGSLARAGKVKSQTPK--------------
>Komagataella-phaffii-(strain-ATCC-76273-/-CBS-7435-/-CECT-11047-/-NRRL-Y-11430-/-Wegner-21-1)/1-20
----------------------------MGKVHGSLSRAGKVKSQTPK--------------
>Kazachstania-africana-(strain-ATCC-22294-/-BCRC-22015-/-CBS-2517-/-CECT-1963-/-NBRC-1671-/-NRRL-Y-8276)/1-20
----------------------------MGKVHGSLARAGKVKSQTPK--------------
>Candida-glabrata-(strain-ATCC-2001-/-BCRC-20586-/-JCM-3761-/-NBRC-0622-/-NRRL-Y-65-/-CBS-138)/1-20
----------------------------MAKVHGSLARAGKVKSQTPK--------------
>Candida-glabrata/1-21
---------------------------MSAKVHGSLARAGKVKSQTPK--------------
>Kazachstania-naganishii-(strain-ATCC-MYA-139-/-BCRC-22969-/-CBS-8797-/-KCTC-17520-/-NBRC-10181-/-NCYC-3082-/-Yp74L-3)/1-20
----------------------------MAKVHGSLARAGKVKSQTPK--------------
>Kazachstania-saulgeensis/1-20
----------------------------MAKVHGSLARAGKVKSQTPK--------------
>Kazachstania-barnettii/1-20
----------------------------MAKVHGSLARAGKVKSQTPK--------------
>Saccharomyces-cerevisiae-(strain-Lalvin-EC1118-/-Prise-de-mousse)/1-20
----------------------------MAKVHGSLARAGKVKSQTPK--------------
>Saccharomyces-cerevisiae-(strain-ATCC-204508-/-S288c)/1-20
----------------------------MAKVHGSLARAGKVKSQTPK--------------
>Saccharomyces-cerevisiae-(strain-YJM789)/1-20
----------------------------MAKVHGSLARAGKVKSQTPK--------------
>Saccharomyces-cerevisiae-(strain-Kyokai-no.-7-/-NBRC-101557)/1-20
----------------------------MAKVHGSLARAGKVKSQTPK--------------
>Escovopsis-weberi/1-20
----------------------------MGKVHGSLARAGKVKSQTPK--------------
>Chaetomium-sp.-MPI-SDFR-AT-0129/1-20
----------------------------MGKVHGSLARAGKVKSQTPK--------------
>Thermothielavioides-terrestris/1-20
----------------------------MGKVHGSLARAGKVKSQTPK--------------
>Thermothielavioides-terrestris-(strain-ATCC-38088-/-NRRL-8126)/1-20
----------------------------MGKVHGSLARAGKVKSQTPK--------------
>Monascus-purpureus/1-20
----------------------------MGKVHGSLARAGKVKSATPK--------------
>Elaphomyces-granulatus/1-20
----------------------------MGKVHGSLARAGKVKAATPK--------------
>Aspergillus-sp.-HF37/1-20
----------------------------MGKVHGSLARAGKVKSATPK--------------
>Aspergillus-ellipticus-CBS-707.79/1-20
----------------------------MGKVHGSLARAGKVKSATPK--------------
>Aspergillus-heteromorphus-CBS-117.55/1-20
----------------------------MGKVHGSLARAGKVKSATPK--------------
>Penicilliopsis-zonata-CBS-506.65/1-20
----------------------------MGKVHGSLARAGKVKAATPK--------------
>Aspergillus-homomorphus-(strain-CBS-101889)/1-20
----------------------------MGKVHGSLARAGKVKAATPK--------------
>Aspergillus-saccharolyticus-JOP-1030-1/1-20
----------------------------MGKVHGSLARAGKVKAATPK--------------
>Aspergillus-violaceofuscus-(strain-CBS-115571)/1-20
----------------------------MGKVHGSLARAGKVKAATPK--------------
>Aspergillus-indologenus-CBS-114.80/1-20
----------------------------MGKVHGSLARAGKVKAATPK--------------
>Aspergillus-japonicus-CBS-114.51/1-20
----------------------------MGKVHGSLARAGKVKAATPK--------------
>Aspergillus-aculeatus-(strain-ATCC-16872-/-CBS-172.66-/-WB-5094)/1-20
----------------------------MGKVHGSLARAGKVKAATPK--------------
>Aspergillus-fijiensis-CBS-313.89/1-20
----------------------------MGKVHGSLARAGKVKAATPK--------------
>Magnaporthiopsis-poae-(strain-ATCC-64411-/-73-15)/1-20
----------------------------MGKQHGSLARAGKVKSQTPK--------------
>Purpureocillium-takamizusanense/1-20
----------------------------MGKVHGSLARAGKVKSQTPK--------------
>Aspergillus-piperis-CBS-112811/1-20
----------------------------MGKVHGSLARAGKVKAATPK--------------
>Fonsecaea-pedrosoi-CBS-271.37/1-20
----------------------------MGKVHGSLARAGKVKSQTPK--------------
>Curvularia-clavata/1-20
----------------------------MGKVHGSLARAGKVKSQTPK--------------
>Venustampulla-echinocandica/1-20
----------------------------MGKVHGSLARAGKVKSQTPK--------------
>Glarea-lozoyensis-(strain-ATCC-74030-/-MF5533)/1-20
----------------------------MGKVHGSLARAGKVKSQTPK--------------
>Blumeria-graminis-f.-sp.-tritici-96224/1-20
----------------------------MGKVHGSLARAGKVKSQTPK--------------
>Fungal-sp.-(strain-No.11243)/1-20
----------------------------MGKVHGSLARAGKVKSQTPK--------------
>Aspergillus-wentii-DTO-134E9/1-20
----------------------------MGKVHGSLARAGKVKSATPK--------------
>Aspergillus-candidus/1-20
----------------------------MGKVHGSLARAGKVKSATPK--------------
>Aspergillus-taichungensis/1-20
----------------------------MGKVHGSLARAGKVKSATPK--------------
>Aspergillus-terreus-(strain-NIH-2624-/-FGSC-A1156)/1-20
----------------------------MGKVHGSLARAGKVKSATPK--------------
>Talaromyces-marneffei-(strain-ATCC-18224-/-CBS-334.59-/-QM-7333)/1-20
----------------------------MGKVHGSLARAGKVKAATPK--------------
>Aspergillus-leporis/1-20
----------------------------MGKVHGSLARAGKVKAATPK--------------
>Aspergillus-arachidicola/1-20
----------------------------MGKVHGSLARAGKVKAATPK--------------
>Aspergillus-parasiticus/1-20
----------------------------MGKVHGSLARAGKVKAATPK--------------
>Aspergillus-transmontanensis/1-20
----------------------------MGKVHGSLARAGKVKAATPK--------------
>Aspergillus-flavus-(strain-ATCC-MYA-384-/-AF70)/1-20
----------------------------MGKVHGSLARAGKVKAATPK--------------
>Aspergillus-flavus/1-20
----------------------------MGKVHGSLARAGKVKAATPK--------------
>Aspergillus-pseudonomiae/1-20
----------------------------MGKVHGSLARAGKVKAATPK--------------
>Aspergillus-minisclerotigenes/1-20
----------------------------MGKVHGSLARAGKVKAATPK--------------
>Aspergillus-tamarii/1-20
----------------------------MGKVHGSLARAGKVKAATPK--------------
>Aspergillus-nomiae-NRRL-13137/1-20
----------------------------MGKVHGSLARAGKVKAATPK--------------
>Aspergillus-bombycis/1-20
----------------------------MGKVHGSLARAGKVKAATPK--------------
>Aspergillus-pseudotamarii/1-20
----------------------------MGKVHGSLARAGKVKAATPK--------------
>Aspergillus-caelatus/1-20
----------------------------MGKVHGSLARAGKVKAATPK--------------
>Aspergillus-pseudocaelatus/1-20
----------------------------MGKVHGSLARAGKVKAATPK--------------
>Aspergillus-sergii/1-20
----------------------------MGKVHGSLARAGKVKAATPK--------------
>Aspergillus-novoparasiticus/1-20
----------------------------MGKVHGSLARAGKVKAATPK--------------
>Aspergillus-bertholletiae/1-20
----------------------------MGKVHGSLARAGKVKAATPK--------------
>Petromyces-alliaceus/1-20
----------------------------MGKVHGSLARAGKVKAATPK--------------
>Aspergillus-burnettii/1-20
----------------------------MGKVHGSLARAGKVKAATPK--------------
>Aspergillus-coremiiformis/1-20
----------------------------MGKVHGSLARAGKVKAATPK--------------
>Penicillium-expansum/1-20
----------------------------MGKVHGSLARAGKVKAATPK--------------
>Penicillium-italicum/1-20
----------------------------MGKVHGSLARAGKVKAATPK--------------
>Penicillium-nalgiovense/1-20
----------------------------MGKVHGSLARAGKVKAATPK--------------
>Penicillium-rubens-(strain-ATCC-28089-/-DSM-1075-/-NRRL-1951-/-Wisconsin-54-1255)/1-20
----------------------------MGKVHGSLARAGKVKAATPK--------------
>Penicillium-digitatum-(strain-Pd1-/-CECT-20795)/1-20
----------------------------MGKVHGSLARAGKVKAATPK--------------
>Penicillium-digitatum-(strain-PHI26-/-CECT-20796)/1-20
----------------------------MGKVHGSLARAGKVKAATPK--------------
>Penicillium-subrubescens/1-14
----------------------------MGKVHGSLARAGKV--------------------
>Xylona-heveae-(strain-CBS-132557-/-TC161)/1-20
----------------------------MGKVHGSLARAGKVKAATPK--------------
>Penicillium-oxalicum-(strain-114-2-/-CGMCC-5302)/1-20
----------------------------MGKVHGSLARAGKVKAATPK--------------
>Penicillium-steckii/1-20
----------------------------MGKVHGSLARAGKVKAATPK--------------
>Penicillium-roqueforti-(strain-FM164)/1-20
----------------------------MGKVHGSLARAGKVKAATPK--------------
>Penicillium-camemberti-(strain-FM-013)/1-20
----------------------------MGKVHGSLARAGKVKAATPK--------------
>Penicillium-polonicum/1-20
----------------------------MGKVHGSLARAGKVKAATPK--------------
>Penicillium-solitum/1-20
----------------------------MGKVHGSLARAGKVKAATPK--------------
>Penicillium-coprophilum/1-20
----------------------------MGKVHGSLARAGKVKAATPK--------------
>Penicillium-sp.-str.-#12/1-20
----------------------------MGKVHGSLARAGKVKAATPK--------------
>Penicillium-chrysogenum/1-20
----------------------------MGKVHGSLARAGKVKAATPK--------------
>Penicillium-arizonense/1-20
----------------------------MGKVHGSLARAGKVKAATPK--------------
>Penicillium-antarcticum/1-20
----------------------------MGKVHGSLARAGKVKAATPK--------------
>Penicillium-vulpinum/1-20
----------------------------MGKVHGSLARAGKVKAATPK--------------
>Penicillium-flavigenum/1-20
----------------------------MGKVHGSLARAGKVKAATPK--------------
>Botryotinia-fuckeliana-(strain-B05.10)/1-20
----------------------------MGKVHGSLARAGKVKSQTPK--------------
>Botrytis-galanthina/1-20
----------------------------MGKVHGSLARAGKVKSQTPK--------------
>Botryotinia-calthae/1-20
----------------------------MGKVHGSLARAGKVKSQTPK--------------
>Botrytis-tulipae/1-20
----------------------------MGKVHGSLARAGKVKSQTPK--------------
>Botrytis-paeoniae/1-20
----------------------------MGKVHGSLARAGKVKSQTPK--------------
>Botrytis-hyacinthi/1-20
----------------------------MGKVHGSLARAGKVKSQTPK--------------
>Botryotinia-narcissicola/1-20
----------------------------MGKVHGSLARAGKVKSQTPK--------------
>Botryotinia-convoluta/1-20
----------------------------MGKVHGSLARAGKVKSQTPK--------------
>Botrytis-elliptica/1-20
----------------------------MGKVHGSLARAGKVKSQTPK--------------
>Botrytis-porri/1-20
----------------------------MGKVHGSLARAGKVKSQTPK--------------
>Botrytis-fragariae/1-20
----------------------------MGKVHGSLARAGKVKSQTPK--------------
>Botrytis-byssoidea/1-20
----------------------------MGKVHGSLARAGKVKSQTPK--------------
>Botryotinia-fuckeliana-(strain-T4)/1-20
----------------------------MGKVHGSLARAGKVKSQTPK--------------
>Epichloe-festucae-(strain-Fl1)/1-20
----------------------------MGKVHGSLARAGKVKSQTPK--------------
>Claviceps-arundinis/1-20
----------------------------MGKVHGSLARAGKVKSQTPK--------------
>Pochonia-chlamydosporia-123/1-20
----------------------------MGKVHGSLARAGKVKSQTPK--------------
>Paracoccidioides-brasiliensis/1-20
----------------------------MGKVHGSLARAGKVKSQTPK--------------
>Dimargaris-cristalligena/1-20
----------------------------MGKVHGSLARAGKVKSQCPK--------------
>Mortierella-isabellina/1-20
----------------------------MGKVHGSLARAGKVKSQTPK--------------
>Rhizopus-microsporus/1-20
----------------------------MGKVHGSLARAGKVKSQTPK--------------
>Rhizopus-azygosporus/1-20
----------------------------MGKVHGSLARAGKVKSQTPK--------------
>Syncephalastrum-racemosum/1-20
----------------------------MGKVHGSLARAGKVKSQTPK--------------
>Circinella-minor/1-20
----------------------------MGKVHGSLARAGKVKSQTPK--------------
>Apophysomyces-sp.-BC1034/1-20
----------------------------MGKVHGSLARAGKVKSQTPK--------------
>Choanephora-cucurbitarum/1-20
----------------------------MGKVHGSLARAGKVKSQTPK--------------
>Mucor-circinelloides-f.-lusitanicus/1-20
----------------------------MGKVHGSLARAGKVKSQCPK--------------
>Mucor-plumbeus/1-20
----------------------------MGKVHGSLARAGKVKSQCPK--------------
>Mucor-circinelloides-f.-circinelloides-(strain-1006PhL)/1-20
----------------------------MGKVHGSLARAGKVKSQCPK--------------
>Rhizopus-delemar-(strain-RA-99-880-/-ATCC-MYA-4621-/-FGSC-9543-/-NRRL-43880)/1-20
----------------------------MGKVHGSLARAGKVKSQTPK--------------
>Absidia-repens/1-20
----------------------------MGKVHGSLARAGKVKSQCPK--------------
>Hesseltinella-vesiculosa/1-21
---------------------------MNGKVHGSLARAGKVKSQTPK--------------
>Thamnidium-elegans/1-20
----------------------------MGKVHGSLARAGKVKSQCPK--------------
>Lunasporangiospora-selenospora/1-34
--------------MLIEFIFYEIAHTWKGKVHGSLARAGKVKSQTPK--------------
>Lobosporangium-transversale/1-31
-----------------MVYNDLHYLPFLGKVHGSLARAGKVKSQTPK--------------
>Actinomortierella-ambigua/1-20
----------------------------MGKVHGSLARAGKVKSQTPK--------------
>Mortierella-polycephala/1-32
----------------MEGKSRSGSANTDGKVHGSLARAGKVKSQTPK--------------
>Linnemannia-gamsii/1-33
---------------MPRASPSQRQFGNRGKVHGSLARAGKVKSQTPK--------------
>Linnemannia-hyalina/1-32
----------------MEETSYRLWVIHSGKVHGSLARAGKVKSQTPK--------------
>Linnemannia-elongata-AG-77/1-21
---------------------------MSGKVHGSLARAGKVKSQTPK--------------
>Linnemannia-schmuckeri/1-22
--------------------------MSIGKVHGSLARAGKVKSQTPK--------------
>Mortierella-hygrophila/1-20
----------------------------MGKVHGSLARAGKVKSQTPK--------------
>Dissophora-globulifera/1-20
----------------------------MGKVHGSLARAGKVKSQTPK--------------
>Mortierella-alpina/1-21
---------------------------MAGKVHGSLARAGKVKSQTPK--------------
>Mortierella-sp.-AM989/1-22
--------------------------MFKGKVHGSLARAGKVKSQTPK--------------
>Mortierella-sp.-AD032/1-42
---MPSD-LSHL--CSGHTLFFNLSAINSGKVHGSLARAGKVKSQTPK--------------
>Mortierella-sp.-AD011/1-43
MRRKENS-SNYI--A--SGPRRPYIPIAGGKVHGSLARAGKVKSQTPK--------------
>Entomortierella-parvispora/1-20
----------------------------MGKVHGSLARAGKVKSQTPK--------------
>Mortierella-sp.-14UC/1-20
----------------------------MGKVHGSLARAGKVKSQTPK--------------
>Mortierella-sp.-NVP85/1-20
----------------------------MGKVHGSLARAGKVKSQTPK--------------
>Entomortierella-chlamydospora/1-20
----------------------------MGKVHGSLARAGKVKSQTPK--------------
>Microbotryum-lychnidis-dioicae-(strain-p1A1-Lamole-/-MvSl-1064)/1-20
----------------------------MGKVHGSLARAGKVRSQTPK--------------
>Mixia-osmundae-(strain-CBS-9802-/-IAM-14324-/-JCM-22182-/-KY-12970)/1-20
----------------------------MGKVHGSLARAGKVKSQTPK--------------
>Tulasnella-calospora-MUT-4182/1-20
----------------------------MGKVHGSLARAGKVKSQCPK--------------
>Tulasnella-sp.-JGI-2019a/1-20
----------------------------MGKVHGSLARAGKVKSQTPK--------------
>Spizellomyces-punctatus-(strain-DAOM-BR117)/1-20
----------------------------MGKVHGSLARAGKVKGQTPK--------------
>Glomus-cerebriforme/1-20
----------------------------MGKVHGSLARAGKVKSQTPK--------------
>Rhizophagus-irregularis-(strain-DAOM-197198w)/1-20
----------------------------MGKVHGSLARAGKVKSQTPK--------------
>Rhizophagus-irregularis/1-20
----------------------------MGKVHGSLARAGKVKSQTPK--------------
>Rhizophagus-irregularis-(strain-DAOM-181602-/-DAOM-197198-/-MUCL-43194)/1-20
----------------------------MGKVHGSLARAGKVKSQTPK--------------
>Funneliformis-mosseae/1-20
----------------------------MGKVHGSLARAGKVKSQTPK--------------
>Funneliformis-caledonium/1-20
----------------------------MGKVHGSLARAGKVKSQTPK--------------
>Gigaspora-rosea/1-22
--------------------------MSNGKVHGSLARAGKVKSQTPK--------------
>Cetraspora-pellucida/1-20
----------------------------MGKVHGSLARAGKVKSQTPK--------------
>Rhodotorula-graminis-(strain-WP1)/1-20
----------------------------MGKVHGSLARAGKVKSQTPK--------------
>Rhodotorula-toruloides-(strain-NP11)/1-20
----------------------------MGKVHGSLARAGKVKSQTPK--------------
>Tremellales-sp.-Tagirdzhanova-0007/1-20
----------------------------MGKVHGSLARAGKVKSQTPK--------------
>Cryptococcus-amylolentus-CBS-6039/1-20
----------------------------MGKVHGSLARAGKVRSQCPK--------------
>Cryptococcus-wingfieldii-CBS-7118/1-20
----------------------------MGKVHGSLARAGKVRSQCPK--------------
>Cryptococcus-amylolentus-CBS-6273/1-20
----------------------------MGKVHGSLARAGKVRSQCPK--------------
>Cryptococcus-floricola/1-20
----------------------------MGKVHGSLARAGKVRSQCPK--------------
>Kockovaella-imperatae/1-20
----------------------------MGKVHGSLARAGKVRSQAPK--------------
>Kwoniella-bestiolae-CBS-10118/1-20
----------------------------MGKVHGSLARAGKVRSQAPK--------------
>Kwoniella-mangroviensis-CBS-10435/1-20
----------------------------MGKVHGSLARAGKVRSQAPK--------------
>Kwoniella-dejecticola-CBS-10117/1-20
----------------------------MGKVHGSLARAGKVRSQAPK--------------
>Protomyces-lactucae-debilis/1-20
----------------------------MGKVHGSLARAGKVRGQTPK--------------
>Sparassis-crispa/1-20
----------------------------MGKVHGSLARAGKVKSQTPK--------------
>Mycena-chlorophos/1-20
----------------------------MGKVHGSLARAGKVKGQTPK--------------
>Sistotremastrum-suecicum-HHB10207-ss-3/1-31
----------------------------MGKVHGSLARAGKVKSQTPK--------------
>Pleurotus-eryngii/1-20
----------------------------MGKVHGSLARAGKVKSQTPK--------------
>Armillaria-gallica/1-20
----------------------------MGKVHGSLARAGKVKSQTPK--------------
>Ceratobasidium-sp.-AG-Ba/1-24
------------------------MLIFSVLVHGSLARAGKVKSQTPK--------------
>Wallemia-mellicola/1-21
---------------------------MVGKVHGSLARAGKVRSQAPK--------------
>Wallemia-hederae/1-20
----------------------------MGKVHGSLARAGKVRSQAPK--------------
>Wallemia-mellicola-(strain-ATCC-MYA-4683-/-CBS-633.66)/1-22
--------------------------MGMGKVHGSLARAGKVRSQAPK--------------
>Lentinus-tigrinus-ALCF2SS1-6/1-19
-----------------------------MLFHGSLARAGKVKSQTPK--------------
>Lentinus-tigrinus-ALCF2SS1-7/1-19
-----------------------------MLFHGSLARAGKVKSQTPK--------------
>Pichia-membranifaciens-NRRL-Y-2026/1-20
----------------------------MGKVHGSLARAGKVKSQTPK--------------
>Malassezia-sympodialis-(strain-ATCC-42132)/1-20
----------------------------MGKVHGSLARAGKVKSQTPK--------------
>Malassezia-restricta-CBS-7877/1-46
----------------------------MGKVHGSLARAGKVKSQTPK--------------
>Kazachstania-exigua/1-21
---------------------------MRAKVHGSLARAGKVKSQTPK--------------
>Cyberlindnera-jadinii-(strain-ATCC-18201-/-CBS-1600-/-BCRC-20928-/-JCM-3617-/-NBRC-0987-/-NRRL-Y-1542)/1-20
----------------------------MGKVHGSLARAGKVKSQTPK--------------
>Chytriomyces-confervae/1-20
----------------------------MGKVHGSLARAGKVKGQTPK--------------
>Ustilago-sp.-UG-2017a/1-20
----------------------------MGKVHGSLARAGKVKSQTAK--------------
>Ustilago-sp.-UG-2017b/1-20
----------------------------MGKVHGSLARAGKVKSQTAK--------------
>Tilletiaria-anomala-(strain-ATCC-24038-/-CBS-436.72-/-UBC-951)/1-20
----------------------------MGKVHGSLARAGKVKGQTPK--------------
>Meira-miltonrushii/1-20
----------------------------MGKVHGSLARAGKVKGQCPK--------------
>Acaromyces-ingoldii/1-20
----------------------------MGKVHGSLARAGKVKSQTTK--------------
>Tilletiopsis-washingtonensis/1-20
----------------------------MGKVHGSLARAGKVKSQCPK--------------
>Pseudozyma-flocculosa/1-20
----------------------------MGKVHGSLARAGKVKSQTPK--------------
>Ceraceosorus-guamensis/1-20
----------------------------MGKVHGSLARAGKVKSQTPK--------------
>Ceraceosorus-bombacis/1-20
----------------------------MGKVHGSLARAGKVKSQTPK--------------
>Ambispora-gerdemannii/1-20
----------------------------MGKVHGSLARAGKVKSQTPK--------------
>Basidiobolus-meristosporus-CBS-931.73/1-20
----------------------------MGKVHGSLARAGKVKSQTPK--------------
>Pneumocystis-jirovecii/1-20
----------------------------MGKVHGSLSRAGKVKSQTPK--------------
>Pneumocystis-wakefieldiae/1-20
----------------------------MGKVHGSLARAGKVKSQTPR--------------
>Pneumocystis-murina-(strain-B123)/1-20
----------------------------MGKVHGSLARAGKVKSQTPK--------------
>Pneumocystis-carinii-(strain-B80)/1-20
----------------------------MGKVHGSLARAGKVKSQTPK--------------
>Piptocephalis-cylindrospora/1-21
---------------------------MRGKVHGSLARAGKVKSQCPK--------------
>Linderina-pennispora/1-20
----------------------------MGKVHGSLARAGKVKSQTPK--------------
>Rhodotorula-toruloides/1-19
-----------------------------GKVHGSLARAGKVKSQTPK--------------
>Jaminaea-rosea/1-20
----------------------------MGKVHGSLARAGKVKSQTPK--------------
>Kwoniella-heveanensis-BCC8398/1-20
----------------------------MGKVHGSLARAGKVKSQCPK--------------
>Kwoniella-heveanensis-CBS-569/1-20
----------------------------MGKVHGSLARAGKVKSQCPK--------------
>Candolleomyces-aberdarensis/1-20
----------------------------MGKVHGSLARAGKVKSQCPK--------------
>Tulosesus-angulatus/1-20
----------------------------MGKVHGSLARAGKVKSQCPK--------------
>Hermanssonia-centrifuga/1-20
----------------------------MGKVHGSLARAGKVKSQCPK--------------
>Filobasidium-floriforme/1-20
----------------------------MGKVHGSLARAGKVKSQTPK--------------
>Malassezia-pachydermatis/1-20
----------------------------MGKVHGSLARAGKVKSQTPK--------------
>Pseudomicrostroma-glucosiphilum/1-20
----------------------------MGKVHGSLARAGKVKSQTPK--------------
>Fibularhizoctonia-sp.-CBS-109695/1-20
----------------------------MGKVHGSLARAGKVKSQTPK--------------
>Phanerochaete-carnosa-(strain-HHB-10118-sp)/1-20
----------------------------MGKVHGSLARAGKVKSQTPK--------------
>Phlebiopsis-gigantea-(strain-11061_1-CR5-6)/1-20
----------------------------MGKVHGSLARAGKVKSQTPK--------------
>Psilocybe-cubensis/1-20
----------------------------MGKVHGSLARAGKVKSQTPK--------------
>Moniliophthora-perniciosa-(strain-FA553-/-isolate-CP02)/1-34
----------------------------MGKVHGSLARAGKVKSQTPK--------------
>Marasmius-oreades/1-20
----------------------------MGKVHGSLARAGKVKSQTPK--------------
>Moniliophthora-roreri/1-20
----------------------------MGKVHGSLARAGKVKSQTPK--------------
>Moniliophthora-roreri-(strain-MCA-2997)/1-20
----------------------------MGKVHGSLARAGKVKSQTPK--------------
>Antrodiella-citrinella/1-20
----------------------------MGKVHGSLARAGKVKSQTPK--------------
>Cristinia-sonorae/1-20
----------------------------MGKVHGSLARAGKVKSQTPK--------------
>Thelephora-terrestris/1-20
----------------------------MGKVHGSLARAGKVKSQTPK--------------
>Dacryopinax-primogenitus-(strain-DJM-731)/1-20
----------------------------MGKVHGSLARAGKVKQQTPK--------------
>Calocera-cornea-HHB12733/1-20
----------------------------MGKVHGSLARAGKVKQQTPK--------------
>Calocera-viscosa-(strain-TUFC12733)/1-20
----------------------------MGKVHGSLARAGKVKQQTPK--------------
>Ganoderma-sinense-ZZ0214-1/1-20
----------------------------MGKVHGSLARAGKVKSQTPK--------------
>Daedalea-quercina-L-15889/1-20
----------------------------MGKVHGSLARAGKVKSQTPK--------------
>Rhodofomes-roseus/1-20
----------------------------MGKVHGSLARAGKVKSQTPK--------------
>Polyporus-arcularius-HHB13444/1-20
----------------------------MGKVHGSLARAGKVKSQTPK--------------
>Russula-ochroleuca/1-20
----------------------------MGKVHGSLARAGKVKSQTPK--------------
>Dichomitus-squalens-(strain-LYAD-421)/1-20
----------------------------MGKVHGSLARAGKVKSQTPK--------------
>Trametes-coccinea-BRFM310/1-20
----------------------------MGKVHGSLARAGKVKSQTPK--------------
>Pisolithus-microcarpus-441/1-20
----------------------------MGKVHGSLARAGKVKSQTPK--------------
>Rhizoctonia-solani-AG-8-WAC10335/1-20
----------------------------MGKVHGSLARAGKVKSQTPK--------------
>Wolfiporia-cocos-(strain-MD-104)/1-20
----------------------------MGKVHGSLARAGKVKSQTPK--------------
>Gymnopilus-dilepis/1-20
----------------------------MGKVHGSLARAGKVKSQTPK--------------
>Piloderma-croceum-(strain-F-1598)/1-20
----------------------------MGKVHGSLARAGKVKSQTPK--------------
>Pterula-gracilis/1-20
----------------------------MGKVHGSLARAGKVKSQTPK--------------
>Collybiopsis-luxurians-FD-317-M1/1-20
----------------------------MGKVHGSLARAGKVKSQTPK--------------
>Coprinopsis-marcescibilis/1-20
----------------------------MGKVHGSLARAGKVKSQTPK--------------
>Rickenella-mellea/1-20
----------------------------MGKVHGSLARAGKVKSQTPK--------------
>Gymnopus-androsaceus-JB14/1-20
----------------------------MGKVHGSLARAGKVKSQTPK--------------
>Clavulina-sp.-PMI_390/1-20
----------------------------MGKVHGSLARAGKVKSRTPK--------------
>Amanita-thiersii-Skay4041/1-20
----------------------------MGKVHGSLARAGKVKSQTPK--------------
>Hypholoma-sublateritium-(strain-FD-334-SS-4)/1-20
----------------------------MGKVHGSLARAGKVKSQTPK--------------
>Pleurotus-ostreatus-PC15/1-20
----------------------------MGKVHGSLARAGKVKSQTPK--------------
>Pleurotus-ostreatus/1-20
----------------------------MGKVHGSLARAGKVKSQTPK--------------
>Botryobasidium-botryosum-FD-172-SS1/1-20
----------------------------MGKVHGSLARAGKVKSQTPK--------------
>Jaapia-argillacea-MUCL-33604/1-20
----------------------------MGKVHGSLARAGKVKSQTPK--------------
>Rhizopogon-vinicolor-AM-OR11-026/1-20
----------------------------MGKVHGSLARAGKVKSQTPK--------------
>Rhizopogon-vesiculosus/1-20
----------------------------MGKVHGSLARAGKVKSQTPK--------------
>Leucoagaricus-leucothites/1-20
----------------------------MGKVHGSLARAGKVKSQTPK--------------
>Ceriporiopsis-subvermispora-(strain-B)/1-20
----------------------------MGKVHGSLARAGKVKSQTPK--------------
>Suillus-subaureus/1-20
----------------------------MGKVHGSLARAGKVKSQTPK--------------
>Suillus-plorans/1-20
----------------------------MGKVHGSLARAGKVKSQTPK--------------
>Crepidotus-variabilis/1-20
----------------------------MGKVHGSLARAGKVKSQTPK--------------
>Macrolepiota-fuliginosa-MF-IS2/1-20
----------------------------MGKVHGSLARAGKVKSQTPK--------------
>Galerina-marginata-(strain-CBS-339.88)/1-20
----------------------------MGKVHGSLARAGKVKSQTPK--------------
>Serendipita-vermifera-MAFF-305830/1-20
----------------------------MGKVHGSLARAGKVKSQTPK--------------
>Leucoagaricus-sp.-SymC.cos/1-20
----------------------------MTTVHGSLARAGKVKSQTPK--------------
>Serpula-lacrymans-var.-lacrymans-(strain-S7.9)/1-20
----------------------------MGKVHGSLARAGKVKSQTPK--------------
>Serpula-lacrymans-var.-lacrymans-(strain-S7.3)/1-20
----------------------------MGKVHGSLARAGKVKSQTPK--------------
>Heliocybe-sulcata/1-20
----------------------------MGKVHGSLARAGKVKSQTPK--------------
>Neolentinus-lepideus-HHB14362-ss-1/1-20
----------------------------MGKVHGSLARAGKVKSQTPK--------------
>Peniophora-sp.-CONT/1-20
----------------------------MGKVHGSLARAGKVKSQTPK--------------
>Auriculariopsis-ampla/1-20
----------------------------MGKVHGSLARAGKVKSQTPK--------------
>Schizophyllum-commune-(strain-H4-8-/-FGSC-9210)/1-20
----------------------------MGKVHGSLARAGKVKSQTPK--------------
>Fomitopsis-schrenkii/1-20
----------------------------MGKVHGSLARAGKVKSQTPK--------------
>Scleroderma-citrinum-Foug-A/1-20
----------------------------MGKVHGSLARAGKVKSQTPK--------------
>Laetiporus-sulphureus-93-53/1-20
----------------------------MGKVHGSLARAGKVKSQTPK--------------
>Hericium-alpestre/1-20
----------------------------MGKVHGSLARAGKVKSQTPK--------------
>Dentipellis-sp.-KUC8613/1-20
----------------------------MGKVHGSLARAGKVKSQTPK--------------
>Coniophora-puteana-(strain-RWD-64-598)/1-20
----------------------------MGKVHGSLARAGKVKSQTPK--------------
>Phlebopus-sp.-FC_14/1-20
----------------------------MGKVHGSLARAGKVKSQTPK--------------
>Lepista-nuda/1-20
----------------------------MGKVHGSLARAGKVKSQTPK--------------
>Laccaria-bicolor-(strain-S238N-H82-/-ATCC-MYA-4686)/1-20
----------------------------MGKVHGSLARAGKVKSQTPK--------------
>Gloeophyllum-trabeum-(strain-ATCC-11539-/-FP-39264-/-Madison-617)/1-20
----------------------------MGKVHGSLARAGKVKSQTPK--------------
>Heterobasidion-irregulare-(strain-TC-32-1)/1-20
----------------------------MGKVHGSLARAGKVKSQTPK--------------
>Gonapodya-prolifera-(strain-JEL478)/1-20
----------------------------MGKVHGSLARAGKVKGQTPK--------------
>Taphrina-deformans-(strain-PYCC-5710-/-ATCC-11124-/-CBS-356.35-/-IMI-108563-/-JCM-9778-/-NBRC-8474)/1-20
----------------------------MGKVHGSLARAGKVKSQTPK--------------
>Schizosaccharomyces-cryophilus-(strain-OY26-/-ATCC-MYA-4695-/-CBS-11777-/-NBRC-106824-/-NRRL-Y48691)/1-20
----------------------------MGKVHGSLARAGKVKSQCPK--------------
>Schizosaccharomyces-octosporus-(strain-yFS286)/1-20
----------------------------MGKVHGSLARAGKVKSQTPK--------------
>Schizosaccharomyces-japonicus-(strain-yFS275-/-FY16936)/1-20
----------------------------MGKVHGSLARAGKVKSQCPK--------------
>Schizosaccharomyces-pombe-(strain-972-/-ATCC-24843)/1-20
----------------------------MGKVHGSLARAGKVKSQTPK--------------
>Tetrapyrgos-nigripes/1-18
------------------------------MFHGSLARAGKVKSQTPK--------------
>Rhizoctonia-solani-AG-3-Rhs1AP/1-34
------------------------------MVHGSLARAGKVKSQTPK--------------
>Auriculariales-sp.-MPI-PUGE-AT-0066/1-20
----------------------------MGKVHGSLARAGKVKGATPK--------------
>Exidia-glandulosa-HHB12029/1-20
----------------------------MGKVHGSLARAGKVKSQTPK--------------
>Brettanomyces-naardenensis/1-20
----------------------------MGKVHGSLARAGKVKSQTPK--------------
>Malassezia-globosa-(strain-ATCC-MYA-4612-/-CBS-7966)/1-20
----------------------------MGKVHGSLARAGKVKSQTPK--------------
>Melanopsichium-pennsylvanicum-4/1-20
----------------------------MGKVHGSLARAGKVKSQTPK--------------
>Pseudozyma-antarctica/1-20
----------------------------MGKVHGSLARAGKVKSQTPK--------------
>Kalmanozyma-brasiliensis-(strain-GHG001)/1-20
----------------------------MGKVHGSLARAGKVKSQTPK--------------
>Ustilago-trichophora/1-20
----------------------------MGKVHGSLARAGKVKSQTPK--------------
>Ustilago-bromivora/1-20
----------------------------MGKVHGSLARAGKVKSQTPK--------------
>Ustilago-hordei/1-20
----------------------------MGKVHGSLARAGKVKSQTPK--------------
>Testicularia-cyperi/1-20
----------------------------MGKVHGSLARAGKVKSQTPK--------------
>Ustilago-maydis-(strain-521-/-FGSC-9021)/1-20
----------------------------MGKVHGSLARAGKVKSQTPK--------------
>Sporisorium-scitamineum/1-20
----------------------------MGKVHGSLARAGKVKSQTPK--------------
>Sporisorium-reilianum-f.-sp.-reilianum/1-20
----------------------------MGKVHGSLARAGKVKSQTPK--------------
>Sporisorium-reilianum-(strain-SRZ2)/1-20
----------------------------MGKVHGSLARAGKVKSQTPK--------------
>Rosellinia-necatrix/1-20
----------------------------MGKVHGSLARAGKVKSQTPK--------------
>Lepidopterella-palustris-CBS-459.81/1-20
----------------------------MGKVHGSLARAGKVKSQTPK--------------
>Erysiphe-neolycopersici/1-20
----------------------------MGKVHGSLARAGKVKSQTPK--------------
>Cutaneotrichosporon-oleaginosum/1-20
----------------------------MGKVHGSLARAGKVKSQTPK--------------
>Trichosporon-asahii-var.-asahii-(strain-ATCC-90039-/-CBS-2479-/-JCM-2466-/-KCTC-7840-/-NBRC-103889/-NCYC-2677-/-UAMH-7654)/1-20
----------------------------MGKVHGSLARAGKVKSQTPK--------------
>Trichosporon-asahii-var.-asahii-(strain-CBS-8904)/1-20
----------------------------MGKVHGSLARAGKVKSQTPK--------------
>Cryptococcus-gattii-serotype-B-(strain-R265)/1-20
----------------------------MGKVHGSLARAGKVKSQTPK--------------
>Cryptococcus-gattii-VGII-Ram5/1-20
----------------------------MGKVHGSLARAGKVKSQTPK--------------
>Cryptococcus-gattii-CA1280/1-20
----------------------------MGKVHGSLARAGKVKSQTPK--------------
>Cryptococcus-gattii-EJB2/1-20
----------------------------MGKVHGSLARAGKVKSQTPK--------------
>Cryptococcus-gattii-VGIV-IND107/1-20
----------------------------MGKVHGSLARAGKVKSQTPK--------------
>Cryptococcus-neoformans-var.-grubii-c45/1-20
----------------------------MGKVHGSLARAGKVKSQTPK--------------
>Cryptococcus-neoformans-var.-grubii-Tu259-1/1-20
----------------------------MGKVHGSLARAGKVKSQTPK--------------
>Cryptococcus-neoformans-var.-neoformans-serotype-D-(strain-B-3501A)/1-20
----------------------------MGKVHGSLARAGKVKSQTPK--------------
>Cryptococcus-neoformans-var.-grubii-serotype-A-(strain-H99-/-ATCC-208821-/-CBS-10515-/-FGSC-9487)/1-20
----------------------------MGKVHGSLARAGKVKSQTPK--------------
>Cryptococcus-neoformans-var.-neoformans-serotype-D-(strain-JEC21-/-ATCC-MYA-565)/1-20
----------------------------MGKVHGSLARAGKVKSQTPK--------------
>Phaffia-rhodozyma/1-20
----------------------------MGKVHGSLARAGKVKSQCPK--------------
>Kwoniella-pini-CBS-10737/1-20
----------------------------MGKVHGSLARAGKVRSQAPK--------------
>Naematelia-encephala/1-20
----------------------------MGKVHGSLARAGKVRSQAPK--------------
>Naganishia-liquefaciens/1-20
----------------------------MGKVHGSLARAGKVKSQTPK--------------
>Sporothrix-brasiliensis-5110/1-20
----------------------------MGKVHGSLARAGKVKSQTPK--------------
>Neurospora-crassa/1-20
----------------------------MGKVHGSLARAGKVKSQTPK--------------
>Neurospora-tetrasperma-(strain-FGSC-2508-/-ATCC-MYA-4615-/-P0657)/1-20
----------------------------MGKVHGSLARAGKVKSQTPK--------------
>Neurospora-tetrasperma-(strain-FGSC-2509-/-P0656)/1-20
----------------------------MGKVHGSLARAGKVKSQTPK--------------
>Neurospora-crassa-(strain-ATCC-24698-/-74-OR23-1A-/-CBS-708.71-/-DSM-1257-/-FGSC-987)/1-20
----------------------------MGKVHGSLARAGKVKSQTPK--------------
>Sordaria-macrospora-(strain-ATCC-MYA-333-/-DSM-997-/-K(L3346)-/-K-hell)/1-20
----------------------------MGKVHGSLARAGKVKSQTPK--------------
>Clathrospora-elynae/1-20
----------------------------MGKVHGSLARAGKVKSQTPK--------------
>Grosmannia-clavigera-(strain-kw1407-/-UAMH-11150)/1-20
----------------------------MGKVHGSLARAGKVKSQTPK--------------
>Podospora-anserina/1-20
----------------------------MGKVHGSLARAGKVKSQTPK--------------
>Podospora-anserina-(strain-S-/-ATCC-MYA-4624-/-DSM-980-/-FGSC-10383)/1-20
----------------------------MGKVHGSLARAGKVKSQTPK--------------
>Podospora-comata/1-20
----------------------------MGKVHGSLARAGKVKSQTPK--------------
>Gaeumannomyces-tritici-(strain-R3-111a-1)/1-20
----------------------------MGKQHGSLARAGKVKSQTPK--------------
>Magnaporthe-oryzae/1-20
----------------------------MGKQHGSLARAGKVKSQTPK--------------
>Magnaporthe-oryzae-(strain-70-15-/-ATCC-MYA-4617-/-FGSC-8958)/1-20
----------------------------MGKQHGSLARAGKVKSQTPK--------------
>Magnaporthe-oryzae-(strain-P131)/1-20
----------------------------MGKQHGSLARAGKVKSQTPK--------------
>Magnaporthe-grisea/1-20
----------------------------MGKQHGSLARAGKVKSQTPK--------------
>Coniochaeta-sp.-2T2.1/1-20
----------------------------MGKVHGSLARAGKVKSQCPK--------------
>Coniochaeta-ligniaria-NRRL-30616/1-20
----------------------------MGKVHGSLARAGKVKSQTPK--------------
>Plectosphaerella-cucumerina/1-20
----------------------------MGKVHGSLARAGKVKSQTPK--------------
>Plectosphaerella-plurivora/1-20
----------------------------MGKVHGSLARAGKVKSQTPK--------------
>Verticillium-dahliae/1-20
----------------------------MGKVHGSLARAGKVKSQTPK--------------
>Verticillium-alfalfae-(strain-VaMs.102-/-ATCC-MYA-4576-/-FGSC-10136)/1-20
----------------------------MGKVHGSLARAGKVKSQTPK--------------
>Verticillium-dahliae-(strain-VdLs.17-/-ATCC-MYA-4575-/-FGSC-10137)/1-20
----------------------------MGKVHGSLARAGKVKSQTPK--------------
>Verticillium-nonalfalfae/1-20
----------------------------MGKVHGSLARAGKVKSQTPK--------------
>Verticillium-longisporum/1-20
----------------------------MGKVHGSLARAGKVKSQTPK--------------
>Cryptococcus-depauperatus-CBS-7855/1-20
----------------------------MGKVHGSLARAGKVKSQTPK--------------
>Cryptococcus-depauperatus-CBS-7841/1-20
----------------------------MGKVHGSLARAGKVKSQTPK--------------
>Aureobasidium-melanogenum/1-20
----------------------------MGKVHGSLARAGKVKSQTPK--------------
>Eremomyces-bilateralis-CBS-781.70/1-20
----------------------------MGKVHGSLARAGKVKSQTPK--------------
>Sphaerosporella-brunnea/1-20
----------------------------MGKVHGSLARAGKVKSQTPK--------------
>Neohortaea-acidophila/1-20
----------------------------MGKVHGSLARAGKVRSQTPK--------------
>Friedmanniomyces-endolithicus/1-20
----------------------------MGKVHGSLARAGKVKSQTPK--------------
>Endocarpon-pusillum/1-20
----------------------------MGKVHGSLARAGKVKSQTPK--------------
>Phialophora-attinorum/1-20
----------------------------MGKVHGSLARAGKVKSQTPK--------------
>Friedmanniomyces-simplex/1-20
----------------------------MGKVHGSLARAGKVKSQTPK--------------
>Lophium-mytilinum/1-20
----------------------------MGKVHGSLARAGKVKSQTPK--------------
>Mytilinidion-resinicola/1-20
----------------------------MGKVHGSLARAGKVKSQTPK--------------
>Rhizodiscina-lignyota/1-20
----------------------------MGKVHGSLARAGKVKSQTPK--------------
>Viridothelium-virens/1-20
----------------------------MGKVHGSLARAGKVRSQTPK--------------
>Acidomyces-richmondensis-BFW/1-20
----------------------------MGKVHGSLARAGKVRSQTPK--------------
>Cladophialophora-immunda/1-20
----------------------------MGKVHGSLARAGKVKSQTPK--------------
>Fonsecaea-erecta/1-20
----------------------------MGKVHGSLARAGKVKSQTPK--------------
>Teratosphaeria-nubilosa/1-20
----------------------------MGKVHGSLARAGKVKSQTPK--------------
>Baudoinia-panamericana-(strain-UAMH-10762)/1-20
----------------------------MGKVHGSLARAGKVKSQTPK--------------
>Sphaceloma-murrayae/1-20
----------------------------MGKVHGSLARAGKVKSQTPK--------------
>Elsinoe-australis/1-20
----------------------------MGKVHGSLARAGKVKSQTPK--------------
>Elsinoe-ampelina/1-20
----------------------------MGKVHGSLARAGKVKSQTPK--------------
>Elsinoe-batatas/1-20
----------------------------MGKVHGSLARAGKVKSQTPK--------------
>Lophiostoma-macrostomum-CBS-122681/1-20
----------------------------MGKVHGSLARAGKVKSQTPK--------------
>Polychaeton-citri-CBS-116435/1-20
----------------------------MGKVHGSLARAGKVKSQTPK--------------
>Aplosporella-prunicola-CBS-121167/1-20
----------------------------MGKVHGSLARAGKVKSQTPK--------------
>Exophiala-xenobiotica/1-20
----------------------------MGKVHGSLARAGKVKSQTPK--------------
>Aureobasidium-melanogenum-CBS-110374/1-20
----------------------------MGKVHGSLARAGKVKSQTPK--------------
>Aureobasidium-namibiae-CBS-147.97/1-20
----------------------------MGKVHGSLARAGKVKSQTPK--------------
>Aureobasidium-pullulans-EXF-150/1-20
----------------------------MGKVHGSLARAGKVKSQTPK--------------
>Aureobasidium-subglaciale-(strain-EXF-2481)/1-20
----------------------------MGKVHGSLARAGKVKSQTPK--------------
>Phialophora-americana/1-20
----------------------------MGKVHGSLARAGKVKSQTPK--------------
>Pseudocercospora-eumusae/1-20
----------------------------MGKVHGSLARAGKVKSQTPK--------------
>Pseudocercospora-musae/1-20
----------------------------MGKVHGSLARAGKVKSQTPK--------------
>Clohesyomyces-aquaticus/1-20
----------------------------MGKVHGSLARAGKVKSQTPK--------------
>Ramularia-collo-cygni/1-20
----------------------------MGKVHGSLARAGKVKSQTPK--------------
>Salinomyces-thailandica/1-20
----------------------------MGKVHGSLARAGKVKSQTPK--------------
>Cryomyces-minteri/1-20
----------------------------MGKVHGSLARAGKVKSQTPK--------------
>Zasmidium-cellare-ATCC-36951/1-20
----------------------------MGKVHGSLARAGKVKSQTPK--------------
>Zopfia-rhizophila-CBS-207.26/1-20
----------------------------MGKVHGSLARAGKVKSQTPK--------------
>Massariosphaeria-phaeospora/1-20
----------------------------MGKVHGSLARAGKVKSQTPK--------------
>Glonium-stellatum/1-20
----------------------------MGKVHGSLARAGKVKSQTPK--------------
>Pseudocercospora-fuligena/1-20
----------------------------MGKVHGSLARAGKVKSQTPK--------------
>Saccharata-proteae-CBS-121410/1-20
----------------------------MGKVHGSLARAGKVKSQTPK--------------
>Myriangium-duriaei-CBS-260.36/1-20
----------------------------MGKVHGSLARAGKVKSQTPK--------------
>Delitschia-confertaspora-ATCC-74209/1-20
----------------------------MGKVHGSLARAGKVKSQTPK--------------
>Didymosphaeria-enalia/1-20
----------------------------MGKVHGSLARAGKVKSQTPK--------------
>Passalora-fulva/1-20
----------------------------MGKVHGSLARAGKVKSQTPK--------------
>Pseudocercospora-fijiensis-(strain-CIRAD86)/1-20
----------------------------MGKVHGSLARAGKVKSQTPK--------------
>Cyphellophora-europaea-CBS-101466/1-20
----------------------------MGKVHGSLARAGKVKSQTPK--------------
>Dactylellina-haptotyla-(strain-CBS-200.50)/1-20
----------------------------MGKVHGSLARAGKVKSQTPK--------------
>Rachicladosporium-antarcticum/1-20
----------------------------MGKVHGSLARAGKVKSQTPK--------------
>Rachicladosporium-sp.-CCFEE-5018/1-20
----------------------------MGKVHGSLARAGKVKSQTPK--------------
>Pleomassaria-siparia-CBS-279.74/1-20
----------------------------MGKVHGSLARAGKVKSQTPK--------------
>Melanomma-pulvis-pyrius-CBS-109.77/1-20
----------------------------MGKVHGSLARAGKVKSQTPK--------------
>Letharia-columbiana/1-20
----------------------------MGKVHGSLARAGKVKSQTPK--------------
>Exophiala-aquamarina-CBS-119918/1-20
----------------------------MGKVHGSLARAGKVKSQTPK--------------
>Cladophialophora-carrionii-CBS-160.54/1-20
----------------------------MGKVHGSLARAGKVKSQTPK--------------
>Cladophialophora-yegresii-CBS-114405/1-20
----------------------------MGKVHGSLARAGKVKSQTPK--------------
>Hyaloscypha-hepaticicola/1-20
----------------------------MGKVHGSLARAGKVKSQTPK--------------
>Dissoconium-aciculare-CBS-342.82/1-20
----------------------------MGKVHGSLARAGKVKSQTPK--------------
>Calycina-marina/1-20
----------------------------MGKVHGSLARAGKVKSQTPK--------------
>Pseudogymnoascus-destructans/1-20
----------------------------MGKVHGSLARAGKVKSQTPK--------------
>Pseudogymnoascus-sp.-WSF-3629/1-20
----------------------------MGKVHGSLARAGKVKSQTPK--------------
>Pseudogymnoascus-sp.-24MN13/1-20
----------------------------MGKVHGSLARAGKVKSQTPK--------------
>Pseudogymnoascus-sp.-23342-1-I1/1-20
----------------------------MGKVHGSLARAGKVKSQTPK--------------
>Pseudogymnoascus-sp.-05NY08/1-20
----------------------------MGKVHGSLARAGKVKSQTPK--------------
>Pseudogymnoascus-sp.-03VT05/1-20
----------------------------MGKVHGSLARAGKVKSQTPK--------------
>Pseudogymnoascus-verrucosus/1-20
----------------------------MGKVHGSLARAGKVKSQTPK--------------
>Golovinomyces-cichoracearum/1-20
----------------------------MGKVHGSLARAGKVKSQTPK--------------
>Rhynchosporium-commune/1-20
----------------------------MGKVHGSLARAGKVKAQTPK--------------
>Rhynchosporium-agropyri/1-20
----------------------------MGKVHGSLARAGKVKAQTPK--------------
>Rhynchosporium-secalis/1-20
----------------------------MGKVHGSLARAGKVKAQTPK--------------
>Amorphotheca-resinae-ATCC-22711/1-20
----------------------------MGKVHGSLARAGKVKSQTPK--------------
>Oidiodendron-maius-(strain-Zn)/1-20
----------------------------MGKVHGSLARAGKVKSQTPK--------------
>Exophiala-mesophila/1-20
----------------------------MGKVHGSLARAGKVKSQTPK--------------
>Phialocephala-subalpina/1-20
----------------------------MGKVHGSLARAGKVKSQTPK--------------
>Hyaloscypha-bicolor-E/1-20
----------------------------MGKVHGSLARAGKVKSQTPK--------------
>Blumeria-hordei/1-20
----------------------------MGKVHGSLARAGKVKSQTPK--------------
>Coleophoma-cylindrospora/1-20
----------------------------MGKVHGSLARAGKVKSQTPK--------------
>Coleophoma-crateriformis/1-20
----------------------------MGKVHGSLARAGKVKSQTPK--------------
>Helotiales-sp.-DMI_Dod_QoI/1-20
----------------------------MGKVHGSLARAGKVKSQTPK--------------
>Patellaria-atrata-CBS-101060/1-20
----------------------------MGKVHGSLARAGKVKSQTPK--------------
>Hyphodiscus-hymeniophilus/1-20
----------------------------MGKVHGSLARAGKVKSQTPK--------------
>Dendryphion-nanum/1-20
----------------------------MGKVHGSLARAGKVKSQTPK--------------
>Blumeria-graminis-f.-sp.-hordei-(strain-DH14)/1-20
----------------------------MGKVHGSLARAGKVKSQTPK--------------
>Dothistroma-septosporum-(strain-NZE10-/-CBS-128990)/1-20
----------------------------MGKVHGSLARAGKVKSQTPK--------------
>Leotiomycetes-sp.-MPI-SDFR-AT-0126/1-20
----------------------------MGKVHGSLARAGKVKSQTPK--------------
>Mollisia-scopiformis/1-20
----------------------------MGKVHGSLARAGKVKSQTPK--------------
>Marssonina-coronariae/1-20
----------------------------MGKVHGSLARAGKVKSQTPK--------------
>Hyaloscypha-variabilis-F/1-20
----------------------------MGKVHGSLARAGKVKSQTPK--------------
>Cadophora-sp.-DSE1049/1-20
----------------------------MGKVHGSLARAGKVKSQTPK--------------
>Lachnellula-willkommii/1-20
----------------------------MGKVHGSLARAGKVKSQTPK--------------
>Lachnellula-cervina/1-20
----------------------------MGKVHGSLARAGKVKSQTPK--------------
>Cadophora-malorum/1-20
----------------------------MGKVHGSLARAGKVKSQTPK--------------
>Cadophora-sp.-M221/1-20
----------------------------MGKVHGSLARAGKVKSQTPK--------------
>Lachnellula-hyalina/1-20
----------------------------MGKVHGSLARAGKVKSQTPK--------------
>Lachnellula-arida/1-20
----------------------------MGKVHGSLARAGKVKSQTPK--------------
>Hymenoscyphus-fraxineus/1-20
----------------------------MGKVHGSLARAGKVKSQTPK--------------
>Hymenoscyphus-albidus/1-20
----------------------------MGKVHGSLARAGKVKSQTPK--------------
>Amylocarpus-encephaloides/1-20
----------------------------MGKVHGSLARAGKVKSQTPK--------------
>Rhexocercosporidium-sp.-MPI-PUGE-AT-0058/1-20
----------------------------MGKVHGSLARAGKVKSQTPK--------------
>Glarea-lozoyensis-(strain-ATCC-20868-/-MF5171)/1-20
----------------------------MGKVHGSLARAGKVKSQTPK--------------
>Orbilia-oligospora/1-20
----------------------------MGKVHGSLARAGKVKSQTPK--------------
>Arthrobotrys-oligospora-(strain-ATCC-24927-/-CBS-115.81-/-DSM-1491)/1-20
----------------------------MGKVHGSLARAGKVKSQTPK--------------
>Chaetomium-globosum-(strain-ATCC-6205-/-CBS-148.51-/-DSM-1962-/-NBRC-6347-/-NRRL-1970)/1-20
----------------------------MGKVHGSLARAGKVKSQTPK--------------
>Sporothrix-schenckii-(strain-ATCC-58251-/-de-Perez-2211183)/1-20
----------------------------MGKVHGSLARAGKVRSQTPK--------------
>Valsa-malicola/1-20
----------------------------MGKVHGSLARAGKVKSQTPK--------------
>Cytospora-leucostoma/1-20
----------------------------MGKVHGSLARAGKVKSQTPK--------------
>Coniosporium-apollinis-(strain-CBS-100218)/1-20
----------------------------MGKVHGSLARAGKVKSQTPK--------------
>Blastomyces-parvus/1-20
----------------------------MGKVHGSLARAGKVKSQTPK--------------
>Trichophyton-rubrum-CBS-288.86/1-20
----------------------------MGKVHGSLARAGKVKSQTPK--------------
>Trichophyton-soudanense-CBS-452.61/1-20
----------------------------MGKVHGSLARAGKVKSQTPK--------------
>Trichophyton-interdigitale-(strain-MR816)/1-20
----------------------------MGKVHGSLARAGKVKSQTPK--------------
>Trichophyton-equinum-(strain-ATCC-MYA-4606-/-CBS-127.97)/1-20
----------------------------MGKVHGSLARAGKVKSQTPK--------------
>Trichophyton-tonsurans-(strain-CBS-112818)/1-20
----------------------------MGKVHGSLARAGKVKSQTPK--------------
>Trichophyton-rubrum-(strain-ATCC-MYA-4607-/-CBS-118892)/1-20
----------------------------MGKVHGSLARAGKVKSQTPK--------------
>Zymoseptoria-brevis/1-20
----------------------------MGKVHGSLARAGKVKSQTPK--------------
>Zymoseptoria-tritici-(strain-CBS-115943-/-IPO323)/1-20
----------------------------MGKVHGSLARAGKVKAQTPK--------------
>Trichodelitschia-bisporula/1-20
----------------------------MGKVHGSLARAGKVKSQTPK--------------
>Venturia-effusa/1-20
----------------------------MGKVHGSLARAGKVKSQTPK--------------
>Venturia-inaequalis/1-20
----------------------------MGKVHGSLARAGKVKSQTPK--------------
>Tothia-fuscella/1-20
----------------------------MGKVHGSLARAGKVKSQTPK--------------
>Lophiotrema-nucula/1-20
----------------------------MGKVHGSLARAGKVKSQTPK--------------
>Exserohilum-turcicum-(strain-28A)/1-20
----------------------------MGKVHGSLARAGKVKSQNPQ--------------
>Pyrenochaeta-sp.-MPI-SDFR-AT-0127/1-20
----------------------------MGKVHGSLARAGKVKSQTPN--------------
>Didymella-segeticola/1-20
----------------------------MGKVHGSLARAGKVKSQTPK--------------
>Alternaria-alternata/1-20
----------------------------MGKVHGSLARAGKVKSQTPK--------------
>Pyrenophora-tritici-repentis/1-20
----------------------------MGKVHGSLARAGKVKSQTPK--------------
>Trematosphaeria-pertusa/1-20
----------------------------MGKVHGSLARAGKVKSQTPK--------------
>Plenodomus-tracheiphilus-IPT5/1-20
----------------------------MGKVHGSLARAGKVKSQTPK--------------
>Pyrenophora-teres-f.-teres/1-20
----------------------------MGKVHGSLARAGKVKSQTPK--------------
>Alternaria-burnsii/1-20
----------------------------MGKVHGSLARAGKVKSQTPK--------------
>Setomelanomma-holmii/1-20
----------------------------MGKVHGSLARAGKVKSQTPK--------------
>Phaeosphaeria-sp.-MPI-PUGE-AT-0046c/1-20
----------------------------MGKVHGSLARAGKVKSQTPK--------------
>Pyrenophora-teres-f.-teres-(strain-0-1)/1-20
----------------------------MGKVHGSLARAGKVKSQTPK--------------
>Leptosphaeria-maculans-(strain-JN3-/-isolate-v23.1.3-/-race-Av1-4-5-6-7-8)/1-20
----------------------------MGKVHGSLARAGKVKSQTPK--------------
>Cochliobolus-heterostrophus-(strain-C5-/-ATCC-48332-/-race-O)/1-20
----------------------------MGKVHGSLARAGKVKSQTPK--------------
>Cochliobolus-sativus-(strain-ND90Pr-/-ATCC-201652)/1-20
----------------------------MGKVHGSLARAGKVKSQTPK--------------
>Cochliobolus-heterostrophus-(strain-C4-/-ATCC-48331-/-race-T)/1-20
----------------------------MGKVHGSLARAGKVKSQTPK--------------
>Cochliobolus-carbonum-(strain-26-R-13)/1-20
----------------------------MGKVHGSLARAGKVKSQTPK--------------
>Bipolaris-victoriae-(strain-FI3)/1-20
----------------------------MGKVHGSLARAGKVKSQTPK--------------
>Periconia-macrospinosa/1-20
----------------------------MGKVHGSLARAGKVKSQTPK--------------
>Byssothecium-circinans/1-20
----------------------------MGKVHGSLARAGKVKSQTPK--------------
>Epicoccum-nigrum/1-20
----------------------------MGKVHGSLARAGKVKSQTPK--------------
>Lentithecium-fluviatile-CBS-122367/1-20
----------------------------MGKVHGSLARAGKVKSQTPK--------------
>Hortaea-werneckii-EXF-2000/1-20
----------------------------MGKVHGSLARAGKVRSQTPK--------------
>Polyplosphaeria-fusca/1-20
----------------------------MGKVHGSLARAGKVKSQTPK--------------
>Cercospora-zeae-maydis-SCOH1-5/1-20
----------------------------MGKVHGSLARAGKVKSQTPK--------------
>Septoria-linicola/1-20
----------------------------MGKVHGSLARAGKVKSQTPK--------------
>Colletotrichum-sublineola/1-20
----------------------------MGKVHGSLARAGKVKSQTPK--------------
>Colletotrichum-salicis/1-20
----------------------------MGKVHGSLARAGKVKSQTPK--------------
>Colletotrichum-orchidophilum/1-20
----------------------------MGKVHGSLARAGKVKSQTPK--------------
>Colletotrichum-tanaceti/1-20
----------------------------MGKVHGSLARAGKVKSQTPK--------------
>Colletotrichum-shisoi/1-20
----------------------------MGKVHGSLARAGKVKSQTPK--------------
>Colletotrichum-graminicola-(strain-M1.001-/-M2-/-FGSC-10212)/1-20
----------------------------MGKVHGSLARAGKVKSQTPK--------------
>Colletotrichum-higginsianum-(strain-IMI-349063)/1-20
----------------------------MGKVHGSLARAGKVKSQTPK--------------
>Pseudovirgaria-hyperparasitica/1-20
----------------------------MGKVHGSLARAGKVKSQTPK--------------
>Dothidotthia-symphoricarpi-CBS-119687/1-20
----------------------------MGKVHGSLARAGKVKSQTPK--------------
>Cucurbitaria-berberidis-CBS-394.84/1-20
----------------------------MGKVHGSLARAGKVKSQTPK--------------
>Ophiobolus-disseminans/1-20
----------------------------MGKVHGSLARAGKVKSQTPK--------------
>Capronia-epimyces-CBS-606.96/1-20
----------------------------MGKVHGSLARAGKVKSQTPK--------------
>Capronia-coronata-CBS-617.96/1-20
----------------------------MGKVHGSLARAGKVKSQTPK--------------
>Paracoccidioides-brasiliensis-(strain-Pb18)/1-20
----------------------------MGKVHGSLARAGKVKSQTPK--------------
>Paracoccidioides-brasiliensis-(strain-Pb03)/1-20
----------------------------MGKVHGSLARAGKVKSQTPK--------------
>Blastomyces-silverae/1-20
----------------------------MGKVHGSLARAGKVKSQTPK--------------
>Emmonsia-crescens/1-20
----------------------------MGKVHGSLARAGKVKSQTPK--------------
>Exophiala-dermatitidis-(strain-ATCC-34100-/-CBS-525.76-/-NIH/UT8656)/1-20
----------------------------MGKVHGSLARAGKVKSQTPK--------------
>Uncinocarpus-reesii-(strain-UAMH-1704)/1-20
----------------------------MGKVHGSLARAGKVKSQTPK--------------
>Ajellomyces-dermatitidis-(strain-ER-3-/-ATCC-MYA-2586)/1-20
----------------------------MGKVHGSLARAGKVKSQTPK--------------
>Ajellomyces-dermatitidis-(strain-ATCC-18188-/-CBS-674.68)/1-20
----------------------------MGKVHGSLARAGKVKSQTPK--------------
>Blastomyces-dermatitidis-ATCC-26199/1-20
----------------------------MGKVHGSLARAGKVKSQTPK--------------
>Coccidioides-posadasii-RMSCC-3488/1-20
----------------------------MGKVHGSLARAGKVKSQTPK--------------
>Coccidioides-immitis-RMSCC-2394/1-20
----------------------------MGKVHGSLARAGKVKSQTPK--------------
>Coccidioides-immitis-RMSCC-3703/1-20
----------------------------MGKVHGSLARAGKVKSQTPK--------------
>Coccidioides-immitis-H538.4/1-20
----------------------------MGKVHGSLARAGKVKSQTPK--------------
>Blastomyces-percursus/1-20
----------------------------MGKVHGSLARAGKVKSQTPK--------------
>Helicocarpus-griseus-UAMH5409/1-20
----------------------------MGKVHGSLARAGKVKSQTPK--------------
>Histoplasma-ohiense/1-20
----------------------------MGKVHGSLARAGKVKSQTPK--------------
>Ajellomyces-capsulatus-(strain-NAm1-/-WU24)/1-20
----------------------------MGKVHGSLARAGKVKSQTPK--------------
>Coccidioides-posadasii-(strain-C735)/1-20
----------------------------MGKVHGSLARAGKVKSQTPK--------------
>Ajellomyces-capsulatus-(strain-H143)/1-20
----------------------------MGKVHGSLARAGKVKSQTPK--------------
>Coccidioides-posadasii-(strain-RMSCC-757-/-Silveira)/1-20
----------------------------MGKVHGSLARAGKVKSQTPK--------------
>Ajellomyces-capsulatus-(strain-H88)/1-20
----------------------------MGKVHGSLARAGKVKSQTPK--------------
>Coccidioides-immitis-(strain-RS)/1-20
----------------------------MGKVHGSLARAGKVKSQTPK--------------
>Bimuria-novae-zelandiae-CBS-107.79/1-20
----------------------------MGKVHGSLARAGKVKSQTPK--------------
>Karstenula-rhodostoma-CBS-690.94/1-20
----------------------------MGKVHGSLARAGKVKSQTPK--------------
>Paraphaeosphaeria-minitans/1-20
----------------------------MGKVHGSLARAGKVKSQTPK--------------
>Paraphaeosphaeria-sporulosa/1-20
----------------------------MGKVHGSLARAGKVKSQTPK--------------
>Colletotrichum-chlorophyti/1-20
----------------------------MGKVHGSLARAGKVKSQTPK--------------
>Colletotrichum-asianum/1-20
----------------------------MGKVHGSLARAGKVKSQTPK--------------
>Colletotrichum-gloeosporioides/1-20
----------------------------MGKVHGSLARAGKVKSQTPK--------------
>Colletotrichum-fructicola/1-20
----------------------------MGKVHGSLARAGKVKSQTPK--------------
>Colletotrichum-gloeosporioides-(strain-Cg-14)/1-20
----------------------------MGKVHGSLARAGKVKSQTPK--------------
>Colletotrichum-simmondsii/1-20
----------------------------MGKVHGSLARAGKVKSQTPK--------------
>Colletotrichum-nymphaeae-SA-01/1-20
----------------------------MGKVHGSLARAGKVKSQTPK--------------
>Colletotrichum-incanum/1-20
----------------------------MGKVHGSLARAGKVKSQTPK--------------
>Paraphoma-chrysanthemicola/1-20
----------------------------MGKVHGSLARAGKVKSQTPK--------------
>Colletotrichum-abscissum/1-20
----------------------------MGKVHGSLARAGKVKSQTPK--------------
>Colletotrichum-lupini/1-20
----------------------------MGKVHGSLARAGKVKSQTPK--------------
>Erysiphe-pulchra/1-20
----------------------------MGKVHGSLARAGKVKSQTPK--------------
>Blastomyces-gilchristii-(strain-SLH14081)/1-20
----------------------------MGKVHGSLARAGKVKSQTPK--------------
>Sclerotinia-sclerotiorum-(strain-ATCC-18683-/-1980-/-Ss-1)/1-20
----------------------------MGKVHGSLARAGKVKSQTPK--------------
>Sclerotinia-trifoliorum/1-20
----------------------------MGKVHGSLARAGKVKSQTPK--------------
>Monilinia-vaccinii-corymbosi/1-20
----------------------------MGKVHGSLARAGKVKSQTPK--------------
>Aspergillus-viridinutans/1-20
----------------------------MGKVHGSLARAGKVKSATPK--------------
>Aspergillus-pseudoviridinutans/1-20
----------------------------MGKVHGSLARAGKVKSATPK--------------
>Aspergillus-clavatus-(strain-ATCC-1007-/-CBS-513.65-/-DSM-816-/-NCTC-3887-/-NRRL-1-/-QM-1276-/-107)/1-20
----------------------------MGKVHGSLARAGKVKSATPK--------------
>Aspergillus-calidoustus/1-20
----------------------------MGKVHGSLARAGKVKSATPK--------------
>Aspergillus-puulaauensis/1-20
----------------------------MGKVHGSLARAGKVKSATPK--------------
>Aspergillus-versicolor-CBS-583.65/1-20
----------------------------MGKVHGSLARAGKVKSATPK--------------
>Aspergillus-sydowii-CBS-593.65/1-20
----------------------------MGKVHGSLARAGKVKSATPK--------------
>Aspergillus-ochraceoroseus-IBT-24754/1-20
----------------------------MGKVHGSLARAGKVKSATPK--------------
>Emericella-nidulans-(strain-FGSC-A4-/-ATCC-38163-/-CBS-112.46-/-NRRL-194-/-M139)/1-20
----------------------------MGKVHGSLARAGKVKSATPK--------------
>Aspergillus-mulundensis/1-20
----------------------------MGKVHGSLARAGKVKSATPK--------------
>Aspergillus-ruber-(strain-CBS-135680)/1-20
----------------------------MGKVHGSLARAGKVKSATPK--------------
>Aspergillus-glaucus-CBS-516.65/1-20
----------------------------MGKVHGSLARAGKVKSATPK--------------
>Aspergillus-cristatus/1-20
----------------------------MGKVHGSLARAGKVKSATPK--------------
>Aspergillus-chevalieri/1-20
----------------------------MGKVHGSLARAGKVKSATPK--------------
>Eremothecium-gossypii-(strain-ATCC-10895-/-CBS-109.51-/-FGSC-9923-/-NRRL-Y-1056)/1-20
----------------------------MGKVHGSLARAGKVKSQTPK--------------
>Lachancea-quebecensis/1-20
----------------------------MGKVHGSLARAGKVKSQTPK--------------
>Lachancea-thermotolerans-(strain-ATCC-56472-/-CBS-6340-/-NRRL-Y-8284)/1-20
----------------------------MAKVHGSLARAGKVKSQTPK--------------
>Lachancea-nothofagi-CBS-11611/1-20
----------------------------MGKVHGSLARAGKVKSQTPK--------------
>Lachancea-mirantina/1-20
----------------------------MGKVHGSLARAGKVKSQTPK--------------
>Kluyveromyces-dobzhanskii-CBS-2104/1-20
----------------------------MGKVHGSLARAGKVKSQTPK--------------
>Kluyveromyces-lactis/1-20
----------------------------MGKVHGSLARAGKVKSQTPK--------------
>Kluyveromyces-lactis-(strain-ATCC-8585-/-CBS-2359-/-DSM-70799-/-NBRC-1267-/-NRRL-Y-1140-/-WM37)/1-20
----------------------------MGKVHGSLARAGKVKSQTPK--------------
>Ascobolus-immersus-RN42/1-20
----------------------------MGKVHGSLARAGKVKSQCPK--------------
>Ceratocystis-fimbriata-CBS-114723/1-20
----------------------------MGKVHGSLARAGKVKSQTPK--------------
>Lachancea-lanzarotensis/1-20
----------------------------MGKVHGSLARAGKVKSQTPK--------------
>Lachancea-sp.-'fantastica'/1-20
----------------------------MGKVHGSLARAGKVKSQTPK--------------
>Lachancea-meyersii-CBS-8951/1-20
----------------------------MGKVHGSLARAGKVKSQTPK--------------
>Lachancea-dasiensis/1-20
----------------------------MGKVHGSLARAGKVKSQTPK--------------
>Aulographum-hederae-CBS-113979/1-20
----------------------------MGKVHGSLARAGKVKSQTPK--------------
>Aaosphaeria-arxii-CBS-175.79/1-20
----------------------------MGKVHGSLARAGKVKSQTPK--------------
>Colletotrichum-sojae/1-20
----------------------------MGKVHGSLARAGKVKSQTPK--------------
>Colletotrichum-plurivorum/1-20
----------------------------MGKVHGSLARAGKVKSQTPK--------------
>Colletotrichum-musicola/1-20
----------------------------MGKVHGSLARAGKVKSQTPK--------------
>Microthyrium-microscopicum/1-20
----------------------------MGKVHGSLARAGKVKSQTPK--------------
>Aspergillus-sclerotioniger-CBS-115572/1-20
----------------------------MGKVHGSLARAGKVKSATPK--------------
>Aspergillus-carbonarius-(strain-ITEM-5010)/1-20
----------------------------MGKVHGSLARAGKVKSATPK--------------
>Aspergillus-ibericus-CBS-121593/1-20
----------------------------MGKVHGSLARAGKVKSATPK--------------
>Aspergillus-brasiliensis-(strain-CBS-101740-/-IMI-381727-/-IBT-21946)/1-20
----------------------------MGKVHGSLARAGKVKSATPK--------------
>Aspergillus-luchuensis-(strain-CBS-106.47)/1-20
----------------------------MGKVHGSLARAGKVKAATPK--------------
>Aspergillus-vadensis-(strain-CBS-113365-/-IMI-142717-/-IBT-24658)/1-20
----------------------------MGKVHGSLARAGKVKAATPK--------------
>Aspergillus-welwitschiae/1-20
----------------------------MGKVHGSLARAGKVKSATPK--------------
>Aspergillus-niger-(strain-ATCC-MYA-4892-/-CBS-513.88-/-FGSC-A1513)/1-20
----------------------------MGKVHGSLARAGKVKSATPK--------------
>Aspergillus-lacticoffeatus-(strain-CBS-101883)/1-20
----------------------------MGKVHGSLARAGKVKSATPK--------------
>Aspergillus-niger-ATCC-13496/1-20
----------------------------MGKVHGSLARAGKVKSATPK--------------
>Aspergillus-tubingensis-(strain-CBS-134.48)/1-20
----------------------------MGKVHGSLARAGKVKAATPK--------------
>Aspergillus-neoniger-(strain-CBS-115656)/1-20
----------------------------MGKVHGSLARAGKVKAATPK--------------
>Aspergillus-kawachii/1-20
----------------------------MGKVHGSLARAGKVKAATPK--------------
>Aspergillus-steynii-IBT-23096/1-20
----------------------------MGKVHGSLARAGKVKSATPK--------------
>Aspergillus-avenaceus/1-20
----------------------------MGKVHGSLARAGKVKSATPK--------------
>Aspergillus-tanneri/1-20
----------------------------MGKVHGSLARAGKVKSATPK--------------
>Ascosphaera-apis-ARSEF-7405/1-20
----------------------------MGKVHGSLARAGKVKSQTPK--------------
>Parascedosporium-putredinis/1-20
----------------------------MGKVHGSLARAGKVKSQTPK--------------
>Pseudomassariella-vexata/1-20
----------------------------MGKVHGSLARAGKVKSQTPK--------------
>Lipomyces-starkeyi-NRRL-Y-11557/1-19
-----------------------------GKVHGSLARAGKVKSQTPK--------------
>Penicillium-decumbens/1-15
----------------------------MGKVHGSLARAGKVE-------------------
>Penicillium-brasilianum/1-20
----------------------------MGKVHGSLARAGKVKAATPK--------------
>Tuber-borchii/1-20
----------------------------MGKVHGSLARAGKVKSQTPK--------------
>Choiromyces-venosus-120613-1/1-20
----------------------------MGKVHGSLARAGKVKSQTPK--------------
>Morchella-conica-CCBAS932/1-20
----------------------------MGKVHGSLARAGKVKSQTPK--------------
>Tuber-melanosporum-(strain-Mel28)/1-20
----------------------------MGKVHGSLARAGKVKSQTPK--------------
>Tuber-magnatum/1-20
----------------------------MGKVHGSLARAGKVKSQTPK--------------
>Terfezia-boudieri-ATCC-MYA-4762/1-20
----------------------------MGKVHGSLARAGKVKSQTPK--------------
>Drechslerella-stenobrocha-248/1-20
----------------------------MGKVHGSLARAGKVKSQTPK--------------
>Rutstroemia-sp.-NJR-2017a-BBW/1-20
----------------------------MGKVHGSLARAGKVKSQTPK--------------
>Thermothelomyces-thermophilus-(strain-ATCC-42464-/-BCRC-31852-/-DSM-1799)/1-20
----------------------------MGKVHGSLARAGKVKSQTPK--------------
>[Torrubiella]-hemipterigena/1-20
----------------------------MGKVHGSLARAGKVKSQTPK--------------
>Thyridium-curvatum/1-20
----------------------------MGKVHGSLARAGKVKSQTPK--------------
>Fusarium-kuroshium/1-20
----------------------------MGKVHGSLARAGKVKSQTPK--------------
>Fusarium-sp.-AF-6/1-20
----------------------------MGKVHGSLARAGKVKSQTPK--------------
>Fusarium-floridanum/1-20
----------------------------MGKVHGSLARAGKVKSQTPK--------------
>Fusarium-oligoseptatum/1-20
----------------------------MGKVHGSLARAGKVKSQTPK--------------
>Fusarium-ambrosium/1-20
----------------------------MGKVHGSLARAGKVKSQTPK--------------
>Fusarium-euwallaceae/1-20
----------------------------MGKVHGSLARAGKVKSQTPK--------------
>Fusarium-duplospermum/1-20
----------------------------MGKVHGSLARAGKVKSQTPK--------------
>Fusarium-vanettenii-(strain-ATCC-MYA-4622-/-CBS-123669-/-FGSC-9596-/-NRRL-45880-/-77-13-4)/1-20
----------------------------MGKVHGSLARAGKVKSQTPK--------------
>Thelonectria-olida/1-20
----------------------------MGKVHGSLARAGKVKSQTPK--------------
>Fusarium-solani/1-20
----------------------------MGKVHGSLARAGKVKSQTPK--------------
>Fusarium-venenatum/1-20
----------------------------MGKVHGSLARAGKVKSQTPK--------------
>Fusarium-coffeatum/1-20
----------------------------MGKVHGSLARAGKVKSQTPK--------------
>Gibberella-zeae/1-20
----------------------------MGKVHGSLARAGKVKSQTPK--------------
>Fusarium-culmorum/1-20
----------------------------MGKVHGSLARAGKVKSQTPK--------------
>Fusarium-pseudograminearum/1-20
----------------------------MGKVHGSLARAGKVKSQTPK--------------
>Fusarium-tricinctum/1-20
----------------------------MGKVHGSLARAGKVKSQTPK--------------
>Gibberella-zeae-(strain-ATCC-MYA-4620-/-CBS-123657-/-FGSC-9075-/-NRRL-31084-/-PH-1)/1-20
----------------------------MGKVHGSLARAGKVKSQTPK--------------
>Fusarium-pseudograminearum-(strain-CS3096)/1-20
----------------------------MGKVHGSLARAGKVKSQTPK--------------
>Fusarium-proliferatum-(strain-ET1)/1-20
----------------------------MGKVHGSLARAGKVKSQTPK--------------
>Gibberella-intermedia/1-20
----------------------------MGKVHGSLARAGKVKSQTPK--------------
>Gibberella-fujikuroi-(strain-CBS-195.34-/-IMI-58289-/-NRRL-A-6831)/1-20
----------------------------MGKVHGSLARAGKVKSQTPK--------------
>Fusarium-oxysporum-(strain-Fo5176)/1-20
----------------------------MGKVHGSLARAGKVKSQTPK--------------
>Fusarium-oxysporum-f.-sp.-lycopersici-(strain-4287-/-CBS-123668-/-FGSC-9935-/-NRRL-34936)/1-20
----------------------------MGKVHGSLARAGKVKSQTPK--------------
>Fusarium-mangiferae/1-20
----------------------------MGKVHGSLARAGKVKSQTPK--------------
>Fusarium-oxysporum/1-20
----------------------------MGKVHGSLARAGKVKSQTPK--------------
>Gibberella-nygamai/1-20
----------------------------MGKVHGSLARAGKVKSQTPK--------------
>Fusarium-oxysporum-f.-sp.-cepae/1-20
----------------------------MGKVHGSLARAGKVKSQTPK--------------
>Fusarium-oxysporum-f.-sp.-narcissi/1-20
----------------------------MGKVHGSLARAGKVKSQTPK--------------
>Fusarium-oxysporum-f.-sp.-cubense/1-20
----------------------------MGKVHGSLARAGKVKSQTPK--------------
>Fusarium-oxysporum-f.-sp.-rapae/1-20
----------------------------MGKVHGSLARAGKVKSQTPK--------------
>Fusarium-oxysporum-f.-sp.-raphani/1-20
----------------------------MGKVHGSLARAGKVKSQTPK--------------
>Fusarium-oxysporum-f.-sp.-cubense-(strain-race-4)/1-20
----------------------------MGKVHGSLARAGKVKSQTPK--------------
>Gibberella-moniliformis-(strain-M3125-/-FGSC-7600)/1-20
----------------------------MGKVHGSLARAGKVKSQTPK--------------
>Fusarium-oxysporum-NRRL-32931/1-20
----------------------------MGKVHGSLARAGKVKSQTPK--------------
>Fusarium-oxysporum-Fo47/1-20
----------------------------MGKVHGSLARAGKVKSQTPK--------------
>Fusarium-oxysporum-f.-sp.-pisi-HDV247/1-20
----------------------------MGKVHGSLARAGKVKSQTPK--------------
>Fusarium-oxysporum-f.-sp.-melonis-26406/1-20
----------------------------MGKVHGSLARAGKVKSQTPK--------------
>Fusarium-oxysporum-f.-sp.-raphani-54005/1-20
----------------------------MGKVHGSLARAGKVKSQTPK--------------
>Fusarium-oxysporum-f.-sp.-conglutinans-race-2-54008/1-20
----------------------------MGKVHGSLARAGKVKSQTPK--------------
>Fusarium-odoratissimum-NRRL-54006/1-20
----------------------------MGKVHGSLARAGKVKSQTPK--------------
>Fusarium-oxysporum-f.-sp.-vasinfectum-25433/1-20
----------------------------MGKVHGSLARAGKVKSQTPK--------------
>Fusarium-redolens/1-20
----------------------------MGKVHGSLARAGKVKSQTPK--------------
>Pyronema-omphalodes-(strain-CBS-100304)/1-20
----------------------------MGKVHGSLARAGKVKSQTPK--------------
>Ascodesmis-nigricans/1-20
----------------------------MGKVHGSLARAGKVKSQTPK--------------
>Hypoxylon-sp.-EC38/1-20
----------------------------MGKVHGSLARAGKVKSQTPK--------------
>Hypoxylon-sp.-CO27-5/1-20
----------------------------MGKVHGSLARAGKVKSQTPK--------------
>Microdochium-bolleyi/1-20
----------------------------MGKVHGSLARAGKVKSQTPK--------------
>Coniochaeta-pulveracea/1-20
----------------------------MGKVHGSLARAGKVKSQTPK--------------
>Daldinia-sp.-EC12/1-20
----------------------------MGKVHGSLARAGKVKSQTPK--------------
>Microdochium-trichocladiopsis/1-20
----------------------------MGKVHGSLARAGKVKSQTPK--------------
>Coniella-lustricola/1-20
----------------------------MGKVHGSLARAGKVKSQTPK--------------
>Cryphonectria-parasitica-EP155/1-20
----------------------------MGKVHGSLARAGKVKSQTPK--------------
>Byssochlamys-spectabilis/1-20
----------------------------MGKVHGSLARAGKVKSATPK--------------
>Aspergillus-novofumigatus-(strain-IBT-16806)/1-20
----------------------------MGKVHGSLARAGKVKSATPK--------------
>Aspergillus-fumigatus-Z5/1-20
----------------------------MGKVHGSLARAGKVKSATPK--------------
>Aspergillus-fumigatus-(strain-CBS-144.89-/-FGSC-A1163-/-CEA10)/1-20
----------------------------MGKVHGSLARAGKVKSATPK--------------
>Aspergillus-fumigatus-(strain-ATCC-MYA-4609-/-CBS-101355-/-FGSC-A1100-/-Af293)/1-20
----------------------------MGKVHGSLARAGKVKSATPK--------------
>Aspergillus-fumigatus/1-20
----------------------------MGKVHGSLARAGKVKSATPK--------------
>Aspergillus-lentulus/1-20
----------------------------MGKVHGSLARAGKVKSATPK--------------
>Neonectria-ditissima/1-20
----------------------------MGKVHGSLARAGKVKSQTPK--------------
>Dactylonectria-macrodidyma/1-20
----------------------------MGKVHGSLARAGKVKSQTPK--------------
>Ilyonectria-sp.-MPI-CAGE-AT-0026/1-20
----------------------------MGKVHGSLARAGKVKSQTPK--------------
>Dactylonectria-estremocensis/1-20
----------------------------MGKVHGSLARAGKVKSQTPK--------------
>Stachybotrys-chartarum-(strain-CBS-109288-/-IBT-7711)/1-20
----------------------------MGKVHGSLARAGKVKSQTPK--------------
>Stachybotrys-chlorohalonata-(strain-IBT-40285)/1-20
----------------------------MGKVHGSLARAGKVKSQTPK--------------
>Stachybotrys-chartarum-IBT-40288/1-20
----------------------------MGKVHGSLARAGKVKSQTPK--------------
>Hirsutella-minnesotensis-3608/1-20
----------------------------MGKVHGSLARAGKVKSQTPK--------------
>Emericellopsis-atlantica/1-20
----------------------------MGKVHGSLARAGKVKSQTPK--------------
>Moelleriella-libera-RCEF-2490/1-20
----------------------------MGKVHGSLARAGKVKSQTPK--------------
>Geosmithia-morbida/1-20
----------------------------MGKVHGSLARAGKVKSQTPK--------------
>Drechmeria-coniospora/1-20
----------------------------MGKVHGSLARAGKVKSQTPK--------------
>Metarhizium-brunneum/1-20
----------------------------MGKVHGSLARAGKVKSQTPK--------------
>Metarhizium-album-(strain-ARSEF-1941)/1-20
----------------------------MGKVHGSLARAGKVKSQTPK--------------
>Metarhizium-anisopliae-BRIP-53293/1-20
----------------------------MGKVHGSLARAGKVKSQTPK--------------
>Metarhizium-rileyi-(strain-RCEF-4871)/1-20
----------------------------MGKVHGSLARAGKVKSQTPK--------------
>Metarhizium-rileyi/1-20
----------------------------MGKVHGSLARAGKVKSQTPK--------------
>Ophiocordyceps-sinensis-(strain-Co18-/-CGMCC-3.14243)/1-20
----------------------------MGKVHGSLARAGKVKSQTPK--------------
>Hirsutella-rhossiliensis/1-20
----------------------------MGKVHGSLARAGKVKSQTPK--------------
>Tolypocladium-paradoxum/1-20
----------------------------MGKVHGSLARAGKVKSQTPK--------------
>Corynespora-cassiicola-Philippines/1-20
----------------------------MGKVHGSLARAGKVKSQTPK--------------
>Trichoderma-asperellum-CBS-433.97/1-20
----------------------------MGKVHGSLARAGKVKSQTPK--------------
>Trichoderma-cornu-damae/1-20
----------------------------MGKVHGSLARAGKVKSQTPK--------------
>Hypocrea-atroviridis-(strain-ATCC-20476-/-IMI-206040)/1-20
----------------------------MGKVHGSLARAGKVKSQTPK--------------
>Claviceps-pazoutovae/1-20
----------------------------MGKVHGSLARAGKVKSQTPK--------------
>Claviceps-sp.-LM77-group-G4/1-20
----------------------------MGKVHGSLARAGKVKSQTPK--------------
>Claviceps-humidiphila/1-20
----------------------------MGKVHGSLARAGKVKSQTPK--------------
>Claviceps-sp.-Clav32-group-G5/1-20
----------------------------MGKVHGSLARAGKVKSQTPK--------------
>Claviceps-sp.-LM218-group-G6/1-20
----------------------------MGKVHGSLARAGKVKSQTPK--------------
>Claviceps-aff.-purpurea/1-20
----------------------------MGKVHGSLARAGKVKSQTPK--------------
>Claviceps-purpurea-(strain-20.1)/1-20
----------------------------MGKVHGSLARAGKVKSQTPK--------------
>Claviceps-africana/1-20
----------------------------MGKVHGSLARAGKVKSQTPK--------------
>Trichoderma-harzianum-CBS-226.95/1-20
----------------------------MGKVHGSLARAGKVKSQTPK--------------
>Trichoderma-simmonsii/1-20
----------------------------MGKVHGSLARAGKVKSQTPK--------------
>Hypocrea-virens-(strain-Gv29-8-/-FGSC-10586)/1-20
----------------------------MGKVHGSLARAGKVKSQTPK--------------
>Hypocrea-jecorina-(strain-QM6a)/1-20
----------------------------MGKVHGSLARAGKVKSQTPK--------------
>Hypocrea-jecorina-(strain-ATCC-56765-/-BCRC-32924-/-NRRL-11460-/-Rut-C-30)/1-20
----------------------------MGKVHGSLARAGKVKSQTPK--------------
>Trichoderma-parareesei/1-20
----------------------------MGKVHGSLARAGKVKSQTPK--------------
>Trichoderma-citrinoviride/1-20
----------------------------MGKVHGSLARAGKVKSQTPK--------------
>Trichoderma-longibrachiatum-ATCC-18648/1-20
----------------------------MGKVHGSLARAGKVKSQTPK--------------
>Trichoderma-harzianum/1-20
----------------------------MGKVHGSLARAGKVKSQTPK--------------
>Clonostachys-byssicola/1-20
----------------------------MGKVHGSLARAGKVKSQTPK--------------
>Clonostachys-solani/1-20
----------------------------MGKVHGSLARAGKVKSQTPK--------------
>Stachybotrys-elegans/1-20
----------------------------MGKVHGSLARAGKVKSQTPK--------------
>Beauveria-bassiana/1-20
----------------------------MGKVHGSLARAGKVKSQTPK--------------
>Beauveria-bassiana-(strain-ARSEF-2860)/1-20
----------------------------MGKVHGSLARAGKVKSQTPK--------------
>Cordyceps-fumosorosea-(strain-ARSEF-2679)/1-20
----------------------------MGKVHGSLARAGKVKSQTPK--------------
>Ustilaginoidea-virens/1-20
----------------------------MGKVHGSLARAGKVKSQTPK--------------
>Akanthomyces-lecanii-RCEF-1005/1-20
----------------------------MGKVHGSLARAGKVKSQTPK--------------
>Cordyceps-militaris/1-20
----------------------------MGKVHGSLARAGKVKSQTPK--------------
>Cordyceps-javanica/1-20
----------------------------MGKVHGSLARAGKVKSQTPK--------------
>Cordyceps-militaris-(strain-CM01)/1-20
----------------------------MGKVHGSLARAGKVKSQTPK--------------
>Hapsidospora-chrysogenum-(strain-ATCC-11550-/-CBS-779.69-/-DSM-880-/-IAM-14645-/-JCM-23072-/-IMI-49137)/1-20
----------------------------MGKVHGSLARAGKVKSQTPK--------------
>Felis-catus/1-22
--------------------------MLKGKVHGSPACAGKIREQTPK--------------
>Boletus-reticuloceps/1-20
----------------------------MGKVHGSLARAGKVKSQTPK--------------
>Fonticula-alba/1-20
----------------------------MGKVHGSLARAGKVKGQTPK--------------
>Heterostelium-pallidum-(strain-ATCC-26659-/-Pp-5-/-PN500)/1-20
----------------------------MGKVHGGLNRAGKVRNATPN--------------
>Dictyostelium-discoideum/1-20
----------------------------MGKVHGGLNRAGKVRNATPK--------------
>Dictyostelium-purpureum/1-20
----------------------------IGKVHGGLNRAGKVRNATPK--------------
>Cavenderia-fasciculata/1-20
----------------------------MGKVHGGLNRAGKVRNATPK--------------
>Tieghemostelium-lacteum/1-20
----------------------------MGKVHGGLNRAGKVRNATPK--------------
>Polysphondylium-violaceum/1-20
----------------------------MGKVHGGLNRAGKVRNATPK--------------
>Hydnum-rufescens-UP504/1-43
---MGKG--SSPIFVSFLLLRGYGIHVSLSIVHGSLARAGKVKSQTPK--------------
>Rhodocollybia-butyracea/1-39
---MGKG--AYFF----LLDDNEVFLIINCLVHGSLARAGKVKSQTPK--------------
>Eimeria-tenella/1-20
----------------------------MGKVHGSLARAGKVKNQTPK--------------
>Hepatocystis-sp.-ex-Piliocolobus-tephrosceles/1-20
----------------------------MRKVHGSLARAGKVKNQTPK--------------
>Gregarina-niphandrodes/1-37
---MRLG--------SGPSHLQLKCCAPVGKVHGSLARAGKVKSQTPR--------------
>Plasmodium-falciparum-FCH/4/1-18
------------------------------MVHGSLARAGKVKNQTPK--------------
>Plasmodium-malariae/1-20
----------------------------MRKVHGSLARAGKVKNQTPK--------------
>Plasmodium-ovale/1-20
----------------------------MGKVHGSLARAGKVKNQTPK--------------
>Plasmodium-chabaudi-chabaudi/1-20
----------------------------MGKVHGSLARAGKVKNQTPK--------------
>Plasmodium-chabaudi-adami/1-20
----------------------------MGKVHGSLARAGKVKNQTPK--------------
>Plasmodium-vinckei-lentum/1-20
----------------------------MGKVHGSLARAGKVKNQTPK--------------
>Plasmodium-vinckei-petteri/1-20
----------------------------MGKVHGSLARAGKVKNQTPK--------------
>Plasmodium-yoelii/1-20
----------------------------MGKVHGSLARAGKVKNQTPK--------------
>Plasmodium-yoelii-17X/1-20
----------------------------MGKVHGSLARAGKVKNQTPK--------------
>Plasmodium-berghei/1-20
----------------------------MGKVHGSLARAGKVKNQTPK--------------
>Plasmodium-berghei-(strain-Anka)/1-20
----------------------------MGKVHGSLARAGKVKNQTPK--------------
>Babesia-bovis/1-21
---------------------------MAVKVHGSLARAGKVRNHTPK--------------
>Babesia-microti-(strain-RI)/1-21
---------------------------MAVKVHGSLARAGKVKNHTPK--------------
>Theileria-equi-strain-WA/1-27
---------------------MTTHPFTAVKVHGSLARAGKVRNHTPK--------------
>Theileria-parva/1-21
---------------------------MAVKVHGSLARAGKVRNHTPK--------------
>Theileria-orientalis/1-21
---------------------------MAVKVHGSLARAGKVRNHTPK--------------
>Theileria-orientalis-strain-Shintoku/1-21
---------------------------MAVKVHGSLARAGKVRNHTPK--------------
>Citrus-unshiu/1-20
----------------------------MGKVHGSLARAGKVRGQTPK--------------
>Citrus-clementina/1-20
----------------------------MGKVHGSLARAGKVRGQTPK--------------
>Zingiber-officinale/1-20
----------------------------MGKVHGSLARAGKVRGQTPK--------------
>Thalictrum-thalictroides/1-20
----------------------------MGKVHGSLARAGKVRGQTPK--------------
>Acanthamoeba-castellanii-str.-Neff/1-21
---------------------------MDGKVHGGLARAGKVKGQTPK--------------
>Thecamonas-trahens-ATCC-50062/1-20
----------------------------MGKVHGGLARAGKVKNQTPK--------------
>Chroomonas-mesostigmatica-CCMP1168/1-20
----------------------------MGKVHGSLARAGKVKGQTPK--------------
>Cryptomonas-paramecium/1-20
----------------------------MGKVHGSLARAGKVKAQTPK--------------
>Euglena-gracilis/1-20
----------------------------MGKVHGSLARAGKVKGQTPK--------------
>Bodo-saltans/1-20
----------------------------MGKVHGSLARAGKVKNQTPK--------------
>Strigomonas-culicis/1-20
----------------------------MGKVHGSLSRAGKVKNQTPK--------------
>Angomonas-deanei/1-20
----------------------------MGKVHGSLSRAGKVKNQTRV--------------
>Trypanosoma-vivax-(strain-Y486)/1-20
----------------------------MGKVHGSLARAGKVKNQTPK--------------
>Trypanosoma-cruzi-(strain-CL-Brener)/1-20
----------------------------MGKVHGSLARAGKVKNQTPK--------------
>Trypanosoma-rangeli-SC58/1-20
----------------------------MGKVHGSLARAGKVKNQTPK--------------
>Trypanosoma-brucei-equiperdum/1-20
----------------------------MGKVHGSLARAGKVKNQTPK--------------
>Trypanosoma-brucei-gambiense-(strain-MHOM/CI/86/DAL972)/1-20
----------------------------MGKVHGSLARAGKVKNQTPK--------------
>Trypanosoma-brucei-brucei-(strain-927/4-GUTat10.1)/1-20
----------------------------MGKVHGSLARAGKVKNQTPK--------------
>Trypanosoma-equiperdum/1-20
----------------------------MGKVHGSLARAGKVKNQTPK--------------
>Phytomonas-sp.-EM1/1-20
----------------------------MGKVHGSLARAGKVKNQTPK--------------
>Leishmania-infantum/1-20
----------------------------MGKIHGSLARAGKVKNQTPK--------------
>Leishmania-mexicana-(strain-MHOM/GT/2001/U1103)/1-20
----------------------------MGKIHGSLARAGKVKNQTPK--------------
>Leishmania-major/1-20
----------------------------MGKIHGSLARAGKVKNQTPK--------------
>Leptomonas-seymouri/1-20
----------------------------MGKIHGSLARAGKVKNQTPK--------------
>Leptomonas-pyrrhocoris/1-20
----------------------------MGKIHGSLARAGKVKNQTPK--------------
>Leishmania-guyanensis/1-30
----------------------------MGKIHGSLARAGKVKNQTPK--------------
>Leishmania-braziliensis-MHOM/BR/75/M2904/1-20
----------------------------MGKIHGSLARAGKVKNQTPK--------------
>Leishmania-braziliensis/1-20
----------------------------MGKIHGSLARAGKVKNQTPK--------------
>Leishmania-panamensis/1-20
----------------------------MGKIHGSLARAGKVKNQTPK--------------
>Rhodotorula-sp.-CCFEE-5036/1-18
------------------------------MTLPFDCHLPPVKSQTPK--------------
>Rhodotorula-mucilaginosa/1-18
------------------------------MTLPFDCHLPPVKSQTPK--------------
>Trichomonas-vaginalis-(strain-ATCC-PRA-98-/-G3)/1-20
----------------------------MGKVHGSLAQAGKVRSNTPK--------------
>Dekkera-bruxellensis/1-20
----------------------------MGKVHGSLARAGKVKSQTPK--------------
>Leucosporidium-creatinivorum/1-19
-----------------------------GKVHGSLARAGKVKSQTPK--------------
>Alternaria-tenuissima/1-20
----------------------------MGKVHGSLARAGKVKSQTPK--------------
>Alternaria-arborescens/1-20
----------------------------MGKVHGSLARAGKVKSQTPK--------------
>Tremella-mesenterica/1-20
----------------------------MGKVHGSLARAGKVRSQCPK--------------
>Cronartium-quercuum-f.-sp.-fusiforme-G11/1-20
----------------------------MGKVHGSLARAGKVRSQTPK--------------
>Puccinia-coronata-f.-sp.-avenae/1-20
----------------------------MGKVHGSLARAGKVRSQCPK--------------
>Puccinia-graminis-f.-sp.-tritici-(strain-CRL-75-36-700-3-/-race-SCCL)/1-20
----------------------------MGKVHGSLARAGKVRSQCPK--------------
>Puccinia-sorghi/1-20
----------------------------MGKVHGSLARAGKVRSQCPK--------------
>Puccinia-striiformis/1-20
----------------------------MGKVHGSLARAGKVRSQCPK--------------
>Hortaea-werneckii/1-24
------------------------MALVSWGGKPPKAARNFIKPGLQN--------------
>Pneumocystis-jirovecii-(strain-RU7)/1-20
----------------------------MFFADLCVCSAGKVKSQTPK--------------
>Noccaea-caerulescens/1-20
----------------------------MGKVHGGLARAGKVRAQTKK--------------
>Jimgerdemannia-flammicorona/1-16
----------------------------MGKVHGSLARAGKEKK------------------
>Coemansia-reversa-(strain-ATCC-12441-/-NRRL-1564)/1-22
--------------------------MAWGKVHGSLARAGKVKNQTPK--------------
>Smittium-megazygosporum/1-20
----------------------------MGKVHGSLTRAGKVRSQAPK--------------
>Smittium-angustum/1-32
----------------MRIQIAMLAKSTTGKVHGSLARAGKVRAQAPK--------------
>Thamnocephalis-sphaerospora/1-19
-----------------------------GKVHGSLARAGKVKSQTPK--------------
>Carpediemonas-membranifera/1-20
----------------------------MGKVHGSLARAGKVRNQTPK--------------
>Schizopora-paradoxa/1-20
----------------------------MGKVHGSLSRAGKVKNQTPK--------------
>Corymbia-citriodora-subsp.-variegata/1-20
----------------------------MGKVHGSLARAGKVKSQTPK--------------
>Auxenochlorella-protothecoides/1-41
-------MSRYQPQYTVCGNLLCSPSWATGKVHGSLARAGKVRGQCPK--------------
>Chlorella-variabilis/1-45
---MGQSRRPPSPPWPSLGDEWTSTFATMGKVHGSLARAGKVRGQTPK--------------
>Furculomyces-boomerangus/1-20
----------------------------MGKVHGSLARAGKVRAQAPK--------------
>Rotaria-sp.-Silwood1/1-31
-----------------GSTLDATMKLFGGKVHGSLARAGKVKGQTPK--------------
>Rotaria-sordida/1-25
-----------------------NMKLFGGKVHGSLARAGKVKGQTPK--------------
>Anaeromyces-robustus/1-24
------------------------MLNDDGKVHGSLARAGKVKGQTPK--------------
>Piromyces-sp.-(strain-E2)/1-20
----------------------------MGKVHGSLARAGKVKGQTPK--------------
>Piromyces-finnis/1-20
----------------------------MGKVHGSLARAGKVKGQTPK--------------
>Catenaria-anguillulae-PL171/1-20
----------------------------QGKVHGSLARAGKVKGQTPK--------------
>Blyttiomyces-helicus/1-20
----------------------------QGKVHGSLARAGKVKGQTPK--------------
>Batrachochytrium-dendrobatidis-(strain-JEL423)/1-42
------MTDEISLDFKWCYQQVGWMCCLIGKVHGSLARAGKVKGQTPK--------------
>Batrachochytrium-dendrobatidis-(strain-JAM81-/-FGSC-10211)/1-34
------MTD--------EISLDFKWCYQQGKVHGSLARAGKVKGQTPK--------------
>Batrachochytrium-salamandrivorans/1-20
----------------------------MGKVHGSLARAGKVKGQTPK--------------
>Powellomyces-hirtus/1-28
--------------------MAVPLLTSQGKVHGSLARAGKVKGQCPK--------------
>Spizellomyces-sp.-'palustris'/1-20
----------------------------MGKVHGSLARAGKVKGQCPK--------------
>Andalucia-godoyi/1-20
----------------------------MGKVHGSLARAGKVRGQTPK--------------
>Grus-americana/1-19
-----------------------------GKVHGSLARAGKVRGQTPK--------------
>Oryzias-latipes/1-18
------------------------------KVHGSLARAGKVRGQTPN--------------
>Cricetulus-griseus/1-22
--------------------------MLGGKVCGSLACPGKVRGQTPK--------------
>Drosophila-yakuba/1-37
-----------PVTALSSFELDLNIPMLGGKVHGSLARAGKVKRQTPK--------------
>Babesia-bigemina/1-21
---------------------------MAVKVHGSLARAGKVRNHTPK--------------
>Cryptosporidium-hominis/1-20
----------------------------MAKAHGSLARAGKVKNQTPR--------------
>Cryptosporidium-parvum/1-20
----------------------------MAKAHGSLARAGKVKNQTPR--------------
>Cryptosporidium-parvum-(strain-Iowa-II)/1-21
---------------------------NMAKAHGSLARAGKVKNQTPR--------------
>Cryptosporidium-muris-(strain-RN66)/1-20
----------------------------MAKAHGSLARAGKVKNQTPR--------------
>Amoebophrya-sp.-A25/1-20
----------------------------MGKVHGSLARAGKVKRQTPK--------------
>Amoebophrya-sp.-A120/1-20
----------------------------MGKVHGSLARAGKVKRQTPK--------------
>Cyanidioschyzon-merolae-(strain-NIES-3377-/-10D)/1-20
----------------------------MGKVHGSLARAGKVKAQTPK--------------
>Ectocarpus-siliculosus/1-20
----------------------------MGKVHGSLARAGKVKGQTPK--------------
>Thalassiosira-pseudonana/1-20
----------------------------MGKVHGSLARAGKVKGQTPK--------------
>Fragilariopsis-cylindrus-CCMP1102/1-20
----------------------------MGKVHGSLARAGKVKNQTPK--------------
>Phaeodactylum-tricornutum/1-20
----------------------------MGKVHGSLARAGKVKGQTPK--------------
>Phaeodactylum-tricornutum-(strain-CCAP-1055/1)/1-20
----------------------------MGKVHGSLARAGKVKGQTPK--------------
>Nitzschia-inconspicua/1-20
----------------------------MGKVHGSLARAGKVKGQTPK--------------
>Globisporangium-ultimum-(strain-ATCC-200006-/-CBS-805.95-/-DAOM-BR144)/1-41
-----MN-SDYNIQKESTLHLV-LRLRGGGKVHGSLARAGKVKGQTPK--------------
>Pythium-oligandrum/1-37
----------MSIETNTTLNLS-LRLRGGGKVHGSLARAGKVKNQTPK--------------
>Peronospora-effusa/1-42
----MSY-SNIVIENTSTLDLS-LRLRGGGKVHGSLARAGKVKGQTPK--------------
>Bremia-lactucae/1-39
--------MSTCNENAALVNLS-IRLRGGGKVHGSLARAGKVKGQTPK--------------
>Phytophthora-kernoviae/1-38
---------MSNIQEGTTLNLS-LRLRGGGKVHGSLARAGKVKGQTPK--------------
>Phytophthora-kernoviae-00238/432/1-38
---------MSNIQEGTTLNLS-LRLRGGGKVHGSLARAGKVKGQTPK--------------
>Phytophthora-boehmeriae/1-38
---------MSNIQEGTTLNLS-LRLRGGGKVHGSLARAGKVKGQTPK--------------
>Plasmopara-halstedii/1-40
------M-SNNHIESATTMNLS-LRLRGGGKVHGSLARAGKVKGQTPK--------------
>Phytophthora-sojae-(strain-P6497)/1-40
------M-SNCSIENATTLNLS-LRLRGGGKVHGSLARAGKVKGQTPK--------------
>Phytophthora-pseudosyringae/1-40
------M-SNTSIENSTTLNLS-LRLRGGGKVHGSLARAGKVKGQTPK--------------
>Phytophthora-parasitica-P1976/1-40
------M-SNTSIENATTLNLS-LRLRGGGKVHGSLARAGKVKGQTPK--------------
>Phytophthora-palmivora-var.-palmivora/1-40
------M-SNTSIENATTLNLS-LRLRGGGKVHGSLARAGKVKGQTPK--------------
>Phytophthora-infestans-(strain-T30-4)/1-40
------M-SNTSIENATTLNLS-LRLRGGGKVHGSLARAGKVKGQTPK--------------
>Phytophthora-infestans/1-40
------M-SNTSIENATTLNLS-LRLRGGGKVHGSLARAGKVKGQTPK--------------
>Phytophthora-parasitica-P1569/1-40
------M-SNTSIENATTLNLS-LRLRGGGKVHGSLARAGKVKGQTPK--------------
>Phytophthora-parasitica/1-40
------M-SNTSIENATTLNLS-LRLRGGGKVHGSLARAGKVKGQTPK--------------
>Phytophthora-parasitica-(strain-INRA-310)/1-40
------M-SNTSIENATTLNLS-LRLRGGGKVHGSLARAGKVKGQTPK--------------
>Phytophthora-parasitica-CJ01A1/1-40
------M-SNTSIENATTLNLS-LRLRGGGKVHGSLARAGKVKGQTPK--------------
>Phytophthora-parasitica-P10297/1-40
------M-SNTSIENATTLNLS-LRLRGGGKVHGSLARAGKVKGQTPK--------------
>Phytophthora-cactorum/1-40
------M-SNTSIENATTLNLS-LRLRGGGKVHGSLARAGKVKGQTPK--------------
>Solanum-lycopersicum/1-20
----------------------------MGKVHGSLARAGKVRGQTPK--------------
>Salix-koriyanagi/1-20
----------------------------MGKVHGSLARAGKVRGQTPK--------------
>Paragonimus-skrjabini-miyazakii/1-44
---MIQD-CDSLDSLPADCNIDVVVPIVGGKVHGSLARAGKVRGQTPK--------------
>Physcomitrium-patens/1-20
----------------------------MSKVHGSLARAGKVRGQTPK--------------
>Plasmodium-falciparum-(isolate-3D7)/1-20
----------------------------MGKVHGSLARAGKVKNQTPK--------------
>Plasmodium-falciparum-Vietnam-Oak-Knoll/1-20
----------------------------MGKVHGSLARAGKVKNQTPK--------------
>Plasmodium-falciparum-Tanzania/1-20
----------------------------MGKVHGSLARAGKVKNQTPK--------------
>Plasmodium-falciparum-MaliPS096_E11/1-20
----------------------------MGKVHGSLARAGKVKNQTPK--------------
>Plasmodium-falciparum-(isolate-Camp-/-Malaysia)/1-20
----------------------------MGKVHGSLARAGKVKNQTPK--------------
>Plasmodium-reichenowi/1-20
----------------------------MGKVHGSLARAGKVKNQTPK--------------
>Plasmodium-falciparum-(isolate-HB3)/1-20
----------------------------MGKVHGSLARAGKVKNQTPK--------------
>Plasmodium-falciparum-(isolate-NF54)/1-20
----------------------------MGKVHGSLARAGKVKNQTPK--------------
>Plasmodium-sp.-gorilla-clade-G1/1-20
----------------------------MGKVHGSLARAGKVKNQTPK--------------
>Plasmodium-sp.-gorilla-clade-G2/1-20
----------------------------MGKVHGSLARAGKVKNQTPK--------------
>Plasmodium-sp.-DRC-Itaito/1-20
----------------------------MGKVHGSLARAGKVKNQTPK--------------
>Plasmodium-sp.-gorilla-clade-G3/1-20
----------------------------MGKVHGSLARAGKVKNQTPK--------------
>Plasmodium-falciparum-NF135/5.C10/1-20
----------------------------MGKVHGSLARAGKVKNQTPK--------------
>Plasmodium-falciparum-Santa-Lucia/1-20
----------------------------MGKVHGSLARAGKVKNQTPK--------------
>Plasmodium-falciparum-(isolate-7G8)/1-20
----------------------------MGKVHGSLARAGKVKNQTPK--------------
>Plasmodium-gaboni/1-20
----------------------------MGKVHGSLARAGKVKNQTPK--------------
>Plasmodium-vivax-India-VII/1-20
----------------------------MGKVHGSLARAGKVKNQTPK--------------
>Plasmodium-vivax-Brazil-I/1-20
----------------------------MGKVHGSLARAGKVKNQTPK--------------
>Plasmodium-vivax-Mauritania-I/1-20
----------------------------MGKVHGSLARAGKVKNQTPK--------------
>Plasmodium-vivax-North-Korean/1-20
----------------------------MGKVHGSLARAGKVKNQTPK--------------
>Plasmodium-vivax/1-20
----------------------------MGKVHGSLARAGKVKNQTPK--------------
>Plasmodium-knowlesi/1-20
----------------------------MGKVHGSLARAGKVKNQTPK--------------
>Plasmodium-knowlesi-(strain-H)/1-20
----------------------------MGKVHGSLARAGKVKNQTPK--------------
>Plasmodium-vivax-(strain-Salvador-I)/1-20
----------------------------MGKVHGSLARAGKVKNQTPK--------------
>Plasmodium-gonderi/1-20
----------------------------MGKVHGSLARAGKVKNQTPK--------------
>Plasmodium-gallinaceum/1-20
----------------------------MGKVHGSLARAGKVKNQTPK--------------
>Plasmodium-relictum/1-20
----------------------------MGKVHGSLARAGKVKNQTPK--------------
>Toxoplasma-gondii-p89/1-20
----------------------------MGKVHGSLARAGKVKNQTPK--------------
>Toxoplasma-gondii-FOU/1-20
----------------------------MGKVHGSLARAGKVKNQTPK--------------
>Toxoplasma-gondii-GAB2-2007-GAL-DOM2/1-20
----------------------------MGKVHGSLARAGKVKNQTPK--------------
>Toxoplasma-gondii-RUB/1-20
----------------------------MGKVHGSLARAGKVKNQTPK--------------
>Toxoplasma-gondii-MAS/1-20
----------------------------MGKVHGSLARAGKVKNQTPK--------------
>Toxoplasma-gondii-VAND/1-20
----------------------------MGKVHGSLARAGKVKNQTPK--------------
>Toxoplasma-gondii-(strain-ATCC-50853-/-GT1)/1-20
----------------------------MGKVHGSLARAGKVKNQTPK--------------
>Toxoplasma-gondii-(strain-ATCC-50611-/-Me49)/1-20
----------------------------MGKVHGSLARAGKVKNQTPK--------------
>Toxoplasma-gondii-ARI/1-20
----------------------------MGKVHGSLARAGKVKNQTPK--------------
>Toxoplasma-gondii-TgCatPRC2/1-20
----------------------------MGKVHGSLARAGKVKNQTPK--------------
>Toxoplasma-gondii-COUG/1-20
----------------------------MGKVHGSLARAGKVKNQTPK--------------
>Toxoplasma-gondii-TgCATBr9/1-20
----------------------------MGKVHGSLARAGKVKNQTPK--------------
>Toxoplasma-gondii-CAST/1-20
----------------------------MGKVHGSLARAGKVKNQTPK--------------
>Toxoplasma-gondii-(strain-ATCC-50861-/-VEG)/1-20
----------------------------MGKVHGSLARAGKVKNQTPK--------------
>Neospora-caninum-(strain-Liverpool)/1-20
----------------------------MGKVHGSLARAGKVKNQTPK--------------
>Cystoisospora-suis/1-20
----------------------------MGKVHGSLARAGKVKNQTPK--------------
>Perkinsus-marinus-(strain-ATCC-50983-/-TXsc)/1-20
----------------------------MGKVHGSLARAGKVKNQTPK--------------
>Oxyrrhis-marina/1-20
----------------------------MGKVHGSLARAGKVKNQTPK--------------
>Symbiodinium-necroappetens/1-19
-----------------------------MQVHGSLARAGKVKNQTPK--------------
>Pfiesteria-piscicida/1-20
----------------------------MGKVHGSLARAGKVKNQTPK--------------
>Heterocapsa-triquetra/1-20
----------------------------MGKVHGSLARAGKVKNQTPK--------------
>Musa-acuminata-subsp.-malaccensis/1-20
----------------------------MGKVHGSLARAGKVRGQTPK--------------
>Cucumis-melo/1-20
----------------------------MGKVHGSSARADKVRGQTPK--------------
>Nicotiana-tabacum/1-20
----------------------------MGKVHGSLARAGKVRWQTPK--------------
>Nicotiana-sylvestris/1-20
----------------------------MGKVHGSLARAGKVRWQTPK--------------
>Triticum-turgidum-subsp.-durum/1-28
--------------------MAKLAAVCAGKVHGSLARAGKVRGQTPK--------------
>Triticum-aestivum/1-20
----------------------------MGKVHGSLARAGKVRGQTPK--------------
>Eutrema-salsugineum/1-20
----------------------------MGKVHGSLARAGKVRGQTPK--------------
>Prunus-yedoensis-var.-nudiflora/1-20
----------------------------MGKVHGSLARASKVRGQTPK--------------
>Marchantia-polymorpha/1-20
----------------------------MSKVHGSLARAGKVRGQTPK--------------
>Selaginella-moellendorffii/1-20
----------------------------MSKVHGSLARAGKVRGQTPK--------------
>Populus-tomentosa/1-29
-------------------MGKTLTLEPDSKVHGSLARAGKVRGQTPK--------------
>Picea-sitchensis/1-20
----------------------------MSKVHGSLARAGKVRGQTPK--------------
>Vanilla-planifolia/1-20
----------------------------MGKVHGSLARAGKVRGQTPK--------------
>Nelumbo-nucifera/1-20
----------------------------MGKVHGSLARAGKVRGQTPK--------------
>Oryza-meyeriana-var.-granulata/1-20
----------------------------MGKVHGSLARAGKVRGQTPK--------------
>Oryza-sativa-subsp.-indica/1-31
-----------------MGNHLLRVLSLPRKVHGSLARAGKVRGQTPK--------------
>Oryza-sativa-subsp.-japonica/1-31
-----------------MGNHLLRVLSFPRKVHGSLARAGKVRGQTPK--------------
>Spirodela-intermedia/1-20
----------------------------MRKVHGSLARAGKVRGQTPK--------------
>Phtheirospermum-japonicum/1-36
-----------MI-FYFWTRLLVPKKIIAGKVHGSLARAGKVRGQTPK--------------
>Salix-dunnii/1-28
--------------------MLSILKNGLGKVHGSLARAGKVRGQTPK--------------
>Parasponia-andersonii/1-23
-------------------------MVTAGKVHGSLARAGKVRGQTPK--------------
>Trema-orientale/1-23
-------------------------MVTAGKVHGSLARAGKVRGQTPK--------------
>Salvia-splendens/1-24
------------------------MVNFAGKVHGSLARAGKVRGQTPK--------------
>Pyrus-ussuriensis-x-Pyrus-communis/1-20
----------------------------MCKVHGSLARAGKVRGQTPK--------------
>Castanea-mollissima/1-20
----------------------------MGKVHGSLARAGKVRGQTPK--------------
>Phaseolus-angularis/1-29
-------------------MPCLVDVSITGKVHGSLARAGKVRGQTPK--------------
>Arabis-alpina/1-20
----------------------------MGKVHGSLARAGKVRGQTPK--------------
>Actinidia-chinensis-var.-chinensis/1-20
----------------------------MGKVHGSLARAGKVRGQTPK--------------
>Arabis-nemorensis/1-20
----------------------------MGKVHGSLARAGKVRGQTPK--------------
>Actinidia-rufa/1-20
----------------------------MGKVHGSLARAGKVRGQTPK--------------
>Raphanus-sativus/1-20
----------------------------MGKVHGSLARAGKVRGQTPK--------------
>Arabidopsis-thaliana/1-20
----------------------------MGKVHGSLARAGKVRGQTPK--------------
>Brassica-campestris/1-20
----------------------------MGKVHGSLARAGKVRGQTPK--------------
>Brassica-cretica/1-20
----------------------------MGKVHGSLARAGKVRGQTPK--------------
>Arabidopsis-arenosa/1-20
----------------------------MGKVHGSLARAGKVRGQTPK--------------
>Arabidopsis-thaliana-x-Arabidopsis-arenosa/1-20
----------------------------MGKVHGSLARAGKVRGQTPK--------------
>Arabidopsis-suecica/1-20
----------------------------MGKVHGSLARAGKVRGQTPK--------------
>Brassica-carinata/1-20
----------------------------MGKVHGSLARAGKVRGQTPK--------------
>Arabidopsis-lyrata-subsp.-lyrata/1-20
----------------------------MGKVHGSLARAGKVRGQTPK--------------
>Brassica-oleracea-var.-oleracea/1-20
----------------------------MGKVHGSLARAGKVRDQTPK--------------
>Ceratopteris-richardii/1-20
----------------------------MSKVHGSLARAGKVRGQTPK--------------
>Ananas-comosus/1-20
----------------------------MGKVHGSLARAGKVRGQTPK--------------
>Elaeis-guineensis-var.-tenera/1-20
----------------------------MGKVHGSLARAGKVRGQTPK--------------
>Phoenix-dactylifera/1-20
----------------------------MGKVHGSLARAGKVRGQTPK--------------
>Manihot-esculenta/1-20
----------------------------MGKVHGSLARAGKVRGQTPK--------------
>Gossypium-arboreum/1-20
----------------------------MGKVHGSLARAGKVRGQTPK--------------
>Gossypium-raimondii/1-20
----------------------------MGKVHGSLARAGKVRGQTPK--------------
>Corchorus-capsularis/1-20
----------------------------MGKVHGSLARAGKVRGQTPK--------------
>Corchorus-olitorius/1-20
----------------------------MGKVHGSLARAGKVRGQTPK--------------
>Gossypium-hirsutum/1-20
----------------------------MGKVHGSLARAGKVRGQTPK--------------
>Punica-granatum/1-20
----------------------------MGKVHGSLARAGKVRGQTPK--------------
>Setaria-viridis/1-20
----------------------------MGKVHGSLARAGKVRGQTPK--------------
>Gossypium-tomentosum/1-20
----------------------------MGKVHGSLARAGKVRGQTPK--------------
>Gossypium-mustelinum/1-20
----------------------------MGKVHGSLARAGKVRGQTPK--------------
>Gossypium-barbadense/1-20
----------------------------MGKVHGSLARAGKVRGQTPK--------------
>Herrania-umbratica/1-20
----------------------------MGKVHGSLARAGKVRGQTPK--------------
>Coffea-arabica/1-20
----------------------------MGKVHGSLARAGKVRGQTPK--------------
>Panicum-virgatum/1-20
----------------------------MGKVHGSLARAGKVRGQTPK--------------
>Dendrobium-nobile/1-20
----------------------------MGKVHGSLARAGKVRGQTPK--------------
>Gossypium-stocksii/1-20
----------------------------MGKVHGSLARAGKVRGQTPK--------------
>Olea-europaea-subsp.-europaea/1-20
----------------------------MGKVHGSLARAGKVRGQTPK--------------
>Ceratodon-purpureus/1-20
----------------------------MSKVHGSLARAGKVRGQTPK--------------
>Spinacia-oleracea/1-20
----------------------------MGKVHGSLARAGKVRGQTPK--------------
>Panicum-hallii/1-20
----------------------------MGKVHGSLARAGKVRGQTPK--------------
>Panicum-miliaceum/1-20
----------------------------MGKVHGSLARAGKVRGQTPK--------------
>Malus-domestica/1-20
----------------------------MGKVHGSLARAGKVRGQTPK--------------
>Malus-baccata/1-20
----------------------------MGKVHGSLARAGKVRGQTPK--------------
>Aegilops-tauschii/1-20
----------------------------MGKVHGSLARAGKVRGQTPK--------------
>Triticum-urartu/1-20
----------------------------MGKVHGSLARAGKVRGQTPK--------------
>Cuscuta-europaea/1-20
----------------------------MGKVHGSLARAGKVRGQTPK--------------
>Lactuca-sativa/1-20
----------------------------MGKVHGSLARAGKVRGQTPK--------------
>Helianthus-annuus/1-20
----------------------------MGKVHGSLARAGKVRGQTPK--------------
>Zostera-marina/1-20
----------------------------MGKVHGSLARAGKVRGQTPK--------------
>Brachypodium-distachyon/1-20
----------------------------MGKVHGSLARAGKVRGQTPK--------------
>Carex-littledalei/1-20
----------------------------MGKVHGSLARAGKVRGQTPK--------------
>Medicago-truncatula/1-20
----------------------------MGKVHGSLARAGKVRGQTPK--------------
>Kalanchoe-fedtschenkoi/1-20
----------------------------MGKVHGSLARAGKVRGQTPK--------------
>Oryza-meridionalis/1-20
----------------------------MGKVHGSLARAGKVRGQTPK--------------
>Erythranthe-guttata/1-20
----------------------------MGKVHGSLARAGKVRGQTPK--------------
>Fallopia-multiflora/1-20
----------------------------MGKVHGSLARAGKVRGQTPK--------------
>Theobroma-cacao/1-20
----------------------------MGKVHGSLARAGKVRGQTPK--------------
>Jatropha-curcas/1-20
----------------------------MGKVHGSLARAGKVRGQTPK--------------
>Cucumis-sativus/1-20
----------------------------MGKVHGSLARAGKVRGQTPK--------------
>Arachis-hypogaea/1-20
----------------------------MGKVHGSLARAGKVRGQTPK--------------
>Glycine-soja/1-20
----------------------------MGKVHGSLARAGKVRGQTPK--------------
>Oryza-barthii/1-20
----------------------------MGKVHGSLARAGKVRGQTPK--------------
>Leersia-perrieri/1-20
----------------------------MGKVHGSLARAGKVRGQTPK--------------
>Oryza-glumipatula/1-20
----------------------------MGKVHGSLARAGKVRGQTPK--------------
>Oryza-nivara/1-20
----------------------------MGKVHGSLARAGKVRGQTPK--------------
>Oryza-punctata/1-20
----------------------------MGKVHGSLARAGKVRGQTPK--------------
>Oryza-rufipogon/1-20
----------------------------MGKVHGSLARAGKVRGQTPK--------------
>Solanum-chacoense/1-20
----------------------------MGKVHGSLARAGKVRGQTPK--------------
>Cicer-arietinum/1-20
----------------------------MGKVHGSLARAGKVRGQTPK--------------
>Vigna-radiata-var.-radiata/1-20
----------------------------MGKVHGSLARAGKVRGQTPK--------------
>Handroanthus-impetiginosus/1-20
----------------------------MGKVHGSLARAGKVRGQTPK--------------
>Juglans-regia/1-20
----------------------------MGKVHGSLARAGKVRGQTPK--------------
>Trifolium-pratense/1-20
----------------------------MGKVHGSLARAGKVRGQTPK--------------
>Fagus-sylvatica/1-20
----------------------------MGKVHGSLARAGKVRGQTPK--------------
>Rosa-chinensis/1-20
----------------------------MGKVHGSLARAGKVRGQTPK--------------
>Panicum-hallii-var.-hallii/1-20
----------------------------MGKVHGSLARAGKVRGQTPK--------------
>Trifolium-subterraneum/1-20
----------------------------MGKVHGSLARAGKVRGQTPK--------------
>Setaria-italica/1-20
----------------------------MGKVHGSLARAGKVRGQTPK--------------
>Mucuna-pruriens/1-20
----------------------------MGKVHGSLARAGKVRGQTPK--------------
>Zea-mays/1-20
----------------------------MGKVHGSLARAGKVRGQTPK--------------
>Vitis-vinifera/1-20
----------------------------MGKVHGSLARAGKVRGQTPK--------------
>Prunus-dulcis/1-20
----------------------------MGKVHGSLARAGKVRGQTPK--------------
>Eragrostis-curvula/1-20
----------------------------MGKVHGSLARAGKVRGQTPK--------------
>Lupinus-albus/1-20
----------------------------MGKVHGSLARAGKVRGQTPK--------------
>Sesamum-indicum/1-20
----------------------------MGKVHGSLARAGKVRGQTPK--------------
>Momordica-charantia/1-20
----------------------------MGKVHGSLARAGKVRGQTPK--------------
>Cucurbita-moschata/1-20
----------------------------MGKVHGSLARAGKVRGQTPK--------------
>Cucurbita-maxima/1-20
----------------------------MGKVHGSLARAGKVRGQTPK--------------
>Solanum-chilense/1-20
----------------------------MGKVHGSLARAGKVRGQTPK--------------
>Ziziphus-jujuba/1-20
----------------------------MGKVHGSLARAGKVRGQTPK--------------
>Arachis-duranensis/1-20
----------------------------MGKVHGSLARAGKVRGQTPK--------------
>Prunus-avium/1-20
----------------------------MGKVHGSLARAGKVRGQTPK--------------
>Cannabis-sativa/1-20
----------------------------MGKVHGSLARAGKVRGQTPK--------------
>Miscanthus-lutarioriparius/1-20
----------------------------MGKVHGSLARAGKVRGQTPK--------------
>Rhododendron-simsii/1-20
----------------------------MGKVHGSLARAGKVRGQTPK--------------
>Senna-tora/1-20
----------------------------MGKVHGSLARAGKVRGQTPK--------------
>Tetracentron-sinense/1-20
----------------------------MGKVHGSLARAGKVRGQTPK--------------
>Abrus-precatorius/1-20
----------------------------MGKVHGSLARAGKVRGQTPK--------------
>Rhodamnia-argentea/1-20
----------------------------MGKVHGSLARAGKVRGQTPK--------------
>Rhamnella-rubrinervis/1-20
----------------------------MGKVHGSLARAGKVRGQTPK--------------
>Carya-illinoinensis/1-20
----------------------------MGKVHGSLARAGKVRGQTPK--------------
>Sorghum-bicolor/1-20
----------------------------MGKVHGSLARAGKVRGQTPK--------------
>Solanum-commersonii/1-20
----------------------------MGKVHGSLARAGKVRGQTPK--------------
>Populus-trichocarpa/1-20
----------------------------MGKVHGSLARAGKVRGQTPK--------------
>Ricinus-communis/1-20
----------------------------MGKVHGSLARAGKVRGQTPK--------------
>Glycine-max/1-20
----------------------------MGKVHGSLARAGKVRGQTPK--------------
>Lotus-japonicus/1-20
----------------------------MGKVHGSLARAGKVRGQTPK--------------
>Solanum-tuberosum/1-20
----------------------------MGKVHGSLARAGKVRGQTPK--------------
>Prunus-persica/1-20
----------------------------MGKVHGSLARAGKVRGQTPK--------------
>Amborella-trichopoda/1-20
----------------------------MGKVHGSLARAGKVRGQTPK--------------
>Phaseolus-vulgaris/1-20
----------------------------MGKVHGSLARAGKVRGQTPK--------------
>Salix-purpurea/1-20
----------------------------MGKVHGSLARAGKVRGQTPK--------------
>Polytomella-sp.-Pringsheim-198.80/1-20
----------------------------MGKVHGSLARAGKVRGQTPK--------------
>Micractinium-conductrix/1-20
----------------------------MGKVHGSLARAGKVRGQTPK--------------
>Chrysochromulina-tobinii/1-20
----------------------------MGKVHGSLARAGKVRGQTPK--------------
>Emiliania-huxleyi/1-20
----------------------------MGKVHGSLARAGKVRGQTPK--------------
>Plasmodiophora-brassicae/1-20
----------------------------MGKVHGSLARAGKVRGATPK--------------
>Daucus-carota-subsp.-sativus/1-20
----------------------------MGKVHGSLARAGKVRGQTPK--------------
>Macleaya-cordata/1-20
----------------------------MGKVHGSLARAGKVRGQTPK--------------
>Rhizophora-mucronata/1-20
----------------------------MGKVHGSLARAGKVRGQTPK--------------
>Bathycoccus-prasinos/1-20
----------------------------MGKVHGSLARAGKVRGQTPK--------------
>Ostreococcus-tauri/1-20
----------------------------MGKVHGSLARAGKVRGQTPK--------------
>Ostreococcus-lucimarinus-(strain-CCE9901)/1-20
----------------------------MGKVHGSLARAGKVRGQTPK--------------
>Galdieria-partita/1-20
----------------------------MGKVHGSLARAGKVRGQTQK--------------
>Tetraselmis-sp.-GSL018/1-20
----------------------------MGKVHGSLARAGKVRGQTPK--------------
>Coccomyxa-sp.-Obi/1-20
----------------------------MGKVHGSLARAGKVRGQTPK--------------
>Coccomyxa-subellipsoidea-(strain-C-169)/1-20
----------------------------MGKVHGSLARAGKVRGQTPK--------------
>Tetrabaena-socialis/1-20
----------------------------MGKVHGSLARAGKVRGQTPK--------------
>Gonium-pectorale/1-20
----------------------------MGKVHGSLARAGKVRGQTPK--------------
>Volvox-carteri-f.-nagariensis/1-20
----------------------------MGKVHGSLARAGKVRGQTPK--------------
>Chlamydomonas-reinhardtii/1-20
----------------------------MGKVHGSLARAGKVRGQTPK--------------
>Monoraphidium-neglectum/1-20
----------------------------MGKVHGSLARAGKVRGQTPK--------------
>Scenedesmus-sp.-NREL-46B-D3/1-20
----------------------------MGKVHGSLARAGKVRGQAPK--------------
>Ambispora-leptoticha/1-19
-----------------------------MSFHGSLARAGKVKSQTPK--------------
>Amphiamblys-sp.-WSBS2006/1-19
-----------------------------MGKHGSLTQAGKVRNSTPK--------------
>Stylonychia-lemnae/1-20
----------------------------MGKVHGSMARAGKVRNQAPK--------------
>Oxytricha-trifallax/1-20
----------------------------MGKVHGSMARAGKVRNQAPK--------------
>Halteria-grandinella/1-20
----------------------------MGKVHGSMARAGKVRNQTPK--------------
>Hypsizygus-marmoreus/1-20
----------------------------MGKVHGSLARAGKVKSQTPK--------------
>Capsicum-annuum/1-20
----------------------------MGKVHGSLARAGKVRGQTPK--------------
>Cinnamomum-micranthum-f.-kanehirae/1-20
----------------------------MGKVHGSLARAGKVRGQTPK--------------
>Tetrahymena-pyriformis/1-20
----------------------------MGRMHGTLAKAGKVRKQTPK--------------
>Ichthyophthirius-multifiliis/1-20
----------------------------MGRMHGTLAKAGKVRKQTPK--------------
>Hypoxylon-sp.-CI-4A/1-20
----------------------------MGKVHGSLARAGKVKSQTPK--------------
>Saitozyma-podzolica/1-20
----------------------------MGKVHGSLARAGKVKQQCPK--------------
>Anaeramoeba-ignava/1-20
----------------------------MVRQHGSLTRAGKVRNVTPK--------------
>Tetrahymena-thermophila-(strain-SB210)/1-20
----------------------------MGRMHGTLAKAGKVRKQTPK--------------
>Cryptosporidium-andersoni/1-20
----------------------------MAKAHGSLARAGKVKNQTPR--------------
>Tetrahymena-thermophila/1-20
----------------------------MGRMHGTLAKAGKVRKQTPK--------------
>Phytomonas-sp.-Hart1/1-20
----------------------------MGKVHGSLARAGKVRNQTPK--------------
>Tritrichomonas-foetus/1-20
----------------------------MGRQHGSIAQAGKVRTNTPK--------------
>Marssonina-brunnea-f.-sp.-multigermtubi-(strain-MB_m1)/1-20
----------------------------MGKVHGSLARAGKVKSQTPK--------------
>Prunus-armeniaca/1-20
----------------------------MGKVHGSLARAGKVRGQIPK--------------
>Morella-rubra/1-20
----------------------------MGKVHGSLARAGKVRGQTPK--------------
>Entamoeba-histolytica-HM-1:IMSS-B/1-20
----------------------------MGKVHGGLTRAGKVRNQTKK--------------
>Rhinocladiella-mackenziei-CBS-650.93/1-20
----------------------------MGKVHGSLARAGKVKSQTPK--------------
>Aquilegia-coerulea/1-20
----------------------------MGKVHGSLARAGKVRGQTPK--------------
>Entamoeba-invadens-IP1/1-20
----------------------------MGKVHGGLTRAGKVRNSTKK--------------
>Striga-asiatica/1-20
----------------------------MGKVHGSLARAGKVRGQTPK--------------
>Colocasia-esculenta/1-20
----------------------------MGKVHGSLARAGKVRGQTPK--------------
>Entamoeba-histolytica/1-20
----------------------------MGKTHGGLTRAGKVRNQTKK--------------
>Entamoeba-nuttalli-(strain-P19)/1-20
----------------------------MGKVHGGLTRAGKVRNQTKK--------------
>Entamoeba-histolytica-(strain-ATCC-30459-/-HM-1:IMSS-/-ABRM)/1-20
----------------------------MGKTHGGLTRAGKVRNQTKK--------------
>Entamoeba-histolytica-KU27/1-20
----------------------------MGKTHGGLTRAGKVRNQTKK--------------
>Amorphochlora-amoebiformis/1-20
----------------------------MGKVHGSLTRAGKVKNQTKY--------------
>Bigelowiella-natans/1-20
----------------------------MGKVHGSLTRAGKVRNQTKF--------------
>Entamoeba-histolytica-HM-1:IMSS-A/1-20
----------------------------MGKVHGGLTRAGKVRNQTKK--------------
>Entamoeba-histolytica-HM-3:IMSS/1-20
----------------------------MGKVHGGLTRAGKVRNQTKK--------------
>Colletotrichum-karsti/1-20
----------------------------MGKVHGSLARAGKVKSQTPK--------------
>Lotharella-oceanica/1-20
----------------------------MGKIHGSLTRAGKVKNLTKY--------------
>Aspergillus-turcosus/1-20
----------------------------MGKVHGSLARAGKVKSATPK--------------
>Trebouxia-sp.-A1-2/1-20
----------------------------MGKVHGSLARAGKVRGQTPK--------------
>Lotharella-vacuolata/1-20
----------------------------MGKIHGSLTRAGKVKNLTKF--------------
>Cylindrobasidium-torrendii-FP15055-ss-10/1-20
----------------------------MGKVHGSLARAGKVKSQCPK--------------
>Eimeria-necatrix/1-20
----------------------------MGKVHGSLARAGKVKNQTPK--------------
>Chlorella-desiccata/1-20
----------------------------MGKVHGSLARAGKVRGQTPK--------------
>Claviceps-pusilla/1-20
----------------------------MGKVHGSLARAGKVKSQTPK--------------
>Valsa-mali/1-20
----------------------------MGKVHGSLARAGKVKSQTPK--------------
>Kipferlia-bialata/1-20
----------------------------MARVHGGLAHVGKVRKATAK--------------
>Aspergillus-hiratsukae/1-20
----------------------------MGKVHGSLARAGKVKSATPK--------------
>Pyrenochaeta-sp.-DS3sAY3a/1-20
----------------------------MGKVHGSLARAGKVKSQTPK--------------
>Giardia-muris/1-20
----------------------------MARAHGGLTSAGKVRKCTPK--------------
>Spironucleus-salmonicida/1-20
----------------------------MARAHGGLSSAGKVRKQTPK--------------
>Trepomonas-sp.-PC1/1-20
----------------------------MPRNHGNLNLAGKVRKQTPK--------------
>Giardia-intestinalis-(strain-ATCC-50803-/-WB-clone-C6)/1-20
----------------------------MARAHGGLTSAGKVRKCTPK--------------
>Fusarium-napiforme/1-20
----------------------------MGKVHGSLARAGKVKSQTPK--------------
>Emergomyces-pasteurianus-Ep9510/1-20
----------------------------MGKVHGSLARAGKVKSQTPK--------------
>Fusarium-anthophilum/1-20
----------------------------MGKVHGSLARAGKVKSQTPK--------------
>Fusarium-circinatum/1-20
----------------------------MGKVHGSLARAGKVKSQTPK--------------
>Fonsecaea-multimorphosa-CBS-102226/1-20
----------------------------MGKVHGSLARAGKVKSQTPK--------------
>Lasallia-pustulata/1-20
----------------------------MGKVHGSLARAGKVKSQTPK--------------
>Cladophialophora-carrionii/1-20
----------------------------MGKVHGSLARAGKVKSQTPK--------------
>Monosporascus-sp.-GIB2/1-20
----------------------------MGKVHGSLARAGKVKSQTPK--------------
>Thanatephorus-cucumeris-(strain-AG1-IB-/-isolate-7/3/14)/1-20
----------------------------MGKVHGSLARAGKVKSQTPK--------------
>Mycena-sanguinolenta/1-20
----------------------------MGKVHGSLARAGKVKGQTPK--------------
>Cladophialophora-bantiana-CBS-173.52/1-20
----------------------------MGKVHGSLARAGKVKSQTPK--------------
>Pyrenophora-seminiperda-CCB06/1-20
----------------------------MGKVHGSLARAGKVKSQTPK--------------
>Fusarium-globosum/1-20
----------------------------MGKVHGSLARAGKVKSQTPK--------------
>Gibberella-fujikuroi/1-20
----------------------------MGKVHGSLARAGKVKSQTPK--------------
>Pholiota-conissans/1-20
----------------------------MGKVHGSLARAGKVKSQTPK--------------
>Fusarium-mundagurra/1-20
----------------------------MGKVHGSLARAGKVKSQTPK--------------
>Trichoderma-lentiforme/1-20
----------------------------MGKVHGSLARAGKVKSQTPK--------------
>Fusarium-gaditjirri/1-20
----------------------------MGKVHGSLARAGKVKSQTPK--------------
>Metarhizium-anisopliae-(strain-ARSEF-549)/1-20
----------------------------MGKVHGSLARAGKVKSQTPK--------------
>Trichoderma-guizhouense/1-20
----------------------------MGKVHGSLARAGKVKSQTPK--------------
>Fusarium-musae/1-20
----------------------------MGKVHGSLARAGKVKSQTPK--------------
>Fusarium-sarcochroum/1-20
----------------------------MGKVHGSLARAGKVKSQTPK--------------
>Phaeosphaeria-nodorum-(strain-SN15-/-ATCC-MYA-4574-/-FGSC-10173)/1-20
----------------------------MGKVHGSLARAGKVKSQTRK--------------
>Moesziomyces-aphidis/1-20
----------------------------MGKVHGSLARAGKVKSQTPK--------------
>Aspergillus-campestris-(strain-IBT-28561)/1-20
----------------------------MGKVHGSLARAGKVKSATPK--------------
>Sordaria-sp.-MPI-SDFR-AT-0083/1-20
----------------------------MGKVHGSLARAGKVKSQTPK--------------
>Aspergillus-udagawae/1-20
----------------------------MGKVHGSLARAGKVKSATPK--------------
>Byssochlamys-spectabilis-(strain-No.-5-/-NBRC-109023)/1-20
----------------------------MGKVHGSLARAGKVKSATPK--------------
>Aspergillus-niger/1-20
----------------------------MGKVHGSLARAGKVKAATPK--------------
>Lachnellula-subtilissima/1-20
----------------------------MGKVHGSLARAGKVKSQTPK--------------
>Aspergillus-tubingensis/1-20
----------------------------MGKVHGSLARAGKVKAATPK--------------
>Metarhizium-robertsii/1-20
----------------------------MGKVHGSLARAGKVKSQTPK--------------
>Metarhizium-majus-(strain-ARSEF-297)/1-20
----------------------------MGKVHGSLARAGKVKSQTPK--------------
>Metarhizium-guizhouense-(strain-ARSEF-977)/1-20
----------------------------MGKVHGSLARAGKVKSQTPK--------------
>Metarhizium-robertsii-(strain-ARSEF-23-/-ATCC-MYA-3075)/1-20
----------------------------MGKVHGSLARAGKVKSQTPK--------------
>Paramecium-primaurelia/1-20
----------------------------MGKLHGTLAKAGKVRKQTPK--------------
>Kwoniella-shandongensis/1-20
----------------------------MGKVHGSLARAGKVKSQCPK--------------
>Metarhizium-humberi/1-20
----------------------------MGKVHGSLARAGKVKSQTPK--------------
>Paramecium-pentaurelia/1-20
----------------------------MGKLHGTLAKAGKVRKQTPK--------------
>Paramecium-octaurelia/1-20
----------------------------MGKLHGTLAKAGKVRKQTPK--------------
>Paramecium-sonneborni/1-20
----------------------------MGKLHGTLAKAGKVRKQTPK--------------
>Valsa-mali-var.-pyri/1-20
----------------------------MGKVHGSLARAGKVKSQTPK--------------
>Mikania-micrantha/1-20
----------------------------MGKVHGSLARAGKVRGQTPK--------------
>Tolypocladium-capitatum/1-20
----------------------------MGKVHGSLARAGKVKSQTPK--------------
>Metarhizium-acridum-(strain-CQMa-102)/1-20
----------------------------MGKVHGSLARAGKVKSQTPK--------------
>Fusarium-acutatum/1-20
----------------------------MGKVHGSLARAGKVKSQTPK--------------
>Trichophyton-rubrum/1-20
----------------------------MGKVHGSLARAGKVKSQTPK--------------
>Polytolypa-hystricis-UAMH7299/1-20
----------------------------MGKVHGSLARAGKVKSQTPK--------------
>Exophiala-spinifera/1-20
----------------------------MGKVHGSLARAGKVKSQTPK--------------
>Diplodia-seriata/1-20
----------------------------MGKVHGSLARAGKVKSQTPK--------------
>Lachnellula-occidentalis/1-20
----------------------------MGKVHGSLARAGKVKSQTPK--------------
>Trichophyton-verrucosum-(strain-HKI-0517)/1-20
----------------------------MGKVHGSLARAGKVKSQTPK--------------
>Cladophialophora-psammophila-CBS-110553/1-20
----------------------------MGKVHGSLARAGKVKSQTPK--------------
>Massarina-eburnea-CBS-473.64/1-20
----------------------------MGKVHGSLARAGKVKSQTPK--------------
>Arthroderma-benhamiae-(strain-ATCC-MYA-4681-/-CBS-112371)/1-20
----------------------------MGKVHGSLARAGKVKSQTPK--------------
>Aspergillus-eucalypticola-(strain-CBS-122712-/-IBT-29274)/1-20
----------------------------MGKVHGSLARAGKVKAATPK--------------
>Trichoderma-gamsii/1-20
----------------------------MGKVHGSLARAGKVKSQTPK--------------
>Paramecium-tetraurelia/1-20
----------------------------MGKLHGTLAKAGKVRKQTPK--------------
>Westerdykella-ornata/1-20
----------------------------MGKVHGSLARAGKVKSQTPK--------------
>Neosartorya-fischeri-(strain-ATCC-1020-/-DSM-3700-/-CBS-544.65-/-FGSC-A1164-/-JCM-1740-/-NRRL-181-/-WB-181)/1-20
----------------------------MGKVHGSLARAGKVKSATPK--------------
>Scheffersomyces-spartinae/1-21
---------------------------MSLIIHGSLARAGKVKSQTPK--------------
>Papaver-somniferum/1-21
---------------------------MRNKVYGSSALGEKVTGQNPK--------------
>Puccinia-triticina-(isolate-1-1-/-race-1-(BBBD))/1-21
---------------------------LHLPVHGSLARAGKVRSQCPK--------------
>Bipolaris-oryzae-ATCC-44560/1-21
----------------------------MGKVHGSLARAGKVKSQSKSW-------------
>Didymella-heteroderae/1-22
----------------------------MGKVHGSLARAGKVKSQTPYTP------------
>Ampelomyces-quisqualis/1-22
----------------------------MGKVHGSLARAGKVKSQTHLAR------------
>Plasmodium-vinckei-vinckei/1-22
--------------------------MFARKVHGSLARAGKVKNQTPK--------------
>Panthera-leo/1-22
--------------------------MLKGKVHGSPACARKIREQTPK--------------
>Curvularia-kusanoi/1-22
----------------------------MGKVHGSLARAGKVKSQTRKSP------------
>Sciurus-vulgaris/4-22
-----------------------------DKVCGFLAHAGKVRGQTLK--------------
>Stagonospora-sp.-SRC1lsM3a/1-22
----------------------------MGKVHGSLARAGKVKSQTRTYS------------
>Didymella-exigua-CBS-183.55/1-23
----------------------------MGKVHGSLARAGKVKSQTRKLLF-----------
>Puccinia-graminis-f.-sp.-tritici/1-23
-------------------------MNLRFPVHGSLARAGKVRSQCPK--------------
>Chaetothyriales-sp.-CBS-132003/1-24
----------------------------MGKVHGSLARAGKVKSQTPKVGNL----------
>Anguilla-anguilla/1-24
-----------------------MY-RLPGKVHGSLARAGKVRGQTSK--------------
>Meyerozyma-sp.-JA9/1-26
---------------------MDTQ-QFQLSFHGSLARAGKVKSQTPK--------------
>Talaromyces-atroroseus/1-28
-------------------MNNGRY-LGQGLCKGSLARAGKVKTATPK--------------
>Xylaria-flabelliformis/1-29
----------------------------MGKVHGSLARAGKLQASHPLATTRLSLLN-----
>Piedraia-hortae-CBS-480.64/1-30
----------------------------MGKVHGSLARAGKVRSQTPKVRFPLAVRRG----
>Pyrenophora-tritici-repentis-(strain-Pt-1C-BFP)/1-30
----------------------------MGKVHGSLARAGKVKSQTPKVSLPMSISRC----
>Amniculicola-lignicola-CBS-123094/1-31
----------------------------MGKVHGSLARAGKVKSQTPKVRNPPRTDRGE---
>Penicillium-ucsense/1-33
----------------------------MGKVHGSLARAGKVKAATPKASKPLEDSQRHLA-
>Didymella-rabiei/1-34
----------------------------MGKVHGSLARAGKVKSQTRKLIHLHPLAHRPQHR
>Paracoccidioides-lutzii-(strain-ATCC-MYA-826-/-Pb01)/1-34
----------------------------MGKVHGSLARAGKVKSQTPKVSSLFIPPLQPSRA
>Arthroderma-gypseum-(strain-ATCC-MYA-4604-/-CBS-118893)/1-34
----------------------------MGKVHGSLARAGKFSAVSAAAYRTGTKEDSKKDD
>Diplodia-corticola/1-34
----------------------------MGKVHGSLARAGKVKSQTPKMDGEKESPPGDAGR
>Sphaerulina-musiva-(strain-SO2202)/1-34
----------------------------MGKVHGSLARAGKVKSQTPKVRVPQMLLCCYCVA
>Decorospora-gaudefroyi/1-34
----------------------------MGKVHGSLARAGKVKSQTPKVRTPTSPARLPRPI
>Botryosphaeria-dothidea/1-34
----------------------------MGKVHGSLARAGKVKSQTPKESPLGGSGGCYPDP
