# Supplementary material for: Structures of Saccharolobus solfataricus initiation complexes with leaderless mRNAs highlight archaeal features and eukaryotic proximity
Source: Nat Commun. 2025 Jan 2;16:348. doi: 10.1038/s41467-024-55718-5 (PMC11698992; doi:10.1038/s41467-024-55718-5)
Supplement: Supplementary file 3 — Supplementary Data 1 [file 41467_2024_55718_MOESM3_ESM.zip › Supplementary Data/Supplementary-eS30-sequence-files/alignment-eS30-microsporidies.fa]

>Anncaliia-algerae-PRA109/1-17
--SKGSIARAGKVKNQTPK-
>Anncaliia-algerae-PRA339/1-17
--SKGSIARAGKVKNQTPK-
>Encephalitozoon-hellem/1-18
-MATITINKAGKVRNQTPK-
>Encephalitozoon-intestinalis-(strain-ATCC-50506)/1-18
-MATITINKAGKVRNQTPK-
>Hepatospora-eriocheir/1-18
-MPGISINKAGKVRAQTPV-
>Encephalitozoon-cuniculi/1-18
-MATTTINKAGKVRNQTPK-
>Enterospora-canceri/1-18
-MAAVSINRAGKVRGQTPQ-
>Tubulinosema-ratisbonensis/1-18
-MSKGSIARAGKVKNQTPK-
>Encephalitozoon-cuniculi-(strain-GB-M1)/1-18
-MATTTINKAGKVRNQTPK-
>Encephalitozoon-romaleae-(strain-SJ-2008)/1-18
-MATITINKAGKVRNQTPK-
>Enterocytozoon-hepatopenaei/1-18
-MGAISINRAGKVKGQTPQ-
>Hamiltosporidium-tvaerminnensis/1-19
MAKVVSLNRAGKVKGQTPK-
>Nematocida-parisii-(strain-ERTm1-/-ATCC-PRA-289)/1-19
MAKAISLNKTGKVRGSTPK-
>Trachipleistophora-hominis/1-19
MAKNIPLNRAGKVRNQTAK-
>Nematocida-sp.-ERTm5/1-19
MAKAISLNKTGKVRGSTPK-
>Nematocida-parisii-(strain-ERTm3)/1-19
MAKAISLNKTGKVRGSTPK-
>Ordospora-colligata-OC4/1-19
MAGAITINKAGKVRNQTPK-
>Nematocida-displodere/1-19
MAKAISLNKTGKVRGTTPK-
>Hamiltosporidium-magnivora/1-19
MAKVVSLNRAGKVKGQTPK-
>Edhazardia-aedis-(strain-USNM-41457)/1-19
MAKAVTLNRAGKVRKQTPK-
>Nosema-bombycis-(strain-CQ1-/-CVCC-102059)/1-19
MAKQISLTKTGKVRNQTPK-
>Vairimorpha-ceranae/1-19
MATQINIKKAGKVKNQTPK-
>Nosema-bombycis/1-19
MAKQISLTKTGKVRNQTPK-
>Vittaforma-corneae-(strain-ATCC-50505)/1-19
MPTAISINRAGKVRSHTPV-
>Nematocida-ausubeli-(strain-ATCC-PRA-371-/-ERTm2)/1-19
MAKAISL-NKTGKVRGSTPK
