# Supplementary material for: Structures of Saccharolobus solfataricus initiation complexes with leaderless mRNAs highlight archaeal features and eukaryotic proximity
Source: Nat Commun. 2025 Jan 2;16:348. doi: 10.1038/s41467-024-55718-5 (PMC11698992; doi:10.1038/s41467-024-55718-5)
Supplement: Supplementary file 3 — Supplementary Data 1 [file 41467_2024_55718_MOESM3_ESM.zip › Supplementary Data/Supplementary-eS30-sequence-files/alignment-eS30-Archaea-group1.fa]

>Thaumarchaeota-archaeon-29/1-19
MPTHGSLTKAGKVRGQTPK
>Thaumarchaeota-archaeon-41/1-19
MPTHGSLTKAGKVKAQTPK
>Thaumarchaeota-archaeon-43/1-19
MPTHGSLTKAGKVKAQTPK
>Nitrososphaeraceae-archaeon-1/1-19
MPTHGSLTKAGKVRGQTPK
>Nitrososphaera/1-19
MPTHGSLTKAGKVRGQTPK
>Nitrososphaera-sp.-1/1-19
MPTHGSLTKAGKVRGQTPK
>Thaumarchaeota-archaeon-13_1_40CM_3_50_5/1-19
MPTHGSLTKAGKVRGQTPK
>Candidatus-Nitrososphaera-gargensis/1-19
MPTHGSLTKAGKVRGQTPK
>Nitrososphaera-sp.-2/1-19
MPTHGSLTKAGKVRGQTPK
>Nitrosopumilales-archaeon-6/1-19
MPTHGSLTKAGKVRGQTPK
>Thaumarchaeota-archaeon-47/1-19
MPTHGSLTKAGKVRGQTPK
>Thaumarchaeota-archaeon-48/1-19
MPTHGSLTKAGKVRGQTPK
>Candidatus-Nitrosocosmicus-franklandus/1-19
MPTHGSLTKAGKVRGQTPK
>Candidatus-Nitrosocosmicus-sp.-SS/1-19
MPTHGSLTKAGKVRGQTPK
>Candidatus-Nitrosocosmicus/1-19
MPTHGSLTKAGKVRGQTPK
>Nitrosopumilus-sp.-4/1-19
MPTHGSLTKAGKVRGQTPK
>Candidatus-Nitrosocosmicus-arcticus/1-19
MPTHGSLTKAGKVRGQTPK
>Nitrosopumilus-sp.-1/1-19
MPTHGSLTKAGKVRGQTPK
>Nitrosopumilus-sp.-2/1-19
MPTHGSLTKAGKVRGQTPK
>Nitrosopumilus-sp.-3/1-19
MPTHGSLTKAGKVRGQTPK
>Nitrososphaera-sp.-AFS/1-19
MPTHGSLTKAGKVRGQTPK
>Nitrosopumilales-archaeon-2/1-19
MPTHGSLTKAGKVRGQTPK
>Nitrosopumilales-archaeon-3/1-19
MPTHGSLTKAGKVRGQTPK
>Nitrososphaeraceae-archaeon-3/1-19
MPTHGSLTKAGKVRGQTPK
>Nitrososphaeraceae-archaeon-4/1-19
MPTHGSLTKAGKVRGQTPK
>Nitrosopumilaceae-archaeon-2/1-19
MPTHGSLTKAGKVRGQTPK
>uncultured-archaeon/1-19
MPTHGSLTKAGKVRGQTPK
>Candidatus-Pacearchaeota-archaeon/1-19
MPTHGSLTKAGKVRGQTPK
>Thaumarchaeota-archaeon-27/1-19
MPTHGSLTKAGKVRGQTPK
>Nitrosopumilaceae-archaeon-1/1-19
MPTHGSLTKAGKVRGQTPK
>Nitrosopumilales-archaeon-1/1-19
MPTHGSLTKAGKVRGQTPK
>Thaumarchaeota-archaeon-30/1-19
MPTHGSLTKAGKVRGQTPK
>Thaumarchaeota-archaeon-23/1-19
MPTHGSLTKAGKVRGQTPK
>Thaumarchaeota-archaeon-20/1-19
MPTHGSLTKAGKVRGQTPK
>Thaumarchaeota-archaeon-21/1-19
MPTHGSLTKAGKVRGQTPK
>Thaumarchaeota-archaeon-26/1-19
MPTHGSLTKAGKVRGQTPK
>Thaumarchaeota-archaeon-25/1-19
MPTHGSLTKAGKVRGQTPK
>Thaumarchaeota-archaeon-13_1_40CM_4_38_7/1-19
MPTHGSLTKAGKVRGQTPK
>Candidatus-Nitrosotalea-sinensis/1-19
MPTHGSLTKAGKVRGQTPK
>Candidatus-Nitrosotalea-sp.-TS/1-19
MPTHGSLTKAGKVRGQTPK
>Candidatus-Nitrosotalea-bavarica/1-19
MPTHGSLTKAGKVRGQTPK
>Candidatus-Nitrosotalea-okcheonensis/1-19
MPTHGSLTKAGKVRGQTPK
>Candidatus-Nitrosotalea-devanaterra/1-19
MPTHGSLTKAGKVRGQTPK
>Marine-Group-I-thaumarchaeote-4/1-19
MPTHGSLTKAGKVKGQTPK
>Nitrosopumilales-archaeon-9/1-19
MPTHGSLTKAGKVKGQTPK
>Thaumarchaeota-archaeon-46/1-19
MPTHGSLTKAGKVRGQTPK
>Marine-Group-I-thaumarchaeote-3/1-19
MPTHGSLTKAGKVRGQTPK
>uncultured-marine-thaumarchaeote-KM3_01_F07/1-19
MPTHGSLTKAGKVRGQTPK
>Marine-Group-I-thaumarchaeote-2/1-19
MPAHGSLTKAGKVRGQTPK
>Marine-Group-I-thaumarchaeote-1/1-19
MPTHGSLTKAGKVRGQTPK
>uncultured-marine-crenarchaeote-HF4000_ANIW133O4/1-19
MPTHGSLTKAGKVRGQTPK
>Thaumarchaeota-archaeon-44/1-19
MPTHGSLTKAGKVRGQTPK
>uncultured-marine-thaumarchaeote-KM3_05_G02/1-19
MPTHGSLTKAGKVRGQTPK
>uncultured-marine-thaumarchaeote-AD1000_54_E04/1-19
MPTHGSLTKAGKVRGQTPK
>Nitrosopumilales-archaeon-4/1-19
MPTHGSLTKAGKVRGQTPK
>Thaumarchaeota-archaeon-40/1-19
MPTHGSLTKAGKVRGQTPK
>Thaumarchaeota-archaeon-51/1-19
MPTHGSLTKAGKVRGQTPK
>Nitrosopumilales-archaeon-5/1-19
MPTHGSLTKAGKVRGQTPK
>Nitrosopumilales-archaeon-7/1-19
MPTHGSLTKAGKVRGQTPK
>uncultured-marine-thaumarchaeote-KM3_110_B01/1-19
MPTHGSLTKAGKVRGQTPK
>uncultured-marine-thaumarchaeote-KM3_03_D08/1-19
MPTHGSLTKAGKVRGQTPK
>Thaumarchaeota-archaeon-50/1-19
MPTHGSITKAGKVRGQTPK
>Candidatus-Nitrosotenuis-sp.-DW1/1-19
MPTHGSITKAGKVRGQTPK
>Candidatus-Nitrosotenuis-chungbukensis/1-19
MPTHGSITKAGKVRGQTPK
>Candidatus-Bathyarchaeota-archaeon-176/1-19
MPTHGSLTKAGKVRNQTPQ
>Candidatus-Bathyarchaeota-archaeon-184/1-19
MPTHGSLTKAGKVRAQTPK
>Candidatus-Bathyarchaeota-archaeon-165/1-19
MPTHGSLTKAGKVRSQTPQ
>archaeon-9/1-19
MPTHGSLTKAGKVRAQTPK
>Nitrososphaeria-archaeon-5/1-19
MPTHGSLTKAGKVRAQTPN
>Candidatus-Bathyarchaeota-archaeon-175/1-19
MPTHGSLTKAGKVRAQTPN
>Candidatus-Bathyarchaeota-archaeon-146/1-19
MPTHGSLTKAGKVRAQTPK
>Candidatus-Bathyarchaeota-archaeon-139/1-19
MPTHGSLSKAGKVRMQTPK
>Candidatus-Bathyarchaeota-archaeon-149/1-19
MPTHGSLSKAGKVRMQTPK
>Candidatus-Bathyarchaeota-archaeon-99/1-19
MPSHGALSKAGKVRSITPT
>Candidatus-Korarchaeota-archaeon-5/1-19
MPTHGALSKAGKVRSLSDP
>Sulfolobus-sp.-S-194/1-19
MPSHGSLTKAGKVRNATPK
>Sulfurisphaera-ohwakuensis/1-19
MPSHGSLTKAGKVRNATPK
>Sulfurisphaera-tokodaii/1-19
MPSHGSLTKAGKVRNATPK
>Sulfolobus-acidocaldarius-SUSAZ/1-19
MPSHGSLTKAGKVRNATPK
>Sulfolobus-acidocaldarius/1-19
MPSHGSLTKAGKVRNATPK
>Sulfolobus-sp.-SCGC-AB-777_L09/1-19
MPSHGSLTKAGKVRNATPK
>Sulfolobales-archaeon-1/1-19
MPSHGSLTKAGKVRNQTPK
>Sulfolobales-archaeon-5/1-19
MPSHGSLTKAGKVRNQTPK
>Sulfolobales-archaeon-4/1-19
MPSHGSLTKAGKVRNQTPK
>Sulfolobales-archaeon-3/1-19
MPSHGSLTKAGKVRNQTPK
>Sulfolobus-sp./1-19
MPSHGSLTKAGKVRNQTPK
>Sulfolobales-archaeon-2/1-19
MPSHGSLTKAGKVRNQTPK
>Stygiolobus-caldivivus/1-19
MPSHGSLTKAGKVRNATPK
>Stygiolobus-azoricus/1-19
MPSHGSLTKAGKVRNATPK
>Sulfodiicoccus-acidiphilus/1-19
MPSHGSLTKAGKVRSQTPK
>Sulfolobales-archaeon-HS-7/1-19
MPSHGSLTKAGKVRSQTPK
>Metallosphaera-yellowstonensis/1-19
MPSHGSLTKAGKVRGQTPK
>Metallosphaera-tengchongensis/1-19
MPSHGSLTKAGKVRGQTPK
>Metallosphaera-sp.-J1/1-19
MPSHGSLTKAGKVRGQTPK
>Metallosphaera/1-19
MPSHGSLTKAGKVRGQTPK
>Metallosphaera-cuprina/1-19
MPSHGSLTKAGKVRGQTPK
>Metallosphaera-hakonensis/1-19
MPSHGSLTKAGKVRGQTPK
>Sulfolobus-sp.-A20/1-19
MPSHGSLTKAGKVRSQTPK
>Saccharolobus-caldissimus/1-19
MPSHGSLTKAGKVRSQTPK
>Sulfolobus-islandicus/1-19
MPSHGSLTKAGKVRSQTPK
>Sulfolobaceae/1-19
MPSHGSLTKAGKVRSQTPK
>Candidatus-Aramenus-sp./1-19
MPSHGSLTKAGKVRSQTPK
>Candidatus-Aramenus-sulfurataquae/1-19
MPSHGSLTKAGKVRSQTPK
>Acidianus-brierleyi/1-19
MPSHGSLTKAGKVRSQTPK
>Acidianus-2/1-19
MPSHGSLTKAGKVRNQTPK
>Acidianus-sp.-HS-5/1-19
MPSHGSLTKAGKVRNQTPK
>Acidianus-hospitalis/1-19
MPSHGSLTKAGKVRNQTPK
>Acidianus-1/1-19
MPSHGSLTKAGKVRNQTPK
>Acidianus-sulfidivorans/1-19
MPSHGSLTKAGKVRNQTPK
>Acidianus-manzaensis/1-19
MPSHGSLTKAGKVRNQTPK
>Candidatus-Bathyarchaeota-archaeon-103/1-19
MPTHGSLTKAGKVRNQTPK
>Candidatus-Bathyarchaeota-archaeon-164/1-19
MPTHGSLTKAGKVRSQTPK
>miscellaneous-Crenarchaeota-group-15-archaeon-DG-45/1-19
MPTHGSLTKAGKVRAQTPK
>Thermoprotei-archaeon-14/1-19
MPSHGSVTKAGKVRQATPK
>Candidatus-Bathyarchaeota-archaeon-31/1-19
MPSHGSLSKAGKIRNLTPK
>Candidatus-Bathyarchaeota-archaeon-47/1-19
MPSHGALSKAGKVRSMTPK
>Candidatus-Bathyarchaeota-archaeon-109/1-19
MPSHGALSKSGKVRSITPK
>Candidatus-Bathyarchaeota-archaeon-120/1-19
MPSHGSLSKAGKVRSITPK
>Candidatus-Bathyarchaeota-archaeon-19/1-19
MPSHGSLSKAGKVRSVTPK
>Candidatus-Bathyarchaeota-archaeon-51/1-19
MPSHGSLSKAGKVRSITPK
>miscellaneous-Crenarchaeota-group-1-archaeon-SG8-32-1/1-19
MPSHGSLSKAGKVRSITPK
>Candidatus-Bathyarchaeota-archaeon-22/1-19
MPSHGSLSKAGKVRSMTPK
>Candidatus-Bathyarchaeota-archaeon-25/1-19
MPSHGSLSKAGKVRSVTPK
>Candidatus-Bathyarchaeota-archaeon-18/1-19
MPSHGSLSKAGKVRSITPK
>archaeon-1/1-19
MPSHGSLSKAGKVRSITPK
>Candidatus-Bathyarchaeota-archaeon-53/1-19
MPSHGSLSKAGKVRSVTPK
>Candidatus-Bathyarchaeota-archaeon-33/1-19
MPSHGSLSKAGKVRSITPK
>Candidatus-Bathyarchaeota-archaeon-42/1-19
MPSHGSLSKAGKVRSITPK
>Candidatus-Bathyarchaeota-archaeon-58/1-19
MPSHGSLSKAGKVRSITPK
>Candidatus-Bathyarchaeota-archaeon-84/1-19
MPSHGSLSKAGKVRSITPK
>Thaumarchaeota-archaeon-34/1-19
MPTHGSLTKAGKVRGQTPK
>Candidatus-Bathyarchaeota-archaeon-129/1-19
MPTHGSLTKAGKVRAQTPK
>Caldisphaera-sp.-1/1-19
MPTHGSMTKAGKVRKATPK
>Candidatus-Bathyarchaeota-archaeon-113/1-19
MPTHGSLTKAGKVRAQTPK
>Candidatus-Bathyarchaeota-archaeon-125/1-19
MPTHGSLTKAGKVRAQTPK
>Candidatus-Bathyarchaeota-archaeon-118/1-19
MPTHGSLTKAGKVRAQTPK
>Candidatus-Bathyarchaeota-archaeon-RBG_13_52_12/1-19
MPTHGSLTKAGKVRAQTPK
>Candidatus-Bathyarchaeota-archaeon-55/1-19
MPTHGSLTKAGKVRNQTPK
>Candidatus-Bathyarchaeota-archaeon-112/1-19
MPTHGSLTKAGKVRNQTPK
>Candidatus-Bathyarchaeota-archaeon-79/1-19
MPTHGSLTKAGKVRNQTPK
>Candidatus-Bathyarchaeota-archaeon-160/1-19
MPTHGSLTKAGKVRAQTPK
>Candidatus-Bathyarchaeota-archaeon-162/1-19
MPTHGSLTKAGKVRAQTPK
>Candidatus-Bathyarchaeota-archaeon-131/1-19
MPTHGSLTKAGKVRAQTPK
>Candidatus-Bathyarchaeota-archaeon-142/1-19
MPTHGSLTKAGKVRAQTPK
>Candidatus-Bathyarchaeota-archaeon-102/1-19
MPTHGSLTKAGKVRAQTPK
>Candidatus-Bathyarchaeota-archaeon-119/1-19
MPTHGSLTKAGKVRAQTPK
>Candidatus-Bathyarchaeota-archaeon-140/1-19
MPTHGSLTKAGKVRAQTPK
>Candidatus-Bathyarchaeota-archaeon-150/1-19
MPTHGSLTKAGKVRAQIPK
>Candidatus-Bathyarchaeota-archaeon-136/1-19
MPTHGSLTKAGKVRAQTPK
>Candidatus-Bathyarchaeota-archaeon-159/1-19
MPTHGSLTKAGKVRAQTLK
>Candidatus-Bathyarchaeota-archaeon-127/1-19
MPTHGSLTKAGKVRAQTPK
>Candidatus-Bathyarchaeota-archaeon-144/1-19
MPTHGSLTKAGKVRAQTPK
>Candidatus-Bathyarchaeota-archaeon-121/1-19
MPTHGSLTKAGKVRAQTPK
>Candidatus-Bathyarchaeota-archaeon-122/1-19
MPTHGSLTKAGKVRAQTPK
>Candidatus-Bathyarchaeota-archaeon-104/1-19
MPTHGSLTKAGKVRAQTPK
>Candidatus-Bathyarchaeota-archaeon-110/1-19
MPTHGSLTKAGKVRAQTPK
>Candidatus-Bathyarchaeota-archaeon-91/1-19
MPTHGSLTKAGKVRAQTPK
>archaeon-3/1-19
MPTHGSLTKAGKVRAQTPK
>Candidatus-Bathyarchaeota-archaeon-115/1-19
MPTHGSLTKAGKVRAQTPK
>Candidatus-Marsarchaeota-archaeon/1-19
MPSHGSLTKAGKVRSSTPK
>Candidatus-Marsarchaeota-G2-archaeon-ECH_B_2/1-19
MPSHGSLTKAGKVRSATPK
>Caldivirga-sp.-MU80/1-19
MPSHGSLTKAGKVRSQTPK
>Thermocladium-modestius/1-19
MGSHGSLTKAGKVRSQTPK
>Candidatus-Methanomethylicia-archaeon-4/1-19
MPSHGSLTKAGKVRSQTPK
>Candidatus-Verstraetearchaeota-archaeon-3/1-19
MPSHGSLTKAGKVRSQTPK
>Candidatus-Methanomethylicia-archaeon-2/1-19
MPSHGSLTKAGKVRSQTPK
>Candidatus-Methanomethylicales-archaeon/1-19
MPSHGSLTKAGKVRSQTPK
>Candidatus-Methanomethylicia-archaeon-1/1-19
MPSHGSLTKAGKVRSQTPK
>Candidatus-Methanosuratincola-sp./1-19
MPSHGSLTKAGKVRSQTPK
>Candidatus-Bathyarchaeota-archaeon-ex4484_40/1-19
MPTHGSLSKAGKVRSQTPK
>Candidatus-Bathyarchaeota-archaeon-105/1-19
MPTHGSLTKAGKVRAQTPK
>Candidatus-Bathyarchaeota-archaeon-179/1-19
MPTHGSLTKAGKVRSQTPK
>Candidatus-Bathyarchaeota-archaeon-180/1-19
MPTHGSLTKAGKVRSQTPK
>Candidatus-Bathyarchaeota-archaeon-124/1-19
MPTHGSLTKAGKVRAQTPK
>Candidatus-Bathyarchaeota-archaeon-163/1-19
MPTHGSLTKAGKVRSQTPK
>Candidatus-Bathyarchaeota-archaeon-167/1-19
MPTHGSLTKAGKVRSQTPK
>archaeon-HR02/1-19
MPSHGSITKAGKVRSQTPK
>Thaumarchaeota-archaeon-10/1-19
MPSHGSVTKAGKVRSQTPK
>Aigarchaeota-archaeon-NZ13_MG1/1-19
MPSHGSVTKAGKVRSQTPK
>Thaumarchaeota-archaeon-1/1-19
MPSHGSITKAGKVRSQTPK
>Aigarchaeota-archaeon-1/1-19
MPSHGSITKAGKVRSQTPK
>archaeon-HR01/1-19
MPSHGSITKAGKVRSQTPK
>Candidatus-Caldarchaeum-subterraneum-2/1-19
MPSHGSITKAGKVRSQTPK
>Thaumarchaeota-archaeon-7/1-19
MPSHGSITKAGKVRSQTPK
>Aigarchaeota-archaeon-2/1-19
MPSHGSITKAGKVRSQTPK
>Thaumarchaeota-archaeon-14/1-19
MPSHGSITKAGKVRSQTPK
>Thaumarchaeota-archaeon-11/1-19
MPSHGSITKAGKVRSQTPK
>Nitrososphaeria-archaeon-3/1-19
MPSHGSITKAGKVRSQTPK
>Thaumarchaeota-archaeon-15/1-19
MPSHGSITKAGKVRSQTPK
>Thaumarchaeota-archaeon-13/1-19
MPSHGSITKAGKVRSQTPK
>Thaumarchaeota-archaeon-12/1-19
MPSHGSITKAGKVRSQTPK
>Thaumarchaeota-archaeon-ex4484_121/1-19
MPSHGSITKAGKVRSQTPK
>Thaumarchaeota-archaeon-2/1-19
MPSHGSVTKAGKVRSQTPK
>Nitrososphaeria-archaeon-1/1-19
MPSHGSVTKAGKVRSQTPK
>Thaumarchaeota-archaeon-3/1-19
MPSHGSITKAGKVRSQTPK
>Thaumarchaeota-archaeon-4/1-19
MPSHGSITKAGKVRSQTPK
>Thaumarchaeota-archaeon-9/1-19
MPSHGSITKAGKVRSQTPK
>Thaumarchaeota-archaeon-5/1-19
MPSHGSITKAGKVRSQTPK
>Thaumarchaeota-archaeon-6/1-19
MPSHGSITKAGKVRSQTPK
>Nitrososphaeria-archaeon-2/1-19
MPSHGSITKAGKVRSQTPK
>Sulfuracidifex-tepidarius/1-19
MPSHGSLTKAGKVRSQTPK
>Sulfuracidifex-metallicus/1-19
MPSHGSLTKAGKVRSQTPK
>Desulfurococcales-archaeon-9/1-19
MPTHGSMTKAGKVRKQTPK
>Desulfurococcales-archaeon-12/1-19
MPTHGSMTKAGKVRKQTPK
>Desulfurococcales-archaeon-14/1-19
MPTHGSMTKAGKVRKQTPK
>Candidatus-Bathyarchaeota-archaeon-40/1-19
MPTHGSLTKAGKVRSQTPR
>miscellaneous-Crenarchaeota-group-archaeon-SMTZ-80/1-19
MPTHGSLTKAGKVRSQTPK
>Crenarchaeota-archaeon-5/1-19
MPSHGSLTKAGKVRKQTPK
>Pyrodictiaceae-archaeon/1-19
MPSHGSLTKAGKVRKQTPK
>Pyrodictium-sp./1-19
MPSHGSLTKAGKVRKQTPK
>Desulfurococcaceae-archaeon-2/1-19
MPSHGSLTKAGKVRSQTPK
>Desulfurococcales-archaeon-ex4484_217_2/1-19
MPSHGSITKAGKVRSQTPK
>Desulfurococcales-archaeon-ex4484_217_1/1-19
MPSHGSVTKAGKVRSQTPK
>Thermoprotei-archaeon-9/1-19
MPSHGSITKAGKVRSQTPK
>Hyperthermus-butylicus/1-19
MPSHGSLTKAGKVRKQTPK
>Pyrodictium-delaneyi-1/1-19
MPSHGSLTKAGKVRKQTPR
>Pyrodictium-delaneyi-2/1-19
MPSHGSLTKAGKVRKQTPR
>Pyrodictium-occultum/1-19
MPSHGSLTKAGKVRKQTPR
>Crenarchaeota-archaeon-3/1-19
MPSHGSLTKAGKVRKQTPK
>Thermoprotei-archaeon-23/1-19
MPSHGSLTKAGKVRSQTPK
>Candidatus-Verstraetearchaeota-archaeon-1/1-19
MPSHGSLTKAGKVRSQTPK
>Candidatus-Nezhaarchaeota-archaeon-WYZ-LMO8/1-19
MPSHGSLTKAGKVRSQTPK
>Thermoprotei-archaeon-3/1-19
MPSHGSLTKAGKVRTQTPK
>Thermoprotei-archaeon-6/1-19
MPSHGSLTKAGKVRSQTPK
>Desulfurococcaceae-archaeon-13/1-19
MPTHGSLTKAGKVRSATPK
>Desulfurococcaceae-archaeon-14/1-19
MPTHGSLTKAGKVRSATPK
>Thermosphaera-aggregans/1-19
MPTHGSLTKAGKVRNATPK
>Desulfurococcaceae-archaeon-10/1-19
MPTHGSLTKAGKVRSQTPK
>Desulfurococcaceae-archaeon-11/1-19
MPTHGSLTKAGKVRSATPK
>Thermosphaera-sp./1-19
MPTHGSLTKAGKVRSATPK
>Desulfurococcaceae-archaeon-12/1-19
MPTHGSLTKAGKVRSATPK
>Desulfurococcales-archaeon-1/1-19
MPSHGSLTKAGKVRGQTPK
>Desulfurococcus-amylolyticus/1-19
MPSHGSLTKAGKVRSQTPK
>Desulfurococcus-mucosus-1/1-19
MPSHGSLTKAGKVRSQTPK
>Desulfurococcus-mucosus-2/1-19
MPSHGSLTKAGKVRXQTPK
>Desulfurococcales-archaeon-13/1-19
MPSHGSLTKAGKVRSQTPK
>Thermoprotei-archaeon-22/1-19
MPSHGSLTKAGKVRSQTPK
>Crenarchaeota-archaeon-6/1-19
MPSHGSLTKAGKVRSQTPK
>Staphylothermus-sp.-1/1-19
MPSHGSLTKAGKVRSQTPK
>Staphylothermus-sp.-2/1-19
MPSHGSLTKAGKVRSQTPK
>Staphylothermus-hellenicus/1-19
MPSHGSLTKAGKVRSQTPK
>Staphylothermus-marinus/1-19
MPSHGSLTKAGKVRSQTPK
>Fervidicoccaceae-archaeon/1-19
MPSHGSLTKAGKVRNQTPK
>Thermogladius-calderae/1-19
MPSHGSLTKAGKVRSQTPK
>Thermogladius-sp.-1/1-19
MPSHGSLTKAGKVRSQTPK
>Thermogladius-sp.-2/1-19
MPSHGSLTKAGKVRSQTPK
>Candidatus-Verstraetearchaeota-archaeon-2/1-19
MPSHGSLTKAGKVRAATPK
>Candidatus-Verstraetearchaeota-archaeon-4/1-19
MPSHGSLTKAGKVRSATPK
>Candidatus-Bathyarchaeota-archaeon-97/1-19
MPSHGSLTKAGKVRSATPK
>Candidatus-Verstraetearchaeota-archaeon-8/1-19
MPSHGSLTKAGKVRSQTPK
>Thermoproteales-archaeon-2/1-19
MPSHGSLTKAGKVRNATPK
>Thermoproteales-archaeon-3/1-19
MPSHGSLTKAGKVRAATPK
>Thermoprotei-archaeon-24/1-19
MPSHGSLTKAGKVRAATPK
>Thermoprotei-archaeon-26/1-19
MPSHGSLTKAGKVRAATPK
>Thermoprotei-archaeon-16/1-19
MPSHGSLTKAGKVRNATPK
>Thermofilum-sp.-5/1-19
MPSHGSLTKAGKVRNATPK
>Thermoprotei-archaeon-28/1-19
MPSHGSLTKAGKVRNATPK
>Thermoproteales-archaeon-5/1-19
MPSHGSLTKAGKVRQATPK
>Thermoprotei-archaeon-27/1-19
MPSHGSLTKAGKVRNATPK
>Pyrobaculum-sp.-WP30/1-19
MPSHGSLTKAGKVRNQTPK
>Infirmifilum-lucidum/1-19
MPSHGSLTKAGKVRNATPK
>Pyrobaculum-islandicum/1-19
MPSHGSLTKAGKVRNQTPK
>Pyrobaculum-arsenaticum/1-19
MPSHGSLTKAGKVRNQTPK
>Pyrobaculum-neutrophilum/1-19
MPSHGSLTKAGKVRNQTPK
>Pyrobaculum-ferrireducens/1-19
MPSHGSLTKAGKVRNQTPK
>Pyrobaculum-calidifontis/1-19
MPSHGSLTKAGKVRNQTPK
>Pyrobaculum-aerophilum-1/1-19
MPSHGSLTKAGKVRNQTPK
>Pyrobaculum-aerophilum-2/1-19
MPSHGSLTKAGKVRNQTPK
>Candidatus-Verstraetearchaeota-archaeon-5/1-19
MPSHGSLTKAGKVRAATPK
>Candidatus-Methanomethylicia-archaeon-3/1-19
MPSHGSLTKAGKVRAATPK
>Thermoprotei-archaeon-17/1-19
MPSHGSLNKAGKVRNATPK
>Thermoprotei-archaeon-29/1-19
MPSHGSLNKAGKVRNATPK
>Thermoproteaceae-archaeon/1-19
MPSHGSLTKAGKVRSQTPK
>Thermoprotei-archaeon-25/1-19
MPSHGSLTKAGKVREATPR
>Thermoproteales-archaeon-4/1-19
MPSHGSLTKAGKVREATPR
>Thermoprotei-archaeon-18/1-19
MPSHGSLTKAGKVRMATPK
>Thermoprotei-archaeon-19/1-19
MPSHGSLTKAGKVRMVTPK
>Thermoproteales-archaeon-1/1-19
MPSHGSLTKAGKVRNATPK
>Thermofilum-sp.-ex4484_79/1-19
MPSHGSLNKAGKVRNATPK
>Thermoprotei-archaeon-20/1-19
MPSHGSLTKAGKVREATPR
>Infirmifilum-uzonense/1-19
MPSHGSLTKAGKVRNATPK
>Thermofilum-sp.-3/1-19
MPSHGSLTKAGKVRNATPK
>Thermofilum-sp.-NZ13/1-19
MPSHGSLTKAGKVRNATPK
>Thermofilum-sp.-4/1-19
MPSHGSLTKAGKVRNATPK
>Thermofilum-sp.-1/1-19
MPSHGSLTKAGKVRSATPK
>Thermofilum-sp.-2/1-19
MPSHGSLTKAGKVRNATPK
>Caldivirga-maquilingensis/1-19
MPSHGSLTKAGKVRSQTPK
>Vulcanisaeta-thermophila/1-19
MPSHGSLTKAGKVRSQTPR
>Vulcanisaeta-sp.-AZ3/1-19
MPSHGSLTKAGKVRSQTPK
>Vulcanisaeta-moutnovskia/1-19
MPSHGSLTKAGKVRSQTPK
>Vulcanisaeta-sp.-JCM-16161/1-19
MPSHGSLTKAGKVRSQTPR
>Vulcanisaeta-distributa-1/1-19
MPSHGSLTKAGKVRSQTPR
>Vulcanisaeta-distributa-2/1-19
MPSHGSLTKAGKVRSQTPR
>Thermoproteus-tenax/1-19
MPSHGSLTKAGKVRSQTPK
>Thermoproteus-sp.-CP80/1-19
MPSHGSLTKAGKVRSQTPK
>Thermoproteus-sp./1-19
MPSHGSLTKAGKVRSQTPK
>Thermoproteus-uzoniensis/1-19
MPSHGSLTKAGKVRSQTPK
>Thermoprotei-archaeon-30/1-19
MPSHGSLTKAGKVRSQTPK
>Thermoprotei-archaeon-15/1-19
MPSHGSLTKAGKVRSQTPK
>Thermoprotei-archaeon-4/1-19
MPSHGSLTKAGKVRSQTPR
>Thermoprotei-archaeon-5/1-19
MPSHGSLTKAGKVRSQTPR
>Pyrolobus-fumarii/1-19
MPTHGSITKAGKVRKQTPK
>Candidatus-Marsarchaeota-G1-archaeon-OSP_D-2/1-19
MPSHGSLTKAGKVRSATPK
>Thermoprotei-archaeon-21/1-19
MPSHGSLTKAGKVRSQTPK
>Candidatus-Verstraetearchaeota-archaeon-7/1-19
MPSHGSLTKAGKVRSATPK
>archaeon-YNP-WB-040/1-19
MPSHGSLTKAGKVRSATPK
>archaeon-YNP-LCB-024-027/1-19
MPSHGSLTKAGKVRSATPK
>Desulfurococcales-archaeon-8/1-19
MPTHGSMTKAGKVRNQTPK
>Zestosphaera-tikiterensis/1-19
MPTHGSMTKAGKVRSQTPK
>Desulfurococcaceae-archaeon-7/1-19
MPTHGSMTKAGKVRSQTPK
>Thermoprotei-archaeon-2/1-19
MPSHGSLTKAGKVRSQTPK
>Thermoprotei-archaeon-8/1-19
MPSHGSLTKAGKVRNQTPK
>Acidilobales-archaeon/1-19
MPSHGSLTKAGKVRNQTPK
>Ignisphaera-sp.-1/1-19
MPSHGSLTKAGKVRSQTPK
>Ignisphaera-aggregans-DSM-17230/1-19
MPSHGSLTKAGKVRSQTPK
>Ignisphaera-sp.-2/1-19
MPSHGSLTKAGKVRNQTPK
>Desulfurococcaceae-archaeon-1/1-19
MPSHGSLTKAGKVRNQTPK
>Thermoprotei-archaeon-11/1-19
MPSHGSLTKAGKVRSQTPK
>Ignisphaera-sp.-3/1-19
MPSHGSLTKAGKVRSQTPK
>Desulfurococcales-archaeon-2/1-19
MPTHGSMTKAGKVRNQTPK
>Desulfurococcales-archaeon-7/1-19
MPTHGSMTKAGKVRNQTPK
>Thermoprotei-archaeon-12/1-19
MPTHGSMTKAGKVRSQTPK
>Desulfurococcales-archaeon-ex4484_204/1-19
MPTHGSMTKAGKVRSQTPK
>Desulfurococcales-archaeon-4/1-19
MPTHGSMTKAGKVRSQTPK
>Desulfurococcaceae-archaeon-4/1-19
MPTHGSMTKAGKVRNATPK
>Desulfurococcaceae-archaeon-3/1-19
MPTHGSMTKAGKVRSATPK
>Thermoprotei-archaeon-7/1-19
MPTHGSMTKAGKVRSQTPK
>Desulfurococcaceae-archaeon-8/1-19
MPTHGSMTKAGKVRSATPK
>Desulfurococcales-archaeon-ex4484_42/1-19
MPTHGSMTKAGKVRSQTPK
>Desulfurococcaceae-archaeon-5/1-19
MPTHGSMTKAGKVRSATPK
>Fervidicoccus-sp./1-19
MPSHGSLTKAGKVRNQTPK
>Thermoprotei-archaeon-1/1-19
MPSHGSLTKAGKVRNQTPK
>Fervidicoccus-fontis/1-19
MPSHGSLTKAGKVRNQTPK
>Desulfurococcales-archaeon-5/1-19
MPSHGSLTKAGRVRELTPK
>Desulfurococcales-archaeon-17/1-19
MPSHGSLTKAGRVRELTPK
>Caldisphaeraceae-archaeon-1/1-19
MPTHGSMTKAGKVRKATPK
>Caldisphaera-lagunensis/1-19
MPTHGSMTKAGKVRKATPK
>Caldisphaera-sp.-2/1-19
MPTHGSMTKAGKVRKSTPK
>Desulfurococcales-archaeon-6/1-19
MPTHGSMTKAGKVRKQTPK
>Desulfurococcales-archaeon-15/1-19
MPTHGSMTKAGKVRKQTPK
>Desulfurococcales-archaeon-10/1-19
MPTHGSMTKAGKVRKQTPK
>Desulfurococcales-archaeon-11/1-19
MPTHGSMTKAGKVRKQTPK
>Desulfurococcales-archaeon-3/1-19
MPTHGSMTKAGKVRKQTPK
>Acidilobus-sp.-7A/1-19
MPTHGSMTKAGKVRKATPK
>Acidilobus-saccharovorans/1-19
MPTHGSMTKAGKVRKATPK
>Acidilobus-sp.-2/1-19
MPTHGSMTKAGKVRKATPK
>Acidilobus-sp.-1/1-19
MPTHGSMTKAGKVRKATPK
>Acidilobus-sp.-SCGC-AC-742_E15/1-19
MPTHGSMTKAGKVRKATPR
>Acidilobus-sp.-3/1-19
MPTHGSMTKAGKVRKATPR
>Candidatus-Caldarchaeum-subterraneum-1/1-19
MPSHGSITKAGKVRSQTPK
>Desulfurococcaceae-archaeon-9/1-19
MPTHGSMTKAGKVRSATPK
>Candidatus-Bathyarchaeota-archaeon-17/1-19
MPTHGSLTKAGKVRSQTPK
>Candidatus-Bathyarchaeota-archaeon-154/1-19
MPTHGSLSKAGKVRSQTPK
>Candidatus-Bathyarchaeota-archaeon-74/1-19
MPTHGSLTKAGKVRSQTPK
>Candidatus-Bathyarchaeota-archaeon-172/1-19
MPTHGSLSKAGKVRSQTPK
>Nitrososphaeria-archaeon-6/1-19
MPTHGSLTKAGKVRSKSPP
>Nitrososphaerales-archaeon-4/1-19
MPTHGSLTKAGKVRSATPK
>archaeon-5/1-19
MPTHGSLTKAGKVRSSTPK
>archaeon-6/1-19
MPTHGSLTKAGKVRSATPK
>Candidatus-Methylarchaceae-archaeon-HK01M/1-19
MPTHGSLTKAGKVRSSTPK
>Candidatus-Methylarchaceae-archaeon-HK02M2/1-19
MPTHGSLTKAGKVRSATPK
>archaeon-4/1-19
MPTHGSLTKAGKVRSATPK
>archaeon-HR04/1-19
MPTHGSITKAGKVKSQTPK
>Candidatus-Nitrosocaldus/1-19
MPTHGSITKAGKVKSQTPK
>Thaumarchaeota-archaeon-39/1-19
MPTHGSLTKAGKVRGQTPK
>Thaumarchaeota-archaeon-8/1-19
MPTHGSLTKAGKVRGQTPK
>Thaumarchaeota-archaeon-18/1-19
MPTHGSLTKAGKVRGQTPK
>Thaumarchaeota-archaeon-17/1-19
MPTHGSMTKAGKVRGQTPK
>Thaumarchaeota-archaeon-19/1-19
MPTHGSMTKAGKVRGQTPK
>Thaumarchaeota-archaeon-16/1-19
MPTHGSITKAGKVRSQTPK
>Thaumarchaeota-archaeon-22/1-19
MPTHGSITKAGKVRGQTPK
>Candidatus-Bathyarchaeota-archaeon-21/1-19
MPTHGSLTKAGKVRSQTPK
>Candidatus-Bathyarchaeota-archaeon-64/1-19
MPTHGALSKAGKVRAQTPK
>Candidatus-Bathyarchaeota-archaeon-114/1-19
MPTHGSLTKAGKVRQQTPK
>Candidatus-Bathyarchaeota-archaeon-135/1-19
MPTHGSLTKAGKVRQQTPK
>Candidatus-Bathyarchaeota-archaeon-143/1-19
MPTHGSLTKAGKVRQQTPK
>Candidatus-Bathyarchaeota-archaeon-153/1-19
MPTHGSLTKAGKVRQQTPK
>Candidatus-Bathyarchaeota-archaeon-151/1-19
MPTHGSLTKAGKVRQQTPK
>Thaumarchaeota-archaeon-45/1-19
MPTHGSLTKAGKVRSQTPK
>Candidatus-Bathyarchaeota-archaeon-7/1-19
MPTHGSLTKAGKVRSQTPK
>Candidatus-Bathyarchaeota-archaeon-RBG_13_38_9/1-19
MPTHGSLTKAGKVRSQTPK
>Candidatus-Bathyarchaeota-archaeon-145/1-19
MPTHGSLTKAGKVKSQTPK
>Conexivisphaera-calida/1-19
MPTHGSITKAGKVRSQTPK
>Nitrososphaeraceae-archaeon-2/1-19
MPTHGSLTKAGKVRGQTPK
>Candidatus-Nitrosothermus-koennekii-1/1-19
MPSHGSLTKAGKVRSQTPK
>Candidatus-Bathyarchaeota-archaeon-132/1-19
MPTHGSITKAGKVRSQTPK
>Candidatus-Bathyarchaeota-archaeon-29/1-19
MPTHGSITKAGKVRSQTPK
>Candidatus-Bathyarchaeota-archaeon-52/1-19
MPTHGSITKAGKVRSQTPK
>Candidatus-Bathyarchaeota-archaeon-73/1-19
MPTHGSITKAGKVRSQTPK
>Candidatus-Bathyarchaeota-archaeon-123/1-19
MPTHGSLTKAGKVRSQTPK
>Candidatus-Bathyarchaeota-archaeon-133/1-19
MPTHGSLTKAGKVRSQTPK
>Candidatus-Bathyarchaeota-archaeon-138/1-19
MPTHGSLTKAGKVRSQTPK
>Candidatus-Bathyarchaeota-archaeon-95/1-19
MPTHGSLTKAGKVRSQTPK
>Thaumarchaeota-archaeon-31/1-19
MPTHGSLTKAGKVRSQTPK
>Thaumarchaeota-archaeon-33/1-19
MPTHGSLTKAGKVRSQTPK
>Thaumarchaeota-archaeon-28/1-19
MPTHGSLTKAGKVRSQTPK
>archaeon-HR06/1-19
MPTHGSLTKAGKVRSQTPK
>Nitrososphaeria-archaeon-4/1-19
MPTHGSITKAGKVRAQTPK
>Candidatus-Geothermarchaeota-archaeon-1/1-19
MPTHGSITKAGKVRAATPK
>Candidatus-Verstraetearchaeota-archaeon-6/1-19
MPTHGSITKAGKVRAATPK
>Candidatus-Bathyarchaeota-archaeon-126/1-19
MPTHGSLTKAGKVRSQTPK
>Thaumarchaeota-archaeon-38/1-19
MPTHGSLTKAGKVRGQTPK
>Nitrososphaerales-archaeon-3/1-19
MPTHGSLTKAGKVRGQTPK
>Thaumarchaeota-archaeon-35/1-19
MPTHGSLTKAGKVRGQTPK
>Nitrososphaerales-archaeon-1/1-19
MPTHGSLTKAGKVRGQTPK
>Thaumarchaeota-archaeon-32/1-19
MPTHGSLTKAGKVRGQTPK
>Nitrososphaerales-archaeon-2/1-19
MPTHGSLTKAGKVRGQTPK
>Thaumarchaeota-archaeon-36/1-19
MPTHGSLTKAGKVRGQTPK
>uncultured-marine-thaumarchaeote-AD1000_01_F04/1-19
MPTHGSLTKAGKVRGQTPK
>Thaumarchaeota-archaeon-37/1-19
MPTHGSLTKAGKVRGQTPK
>Candidatus-Bathyarchaeota-archaeon-183/1-19
MPTHGSLSKAGKVRSQTPK
>Candidatus-Bathyarchaeota-archaeon-65/1-19
MPTHGSLSKAGKVRSQTPK
>Candidatus-Bathyarchaeota-archaeon-108/1-19
MPTHGSLSKAGKVRSQTPK
>Candidatus-Bathyarchaeota-archaeon-156/1-19
MPTHGSLSKAGKVRTQTAK
>Candidatus-Bathyarchaeota-archaeon-161/1-19
MPTHGSLSKAGKVRQQTAK
>Candidatus-Bathyarchaeota-archaeon-174/1-19
MPTHGSLSKAGKVRSQTPK
>Candidatus-Bathyarchaeota-archaeon-70/1-19
MPTHGSLSKAGKVRSQTPK
>Candidatus-Bathyarchaeota-archaeon-27/1-19
MPTHGSLSKAGKVRSQTPK
>Candidatus-Bathyarchaeota-archaeon-60/1-19
MPTHGSLSKAGKVRSQTPK
>Candidatus-Bathyarchaeota-archaeon-80/1-19
MPTHGSLSKAGKVRSQTPK
>Candidatus-Bathyarchaeota-archaeon-81/1-19
MPTHGSLSKAGKVRSQTPK
>Candidatus-Bathyarchaeota-archaeon-76/1-19
MPTHGSLSKAGKVRGQTPK
>Candidatus-Bathyarchaeota-archaeon-117/1-19
MPTHGSLSKAGKVRGQTPK
>Candidatus-Bathyarchaeota-archaeon-48/1-19
MPTHGSLSKAGKVRSQTPK
>Candidatus-Bathyarchaeota-archaeon-43/1-19
MPTHGSLSKAGKVRSQTPK
>Candidatus-Bathyarchaeota-archaeon-54/1-19
MPTHGSLSKAGKVRSQTPK
>Candidatus-Bathyarchaeota-archaeon-77/1-19
MPTHGSLSKAGKVRGQTPK
>Candidatus-Bathyarchaeota-archaeon-35/1-19
MPTHGSLAKAGKVRQQTPK
>Candidatus-Bathyarchaeota-archaeon-50/1-19
MPTHGSLSKAGKVRGQTPK
>Candidatus-Bathyarchaeota-archaeon-26/1-19
MPTHGSLSKAGKVRGQTPK
>Candidatus-Bathyarchaeota-archaeon-168/1-19
MPTHGSLSKAGKVRGQTPK
>Candidatus-Bathyarchaeota-archaeon-137/1-19
MPTHGSLTKAGKVRSQTPK
>Candidatus-Bathyarchaeota-archaeon-171/1-19
MPTHGALSKAGKVRSQTPK
>Candidatus-Bathyarchaeota-archaeon-41/1-19
MPTHGALSKAGKVRSQTPK
>Candidatus-Bathyarchaeota-archaeon-A05DMB-4/1-19
MPTHGSLSKAGKVRGQTPK
>Candidatus-Bathyarchaeota-archaeon-38/1-19
MPTHGSLSKAGKVRSQTPK
>Candidatus-Bathyarchaeota-archaeon-67/1-19
MPTHGSLSKAGKVRSQTPK
>Candidatus-Bathyarchaeota-archaeon-86/1-19
MPTHGSLSKAGKVRSQTPK
>Candidatus-Bathyarchaeota-archaeon-173/1-19
MPTHGSLSKAGKVRSQTPK
>Candidatus-Bathyarchaeota-archaeon-15/1-19
MPTHGSLSKAGKVRGQTPK
>Candidatus-Bathyarchaeota-archaeon-CG_4_8_14_3_um_filter_42_8/1-19
MPTHGSLSKAGKVRSQTPK
>Candidatus-Bathyarchaeota-archaeon-9/1-19
MPTHGSLSKAGKVRGQTPK
>Candidatus-Bathyarchaeota-archaeon-24/1-19
MPTHGSLSKAGKVRGQTPK
>Candidatus-Bathyarchaeota-archaeon-14/1-19
MPTHGSLSKAGKVRSQTPK
>Candidatus-Bathyarchaeota-archaeon-46/1-19
MPTHGSLSKAGKVRSQTPK
>Candidatus-Bathyarchaeota-archaeon-CG07_land_8_20_14_0_80_47_9/1-19
MPTHGSLSKAGKVRSQTPK
>Candidatus-Bathyarchaeota-archaeon-13/1-19
MPTHGSLSKAGKVRSQTPK
>Candidatus-Bathyarchaeota-archaeon-2/1-19
MPTHGSLAKAGKVRSQTPK
>Candidatus-Bathyarchaeota-archaeon-1/1-19
MPTHGSLSKAGKVRSQTPK
>Candidatus-Bathyarchaeota-archaeon-39/1-19
MPTHGSLSKAGKVRSQTPK
>Candidatus-Bathyarchaeota-archaeon-A05DMB-3/1-19
MPTHGSLSKAGKVRSQTPK
>Candidatus-Bathyarchaeota-archaeon-6/1-19
MPTHGSLSKAGKVRSQTPK
>Candidatus-Bathyarchaeota-archaeon-A05DMB-5/1-19
MPTHGSLSKAGKVRSQTPK
>Candidatus-Bathyarchaeota-archaeon-8/1-19
MPTHGSLSKAGKVRSQTPK
>Candidatus-Bathyarchaeota-archaeon-12/1-19
MPTHGSLSKAGKVRSQTPK
>Candidatus-Bathyarchaeota-archaeon-11/1-19
MPTHGSLSKAGKVRSQTPK
>Candidatus-Bathyarchaeota-archaeon-3/1-19
MPTHGSLSKAGKVRSQTPK
>Candidatus-Bathyarchaeota-archaeon-5/1-19
MPTHGSLSKAGKVRSQTPK
>Candidatus-Bathyarchaeota-archaeon-10/1-19
MPTHGSLSKAGKVRSQTPK
>Candidatus-Bathyarchaeota-archaeon-130/1-19
MPTHGSLSKAGKVRSQTPK
>Candidatus-Bathyarchaeota-archaeon-134/1-19
MPTHGSLSKAGKVRSQTPK
>Candidatus-Bathyarchaeota-archaeon-66/1-19
MPTHGSLSKAGKVRSQTPK
>Candidatus-Bathyarchaeota-archaeon-78/1-19
MPTHGSLSKAGKVRSQTPK
>Candidatus-Bathyarchaeota-archaeon-68/1-19
MPTHGSLSKAGKVRSQTPK
>Candidatus-Bathyarchaeota-archaeon-63/1-19
MPTHGSLSKAGKVRSQTPK
>Candidatus-Bathyarchaeota-archaeon-49/1-19
MPTHGSLSKAGKVRSQTPK
>Candidatus-Bathyarchaeota-archaeon-155/1-19
MPTHGSLSKAGKVRSQTPK
>Candidatus-Bathyarchaeota-archaeon-157/1-19
MPTHGSLSKAGKVRSQTPK
>Candidatus-Bathyarchaeota-archaeon-169/1-19
MPTHGSLSKAGKVRSQTPK
>Candidatus-Bathyarchaeota-archaeon-177/1-19
MPTHGSLSKAGKVRSQTPK
>Candidatus-Bathyarchaeota-archaeon-147/1-19
MPTHGSLTKAGKVRSQTPK
>Candidatus-Bathyarchaeota-archaeon-85/1-19
MPTHGSLSKAGKVRSQTPK
>Candidatus-Bathyarchaeota-archaeon-90/1-19
MPTHGSLSKAGKVRSQTPK
>Candidatus-Bathyarchaeota-archaeon-69/1-19
MPTHGSLSKAGKVRSQTPK
>Candidatus-Bathyarchaeota-archaeon-34/1-19
MPTHGSLAKAGKVRSQTPK
>Candidatus-Bathyarchaeota-archaeon-148/1-19
MPTHGSLSKAGKVRSQTPK
>Candidatus-Bathyarchaeota-archaeon-141/1-19
MPTHGSLAKAGKVRSQTPK
>Candidatus-Bathyarchaeota-archaeon-170/1-19
MPTHGSLAKAGKVRSQTPK
>Candidatus-Bathyarchaeota-archaeon-4/1-19
MPTHGSLSKAGKVRSQTPK
>Candidatus-Bathyarchaeota-archaeon-20/1-19
MPTHGSLSKAGKVRSQTPK
>Candidatus-Bathyarchaeota-archaeon-28/1-19
MPTHGSLSKAGKVRSQTPK
>Candidatus-Bathyarchaeota-archaeon-44/1-19
MPTHGSLTKAGKVRFQTPK
>Candidatus-Bathyarchaeota-archaeon-89/1-19
MPTHGSLTKAGKVRSQTPK
>Candidatus-Bathyarchaeota-archaeon-93/1-19
MPTHGSLTKAGKVRSQTPK
>Thaumarchaeota-archaeon-24/1-19
MPTHGSLTKAGKVRSQTPK
>Candidatus-Bathyarchaeota-archaeon-106/1-19
MPTHGSLTKAGKVRSQTPK
>Candidatus-Bathyarchaeota-archaeon-96/1-19
MPTHGSLTKAGKVRSQTPK
>Candidatus-Bathyarchaeota-archaeon-98/1-19
MPTHGSLTKAGKVRSQTPK
>Candidatus-Bathyarchaeota-archaeon-92/1-19
MPTHGSLAKAGKVRMQTPK
>Candidatus-Bathyarchaeota-archaeon-100/1-19
MPTHGSLAKAGKVRMQTPK
>Thermoprotei-archaeon-10/1-19
MPTHGSLAKAGKVRSQTPK
>Candidatus-Bathyarchaeota-archaeon-82/1-19
MPTHGSLAKAGKVRSQTPK
>Candidatus-Bathyarchaeota-archaeon-ex4484_135/1-19
MPTHGSLAKAGKVRSQTPK
>Candidatus-Bathyarchaeota-archaeon-23/1-19
MPTHGSLSKAGKVRSQTPK
>Candidatus-Bathyarchaeota-archaeon-30/1-19
MPTHGSLSKAGKVRGQTPK
>Candidatus-Bathyarchaeota-archaeon-56/1-19
MPTHGSLSKAGKVRAQTPK
>Candidatus-Bathyarchaeota-archaeon-32/1-19
MPTHGSLSKAGKVRAQTPK
>Candidatus-Bathyarchaeota-archaeon-37/1-19
MPTHGSLSKAGKVRAQTPK
>Candidatus-Bathyarchaeota-archaeon-16/1-19
MPTHGSLSKAGKVRSQTPK
>Candidatus-Bathyarchaeota-archaeon-62/1-19
MPTHGSLSKAGKVRTQTPK
>Candidatus-Bathyarchaeota-archaeon-111/1-19
MPTHGSLSKAGKVRAQTPK
>Candidatus-Bathyarchaeota-archaeon-71/1-19
MPTHGSLSKAGKVRNQTPK
>Candidatus-Bathyarchaeota-archaeon-88/1-19
MPTHGSLSKAGKVRNQTPK
>Candidatus-Bathyarchaeota-archaeon-45/1-19
MPTHGSLSKAGKVRSQTPK
>Crenarchaeota-archaeon-2/1-19
MPTHGSLSKAGKVRSQTPK
>Candidatus-Bathyarchaeota-archaeon-61/1-19
MPTHGSLSKAGKVRNQTPK
>Candidatus-Bathyarchaeota-archaeon-116/1-19
MPTHGSLSKAGKVRGQTPK
>Crenarchaeota-archaeon-4/1-19
MPTHGSLSKAGKVRSQTPK
>Candidatus-Bathyarchaeota-archaeon-107/1-19
MPTHGSLSKAGKVRSQTPK
>Candidatus-Bathyarchaeota-archaeon-57/1-19
MPTHGSLSKAGKVRSQTPK
>Candidatus-Bathyarchaeota-archaeon-94/1-19
MPTHGSLSKAGKVRSQTPK
>Candidatus-Bathyarchaeota-archaeon-83/1-19
MPTHGSLSKAGKVRSQTPK
>Candidatus-Bathyarchaeota-archaeon-75/1-19
MPTHGSLSKAGKVRSQTPK
>Candidatus-Bathyarchaeota-archaeon-72/1-19
MPTHGSLSKAGKVRSQTPK
>Candidatus-Bathyarchaeota-archaeon-87/1-19
MPTHGSLSKAGKVRSQTPK
>Candidatus-Bathyarchaeota-archaeon-36/1-19
MPTHGSLSKAGKVRSQTPK
>Candidatus-Bathyarchaeota-archaeon-A05DMB-2/1-19
MPTHGSLSKAGKVRGQTPK
>Crenarchaeota-archaeon-1/1-19
MPTHGSLSKAGKVRSQTPK
>Desulfurococcaceae-archaeon-6/1-19
MPTHGSMTKAGKVRKATPR
>Caldisphaeraceae-archaeon-2/1-19
MPTHGSMTKAGKVRKTTPK
>Candidatus-Marsarchaeota-G1-archaeon-OSP_D-1/1-19
MPSHGSLTKAGKVRSATPK
