# Supplementary material for: Structures of Saccharolobus solfataricus initiation complexes with leaderless mRNAs highlight archaeal features and eukaryotic proximity
Source: Nat Commun. 2025 Jan 2;16:348. doi: 10.1038/s41467-024-55718-5 (PMC11698992; doi:10.1038/s41467-024-55718-5)
Supplement: Supplementary file 3 — Supplementary Data 1 [file 41467_2024_55718_MOESM3_ESM.zip › Supplementary Data/Supplementary-aS34,aS33,eS6-D2/aS33-alignment.fa]

>Saccharolobus-solfataricus/1-72
------------------MEM----LKIKLSSG---REVEINDDTIAVLNEYVRTQMTLEELSKRLGLSGWE
EAYELIKQVPAWVMWSPLPIYK-KLA----------------------------------------------
-----------------------------
>Sulfolobaceae/1-72
------------------MEM----LKIKLSSG---REVEINDDVIAVLNEYVRTQMTLEELSKRLGLSGWE
EAYELIKQVPAWVMWSPLPIYK-KLA----------------------------------------------
-----------------------------
>unclassified-Sulfolobus/1-72
------------------MEM----LKIKLASG---REVEINDDVIAVLNEYVRTQMTLEELSKRLGLSGWE
EAYELIKQVPAWVMWSPLPIYK-KLT----------------------------------------------
-----------------------------
>Sulfolobus-islandicus/1-72
------------------MEM----LKIKLSSG---REVEISDDVIAVLNEYVRTQMTLEELSKRLGLSGWE
EAYELIKQVPAWVMWSPLPIYK-KLA----------------------------------------------
-----------------------------
>Saccharolobus-sp./1-72
------------------MDP----IKVKLSTG---REIEINDDVIAVLNEYVRTQITLEELAKRLGLSGWE
EAYELIKLVPAWIMWTPLPIYK-KLA----------------------------------------------
-----------------------------
>Saccharolobus-caldissimus/1-72
------------------MDP----IKVKLSTG---REIEINDDVISVLNEYVRTQITLEELAKRLGLSGWE
EAYELIKLVPAWIMWTPLPIYK-KLV----------------------------------------------
-----------------------------
>Sulfolobus-sp.-F1/1-72
------------------MEP----IKVKLSSG---REVEINDDIVTILNEYVRTQITLEELAKRIGLSGWE
EAYELIKTVPAWIMWTPLPVYK-KLV----------------------------------------------
-----------------------------
>Sulfolobaceae-archaeon/1-80
------------------MSEQTSYMKIKLSTG---KEVDINDDAVKILNEYVRTQMTLEELAKNLGLSGWE
EAYELIKQVPAWIMWTPLPILK-KMISSGS------------------------------------------
-----------------------------
>Sulfuracidifex-metallicus/1-72
------------------MEN----LKVKLSSG---REVEVNEDTVTILNEYVRTQITLEDLTRKLGLASWE
EAYELVKQVPAWVMWTPIPIYK-RTS----------------------------------------------
-----------------------------
>Sulfurisphaera-tokodaii/1-73
------------------MDQ----IKIKLSSG---REVILDDEAIRALNEYVRTQLTLEQLAKRLGLSGWE
EAYELVKQVPAWVMWTPLPIYK-KLKV---------------------------------------------
-----------------------------
>Sulfolobus-sp.-S-194/1-73
------------------MDQ----IKIKLSSG---REVILDDEAIRALNEYVRTQLTLEQLAKRLGLSGWE
EAYELVKQVPAWIMWTPLPIYK-KLKV---------------------------------------------
-----------------------------
>Sulfurisphaera-ohwakuensis/1-73
------------------MDQ----IKIKLSSG---REVILDDEAIRALNEYVRTQLTLEQLAKRLGLSGWE
EAYELAKQVPAWVMWTPLPIYK-KLKV---------------------------------------------
-----------------------------
>Candidatus-Aramenus-sulfurataquae/1-72
------------------MEN----LKIKLSTG---KEVEINDDVVAVLNKYVRTQITLEQLARDLGLSGWE
EAYELIKEVPSWVMWTPLPMYK-RLS----------------------------------------------
-----------------------------
>Acidianus-infernus/1-71
------------------MEP----IKIKLSTG---REVEINDDTVKILNKYVRTQMTLEELAKELGLNGWE
EAYDLIKQVPAWVMWYPETIYK-RS-----------------------------------------------
-----------------------------
>Sulfolobus-sp./1-73
------------------MEQ----LKIKLSTG---REVTIDEETIKALNEYVRTQMTLEQLAKRIGLSGWE
EAYELIKQVPVHVMWTPLPIYK-KIKS---------------------------------------------
-----------------------------
>Sulfuracidifex-tepidarius/1-71
------------------MES----FKVKLSSG---REVEINEEAVTVLNEYVRTQITLEEMTRRLGLTSWE
EAYELIKQVPAWVMWTPISIYK-RT-----------------------------------------------
-----------------------------
>Acidianus/1-71
------------------MEP----IKIKLSTG---REVEINDDTVKILNKYVRTQMTLEELAKELGLNGWE
EAYDLIKQVPAWIMWYPETIYK-RS-----------------------------------------------
-----------------------------
>Acidianus-sp./1-71
------------------MEP----IKIKLSTG---REVEINDDAVKILNKYVRTQMTLEELAKELGLNGWE
EAYDLIKQVPAWIMWYPETIYK-RS-----------------------------------------------
-----------------------------
>Acidianus-sp.-HS-5/1-71
------------------MDP----IKIKLSSG---REVEINDDAVKVLNKYVRTQITLEELAKDLGLSGWE
EAYDLIKQVSAWIMWYPETIYK-RS-----------------------------------------------
-----------------------------
>Acidianus-brierleyi/1-72
------------------MEP----IKVKLTSG---REVEINDDAIRLLNKYVRTQITLEQLARDLGLAGWE
EAYELIKSVPSWVMWTPISIYK-RLA----------------------------------------------
-----------------------------
>Stygiolobus-sp./1-74
------------------MEP----IKIKLSTG---REVILDEDAIKVLNEYVRTQMTLEQLAKRLNLANWE
EAYELVKQVPAFVMWTPLPILK-KLKQT--------------------------------------------
-----------------------------
>Acidianus-sulfidivorans/1-72
------------------MDP----IKIKLSTG---KEVEINNDNIRILNRYVRTQMTLEELASQLGLAGWE
EAYELVNQLPAWIMWYPDVIYK-RSI----------------------------------------------
-----------------------------
>Sulfolobus-acidocaldarius/1-73
------------------MEP----IRVKLSTG---REVIVDENAIRVLNEYVRTQMTLEQLARRLGLTSWE
EAYELVKQIPSYVMWTPVSIYS-KQVQ---------------------------------------------
-----------------------------
>Sulfodiicoccus-acidiphilus/1-76
------------------MEA----LKVKLSSG---RELEINEDVVAILNKYVRTMMTLEELARELSLATWE
EAYELINQIPAWLMWVPLSIQK-KEPTPQS------------------------------------------
-----------------------------
>Acidianus-manzaensis/1-72
------------------MDP----IKIKLSSG---KEVEINNENVRILNRYVRTQLTLEDLATQLGLSGWE
EAYELINQLPTWIMWYPDSIYK-RSV----------------------------------------------
-----------------------------
>Metallosphaera-hakonensis/1-72
------------------MEP----IKVKLSTG---KEITIDDNTVSVLNRYARTLLTLEGVAKELNLSGWE
EAYELIKAVPSWILWTPLEIYK-RSS----------------------------------------------
-----------------------------
>Sulfolobus-sp.-SCGC-AB-777_G06/1-78
------------------MEP----LKITLSSG---REIIIDENAVKILNEYVRTQMTLEQLAKKLNLTGWE
EAYDLIKQLPSHIMWTPISILS-KMSNSTKGS----------------------------------------
-----------------------------
>Stygiolobus-caldivivus/1-76
------------------MEP----IKITLSSG---REIVIDENGVKVLNEYVRTQMTLEQLAKKLNLTGWE
EAYDLIKQLPPYIMWTPISILS-KMGNNKA------------------------------------------
-----------------------------
>Stygiolobus-azoricus/1-78
------------------MEP----IKITLSSG---REIIIDENAVKILNEYVRTQMTLEQLAKKLNLTGWE
EAYDLIKQLPSHIMWTPISILN-KMSNSTKGG----------------------------------------
-----------------------------
>Metallosphaera-yellowstonensis/1-72
------------------MDN----IKVKLSTG---KEIEVNEDVVRILNKYARTQLTLEGLAAELNLSSWE
EAYELVKVVPSWVMWTPLQVMR-RAK----------------------------------------------
-----------------------------
>Metallosphaera-tengchongensis/1-71
------------------MET----IKVKLSSG---KEISIDENAVAILNKYARTMLTLEELARELNLASWE
EAYELINSVPSWILWTPLEIYK-RS-----------------------------------------------
-----------------------------
>Metallosphaera-javensis-(ex-Hofmann-et-al.-2022)/1-72
------------------MET----IKVKLSTG---KEVTIDENAVSVLNRYARTLLTLEGVAKELNLAGWE
EAYELIKAVPSWVLWTPLEIYK-RSA----------------------------------------------
-----------------------------
>Metallosphaera-sedula/1-72
------------------MEP----IKVKLSTG---KEVVIDENAVSVLNRYARTLLTLDGVAKELNLTGWE
EAYELIKAVPSWVLWTPLEIYK-RSG----------------------------------------------
-----------------------------
>Metallosphaera/1-72
------------------MEP----IKVKLSTG---KEIVIDENAVSVLNRYARTLLTLDGVAKELNLTGWE
EAYELIKAVPSWVLWTPLEIYK-RSG----------------------------------------------
-----------------------------
>Sulfolobales-archaeon/1-72
------------------MDV----QKIVLSTG---REVVLDEHAIRVLNKYVRTQMTLEELAKELGLAGWE
EAYELVLKVPSYVMWIPYVMQK-HLA----------------------------------------------
-----------------------------
>Metallosphaera-cuprina/1-72
------------------MEP----LKVKLSSG---KEIVIDENVITVLNKYARTLLTLEGVAKEINLSGWE
EAYDLIKSVPSWVLWTPLEMQK-RSG----------------------------------------------
-----------------------------
>Sulfolobales-archaeon-SCGC-AB-777_K20/1-72
------------------MDV----QKIVLSTG---REIVLDEHAIRVLNKYVRTQMTLEELAKELGLAGWE
EAYEVVLKVPSYVMWIPYVMQK-HLA----------------------------------------------
-----------------------------
>Thermoprotei-archaeon/1-81
ME--CKE------------------LVVRVGD----KEIEINEDVITILNKYARTEFSLEKLAQELGLSSWD
EAYEFVKRVPSWIMWVPAPLWKYVRKKLCQSTT---------------------------------------
-----------------------------
>Sulfolobales-archaeon-HS-7/1-71
------------------MEYS----KVKIGD----KEIELNEEVISTLNEYVRTQMTLDELAKKLNLAGWE
EAYQLIVNTESWLFWTPLSLQR-KTK----------------------------------------------
-----------------------------
>Candidatus-Bathyarchaeota-archaeon/1-94
----------MSGAEAVEREGE---LVLRIKG----KEIAITEEVLEVLQEYVRTGMRLEELARRLGLSGWM
EAFELVKAIPAWILWTPPPFLK-RQLGASGGREARAEGSS--------------------------------
-----------------------------
>Desulfurococcales-archaeon/1-83
-------MPE----------T-V--FKVKAGD----KEIEINEEILAVLQRYVKTNMTLEELAKRLGLDGWE
EAYDFIKNVPAWILWIQPTLWK-TLKAMKSVKEE--------IG----------------------------
-----------------------------
>Desulfurococcales-archaeon-ex4484_42/1-80
--------------------MCE--LVIKLSNG---KEVVINEDTLAVIYKYIRSEYTLEALARDLGLESWE
EAYDFVKRLPAWLAWTPSSFFE-YTKKKLCGEKG--------------------------------------
-----------------------------
>Desulfurococcales-archaeon-ex4484_204/1-82
--------------------MCE--LVIRLSSG---KEIPINEDTLAIIYKYIRSEFMLESLARDLGLENWE
EAYEFIKKLPSWIAWTPSSFFE-YTKRKICSEEV-------------KE-----------------------
-----------------------------
>Ignisphaera-sp./1-88
MT-TCIK------------------YVIKVGD----KEVEIDDKVVKILNTYVRTEMSLEQLAEALGLNGWS
EAYEFVKKIPAWIAWTPAILWR-REMEKCEGAD---------EIKIVKI-----------------------
-----------------------------
>Thermogladius-sp./1-89
-------MSE----------EAV--FVVKVGG----KEVEVNEKTLSVLREYLKAPMGLDELARKLGLESWE
EAYELIKAIPAWILWTPPSLWK-SRVKWYLEKQG--------GSSEHRG-----------------------
-----------------------------
>Thermoproteota-archaeon/1-88
MA-TCEK------------------FVILVGD----KEIEIDDSIVKLLNEYVRTEMSLEQLAEKLGLDSWI
EAYEFVKKIPSWIMWVPPTLWK-KELEKCREAE---------EIKVIKI-----------------------
-----------------------------
>Desulfurococcaceae-archaeon/1-88
MS-ACKK------------------YVIKVGE----KEIEIDERVVKILNTYVRTEMSLEKLAEELGLDGWS
EAYEFVKKVPAWIAWTPAILWK-REMEKCENAT---------ELKIVKI-----------------------
-----------------------------
>Fervidicoccus-fontis/1-79
MSETKNKVRS------------I--SVVKVKD----REIPIDERLLKVLRKYVYTQMTLEELAKEIGLNGWE
EAYEFVKNAPAWLMWTPFTLWE-VTE----------------------------------------------
-----------------------------
>Thermogladius-calderae-1633/1-94
--MGVYGMSE----------EVV--FVVKVGG----KEVEINENTLAVLRDYLKAPMSLDELARKLGLESWE
EAYELIKAVPAWVLWTPPSMWN-SRVKWYLQKQG--------GVNEHPS-----------------------
-----------------------------
>Desulfurococcus-mucosus/1-84
-------MS----------GERV--YVVKVGE----KEIPIDEKTLSILHEYVKTPMGLEELAEKLGLEGWE
EAYEFIKSVPAWILWTPPSLWT-HRRKWIESKNQ--------AG----------------------------
-----------------------------
>Candidatus-Culexarchaeum-yellowstonense/1-88
MS-TCRK------------------YVIKIGE----KDIEIDEKVVKILNTYVRTEMNLEKLAEELGLDGWS
EAYEFVKKVPAWIAWTPAILWK-REMEKCENAS---------EIRIIKF-----------------------
-----------------------------
>Fervidicoccaceae-archaeon/1-76
---MAMKDRG------------I--ASIKIGD----KEIVIDAKLLTVLKRYVSTEMTLEDLARELGLNGWE
EAYELVKKIPAWIMWTPFTMWE-VTE----------------------------------------------
-----------------------------
>Desulfurococcaceae-archaeon-MEX13E-LK6-19/1-86
-------MSE---------EVK---YVVKVGE----KEIEINEETLKIIRQYLHTPMSLEELAEKLGLDSWD
EAYEFIKKVPAWIIWTPPSLWK-YRIKWIKEKEA--------SQEA--------------------------
-----------------------------
>Fervidicoccus-sp./1-79
MSEVKSKKRP------------I--EIIKLSD----MEIPINEDLLKILRKYVLTQMTLEELARELGLGSWE
KAYEFVKSVPAWLIWTPFTMWE-ITE----------------------------------------------
-----------------------------
>Desulfurococcus-amylolyticus/1-86
-------MS----------SELV--YVVKVGD----KEVVIDEKTLEVLQEYVKTPMGLEELAEKLGLESWE
EAYEFIKAVPAWILWTPVSLWR-HRKKWTQGKIQ--------GQQA--------------------------
-----------------------------
>Zestosphaera-tikiterensis/1-81
--------------------MCE--LVVKLSNG---KEIPITEEVLAVMYKYVRSIYTLEELARDLGLENWE
EAYDFVKRFPAWVAWTPSSLFN-YMKRRLCVGES-------------Q------------------------
-----------------------------
>Acidilobus-sp./1-78
-------MER---------------PKIKVGD----REIELTDEVLEVLRKYVKTSMTLEQLAAELGLNGWE
EAYELIKKVPAWLLRTYTYVIK-GVANQGG--EA--------K-----------------------------
-----------------------------
>Desulfurococcus-sp./1-88
-------MS----------GEPV--YVVRVGG----KEIVIDEKTLSVLQEYIKTPMGLEDLADKLGLEGWE
EAYEFIKAIPAWVLWTQPSLWK-YRKKWIEAKLK--------AGSSSS------------------------
-----------------------------
>Thermosphaera-aggregans/1-84
-------MS----------GAAE--YVVKVRD----KEIVIDEKVLAVLREYLKTPMGLEELAEKLGLEGWE
EAYEFIKAIPAWILWTPPSMWK-YRKEWIARSKP--------TQ----------------------------
-----------------------------
>Acidilobaceae-archaeon/1-74
M-----K--------------------IALKD----REIEINEETLAVLRRYKRTEMTLEQLAAALGLSSWE
EAYELVKKVPLWVLDVEPSMWK-AILKKA----------------EGS------------------------
-----------------------------
>Ignisphaera-aggregans/1-88
MT-TCEK------------------YVIVVGD----KEIEIDESVVKILNHYARTEMSLEQLAEHLGLDSWM
EAYEFVKKVPAWILWVPPTLWK-REMEKCKQAD---------EIKIIKI-----------------------
-----------------------------
>uncultured-Acidilobus-sp.-MG/1-78
-------MER---------------PKIKVGD----REIELTDEVLEVLRKYVKTSMTLEQLAAELGLNGWE
EAYDLIKRVPAWLLRTYTYVIK-GAANQGG--EA--------K-----------------------------
-----------------------------
>Ignisphaera-aggregans-DSM-17230/1-88
MS-ICYK------------------YIVKVGE----KEIEIDDKVVKILNVYAKTDMSLEKLAEELGLESWE
EAYEFVKKVPSWIIWTPSLLWK-RELEKCSSAK---------DVKIVKL-----------------------
-----------------------------
>uncultured-Acidilobus-sp.-CIS/1-78
-------MER---------------PKVKVGD----REIELTDEVLEVLRKYVKTSMTLEQLAAELGLNGWE
EAYDLIKRVPAWLLRTYTYVIK-GAANQGG--EA--------K-----------------------------
-----------------------------
>Acidilobus-sp.-SCGC-AC-742_M05/1-78
-------MER---------------PKVKVGD----REIELTDEVLEVLRKYVKTSMTLEQLAAELGLNGWE
EAYDLIKKVPAWLLRTYTYVIK-GAANQGG--EA--------K-----------------------------
-----------------------------
>Ignisphaera-sp.-4213-co/1-88
MS-VCKK------------------YVVRVGE----KEIEIDEKVVKILNIYVRTEMNLEKLAEELGLDGWA
EAYEFVKKIPAWIAWTPSILWQ-REMEKCEKAS---------EVKIVKI-----------------------
-----------------------------
>Caldisphaera-lagunensis/1-71
-------MSS------------E--NIIKVGG----KQIEINDEVLLKVRKYVNTEMNLDELSKELGLDGWE
EAYEFIKKIPAWMLRKYSKSLN-KK-----------------------------------------------
-----------------------------
>Staphylothermus-marinus/1-83
-------MAE---------KSPK--YVVRVGD----KEIEINEETLEIIKEYLHRPMSLDELADKLNLESWE
EAYEFIKKVPAWIIWTPPALWK-YRSEWISRKT---------Q-----------------------------
-----------------------------
>Caldisphaera-sp./1-71
-------MSS---------------NIIRVGN----KQIEINDEVLLKIRKYANTEMTLDELSKQLGLDGWE
EAYEFVKKVPAWLLRSYSKSLV-KGS----------------------------------------------
-----------------------------
>Pyrodictium-sp./1-83
-------MNE---------KCRR--YVVTVGD----KEIFLSPGVIEVLQEYIHRPMSLEELAEKLGLESWE
EAYEFIKRVPAWIMWTPVSLWR-IRLKEEG----------CLTE----------------------------
-----------------------------
>Thermosphaera-sp./1-84
-------MS----------SATE--YVVKVGD----KEIVIDEKVLTVLREYLKTPMGLEELAEKLGLESWE
EAYEFIKAIPAWILWTPPSMWK-YRKEWIARSNS--------SQ----------------------------
-----------------------------
>Desulfurococcaceae-archaeon-AG1/1-91
MSSLCDP------------------IYVEVGG----KRIEVNEDIVRILNNYVKMEYSLERLAQDLGLESWE
QAYEFVKKVPAWIMWISPTIFS-LERQRCGSGKK--------PESSEQEA----------------------
-----------------------------
>Hyperthermus-butylicus/1-93
-------MSE---------KCRE--YIVVVGD----KQIFLTPDVLEIVHRYIHRPMSLEELARSLGLDGWE
EAYEFIKRIPAWIMWMPVSLWR-LRLEKEG----------CLEFFE---SARSQGEQ---------------
-----------------------------
>Staphylothermus-hellenicus/1-83
-------MAE---------EAPK--YVVRVGD----KEIEINEETLEIIREYLHRPMSLDELADKLDLESWE
EAYEFIKKIPAWIIWTPPALWR-YRTEWISRRK---------Q-----------------------------
-----------------------------
>Caldisphaeraceae-archaeon/1-64
-------MEK---------------YRIKVGN----KEIEINDEVLEKIKKYANTEMTLDELAKELSLDGWE
EAYEFIKGIPAWLLRSYS------------------------------------------------------
-----------------------------
>Acidilobus-sp.-7A/1-65
-------MER---------------PKVKVGD----KELELTNEIIKVLRKYVKTNMTLEELASELSLNGWE
EAYDLIKSVPAWLLRDYTA-----------------------------------------------------
-----------------------------
>Staphylothermus-sp./1-86
-------MAE---------ETPQ--YVVRVGE----KEIVIDEKTLEIIREYLHRPMSLDELAEKLGLESWE
EAYEFIKKVPAWIIWTPPSLWK-YRAGWIKRRE---------EAKE--------------------------
-----------------------------
>Pyrofollis-japonicus/1-94
MA------SE---------KCKE--YIVTIGE----KQIFITPQILEIVHEYLHRPMSLEELAKRLGLETWE
EAYEFIKRIPAWIMWMPVNLWR-LRLEKEG----------CLELFEGESSEEGK------------------
-----------------------------
>Pyrolobus-fumarii/1-102
M------------------ECKR--YFVKVGD----REIEITPDVLEIIHEYIHRPMSLEELASKLGLDSWE
DAYIFIKRIPGWLMWMPVSLWR-YHYKKCGFEYVPQTPPETVEAPS--SEGGESAEA---------------
-----------------------------
>Desulfurococcales-archaeon-ex4484_58/1-90
MVFGVKELSK---------EKPV--YVVRVRD----KEITLDEGTLNIVREYLHRPMGLDELADKLGLDGWE
EAYEFLKKIPAWIIWTPPSLWK-YRIAWLEKKE------------A--------------------------
-----------------------------
>Pyrodictium-delaneyi/1-94
-------MSE---------KCRE--YIIPVGE----KQIFITPQILEVIHEYLHRPMGLEELAKKLGLETWE
EAYEFIKRVPAWIMWMPINMWR-MRLEKEG----------CLELFE--SSSETAGEA---------------
-----------------------------
>Pyrodictium-abyssi/1-93
-------MSE---------KCRE--YIIPVGE----KQIFITPQVLEVIHEYLHRPMGLEELARKLGLESWE
EAYEFIKRVPAWIMWMPINMWR-MRLEKEG----------CLELFE--TS-ESAAEA---------------
-----------------------------
>Ignicoccus-pacificus-DSM-13166/1-95
-------MSEE--------TGIR--LVVKIGEGENAKEVELTEEVLRVVRKYLHTEYSLEKLAEDLGLDGWE
EAYEFVKKMPAWLVWTPPTLLR-YKMRMLEEKI---------KSGQLVIE----------------------
-----------------------------
>Pyrodictium-occultum/1-96
-------MSE---------KCRE--YIIPVGE----KQVFITPQVLEVIHEYLHRPMGLEELARKLGLESWE
EAYEFIKRIPAWIMWMPINMWR-MRLEREG----------CLELFEGGSGEEASGSS---------------
-----------------------------
>Acidilobus-saccharovorans-345-15/1-70
--MLGGYMER---------------PKVKIDD----KEIELTDEVIKLLRKYVKTNMTLEQLASELSLNGWE
EAYELVKNVPSWLLRNYTG-----------------------------------------------------
-----------------------------
>TACK-group-archaeon/1-138
------------------MSISLP-LEIQVGD----KKVIVDENVHAILREYVKTGMGIDELAEKLGFDNWS
EAYELLKQVPAWLLWLPPSVVK-SSVAQA---VQQPKGEAETEKKEEKTEKK--------RRTTRRKAQKQE
EQKSEAAEKENQPQEQANEDQKPAEKPAA
>Ignicoccus-hospitalis/1-95
-------MAED--------EGIV--LVVRIGEGENAKEIELTEEVLRKVRVYLRTEYSLEKLAEELGLDGWE
EAYEFVKKMPAWLVWIPPTLLR-YKMKMIEEKL---------KNNELQLK----------------------
-----------------------------
>Aeropyrum-sp./1-85
--------MA----------SEL--FRVKAGD----KEIIIDEKVLEVLRRYRTTEMSLEQLASALNLDSWE
EAYEFVKNVPAWILSIEPSQWK-TMSKMRAVREE--------MASK--------------------------
-----------------------------
>Candidatus-Marsarchaeota-G1-archaeon-OSP_D/1-101
--------------------------MIKIGET----EIQVNEELYRIIHEHYKSGETLDALADKLGLSGWE
EAFKLIQALPQWVLWFTPTQLEEHLKGAETKHKTQRRGR-RKKVEEQKQEETSAPSTENK------------
-----------------------------
>Aeropyrum-pernix/1-87
-------MSE----------AGV--FKVTVGE----KEIVIDEKILEILRRYRTTEMSLDQLAAALGLDSWE
EAYEFVKNIPAWILSIEPSQWK-TMSRMKGVKEE--------MAVEK-------------------------
-----------------------------
>Ignicoccus-islandicus/1-95
-------MAEE--------GGIT--LVVRIGEGENAKEIELTEEVLRKIRVYLHTEMSLEQLANELGLESWE
EAYEFVKKMPAWLGRVPPTLLR-YKLRMLEEKV---------KKGEITLK----------------------
-----------------------------
>Aeropyrum-camini/1-87
-------MSE----------EGV--FKVSVGD----KEIVIDEKILEILRRYRTTEMSLDQLAAALSLESWE
EAYEFVKNIPAWILSIEPSQWK-TMSRMKGVREE--------MAVEK-------------------------
-----------------------------
