# Supplementary material for: Structures of Saccharolobus solfataricus initiation complexes with leaderless mRNAs highlight archaeal features and eukaryotic proximity
Source: Nat Commun. 2025 Jan 2;16:348. doi: 10.1038/s41467-024-55718-5 (PMC11698992; doi:10.1038/s41467-024-55718-5)
Supplement: Supplementary file 3 — Supplementary Data 1 [file 41467_2024_55718_MOESM3_ESM.zip › Supplementary Data/Supplementary-aS34,aS33,eS6-D2/aS34-alignments.fa]

>Saccharolobus-solfataricus/1-72
--------------------MS-IKNRGSNAYGHLGWLTVYCRICNRKLIIGTDI---------LYKCPKCE
K-KYSAYFCEADKRG-LKGKCPYCGTELVPIL------------
>Sulfolobaceae/1-72
--------------------MS-IKNRGSNAYGHLGWLTVYCRICNRKLVIGTDI---------IYKCPKCE
K-KYSAYFCEADKRG-LKGKCPYCGTELVPIL------------
>Saccharolobus/1-72
--------------------MS-IRIRGSNAYGHLGWLTVYCRICNRKLIIGTDI---------IYKCPKCE
K-KYSAYFCEADKRG-VKGKCPYCGTELVPVL------------
>unclassified-Sulfolobus/1-72
--------------------MS-IRIKGSNSYGHLGWLTVYCRICNRKLVIGTDI---------VYKCPKCE
K-KYSAYFCEADKRG-LKGKCPYCGTELVQVI------------
>Sulfuracidifex-metallicus/1-72
--------------------MS-LRNKGSNAYGHVGWLTVKCRICDRHLLIGTDV---------VYKCPKCE
K-KYNAYFCEADKRG-LKGKCPYCGTELVPVL------------
>Acidianus-hospitalis/1-72
--------------------MS-VRIRGANAYGHLGWFQVYCRICNRKLTIGVDI---------VYKCPKCE
K-KYKAYFCEADKRG-LKGKCPYCGSELVPVI------------
>Acidianus-ambivalens/1-72
--------------------MS-VRIRGTNAYGHLGWFQVYCRICNRKLTIGVDV---------VYKCPKCE
K-KYKAYFCEADKRG-LKGKCPYCGSELVPVI------------
>Acidianus-infernus/1-72
--------------------MS-IKIRGTNAYGHLGWFQVYCKICNRKLTIGVDV---------VYKCPKCE
K-KYKAYFCEADKRG-LKGKCPYCGSELVPVI------------
>Acidianus-sp./1-72
--------------------MS-VKIRGTNAYGHLGWFQVYCRICNRKLSIGIDV---------VYKCPKCE
K-KYKAYFCEADKRG-LKGKCPYCGSELVPVI------------
>Sulfuracidifex-tepidarius/1-72
--------------------MS-LRNKGSNAYGHVGWLTVKCIICNRSLLIGTDV---------VYKCPKCE
K-KYKAYFCEADKRG-LKGKCPYCGSELVPML------------
>Acidianus-manzaensis/1-72
--------------------MS-IRIKGSNAYGHVGWFEVYCRICNRKLKIGTDI---------VYKCPKCE
K-KYKAYFCEADKRT-LKGKCPYCGSELVPVL------------
>Acidianus-sp.-HS-5/1-72
--------------------MS-VRIKGSNAYGHLGWFQVYCRICNRKLTIGVDV---------VYKCPKCE
K-KYKAYFCEADKRR-LKGKCPYCGSELVPVI------------
>Candidatus-Aramenus-sulfurataquae/1-72
--------------------MS-IRTRGINSYGHMGWFTVKCRICNRSLKIGVDV---------IYKCPKCE
K-KYKAYFCEADKRG-LKGKCPYCGTELVPVI------------
>Stygiolobus-sp./1-72
--------------------MS-IKIRGSNAYGHSGWFTVYCRICNRKLKIGTDL---------VYKCPKCE
K-KYNAYFCEADARG-LKYKCPYCGSELVSVL------------
>Sulfurisphaera/1-72
--------------------MS-IRIRGSNAYGHSGWFTVYCRICNRKLKIGTDL---------VYKCPKCE
K-KYNAFFCEADARG-LKWKCPYCSTELVPVI------------
>Sulfolobus-sp.-S-194/1-72
--------------------MS-IRIRGSNAYGHSGWFTVYCRICNRKLKIGTDL---------VYKCPKCE
K-KYNAFFCEADARG-LKWKCPYCSTELVPAI------------
>Sulfolobaceae-archaeon/1-72
--------------------MS-LKLKGTNGYGHFGWFEVHCRICNRTLRIGTDL---------VYKCPKCE
K-KYEAYFCEADKRG-LKGKCPYCGTELVPVP------------
>Acidianus-sulfidivorans/1-72
--------------------MS-IRIKGSNAYGHIGWFEVYCRICNRKLKIGTDL---------VYKCPKCE
K-KYKAYFCEADKRT-LKGKCPYCGSELVLVV------------
>Sulfolobus-acidocaldarius/1-72
--------------------MS-IRLRGSNSYGHSGWFTVYCRICNRKIRIGTDL---------VYKCPKCE
K-KYNAFFCEADARG-LKKKCPYCGTELVSAI------------
>Sulfolobales-archaeon/1-72
--------------------MS-VRIRGSNAYGHLGWITKYCRICNRKLKVGIDV---------VYKCPKCE
K-VYNAYFCEADARG-LHHKCPYCGTELVPVA------------
>Stygiolobus-caldivivus/1-72
--------------------MS-IKGRGSTAYGHIGWVQVYCRICNRKLRMGTDI---------VYKCPKCE
K-KYRAYFCEADARG-LKYKCPYCGSELVQPV------------
>Stygiolobus-azoricus/1-72
--------------------MS-IKGRGSTAYGHIGWVQVYCRICNRKLKMGTDI---------VYKCPKCE
K-KYRAYFCEADARG-LKYRCPYCGSELVQTV------------
>Acidianus-brierleyi/1-72
--------------------MS-LRTKGIDAYGHMGWFTVHCRICNRSLRIGIDV---------VYKCPKCE
K-KYNAYFCEADKRT-LKGKCPYCGSDLVPVI------------
>Sulfolobus-sp./1-72
--------------------MS-VRIKGSNAYGHLGWITKYCRICNRKLKVGIDV---------VYKCPKCE
K-VYNAYFCEADARG-LHYKCPYCGTELVPVA------------
>Metallosphaera-javensis-(ex-Sakai-et-al.-2022)/1-72
--------------------MS-LRLKGTNAYGHLGWFEVYCSICDRTLRLGIDV---------VYKCPKCE
K-KYKAYFCEADKRG-LKGRCPYCNTELVPAV------------
>Metallosphaera/1-72
--------------------MS-LRLKGTNAYGHLGWFEVYCSICDRTLRLGIDV---------VYKCPKCE
K-KYRAYFCEADKRG-LKGRCPYCNTELVPAV------------
>Metallosphaera-cuprina/1-72
--------------------MS-LRLKGTNAYGHLGWFEVKCTICNRTLRIGIDV---------VYKCPKCE
K-KYKAYFCEADKRG-VKGKCPYCNTELVPAI------------
>Metallosphaera-javensis-(ex-Hofmann-et-al.-2022)/1-72
--------------------MS-LRLKGTNAYGHLGWFEVYCSICDRTLRLGIDV---------VYKCPKCE
K-KYRAYFCEADKRS-LKGRCPYCNTELVPAV------------
>Metallosphaera-hakonensis/1-72
--------------------MS-LRLKGTNAYGHLGWFEVSCSICNRTLKLGIDV---------VFKCPKCE
K-KYRAFFCEADKRG-LKGKCPYCNTELVPAV------------
>Metallosphaera-tengchongensis/1-72
--------------------MS-LRLKGTNSYGHLGWFEVYCSICHRTLKLGIDV---------VFKCPKCE
R-KYKAYFCEADKRG-VKGKCPYCNTELVPAV------------
>Acidianus/1-72
--------------------MS-LKAKGSEAYGHLGWFQVKCRICATTLTVGIEV---------VYKCPKCE
K-KYNAYFCEADKRT-LKGKCPYCGTELVTAI------------
>Metallosphaera-yellowstonensis/1-72
--------------------MS-LRLKGTNAYGHIGWFEVYCIICHTTLRLGSDI---------VFKCPKCE
K-KYKAYFCEADKRG-VKGRCPYCNTELIPAV------------
>Sulfodiicoccus-acidiphilus/1-72
--------------------MS-LRIKGTNSHGSLGWFEVNCRICNTTLRIGTDL---------VYVCPKDE
K-RYHAYFCEACKRG-VKGKCPYCSTELVTVI------------
>Thermoprotei-archaeon/1-71
---------------------M-LSPRGSNAAGHRGWYTVKCRICARKLYIGSDV---------VYYCPKCH
I-KYSTYFCEAHSRK-LHRRCPYCGTELKLYL------------
>Ignisphaera-sp./1-71
---------------------M-LKPRGTNAAGHKGWYEVKCRICSKKMYIGDDA---------VYYCPKCN
T-KFEAYFCEAHVRK-LHGRCPYCGSELKLFV------------
>Ignisphaera-aggregans-DSM-17230/1-81
------------MCNIRVVSKV-LRPRGTNASGHRGWYEVKCRICAKKMYIGDDI---------IYHCPKCA
Q-KYNAYFCLADAKR-LHMRCPYCSSELTLVLQ-----------
>Sulfolobales-archaeon-HS-7/1-71
--------------------MS-IRMKGTNAYGHSGWLTHKCVICSRSIRVGGTI---------IYTCPKDA
E-KLRAYFCEADARN-VKYKCPFCGEQLITI-------------
>Desulfurococcales-archaeon/1-73
--------------------M--VSLMGTNAGGHLGWVTKRCKICNRKLIVGKDV---------VYICPKCS
KIRGDICFCPGDHKV-LHGKCPYCGSELIPVLS-----------
>uncultured-Acidilobus-sp.-MG/1-86
--------------------MTIGKIRGTNAMGHLGWITVRCRVCGRLLDLSGQKPGS-RKFEVVYACPKCA
AK-LGAYFCSADARS-LKYRCPFCGSELVPVTPVI-----TE--
>uncultured-Acidilobus-sp.-CIS/1-86
--------------------MTIGKIRGTNAMGHLGWITVRCRVCGRLLDLSGQKPGS-RKFEVVYACPKCA
TK-LGAYFCSADARS-LKYRCPFCGSELVPVTPVI-----TE--
>Acidilobus-sp./1-86
--------------------MTIGKLRGTNAMGHLGWITVRCRVCGRLLDLSGQKPGS-RKFEVVYACPKCA
AK-LGAYFCSADARS-LKYRCPFCGSELVPVTPVI-----TE--
>Thermoproteota-archaeon/1-71
---------------------M-LKPRGTNASGHKGWYEVKCRICARKLYIGENT---------VYYCPKCY
E-QYEAWFCEAHARK-LHYRCPYCGTELKLFL------------
>Desulfurococcales-archaeon-ex4484_42/1-68
--------------------------MGTNAGGHLGWIQKRCAICNRKLIVGKDR---------VYQCPRCV
KLGIPAYFCEADYRV-VHGRCPYCRTELKPIV------------
>uncultured-Acidilobus-sp.-OSP8/1-86
--------------------MTIGKIRGTNAMGHLGWITVRCRVCGRLLDLSGQKPGS-RKFEVVYACPKCA
AK-LGAYFCSADARS-LKYRCPFCGSELAPVTPVI-----TE--
>Hyperthermus-butylicus/1-84
--------------------MSTAGLKGINAVGHLGWVEVKCRICARKLDVTLDI---------IYACSYCK
DK-YEAYFCPADARR-LHYRCPFCGRELQPITPWI-IQQRRRQM
>Pyrodictium-sp./1-89
M-----GVK-----------VSTAGLKGVNASGHAGWIEVKCRICALKMDVTTDP---------VYVCPACM
EK-YEAYFCPADARR-LHHRCPFCGRELVPYMQALELLQQSSRR
>Zestosphaera-tikiterensis/1-71
----------------------MGILKGVTAGGHLGWATKRCVVCNRKMVVGKDV---------VYVCPKCG
K-GTKIYVCAGDYKA-LQGKCPYCGTPLTPVV------------
>Fervidicoccus-sp./1-77
--------------------MSVGKAKGINTHGHLGWVTKRCRICGKLMDVTRQI---------VYKCPNCE
KK-YGAYFCEADAKI-LHYKCPYCKGQLVLFTE-------KGK-
>Desulfurococcaceae-archaeon/1-70
--------------------M--AKLIGSNAGGNLGWVIKYCRICNRKLVVGVNA---------IYVCPKCT
PT-LNTYYCLAEYKR-LHGKCPYCRSDLTPI-------------
>Pyrodictiaceae-archaeon/1-85
--------------------MSTAGLKGINVSGHAGWIEVKCRICALKMDLTTDT---------VYVCPACM
EK-YEAYFCPADARR-LHHRCPFCGRELIPYMQALELLQQSSRK
>Pyrodictium-occultum/1-81
--------------------MSTAGLKGINAVGHRGWVEVKCRICAKKLDITLDI---------VYVCPHCR
DR-YGAYFCAADAKR-LHYRCPFCGRELQPITPWI-AQKRR---
>Pyrofollis-japonicus/1-85
--------------------MSTAGLKGINAVGHKGWVTVKCRICAKKLDLTLDV---------VYVCPYCK
DR-YDAYFCAADAKR-LHYKCPFCGRQLEPITPWLRAQQPRRRI
>Pyrodictium-delaneyi/1-81
--------------------MSTSGLKGINAVGHRGWVEVKCRICAKKLDITLDI---------VYACQHCR
DR-YDAYFCTADARR-LHYRCPFCGRELQPITPWI-AQKRR---
>Fervidicoccus-fontis/1-77
--------------------MSVGKVKGINTHGHLGWVMKKCRICGKHLDVTRNI---------VYKCPNCE
KK-YDAYFCESDAKV-LHYRCPYCHGQLVLFSE-------KPG-
>Pyrolobus-fumarii/1-80
--------------------MSTAGLKGINAFGHLGWITRKCRICALKIDITRDL---------HYVCTHCK
DK-YDAYFCPADAKR-LHYRCPFCGRELVPVNAAL--YQPR---
>Ignisphaera-sp.-4213-co/1-74
---------------------M-LKPRGCNASGHRGWYEVKCAICAKKLYLGDDI---------VYQCPKCG
P-KYNLYYCQADAKR-LHMKCSFCGSDLVLVVYST---------
>Pyrodictium-abyssi/1-81
--------------------MSTSGLKGINAVGHKGWVEVKCRICAKKLDVTLDI---------VYVCQHCR
DR-YDAYFCTADARR-VHYRCPFCGRELQPITPWI-AQKRR---
>Acidilobales-archaeon/1-71
--------------------M--VSLVGVNASGHEGWIRFYCIICHKKMLVGNEP---------IYYCPKCA
QTRG-AYFCLADYKK-VKGKCPFCDTELQLYL------------
>Aeropyrum-sp./1-88
--------------------MTLGLDQGTNAMGHEGWTRVRCRVCATYMDITGQPPGG-RKIDLVYACPKCA
RD-YNAYFCRADARS-LKYRCPFCGSELVVISPVT-----TTQL
>Aeropyrum/1-88
--------------------MTLGLDRGTNAMGHEGWTRVRCRVCGTYLDITGQPPGG-RSITLVYACPRCA
KD-YGAYFCRADARS-LKYRCPFCGSELVVISPVT-----TTQV
>Acidilobus-sp.-7A/1-86
--------------------MTVGKMRGVNAMGTLGWTTVRCRICGRLLDLSGQRPGS-RRFEPVYMCPKCA
KT-LDAYFCAADARS-LKYRCPFCGSELVLATPVI-----TE--
>Acidilobus-saccharovorans-345-15/1-91
MEPE----T-----------MTVGKVRGVNAMGTLGWTTVRCRVCGRLLDLSGQRPGS-RRFEAVYMCPKCA
KT-LDAYFCAADARS-LKYRCPFCGSELVLATPVI-----NE--
>Acidilobus-saccharovorans/1-86
--------------------MTVGKVRGVNAMGTLGWTTVRCRVCGRLLDLSGQRPGS-RRFEAVYMCPKCA
KT-LDAYFCAADARS-LKYRCPFCGSELVLATPVI-----NE--
>Ignicoccus-hospitalis/1-77
--------------------MSYGGMYGVNAQGHKGWITVRCAIHARYADVSKEP---------VYKCPKCT
P-KYNVYFCAEEYRE-LGGRCPYCRTKLVPVISLNE--------
>Caldisphaera-sp./1-86
--------------------MTIGLARGVNALGHVGWITVRCRICGRYLDLSGQKPGA-RHEEVVYACPKCM
KT-LEAYFCAADAKK-LGYRCPYCGTQLTIVTPLI-----KE--
>Caldisphaeraceae-archaeon/1-86
--------------------MTIGLAKGINASGHVGWVTVRCRICGRYMDLSGQKPGS-RHEEVVYMCPKCS
KT-VEAYFCAADAKR-LGYRCPYCGSQLVLASPLV-----EE--
>Caldisphaera-lagunensis/1-86
--------------------MTIGLAKGANSMGHVGWITVRCRICGRYLDLSGQKPNA-RHEEVVYACPKCA
KT-LNVYFCAADAKR-LRYHCPYCGSQLTVVSPLI-----EG--
>Ignicoccus-pacificus-DSM-13166/1-77
--------------------MSYGGVYGVNAQGHKGWVTVRCAIHARYADVSKEP---------VYKCPKCT
P-KLNVYFCAEEYKE-LGGRCPYCRSQLVPVIKFSE--------
>Aeropyrum-pernix/1-77
-------------------------------MGHEGWTRVRCRVCGTYLDITGQPPGG-RSITLVYACPRCA
KD-YGAYFCRADARS-LKYRCPFCGSELVVISPVT-----TTQV
>Thermogladius-calderae/1-89
--------------------MTVGLLRGAEKSGHKGWTTVYCAICNKKLDLFAAYDTK-----DVFYCPTCV
SKGRDAYFCSADARR-LHYRCPYCGGELKPYFPLEETFRQQRP-
>Euryarchaeota-archaeon/1-79
--------------------MTIGLLKGVNKAGHKGWTTVKCSICNRDLDLFKAVETG-----EVYYCPRCV
ANGREAYFCEAHARN-VHFKCPYCGTELKPYYG-----------
>Ignicoccus-islandicus/1-77
--------------------MSYGGVYGVNAQGHKGWVTVRCAITARYADVTKEP---------VYECPKCT
P-KLGVYFCADEYKK-LGGRCPYCHSQLKPVITPIE--------
>Staphylothermus-sp./1-79
--------------------MTIGLLKGVNKAGHKGWTTVKCAICNKDLDLFKAVETG-----EVYYCPRCV
ANGREAYFCEAHARN-VHFKCPYCGTELKPYYG-----------
>Desulfurococcaceae-archaeon-MEX13E-LK6-19/1-73
--------------------MTIGLLKGINAPGHKGWTTVKCSICNKKIDLFDAIDTG-----EAYYCPKC-
----GAFFCAADAKR-LKYKCPYDRTELQPYY------------
>Desulfurococcales-archaeon-ex4484_217_1/1-73
--------------------MSLGSIAGASAMGHRGWITAKCYICAKKLNIVKDT---------IYYCPKCH
SKGFKILYCDADAKR-LHYKCPFDGFELKLY-------------
>Desulfurococcus-amylolyticus/1-79
--------------------MTIGLLKGVNRSGHKGWTTEKCAICGTTLDFVQGYDLK-----NIYYCPKCV
SQKLNAYFCAADART-LHYKCPYCKSELKPYYA-----------
>Thermogladius-sp./1-89
--------------------MTIGLLKGVEKPGHKGWTTVRCAICNKELDLFQAYETK-----DVFYCPTCV
SKGREAYFCSAHARG-LHYRCPYCGGELKPYFPLEESYRQQRP-
>Acidilobaceae-archaeon/1-85
--------------------MTVGLAKGYNAMGHLGWVEKRCRVCGRWVDLTGGIAKA--KKTLAYYCPNCS
HL-HESYFCHACARK-TKYTCPYCGTKLVLLTPLA-----EA--
>Thermosphaera-sp./1-79
--------------------MTTGLLRGANKTGHKGWTTEKCIMCSTTLDFYQGYELK-----NIYYCPKCL
SKGISAYFCAADARK-VHYKCPYCKSELKPYFE-----------
>Staphylothermus-marinus/1-79
--------------------MTIGLLKGVNKSGHKGWTTVKCSICHKDIDLFKAVDTG-----DAYYCPKCL
ANGREAFFCAADAKR-LHYRCPYCGGELKPYYL-----------
>Staphylothermus-hellenicus/1-79
--------------------MTIGLLKGVNKSGHKGWTTVKCAICHKDIDLFKAVDTG-----DAYYCPRCL
ANGREAFFCAADAKR-LHYKCPYCGGELKPYYL-----------
>Desulfurococcales-archaeon-ex4484_58/1-79
--------------------MTIGLFKGVNKAGHPGWTRVKCAICNRDLDLFRAVDEK-----NVYYCEECV
RKGRNAYFCDAHARN-LHFRCPYCRNELKPYYS-----------
>Desulfurococcus-sp./1-79
--------------------MTVGLLKGVNKPGHRGWVTEKCAICGTVLDFVNGYEAK-----NIYYCPRCV
EQGLKAYFCSADARR-LHYKCPYCKGELKPFYS-----------
>Desulfurococcus-mucosus/1-79
--------------------MTIGLLKGVNKSGHKGWTTEKCAICGTTLDFVSGYEAK-----NIYYCPRCV
SQGLKAYFCSADARV-LHYKCPYCKGELKPYYA-----------
>Thermosphaera-aggregans/1-80
--------------------MTSGLIKGVNKPGHKGWTTEKCIICKTNIDLYEAYEGN-----NAYYCPKCL
SQGVKAYFCSADARR-VHYKCPYCKSELKPYYPI----------
