# Supplementary material for: Structures of Saccharolobus solfataricus initiation complexes with leaderless mRNAs highlight archaeal features and eukaryotic proximity
Source: Nat Commun. 2025 Jan 2;16:348. doi: 10.1038/s41467-024-55718-5 (PMC11698992; doi:10.1038/s41467-024-55718-5)
Supplement: Supplementary file 3 — Supplementary Data 1 [file 41467_2024_55718_MOESM3_ESM.zip › Supplementary Data/Supplementary-aS34,aS33,eS6-D2/eS6-Archaea-with-Domain2.fa]

>Metallosphaera-yellowstonensis-MK1/1-218
-------MKGDRYLPDYKLVISDPGTK-NAEPLKVKVKAVDSIQQDTE-----EKDNRVLPLCRINQKTKER
LGA-DK-FLTIEITKQ-E--GDKRVKVKIHC----------------VIEESQDVPEGEVHVGKH-VAEKLG
GEEVEALAYRTKAFQIAVDQGK-L-NIMGYKIGDTFDL-VVRNVP----LKLKITGGSDNTGFSMRPDVQGA
AKRKLLL-SSPPGFVPR-EDGEKR-RKIVRGNVVST--------ELVQINCIVVR------------
>Metallosphaera-tengchongensis/1-212
-------------MADFKIVVSDPATK-TTNVVKVKVKLVETVQQEEG-----EKEGKALPICLVNPKTKES
LGA-GE-FITVEKEKQ-E--GDKKIKLKVHF----------------VAKESADVPLGEIHASKG-LAEKFG
AEEFEASAYRTKSFQLNVDQSK-L-SAVGLKIGDNITL-SFSNIT----LKLLIRGGSDNTGFPMRPDVQGA
AKKRLLL-VGPPGYVPE-EKGERA-RKVVRGNIVSP--------EIIQINCVIVR------------
>Metallosphaera-cuprina-(strain-Ar-4)/1-212
-------------MADFKLVISDPLSK-KVTPVKVKVRLIDTVEAEEG-----EKEARTLPLCMVNPKTKEK
LGA-DQ-FVTVEIQKQ-E--GDKKVKVKVHF----------------LAKESTEVPENEIHASKS-LAEKFG
MEEFDAIAYRTKAFQLNVDQNK-L-NLVGSKIGDKFNI-GIKGIN----LTLAITGGSDNTGFPMRPDVQGA
AKRRVLL-TAPPGFVPE-EDGEKR-RKVVRGNVVSI--------ETVQLNCIIVR------------
>Metallosphaera-sedula-(strain-ATCC-51363-/-DSM-5348-/-JCM-9185-/-NBRC-15509-/-TH2)/1-212
-------------MADFKIVISDPASK-KVVPAKVKVKLVDNVQSEEG-----EKEGRTLPVCLVNPKTKEK
LGA-DQ-FITVEIQKQ-E--GDKKVKVKVHF----------------IARESAEVPEGEIHASKG-LTEKFG
AEEFEAVAYRTKSFQLNVDQGQ-V-NLVGSKIGDNFTL-SVGGIA----LNLAITGGSDNTGFPMRPDVQGA
AKRRILL-AGPPGFIPT-EDGERR-RKIVRGNVISA--------ENVQINCVIVR------------
>Metallosphaera-sedula/1-212
-------------MADFKIVISDPASK-KVVPAKVKVKLVDNVQSEEG-----EKEGRTLPVCLVNPKTKEK
LGA-DQ-FITVEIQKQ-E--GDKKVKVKVHF----------------IARESAEVPEGEIHASKG-LTEKFG
AEEFEAVAYRTKSFQLNVDQGQ-V-NLVGSKIGDNFTL-SVGGIA----LNLAITGGSDNTGFPMRPDVQGA
AKRRILL-AGPPGFIPT-EDGERR-RKIVRGNVISA--------ENVQINCVIVR------------
>Metallosphaera-prunae/1-212
-------------MADFKIVISDPASK-KVVPAKVKVKLVDNVQSEEG-----EKEGRTLPVCLVNPKTKEK
LGA-DQ-FITVEIQKQ-E--GDKKVKVKVHF----------------IARESAEVPEGEIHASKG-LTEKFG
AEEFEAVAYRTKSFQLNVDQGQ-V-NLVGSKIGDNFTL-SVGGIA----LNLAITGGSDNTGFPMRPDVQGA
AKRRILL-AGPPGFIPT-EDGERR-RKIVRGNVISA--------ENVQINCVIVR------------
>Metallosphaera-hakonensis-JCM-8857-=-DSM-7519/1-212
-------------MADFKIVISDPASK-KVTMMRIKVKLTDTVQSEEG-----EKEGRTLPVCLINPKTKEK
LGA-DQ-FITVEIKKQ-E--GDKKVKIKVHF----------------LVKDSAEVPEGEILASKT-LAEKFG
SEEFEAIAYRTKSFQISVDQNQ-L-NLIGSKIGDNFTV-SIGGTV----LKLIINGGSDNTGFPMRPDVQGA
AKRRILL-AGPPGFIPS-ENGEKR-RKVVRGNVVSP--------ESVQINCLIVR------------
>Sulfuracidifex-tepidarius/1-212
-------------MPDFKLVISDPSST-SLKIENVKVKVSDKIQAQNG-----EKEGKTLPIAKLNEKTKQN
LNV-DL-FITLEITKQ-E--GDKVSKVKSHF----------------KVETDSSVPDNEVWIGQE-ASEKFG
SQEFEAKAYRTRAFQLTVDQNK-S-SLIGRKIGEVVDF-GALGIP----LKLKITGGSDNSGFAMRPDVGGG
VKKRLLI-SGPPGYHPE-EDGERR-RKTVRGNLVVQ--------DVVQVNTVILR------------
>Sulfuracidifex-metallicus-DSM-6482-=-JCM-9184/1-212
-------------MPDFKLVISDPSST-SSKVENVKVKVSDKVQAQSG-----EKEGKNLPIAKMNEKIKQS
LNA-DM-FVTLEIIKQ-E--GDKLSKIKTHF----------------RIEVDSMVPDNEIWISQE-ASEKYG
ASEFEAKAYRTKAFQLTIDQNK-S-SLIGRKIGDVVEL-GTLGVP----LKLKITGGSDNSGFPMRPDVGGG
VKKRLLI-SGPPGYHPE-EDGERR-RKTVRGNMVVQ--------ELVQVNAIILR------------
>Sulfolobales-archaeon-SCGC-AB-777_J03/1-213
-------------MPDFKLVISDTQTK-EPKVVTVKVKVSEKVESVKG-----EKEGRALPIALINQKTKEA
LGL-DQ-FLTIETVKQ-E--GDKKQKVKTHL----------------LVKVSNEVPENEVWVSQT-VGEKHG
GNEFEAKAYRTKAFQLMVSQDKLT-QIIGMRIGEVFET-NVAGVN----LKLKITGGSDNSGFAMRFDVTGP
AKRKLLL-SGPPGFHPY-EDGMRK-KKTVRGNQISA--------EIVQVNTVIVR------------
>Sulfolobales-archaeon-1/1-213
-------------MPDFKLVISDPQTK-EPKVMTVKVKVSEKVESVKG-----EKEGRALPIALINQKTKEA
LGL-DH-FLTIETVKQ-E--GDKKQKVKTHL----------------LVKVSNEVPENEVWVSQT-VGEKHG
GNEFEAKACRTKAFQLTISQDKLS-QTIGMRIGEVFET-NVAGVN----LKLKITGGSDNSGFPMRFDVTGP
AKRRLLL-SGPPGFHPY-EDGMRK-KKTVRGNQISP--------EIVQVNTVIVR------------
>Sulfolobales-archaeon-2/1-213
-------------MPDFKLVISDPQTK-EPKVMTVKVKVSEKVESVKG-----EKEGRALPIALINQKTKEA
LGL-DH-FLTIETVKQ-E--GDKKQKVKTHL----------------LVKVSNEVPENEVWVSQT-VGEKHG
GNEFEAKAYRTKAFQLMVSQDKLS-QTIGMRIGEVFET-NVAGVN----LKLKITGGSDNSGFPMRFDVTGP
AKRRLLL-SGPPGFYPY-EDGMRK-KKTVRGNQISP--------EIVQVNTVIVR------------
>Sulfolobus-acidocaldarius-(strain-ATCC-33909-/-DSM-639-/-JCM-8929-/-NBRC-15157-/-NCIMB-11770)/1-213
-------------MPDFKIVVSDPKTK-EDKKEKLKVKVSDKVKSNQG-----EKEGKAIPLARINDKIKQA
LNL-DD-FLTLEITKQ-E--GDKKVKIKGHF----------------KIEVDNTVPDGEVWISKS-MAEKFG
AEEFEALAYRTRAFQLSLDQSKLP-NLVGTKIGDVIDI-NVSGVN----LKLKITGGSDNSGFSMRFDVGGG
AKRKILV-SGPPGYYPK-EDGLRR-KRTVRGNMITP--------EIVQINTIMIR------------
>Sulfolobus-acidocaldarius/1-213
-------------MPDFKIVVSDPKTK-EDKKEKLKVKVSDKVKSNQG-----EKEGKAIPLARINDKIKQA
LNL-DD-FLTLEITKQ-E--GDKKVKIKGHF----------------KIEVDNTVPDGEVWISKS-MAEKFG
AEEFEALAYRTRAFQLSLDQSKLP-NLVGTKIGDVIDI-NVSGVN----LKLKITGGSDNSGFSMRFDVGGG
AKRKILV-SGPPGYYPK-EDGLRR-KRTVRGNMITP--------EIVQINTIMIR------------
>Sulfolobus-acidocaldarius-Ron12/I/1-213
-------------MPDFKIVVSDPKTK-EDKKEKLKVKVSDKVKSNQG-----EKEGKAIPLARINDKIKQA
LNL-DD-FLTLEITKQ-E--GDKKVKIKGHF----------------KIEVDNTVPDGEVWISKS-MAEKFG
AEEFEALAYRTRAFQLSLDQSKLP-NLVGTKIGDVIDI-NVSGVN----LKLKITGGSDNSGFSMRFDVGGG
AKRKILV-SGPPGYYPK-EDGLRR-KRTVRGNMITP--------EIVQINTIMIR------------
>Sulfolobus-acidocaldarius-N8/1-213
-------------MPDFKIVVSDPKTK-EDKKEKLKVKVSDKVKSNQG-----EKEGKAIPLARINDKIKQA
LNL-DD-FLTLEITKQ-E--GDKKVKIKGHF----------------KIEVDNTVPDGEVWISKS-MAEKFG
AEEFEALAYRTRAFQLSLDQSKLP-NLVGTKIGDVIDI-NVSGVN----LKLKITGGSDNSGFSMRFDVGGG
AKRKILV-SGPPGYYPK-EDGLRR-KRTVRGNMITP--------EIVQINTIMIR------------
>Sulfurisphaera-tokodaii-(strain-DSM-16993-/-JCM-10545-/-NBRC-100140-/-7)/1-213
-------------MPDFKIVISDPQTK-ESKIKKVKVKVSDQIQSIQG-----EKEGKALPIAKINQKLKEE
LGL-DT-LLTLQTIKQ-E--GDKKVKVKTHF----------------KIEIDNNVPSDEVWIAAS-IAEKYG
ANEFEAEAYRTKSFQLSIDQSKLS-NIIGAKIGDVIEL-NVSGIP----LKVKITGGSDNSGFPMRYDVPGG
AKRKLLL-SGPPGFYPE-EDGMRR-KKTVRGNMITQ--------DIVQINTIIIR------------
>Sulfurisphaera-tokodaii/1-213
-------------MPDFKIVISDPQTK-ESKIKKVKVKVSDQIQSIQG-----EKEGKALPIAKINQKLKEE
LGL-DT-LLTLQTIKQ-E--GDKKVKVKTHF----------------KIEIDNNVPSDEVWIAAS-IAEKYG
ANEFEAEAYRTKSFQLSIDQSKLS-NIIGAKIGDVIEL-NVSGIP----LKVKITGGSDNSGFPMRYDVPGG
AKRKLLL-SGPPGFYPE-EDGMRR-KKTVRGNMITQ--------DIVQINTIIIR------------
>Sulfurisphaera-ohwakuensis/1-213
-------------MPDFKIVISDPQTK-EPKIKKVKVKVSDQIQSIQG-----EKEGKALPIAKINQKLKEE
LGL-DT-LLTLQTIKQ-E--GDKKVKVKTHF----------------KIEIDNNVPSDEVWIAAS-IAEKYG
ANEFEAEAYRTKSFQLSIDQSKLS-NIIGAKIGDVIEL-NVSGIP----LKIKITGGSDNSGFPMRYDVPGG
AKRKLLL-SGPPGFYPE-EDGMRR-KKTVRGNMITQ--------DIVQINTIIIR------------
>Sulfolobus-sp.-S-194/1-213
-------------MPDFKIVISDPQTK-EPKIKKVKVKVSDQIQPIQG-----EKEGKALPIAKINQKLKEE
LGL-DN-LLTLQTIKQ-E--GDKKVKVKTHF----------------KIEIDNNVPPDEVWIAAS-IAEKYG
ANEFEAEAYRTKSFQLSIDQSKLS-NIIGAKIGDLIEL-NVSGIP----LKVKITGGSDNSGFPMRYDVPGG
AKRKILL-SGPPGFYPE-EDGMRR-KKTVRGNMITQ--------DIVQINTIIIR------------
>Stygiolobus-caldivivus/1-213
-------------MPDFKIVISDPQTK-EPKEAKVKVKVSEKVQSNQG-----EKDGKAIPIAKISDKIKQD
LGI-DQ-FITLEIEKQ-E--GDKKLKIKGHF----------------KVEIDNSVPQNEVWISQQ-MGEKFG
SNEFEAIAYRTKSFQLSIDQSKIS-SVMSAKIGDIVDI-NISGVP----LKLKITGGSDNSGFPMRFDVQGG
AKRKLLL-SSPPGFHPS-ESGMRK-KKTVRGNMITA--------EIVQINTIIVR------------
>Stygiolobus-azoricus/1-213
-------------MPDFKIVISDPQTK-EPNTAKVKVKVSDTVQVNQG-----EKDGKAIPSAKLNEKTKQD
LGL-DQ-FVTVEIEKQ-E--GDKKLRIKGHF----------------KVEVDNSVPQNEIWISQQ-MGEKFG
ANEFEAIAYRTKAFQVSVDQSKVP-SLIGAKIGDVVDV-NISGVP----LKLKITGGSDNSGFPMRFDFQGG
AKRRLLL-SSPPGFYPT-EDGMRK-KKTVRGNMITA--------EIVQINTILVR------------
>Sulfolobaceae-archaeon/1-213
-------------MPDFKIVVSDPQTK-NVKELKVKVKVSDTIQEQPG-----EKEGKALPLAKLNENTLKA
LGA-DN-LVTLQLNKQ-E--GDKKVKIKVHF----------------RVVVDNSVPDNEIWIDQG-IAEKFG
APEFEAIAYRTKAFQLTVDQSKVS-FLIGMKIGDTFEG-SALGLP----YKLKITGGSDNSGFPMRYDVSGP
AKRKILL-SGPPGFYPD-EDGERR-RKTIRGNTIST--------EVVQINTIIVR------------
>Sulfolobus-sp.-F3/1-213
-------------MPDFKIVISDPQTK-EPKRAKIKVKASDQVKSIAG-----EKEGKALPLAKMSEKTKQA
LNA-DM-LVTLEIEKQ-E--GDKKVKVKGHF----------------KIELDNSVPENEVWISKT-MSEKFG
LDEFEALAYRTKSVQISIDQNKAS-SLIGSKIGDIIDG-SLVGIP----AKLKITGGSDNSGFAMRFDVTGS
AKRKILL-SGPPGFYPE-EDGQRR-RRTVRGNMISQ--------DVVQVNTIIIR------------
>Sulfolobus-sp.-A20/1-213
-------------MPDFKIVISDPQTK-EPKRAKIKVKASDQVKSIAG-----EKEGKALPLAKMSEKTKQA
LNA-DM-LVTLEIEKQ-E--GDKKVKVKGHF----------------KIELDNSVPENEVWISKT-MSEKFG
LDEFEALAYRTKSVQISIDQNKAS-SLIGSKIGDVIDG-SLVGIP----AKLKITGGSDNSGFAMRFDVTGS
AKRKILL-SGPPGFYPE-EDGQRR-RRTVRGNMISQ--------DVVQVNTIIIR------------
>Sulfolobus-sp.-B5/1-213
-------------MPDFKIVISDPQTK-EPKRAKIKVKASDQVKSIAG-----EKEGKALPLAKMSEKTKQA
LNA-DM-LVTLEIEKQ-E--GDKKVKVKGHF----------------KIELDNSVPENEVWISKT-MSEKFG
LDEFEALAYRTKSVQISIDQNKAS-SLIGSKIGDVIDG-SLVGIP----AKLKITGGSDNSGFAMRFDVTGS
AKRKILL-SGPPGFYPE-EDGQRR-RRTVRGNMISQ--------DVVQVNTIIIR------------
>Sulfolobus-sp.-F1/1-213
-------------MPDFKIVISDPQTK-EPKRAKIKVKASDQVKSIAG-----EKEGKALPLAKMSEKTKQA
LNA-DM-LVTLEIEKQ-E--GDKKVKVKGHF----------------KIELDNSVPENEVWISKT-MSEKFG
LDEFEALAYRTKSVQISIDQNKAS-SLIGSKIGDVIDG-SLVGIP----AKLKITGGSDNSGFAMRFDVTGS
AKRKILL-SGPPGFYPE-EDGQRR-RRTVRGNMISQ--------DVVQVNTIIIR------------
>Saccharolobus-solfataricus-(strain-ATCC-35092-/-DSM-1617-/-JCM-11322-/-P2)/1-214
-------------MPDFKIVISDPQSV-EPKRIKVKVKASDQVKSITG-----EKDGKAVPQAKVNEKTKQL
LNV-DT-LLTLEITKQ-E--GDKKVKVKGHF----------------KVDVDNSVPDNEVWISKT-MAEKFG
AEDFEAFAYRTKTLQISVDQNKAT-NLVGLKIGDVFEANQLIGLP----VKLKITGGSDNSGFPMRFDVIGA
AKRKILL-SGPPGFYPN-ENGERR-RKTIRGNTISQ--------EIVQINTIIVR------------
>Saccharolobus-solfataricus/1-214
-------------MPDFKIVISDPQSV-EPKRIKVKVKASDQVKSITG-----EKDGKAVPQAKVNEKTKQL
LNV-DT-LLTLEITKQ-E--GDKKVKVKGHF----------------KVDVDNSVPDNEVWISKT-MAEKFG
AEDFEAFAYRTKTLQISVDQNKAT-NLVGLKIGDVFEANQLIGLP----VKLKITGGSDNSGFPMRFDVIGA
AKRKILL-SGPPGFYPN-ENGERR-RKTIRGNTISQ--------EIVQINTIIVR------------
>Saccharolobus-solfataricus-(strain-98/2)/1-214
-------------MPDFKIVISDPQSV-EPKRIKVKVKASDQVKSITG-----EKDGKAVPQAKVNEKTKQL
LNV-DT-LLTLEITKQ-E--GDKKVKVKGHF----------------KVDVDNSVPDNEVWISKT-MAEKFG
AEDFEAFAYRTKTLQISVDQNKAT-NLVGLKIGDVFEANQLIGLP----VKLKITGGSDNSGFPMRFDVIGA
AKRKILL-SGPPGFYPN-ENGERR-RKTIRGNTISQ--------EIVQINTIIVR------------
>Sulfolobus-sp.-E5-1-F/1-214
-------------MPDFKIVISDPQSV-EPKRIKVKVKANDQVKSIAG-----EKDGKAVPQAKVNENTKQL
LNI-DT-LVTLEITKQ-E--GDKKVKVKGHF----------------KVEVDKNVPDNEVWISKT-MAEKFG
AEDFEAIAYRTKTLQISIDQNKAS-NLIGLKIGDTFEASQLIGLP----VKLKITGGSDNSGFPMRFDVTGA
AKRKILL-SGPPGFYPN-EDGERR-RKTIRGNTISQ--------EIVQINTIIVR------------
>Sulfolobus-sp.-E11-6/1-214
-------------MPDFKIVISDPQSV-EPKRIKVKVKANDQVKSIAG-----EKDGKAVPQAKVNENTKQL
LNI-DT-LVTLEITKQ-E--GDKKVKVKGHF----------------KVEVDKNVPDNEVWISKT-MAEKFG
AEDFEAIAYRTKTLQISIDQNKAS-NLIGLKIGDTFEASQLIGLP----VKLKITGGSDNSGFPMRFDVTGA
AKRKILL-SGPPGFYPN-EDGERR-RKTIRGNTISQ--------EIVQINTIIVR------------
>Saccharolobus-shibatae-B12/1-214
-------------MPDFKIVISDPQSV-EPKRVKVKVKANDQIKSIGG-----EKEGKAVPQAKVNEKTKQL
LNI-DT-LITLEITKQ-E--GDKKVKVKGHF----------------KVEVDNNVPDNEVWISKT-MAEKFG
AEDFEAIAYRTKTLQISIDQNKAT-NLVGLKIGDTFEANQLIGLP----VKLKITGGSDNSGFPMRFDVTGA
AKRKILL-SGPPGFYPN-EDGERR-RKTIRGNTISQ--------EIVQINTIIVR------------
>Saccharolobus-shibatae/1-214
-------------MPDFKIVISDPQSV-EPKRIKVKVKANDQIKSIGG-----EKEGKAVPQAKVNEKTKQL
LNI-DT-LITLEITKQ-E--GDKKVKVKGHF----------------KVEVDNNVPDNEVWISKT-MAEKFG
AEDFEAIAYRTKTLQISIDQNKAT-NLVGLKIGDTFEANQLIGLP----VKLKITGGSDNSGFPMRFDVTGA
AKRKILL-SGPPGFYPN-EDGERR-RKTIRGNTISQ--------EIVQINTIIVR------------
>Sulfolobus-islandicus-(strain-REY15A)/1-214
-------------MPDFKIVISDPQSV-EPKRIKVKVKANDQIKSIAG-----EKEGKAVPQAKVNEKTKQL
LNT-DT-LITLEITKQ-E--GDKKVKVKSHF----------------KVEVDNNVPDNEVWISKT-MAEKFG
AEDFEAIAYRTKTLQISIDQDKAT-NLVGLKIGDTFEANQLIGLP----VKLKITGGSDNSGFPMRFDVTGA
AKRKILL-SGPPGFYPN-EDGERR-RKTIRGNTISQ--------EIVQINTIIVR------------
>Sulfolobus-islandicus-(strain-HVE10/4)/1-214
-------------MPDFKIVISDPQSV-EPKRIKVKVKANDQIKSIAG-----EKEGKAVPQAKVNEKTKQL
LNT-DT-LITLEITKQ-E--GDKKVKVKSHF----------------KVEVDNNVPDNEVWISKT-MAEKFG
AEDFEAIAYRTKTLQISIDQDKAT-NLVGLKIGDTFEANQLIGLP----VKLKITGGSDNSGFPMRFDVTGA
AKRKILL-SGPPGFYPN-EDGERR-RKTIRGNTISQ--------EIVQINTIIVR------------
>Sulfolobus-islandicus-LAL14/1/1-214
-------------MPDFKIVISDPQSV-EPKRIKVKVKANDQIKSIAG-----EKEGKAVPQAKVNEKTKQL
LNT-DT-LITLEITKQ-E--GDKKVKVKSHF----------------KVEVDNNVPDNEVWISKT-MAEKFG
AEDFEAIAYRTKTLQISIDQDKAT-NLVGLKIGDTFEANQLIGLP----VKLKITGGSDNSGFPMRFDVTGA
AKRKILL-SGPPGFYPN-EDGERR-RKTIRGNTISQ--------EIVQINTIIVR------------
>Sulfolobus-islandicus-(strain-L.S.2.15-/-Lassen-#1)/1-214
-------------MPDFKIVISDPQSV-EPKRIKVKVKANDQIKSIAG-----EKEGKAVPQAKVNEKTKQL
LNI-DT-LITLEITKQ-E--GDKKVKVKSHF----------------KVEVDNNVPDNEVWISKT-MAEKFG
AEDFEAIAYRTKTLQISIDQDKAT-NLVGLKIGDTFEANQLIGLP----VKLKITGGSDNSGFPMRFDVTGA
AKRKILL-SGPPGFYPN-EDGERR-RKTIRGNTISQ--------EIVQINTIIVR------------
>Sulfolobus-islandicus-(strain-M.16.27)/1-214
-------------MPDFKIVISDPQSV-EPKRIKVKVKANDQIKSIAG-----EKEGKAVPQAKVNEKTKQL
LNI-DT-LITLEITKQ-E--GDKKVKVKSHF----------------KVEVDNNVPDNEVWISKT-MAEKFG
AEDFEAIAYRTKTLQISIDQDKAT-NLVGLKIGDTFEANQLIGLP----VKLKITGGSDNSGFPMRFDVTGA
AKRKILL-SGPPGFYPN-EDGERR-RKTIRGNTISQ--------EIVQINTIIVR------------
>Sulfolobus-islandicus-(strain-M.16.4-/-Kamchatka-#3)/1-214
-------------MPDFKIVISDPQSV-EPKRIKVKVKANDQIKSIAG-----EKEGKAVPQAKVNEKTKQL
LNI-DT-LITLEITKQ-E--GDKKVKVKSHF----------------KVEVDNNVPDNEVWISKT-MAEKFG
AEDFEAIAYRTKTLQISIDQDKAT-NLVGLKIGDTFEANQLIGLP----VKLKITGGSDNSGFPMRFDVTGA
AKRKILL-SGPPGFYPN-EDGERR-RKTIRGNTISQ--------EIVQINTIIVR------------
>Sulfolobus-islandicus-(strain-Y.N.15.51-/-Yellowstone-#2)/1-214
-------------MPDFKIVISDPQSV-EPKRIKVKVKANDQIKSIAG-----EKEGKAVPQAKVNEKTKQL
LNI-DT-LITLEITKQ-E--GDKKVKVKSHF----------------KVEVDNNVPDNEVWISKT-MAEKFG
AEDFEAIAYRTKTLQISIDQDKAT-NLVGLKIGDTFEANQLIGLP----VKLKITGGSDNSGFPMRFDVTGA
AKRKILL-SGPPGFYPN-EDGERR-RKTIRGNTISQ--------EIVQINTIIVR------------
>Sulfolobus-islandicus-(strain-L.D.8.5-/-Lassen-#2)/1-214
-------------MPDFKIVISDPQSV-EPKRIKVKVKANDQIKSIAG-----EKEGKAVPQAKVNEKTKQL
LNI-DT-LITLEITKQ-E--GDKKVKVKSHF----------------KVEVDNNVPDNEVWISKT-MAEKFG
AEDFEAIAYRTKTLQISIDQDKAT-NLVGLKIGDTFEANQLIGLP----VKLKITGGSDNSGFPMRFDVTGA
AKRKILL-SGPPGFYPN-EDGERR-RKTIRGNTISQ--------EIVQINTIIVR------------
>Sulfolobus-islandicus-(strain-M.14.25-/-Kamchatka-#1)/1-214
-------------MPDFKIVISDPQSV-EPKRIKVKAKANDQIKSIAG-----EKEGKAVPQAKVNEKTKQL
LNI-DT-LITLEITKQ-E--GDKKVKVKSHF----------------KVEVDNNVPDNEVWISKT-MAEKFG
AEDFEAIAYRTKTLQISIDQDKAT-NLVGLKIGDTFEANQLIGLP----VKLKITGGSDNSGFPMRFDVTGA
AKRKILL-SGPPGFYPN-EDGERR-RKTIRGNTISQ--------EIVQINTIIVR------------
>Sulfolobus-islandicus-(strain-Y.G.57.14-/-Yellowstone-#1)/1-214
-------------MPDFKIVISDPQSV-EPKRIKVKAKANDQIKSIAG-----EKEGKAVPQAKVNEKTKQL
LNI-DT-LITLEITKQ-E--GDKKVKVKSHF----------------KVEVDNNVPDNEVWISKT-MAEKFG
AEDFEAIAYRTKTLQISIDQDKAT-NLVGLKIGDTFEANQLIGLP----VKLKITGGSDNSGFPMRFDVTGA
AKRKILL-SGPPGFYPN-EDGERR-RKTIRGNTISQ--------EIVQINTIIVR------------
>Candidatus-Acidianus-copahuensis/1-212
-------------MADFKIVISDPASK-KVKQMKIKAKADESIQSVEG-----EKEGKNVPLGKINSKTKQA
LGV-EN-FVSLSVIRK-E--GDKIVNVKVHL----------------LVQVDENIPDNEIHVNKT-VAEKLG
GDELVVTAYRTKAFQLSLDQSK-L-NLFGIKINDEITL-DISGTS----LKLKVTGGSDNTGFPMRPDVSGP
AKRRILL-SDKPGFIPE-EDGERR-RKTVRGDTISN--------EIVQINAVILR------------
>Acidianus-sp.-RZ1/1-212
-------------MADFKIVISDPDSK-KVKQMKIKAKADESIQSVEG-----EKEGKNVPLGKINSKTKQA
LGV-EN-FVSLSVIRK-E--GDKIVNVKVHL----------------LVQVDENIPDNEIHVNKT-VAEKLG
GDELVVTAYRTKAFQLSLDQSK-L-NLFGIKINDEITL-DISGTS----LKLKVTGGSDNTGFPMRPDVSGP
AKRRILL-SDKPGFIPE-EDGERR-RKTVRGDTISN--------EIVQINAVILR------------
>Acidianus-infernus/1-212
-------------MPDFKIVISDPETK-QLKIMKVKVKVDENVKSIDG-----EKDGKALPIAKLNSKLKQA
LNL-DK-LLTLQIEKQ-E--GDKKVKIKVHF----------------LVQIDDSLPDNEVHISKN-IAEKFG
AEDFEALAYRTKAFQISIDQSK-L-NLFGTKIGDKINL-VISDTP----FTLKITGGSDNTGFAMRPDISGP
AKRRVLV-SGPPGYIPR-EDGERK-RKMLRGDTISN--------EIVQINTVIVR------------
>Acidianus-ambivalens/1-212
-------------MPDFKIVISDPETK-QLKIMKVKVKADENVKSIDG-----EKDGKALPIAKLNSKLKQA
LNL-DK-LLTLQIEKQ-E--GDKKVKIKVHF----------------LVQVDDSLPDNEVHISKN-IAEKFG
AEDFEALAYRTKAFQISIDQSK-L-NLFGTKIGDKINL-VISDTP----FTLKITGGSDNTGFAMRPDISGP
AKRRVLV-SGPPGYIPR-EDGERK-RKMLRGDTISN--------EIVQINTVIVR------------
>Acidianus-hospitalis/1-212
-------------MPDFKIVISDPETK-QLKTMKVKVKADENVKSIDG-----EKDGKALPIAKLNSKLKQA
LNL-DK-LLTLQIEKQ-E--GDKKVKIKVHF----------------LVQVDDSLPDNEVHISKN-IAEKFG
AEDFEALAYRTKAFQISIDQSK-L-NLFGTKIGDKINL-VISDTP----FTLKITGGSDNTGFAMRPDISGP
AKRRVLV-SGPPGYIPR-EDGERK-RKMLRGDTISN--------EIVQINTVIVR------------
>Acidianus-manzaensis/1-212
-------------MPDFKIVISDPETK-KPKQQKVHVKAVDGIQSMEG-----EKDKKALPIAKLNSKLKES
LGL-DN-LITLQIEKQ-E--GDKKNKIKVSF----------------LIQVDDSIPENEVHIGKG-ISEKFG
AEDFEAIAYRTKSFQIAVDQSK-I-NLFGVKIGDTISL-NISGVT----FKLKITGGSDNTGFPMRADISGL
AKRRVLL-SGPPGYHPE-EEGERK-RKMVRGDSLSN--------EIVQVNTVILR------------
>Acidianus-sulfidivorans-JP7/1-212
-------------MPDFKIVISDPQTK-NPKQEKVHVKADESIQSIEG-----EKDRKALPIAKINTKLKES
LGL-DN-LITLQIEKQ-E--GDKKNKIKVTF----------------LIQVDNSIPENEAHISKG-ASEKFG
AEDFEAIAYRTKAFQISVDQAK-L-NLFGVKIGETINL-TISGVN----FKLKITGGSDNTGFPMRADISGL
AKRKVLL-SSPPGYHPK-EEGERK-RKIVRGDTLSN--------EIVQVNTIISR------------
>Acidianus-brierleyi/1-211
-------------MPDFKVVVSDPEVK-NVKQLKVKVKAVDSIPSMEG-----EKENRTLPMAKLSSKLKEQ
LGL-ES-LLTLQVIKQ-E--GDKKNKIKVHF----------------TVQVDDSAGD-YVLISKS-AAEKFG
SEEFEATAYRTKAFQINIDQNK-I-NLLGLKLGDTFTI-NINGIN----FKLKITGGSDNTGFAMRADVLGA
AKRKIFL-AGPPGYKPL-EDGERR-RKIVRGNMISN--------EIVQINSMIIR------------
>Candidatus-Aramenus-sulfurataquae-1/1-211
-------------MPEFKVVISDPESR-NVKEVKVKVKAVDDVPSVEG-----EKEAKALPIAKISQKLKEQ
LNV-DN-LITLQVIRQ-E--GDKKVKVKVHF----------------TVQVDESAGD-AVLISKS-LAEKFG
AEEFEAIAYRTKAFQLNVDQGK-L-NLMGLKIGDTFNL-NINGVN----LKLKITGGSDNSGFPMRPDISGA
VKKKVLL-AGPPGYYPV-EDGGRR-RKTIRGNTLTN--------DIVQVNCVIVR------------
>Candidatus-Aramenus-sulfurataquae-2/1-211
-------------MPEFKVVISDPESR-NVKEVKVKVKAVDDVPSVEG-----EKEAKALPIAKISQKLKEQ
LNV-DN-LITLQVIRQ-E--GDKKVKVKVHF----------------TVQVDESAGD-AVLISKS-LAEKFG
AEEFEAIAYRTKAFQLNVDQGK-L-NLMGLKIGDTFNL-NINGVN----LKLKITGGSDNSGFPMRPDISGA
VKKKVLL-AGPAGYYPV-EDGGRR-RKTIRGNTLTN--------DIVQVNCVIVR------------
>Ignisphaera-aggregans-(strain-DSM-17230-/-JCM-13409-/-AQ1.S1)/1-216
-------------MPEFKLVVSDPRVKQQK-VIPVKVVGLEDLEYSDK-----HKEQRELPKVRVHSGLLKL
LDP-GLGVVVIRIWKNRA--NREKVNLVAIA------------------EEGNVPDIQTVGVPIGFMREKLG
ATEALGEIFTASSFQIVVGGDIAA-RLIGLKIGDRIDG-RIIGLK---GVMLEIRGGSDLAGFPMRVDISGS
VKKYILL-SKGPGFRPK-EEGERR-RKLVRGNTISD--------DIVQINAVVIPT-----------
>Ignisphaera-aggregans-9/1-218
-------------MPDFKIVISDPSIKKVR-VVPVKVVGVPDLPYSEN-----HKEQREFVQCKANPKLIEM
LNP-ELGVVIIRIWKNRA--NKEKVNIAAKV------------------VEDKALDMQTVLVPESLLREKLG
VGEAIGEIFRAPAFQIRVSGAEAS-RLVGLKIGDKFDG-SLIGLN---NIQLEIRGGSDLAGFPMRIDISGP
VKKYVLF-SQGPGFRPK-ENGERR-RKLVRGDTISE--------DIVQINAVAILTKS---------
>Ignisphaera-aggregans-4/1-218
-------------MPDFKIVVSDPTVKEVR-VVPVKVVGVADLPYNER-----HKEQRELVHCKANPKLVEM
LNP-VLRVVVVRIWKNRA--NNEKVNIVAKV------------------VEDASLDMQTVLVPEALLREKLG
VAEAIGEIFRAPAFQIRVSGAEAS-RLVGLRIGDKFDG-SLIGLS---NVQLEIRGGSDLAGFPMRIDISGP
VKKYVLL-SQGPGFRPK-EDGERR-RKLVRGDTISE--------DIVQINTVAILSKS---------
>Ignisphaera-aggregans-14/1-218
-------------MPDFKIVVSDPTVKEVR-VVPVKVVGVVDLPYNER-----HKEQRELVQCKANPKLVEM
LNP-VLKVVVVRIWKNRA--NNEKVNIVAKV------------------VEDASLDMQTVLVPEALLREKLG
VVEAIGEIFRAPAFQIRVSGAEAS-RLVGLRIGDKFDG-SLIGLN---NVQLEIRGGSDLAGFPMRIDISGP
VKKYVLL-SQGPGFRPK-EDGERR-RKLVRGDTISE--------DIVQINTVAILSKS---------
>Ignisphaera-aggregans-10/1-214
-------------MPEFKLVISDPRVKNLR-IVPVKVVGSESLEYTDV-----HKEQRELARVKLNPALIKL
LNP-ELGVVIVRIWKNRA--SREKVNLTARV------------------VEDASVDTQTAMVPMAFMRERLG
ASEAIGEVFRAPAFQIRIAGSTYQ-SLIGLKIGERIDG-RIVGLP---NIRLEIRGGSDLAGFPMRVDVAGP
VKKYVLL-SQGPGFRPK-EDGEKR-RKLIRGNTISE--------DIVQINTVIV-------------
>Ignisphaera-aggregans-7/1-214
-------------MSEFKIVISDPKAKNLR-IVPVKVIGSEDLEYSDV-----HKEQRELAKIKLNPSLIKI
LNP-ELGVVVVRIWKNRA--NKEKVNLTAKI------------------IEDTSIDMQTVVVPMTFMREKLG
TSEAMGEIFRAPAFQIRIGGNVAQ-SLIGLKIGDRIDG-RIIGFP---NIKLEIRGGSDLAGFPMRIDVSGP
VKKYILL-SQGPGFKPR-ENGEKR-RKLIRGNTISE--------DIVQINTVIV-------------
>Ignisphaera-aggregans-13/1-214
-------------MSEFKIVVSDPRAKNLR-IVPVKVIGSEDLEYSDV-----HKEQRELAKIKLNPYLIKV
LNP-ELGVVVVRIWKNRA--NKEKVNLTAKI------------------IEDTSIDTQTVVVPMAFMREKLG
ASEAMGEIFRAPAFQIRIGGNVAQ-SLIGLKIGDRIDG-RIIGFP---NIKLEIRGGSDLAGFPMRIDVSGP
VKKYILL-SQGPGFKPR-ENGEKR-RKLIRGNTISE--------DVVQINTVIV-------------
>Thermoprotei-archaeon-29/1-215
-------------MPEFKVVIADPAVKRVR-AVPVKVVGDDELEYSDK-----HKEQYELPRIKVHPEIVKL
TNP-ELGVVIVRIWRDRIG--GERIKLAGRY------------------EEDSSLDKMMIKVPAEFMREKLG
KQEALGEILRAPSFQIRVRGDAAQ-RFIGLRIGDTIEG-AVVGLP---GIKLRISGGSDIAGFPMRPDVPGA
VKRYLLL-SSGLGFRPR-ERGERR-RKLVRGNTISE--------DIVQVNTVIVK------------
>Thermoprotei-archaeon-35/1-221
-------------MPEFKVVVADPAVKNPR-VVPVRVVGDDGIEYSDR-----HKEQYELPRVRMHPELIKI
VNP-ELGVVVVRIWKDRIG--GEKVKLVGRV------------------EEDGSLDVQTVKVPAEFMREKLG
RQEALGQVMRAPAFQVRVTGEAAQ-RLIGLRIGDSVEG-VIVGLP---HVRLVIRGGSDLAGFPMRPDVPGA
VKRYLLL-SSGPGFRPR-EKGERR-RKLVRGNTISE--------EIVQVNTVVVYPEARRA------
>Thermoproteota-archaeon-7/1-217
-------------MPEFKIVVADPRARNPI-AVPVLVVADESLEYEDK-----HKEQRELPKIKMHPVIIDR
IKP-EIGIVVVRVFKEGGEGSKEKAKIVGKV------------------VADSSIDVQEVRVPAGFMMEKVG
KDRALGEVLRAPAFQIRVGGDKAM-KLVGLRIGDVIDA-SIVGLP---GKKLEIRGGSDLAGFPMRPDIPGP
VKKYVLL-SSGPGFRPR-EKGERR-RKLVRGNTISE--------DIVQINTILVY------------
>Desulfurococcaceae-archaeon-10/1-215
-------------MPEFKIVIADPKVKELR-IIPVRIVADEDLEYSEK-----HKEQRELPKAKIHPEILKL
INP-ELGVVIVRIWKNRS--TREKVNLAAKA------------------IADSSIDKMEVRVPAEFMREKVG
STSALGEVFRAPAFQLRVSGDSAN-KLLGLRIGDRIEG-SIIGLH---GKILEIRGGSDLAGFPMRPDIPGP
VKKYILL-STGPGFKPR-EDGERR-RKLVRGNTISE--------DIVQINAVVIY------------
>Ignisphaera-aggregans-15/1-215
-------------MPEFKVVIADPHARNLR-IVPVRVVGDEDLEYSDK-----HREQRELPLAKLHPTIADI
IKP-ELGVIIVRIWKDRK--NREKIKLAARV------------------ILDSSIDVMEARVPADFMREKVG
SLTALGEVFRAPAFQIRVSGEAAN-RFLGLKIGDRIDA-SFIGLE---GKLLEIRGGSDLAGFPMRPDIPGP
VKKYVLL-SSGPGFRPR-EDGERR-RKLVRGNTISE--------DIVQINTVVIY------------
>Ignisphaera-sp/1-215
-------------MPEFKVVIADPHARNLR-IVPVRVVGDEDLEYSDK-----HREQRELPLAKLHPTIADI
IKP-ELGVIIVRIWKDRK--NREKIKLAARV------------------ILDSSIDVMEARVPADFMREKVG
SLTALGEVFRAPAFQIRVSGEAAN-RFLGLKIGDRIDA-SFIGLE---GKLLEIRGGSDLAGFPMRPDIPGP
VKKYVLL-SSGPGFRPR-EDGERR-RKLVRGNTISE--------DIVQINTVVIY------------
>Desulfurococcaceae-archaeon-9/1-215
-------------MASFKVVVGDPEAKEPR-VMYVKVVESGDVKLTES-----MKEGRELIRARANPKLIEL
LNT-PYRIATIRIWKDRS--KKEKVSFTVKL------------------EADPAVPESTVLLPSGLLSEKLG
SSEALAEIFRSKVFQIVVSGAQAT-AFLGKKIGEYVDA-SVIGIP---GKRLLITGGSDFSGFPMIPTLPGS
AKRALLL-SGPPGFHPR-NEGERR-RKMVRGNTISE--------EIVQINTKLVD------------
>Thermoprotei-archaeon-28/1-216
-------------MPEFKVVVNDPEAKDPK-VVWVKVVGVEDLKYTEE-----HKEGKSIPEARMNPKTLEL
LNA-PYRIVTLRIWKNRA--TNEKVKFTLKV------------------VTDEKVPENTICVPKALLTDKLG
QEEAIGEIFRAKAFQVTVTGDKAV-MFIGKKIGEVVDA-SVVGIG---GKKLLITGGSDFAGFPMVPTLPGT
GKKALLL-SGPPGFHPK-NKGERR-RKYVRGNTISE--------EIVQINTKLISA-----------
>Desulfurococcales-archaeon-ex4484_42/1-215
-------------MPEFKVVVSDPEAGDPH-PILVKIKGVDELKYTED-----HKEGREFIEARINPKTMEM
IKA-PYGIATVRIWKNKA--TRERVNITVRL------------------IPDNNVQEFMIYLPKSLLIEKLG
VEEILGEIFRAKAFQITLTGEKAA-IFIGKKIGDIVDA-SIIGIK---GKKLLITGGSDFAGFPMIPTLPGS
GKKALLL-SKPPGFHPR-EKGERR-RKYVRGNTISD--------EIVQINTKLVS------------
>Thermoprotei-archaeon-34/1-215
-------------MPEFKVVINDPEAGDPK-PIPVKVRGVDDLKYTED-----HKEGRKLVEAKINPKTKEL
IKA-PYNIATLRIWKNRS--SRERVNFTLKL------------------IADNNVPEFTVLVPKNMLIEKLG
VEETIGELFRAKAFQITVSGEDAT-VFIGKKIGDVVDA-SVVGIK---GKKLLITGGSDFAGFPMIPTLPGT
GKKALLL-SRPPGFHPK-ERGERR-RKLVRGNTISD--------EIVQINTKLIS------------
>Thermoprotei-archaeon-31/1-214
-------------MADFKIVISDPEAPKKGGIVKVKVIGS-DLPYDRD-----VKEGFKLPVAKMNKALLEK
LDA-KHGVITVRIYKPE---SNEKVNIRCTV------------------EIDDNIPENEVHISAGLLMDKAG
VTEAEGEVFRARAWQVRINDDRAK-RLIGLKIGDVFDG-SLIGLK---NVKLKITGGSDYSGFPMRPDIMGG
VKKRVLL-SGPPGFHPK-EKGERR-RKMVRGNTITE--------DIVQINTVIVY------------
>Thermogladius-calderae/1-215
-------------MPDFKIVVSDPEAPKRESVVKVKVIGDPDVALDEK-----VKEKFELPQIKLNPATLEK
LGA-KFNVVTIRMRRPD---TGDKVKITGLA------------------VGDTAVPEGEVRVNSEQLINLTG
VNELEGEIFRARAWQIRVNDERTN-AFIGLKIGDEIDG-EIIGLR---GVKLLVTGGSDNSGFPMRPDVHGA
GKKRLLL-SGPPGFHPS-EGGERR-KKTVRGNTISG--------DIVQINTVIKY------------
>Thermogladius-calderae-(strain-DSM-22663-/-VKM-B-2946-/-1633)/1-215
-------------MPDFKIVVSDPEAPKKEVVLKVKVVGDPDVEYTDR-----VKEKFELPKIKLNPETINR
LGA-RHGVVTIRMRRPD---TGDKVKITGVV------------------VPDSTVPEGEARVNSEQMINLTG
VNELEGEIFRARAWQIRINDERTN-SLIGLKIGEEIGG-EIIGLK---GVKLVITGGSDNSGFPMRSDIHGP
VKKRVLL-SGPPGFHPA-ESGERR-KKTVRGDTISG--------DIVQINTMIKY------------
>Thermoprotei-archaeon-30/1-216
-------------MPDFKIVISDPKAPKKENPVKVKVKGSPEVEHTDK-----MKEQFELPLIKVNKKLVEK
INA-IHGVATIRMIKPG---TTEKVKITGKV------------------VMDDKVPENEVHVNAELLINNVG
VDEVDGVIFRARAWQIRISGERAK-PLIGLKVGDLIDG-SIVGLK---GVKLEIRGGSDSSGFPIRPDISGG
VKKRVLL-SGPPGFHPK-RKGERR-RKMVRGNMITE--------DIVQINTKIAYR-----------
>Staphylothermus-marinus-(strain-ATCC-43588-/-DSM-3639-/-JCM-9404-/-F1)/1-216
-------------MADFKIVISDPQAPKEETVVKVKVVGDPEIKFDEN-----VKEGFELPILKMNSKTAEK
IKA-VHGVATIRMYKPG---TKDKVKITGKI------------------IVDDNIPENEVRVNAEQLVNATG
TNELEGELFRARAWQIRINDDRTK-LLIGLKIGDEFDG-SIVGLK---NVKLKIRGGSDNSGFPMRPDVMGG
VKKRVLL-SGPPGFHPR-EKGERR-RKMIRGNTITE--------DIVQINTVIKYV-----------
>Staphylothermus-hellenicus-(strain-DSM-12710-/-JCM-10830-/-BK20S6-10-b1-/-P8)/1-216
-------------MADFKIVISDPQAPKEEAAVKVRVVGDPEIKFDEK-----VKEGFELPILKMNSKTAEK
IKA-VHGVATIRMYKPG---TKDKVKITGRV------------------VVDDNIPENEVRVNAEQLVNATG
TNELEGELFRARAWQIRINDDRTK-LLIGLKIGDEFDG-SIVGLR---NAKLKIRGGSDNSGFPMRPDVMGG
VKKRVLL-SGPPGFHPR-EKGERR-RKMVRGNTITE--------DIVQINTVIKYV-----------
>Thermosphaera-aggregans-1/1-217
-------------MPDFKIVVNDPEAPKNRKVVKVKVVGDAEVPFTDE-----MKDKFELPVIRVGRKLLEE
LNA-VHGVATIRMRRPD---TGDKIKITGRL------------------EPADNVPENTVLVNSEFLINLSG
NTELEGEVFRASAWQIRVNDERAT-SLVGLKIGDEVDG-SIVGLR---NVKLKITGGSDISGFPMRPDIQGP
VKKRALL-SGPPGFHPE-KDGERR-RKMIRGNTIAP--------DIVQVNTVIVYPK----------
>Desulfurococcus-mucosus-(strain-ATCC-35584-/-DSM-2162-/-JCM-9187-/-O7/1)/1-218
-------------MPDFKIVVNDPEAPKKEKLVKVKVEGDSEIPFTDR-----VKEKFELPVFKMNSKTAAE
IGA-VHGVATIRVRRPD---TGDKVKFTGRI------------------VIDDNVPDYVVKVNMEQLINATG
QNELEGVIFRARAWQIRVNDERTQ-SLLGLRIGDSIDG-SIVGLK---GVRLTITGGSDISGFPMRPDVSGP
VKKKVLL-SGPPGFHPE-EDGERR-RKMVRGNTIAP--------DIVQVNTKITYESK---------
>Desulfurococcus-amylolyticus-(strain-DSM-18924-/-JCM-16383-/-VKM-B-2413-/-1221n)/1-221
----------MVDMPDFKIVVNDPEAPKKEKLVKVKVEGDPEIQLTDK-----VKEKLELPVFKVNSKTASE
IGA-VHGVATIRMRRPD---TGDKVKFTGRI------------------IIDDNVPDNVVKVSMEQLINATG
QNELEGEIFRARAWQIRINDERTQ-TIIGLKIGDYIDG-SIIGLK---GVKLAITGGSDISGFPMRPDISGP
VKKKVLL-SGPPGFHPE-EDGERR-RKTVRGNTIAP--------DIVQINTKIVYESK---------
>Desulfurococcus-amylolyticus-DSM-16532/1-218
-------------MPDFKIVVNDPEAPKKEKVVKVKVEGDPEIQITDK-----VKEKLELPVFKVNSKTASE
IGA-VHGVATIRMWRPD---TGDKVKFTGRI------------------IIDDNVPDSVVKVSMEQLINATG
QNELEGEIFRARAWQIRINDERTQ-AITGLKIGDYIDG-SIIGLK---GVKLAITGGSDISGFPMRPDISGP
VKKKVLL-SGPPGFHPE-EDGERR-RKTVRGNTIAP--------DIVQINTKIVYESK---------
>Desulfurococcaceae-archaeon-14/1-215
-------------MPDFKVVISDPEAPKKERVVRVRIVGDAEIPFTDK-----MKEQFELPVIKMNSKLYRE
LEA-KHGVVTIRMVRQD---TGMRVKLTGRV------------------QVDDSVPEGEVHISLAKLIDLTG
VQEIEGEVFRARAWQVRVSDERTS-AFLGLKIGDEVDG-SVLGLR---GVKLVITGGSDISGFSMRPDVPGP
VKKRALL-AGPPGFHPS-ENGERR-RKMIRGNTIAT--------DTVQINTKIKY------------
>Desulfurococcaceae-archaeon-6/1-215
-------------MPDFKIVISDPEAPKQEKVVKVKIVGDSEIPFTDK-----MKEQFELPVIKMNSKLYRE
LGV-KHGVVTIRMIRPD---TNLKVKLTGRV------------------EIDENIPDSEVRVSLTKLIDLTG
LQEITGEVFRARAWQIRVNDERTS-AFLGLKIGDEVDG-SILGLR---GVKLVITGGSDISGFPMRSDIMGP
VKKRALL-SSPPGFRPR-ENGERR-RKMVRGNTIAP--------DTVQINTRIKY------------
>Desulfurococcaceae-archaeon-8/1-215
-------------MPDFKIVLSDPEAPKQERVVKVKVVGDPEIPFTDK-----MKEQFELPIVKMNSKLYKE
LEA-KHGVVTIRMIRPD---TNMKVKLTGRV------------------EIDENVPDNEVRVSLTKLIDLTG
VQELDGEVLRARAWQIRINDERTS-AFLGLKIGDEVDG-SVVGLK---GVKLVITGGSDISGFPMRPDIVGP
VKKRALL-SGPPGFHPR-EDGERR-RRMVRGNTIAP--------DIVQINTKIKY------------
>Pyrolobus-fumarii-(strain-DSM-11204-/-1A)/1-218
------------------MVIGDPHAKADDPVVKVKVKGVEDIQWTQE-----EKEREKLPICKVNPNLLKK
IKANELGIITLR-FRQE----DKKINITCRA------------------QLDNNLPEDQVLISLELLGEKVG
AEEAEAEAFRAKAWQIHLKGAAAE-RLIGLKIGDKFDG-SIVGLP---GVELEIRGGSDNSGFPMHPGIPGG
VKKKVLL-SGPPGFHPR-EKGERR-RKTVRGNTIVE--------DIVQINTRIVYPPHFKPLIE---
>Thermoproteota-archaeon-6/1-223
-------------MPEFKIVVSDPRAKADSPVKKVKVKGHPEIEWSQE-----EKEGKKLPVCRVSRKLLEE
LRA-ELGIITVR-IKTE----DKKVNITCRA------------------VIDDSIPDNEVYISLELLGEKAG
AEEAEAEAFRAKAWQVTLTDPEAT-RLLGLKIGDRFEG-GLVGLP---GFMLEIRGGSDSSGFPMHPAVQGP
VKKRVLL-SGPPGFHPR-EKGERR-RKMVRGNTISP--------DIVQVNTKLVYPADFKPVYQQ--
>Hyperthermus-butylicus-(strain-DSM-5456-/-JCM-9403-/-PLM1-5)/1-217
-------------MPEFKIVISDPEAKADLPVYKVKVKGDESIEYGDD-----EKNQRKLPVCKLNPKLLEK
LNA-VHGIVTVR-IRKE----DRKFNYTCKA------------------TADANVPEDTVHVSLEWLGDKVG
AEEAEGEVFRAKAWQITITSPAAD-QLIGLKIGDTFDG-GLVGLP---GYKLLIRGGSDNSGFPMLPSIPGP
VKKRVLL-SGPPGFHPR-EKGERR-RKTVRGNTITH--------DIVQINTVIVYPKKE--------
>Thermoproteota-archaeon-2/1-221
-------------MPEFKIVISDPEAKADQPVLKVKVKGDEEIEYGEE-----EKSQRRLPTCKANPKLLEK
LNA-VHGIITVR-IRKE----EKKIKHTCKA------------------IADEQVGEDEVRVSLEWLGDAAG
VEEAEGEVFRAKAWQITVTSPAAD-QLVGLRIGDRFDG-AIVGLP---GYQLEIRGGSDNSGFPMLPSIPGP
VKKRVLL-SGPPGFHPR-EKGERR-RKTVRGNTVSH--------DTVQINTVIVYPKRRKKEQ----
>Pyrodictium-occultum/1-218
-------------MPEFKIVISDPQAKADSPIVKVKVKGDGNIECGEE-----EKSQRKLPTCKANPKLLEK
LGA-VHRVITIR-IRKE----EKKIKHTCKA------------------VADAEVPEDEVRVSLEWLGDAVG
AEEAEGEAFRAKAWQVAIGSPQAD-QLIGLKIGDTFDG-SIVGLR---GYQLRIRGGSDNSGFPMIPSIPGP
VKKRVLL-SGPPGFHPR-EKGERR-RKTVRGNTISH--------DIVQINTVIVYSEERR-------
>Pyrodictium-delaneyi-1/1-217
-------------MPEFKIVISDPEAKADSPVAKVKIKGDENIEYGEE-----EKSQRKLPVCKANPKLIEK
LGA-VHNIITVR-IKKE----EKKIKHTCKV------------------VADAEVPEDEVRVSLEWLGDAAG
VEEAEGEVFRAKAWQITVASPQAD-QLIGLKIGDTFDG-EIVGLS---GYKLKIRGGSDNSGFPMLPSIPGP
VKKRVLL-SGPPGFHPR-EKGERR-RKTVRGNTITH--------DIVQINTVIVYPEKK--------
>Pyrodictium-delaneyi-2/1-217
-------------MPEFKIVISDPEAKADSPVLKVKIKGDENIEYGEE-----EKSQRKLPVCKANPKLVEK
LGA-VHNIITVR-IRKE----EKKIKHTCRV------------------VADTEIPEDEVRVSLEWLGDAAG
VEEAEGEVFRAKAWQITIASPQAD-QLIGLKIGDIFDG-GLVGLS---GYQLKIRGGSDNTGFPMLPSIPGP
VKKRVLL-SGPPGFHPR-EKGERR-RKTVRGNTVTH--------DIVQINTVIVYPENK--------
>Desulfurococcales-archaeon-2/1-218
-------------MPDMKIVISDPEAKEER-WFKVIFVADPSLPYGDE-----EKSGKKLMRGKISPVLDQF
IKK-DLNIVNARIWRSS----TEKINFTLQL------------------TVDPELTGIEIKVPANFMREKTG
ADRVIGEIKRASSFQITLSSDRAQ-KLYGLKIGDEIDG-GLIGLP---GYKLRITGGSDYSGAPMIPTLPGP
GKRYLLL-SQPPGFRPK-EDGLRK-RKLVRGNTLSE--------AIVQVNTVIIERPGKS-------
>Sulfodiicoccus-acidiphilus/1-209
-------------MPDFKVSISDPGTK-GGKSLNLKVKSSQKVKPGTG-----EKEGRTLPIALLNPEVVRQ
LDL-AGF-LSLE--ASGA--EGKKVKVHFAV------------------QLDQEVPRDEVWVSDA-VAEKLG
NQEV--KAYRTRAFQLTLDQGKLS-QLVGVKLGDEVDG-SIFGIQ---GVKLRLTGGSDVAGFPMRFDVMGP
VKRKVLL-SGPPGYHPE-EEGIRR-RKLVRGNTVST--------ELSQLNMVIVR------------
>Sulfolobales-archaeon-HS-7/1-214
-------------MADFKIVISDPETK-NDKKIKCKVISTEEVNVLQG-----EKEGKALPIAKINEKTHNQ
IGS-PQF-ITIQTEKEGD--KKEKIKVHFKA------------------VIDNKTPDNVIYINKE-IAEKFG
KEEFDGEVYRAKSFQINMDQSRAS-SLVNMKIGEQFDG-TIIGLP---ELKLRITGGSDNSGFPMRSDVLGG
VKKKILL-SGPPGYYPA-KPGERR-RKLVRGNLITP--------DIVQINTVIVRG-----------
>Acidilobales-archaeon-2/1-222
-------MLLVGKMPEIKVVISDPEVK-KPKKIKVIAVADPSLGYGED-----EKTQKSLPKVKINQAIRDI
IDP-KLGVVSIRMKKQ----DGTRVKIFAQI------------------AIDNSIPEGEIRLPETFMREKLG
FDRVLAEISRAPSFQVTLSPERSS-KLLGLKIGDTIDG-SLVGLQ---GYSLLITGGSDKAGAPMLPHIMGP
VKKYILL-SGPPGFHPK-EDGLRR-RKFVRGNTINE--------DTVQVNTVIIRRKS---------
>Acidilobales-archaeon-8/1-215
-------------MSEIKVVVSDPGVK-KPRRVKVIAIADPSLSYGED-----EKSQKTLVKVKISPILRKI
LDP-QLGVVSIRIKKQ----DGGIVKLTAQA------------------VSDDTVSEGMIKLPEAFMREKLG
SDKALAEVMRAPSFQITLSREKSS-KLLGLKIGDKFDG-SLIGLP---GYSLQITGGSDKAGAPMLPTIQGP
VKKYVLL-SGPPGFHPT-EDGMRR-RKFVRGNTVNE--------DTVQLNTVIVGKT----------
>Desulfurococcaceae-archaeon-2/1-215
-------------MSEIKIVISDPDVK-KPKRVKVIATADPSLSYGED-----EKSQKALVKVKISPILRKI
LDP-QLGVVSIRIKKQ----DGGIVKLTAQA------------------VSDDTVSEGMIKLPEAFMREKLG
SDKALAEIMRAPSFQITLSREKSS-KLLGLKIGDKFDG-SLIGLP---GYSLQITGGSDKAGAPMLPTIQGP
VKKYVLL-SGPPGFHPT-EDGMRR-RKFVRGNTVNE--------DTVQLNTVIVGKP----------
>Desulfurococcaceae-archaeon-AG1/1-215
-------------MSEIKIVISDPDVK-KPKRVKVIATADPSLSYGED-----EKSQKTLVKVKISPILRKI
LDP-QLGVVSIRIKKQ----DGSIVKLTAQA------------------VTDNTVSEGMIKLPEAFMREKLG
SDKALAEIMRAPSFQITLSREKSS-KLLGLKIGDKFDG-SLIGLP---GYSLQITGGSDKAGAPMLPTIQGP
VKKYVLL-SGPPGFHPT-EDGMRR-RKFVRGNTVNE--------DTVQLNTVIVGKP----------
>Acidilobales-archaeon-3/1-215
-------------MSEIKIVISDPDVK-KPKRVKVIATADPSLSYGED-----EKSQKTLVKVKISPILRKI
LDP-QLGVVSIRIKKQ----DGSIVKLTAQA------------------VTDNTVSEGMIKLPEAFMREKLG
SDKALAEIMRAPSFQITLSREKSS-KLLGLKIGDTFDG-SLIGLP---GYSLQITGGSDKAGAPMLPTIQGP
VKKYVLL-SGPPGFHPT-EDGMRR-RKFVRGNTVNE--------DTVQLNTVIVGKP----------
>Acidilobales-archaeon-4/1-226
-------MYRIHIMPEIKIVISDPDAK-EEKWLKVILVGDPSLPYGDE-----EKSGRRLMRAKIPKIVRDI
LRP-ELGVLSARVWRS----NNEKVNFTLQI------------------ASVEDVDSLEIKIPATFMREKFG
EERIIGEVARAKSYQITLSSDKAR-RLYGYKIGDVIEG-GLVGLP---GHNLMITGGSDYAGAPMLPTLPGP
GKRYVLL-SQPPGFRPK-EKGLRK-RKFVRGNTISE--------ATVQVNIVILRKITSQSS-----
>Acidilobales-archaeon-6/1-218
-------------MPDMKIVISDPEAK-EERWFKVIFVADPSLSYGDE-----EKSGKKLMRGKISPLLDQF
IKK-DLNIVNARIWRS----STEKINFTLQL------------------TVDPELTGIEIKVSANFMREKTG
ADRVIGEIKRASSFQITLSSDRAQ-KLYGLKIGDEIDG-GLIGLP---GYKLRITGGSDYSGAPMIPTLPGP
GKRYLLL-SQPPGFRPK-EDGLRK-RKLVRGDTLSE--------AIVQVNTVIIERPGKS-------
>Ignisphaera-aggregans-5/1-215
-------------MPEFVVVVSDPRIK-NLRVAPVKVIGLDDLEYTDK-----HKEQRILPNVRLSQQILDV
INP-PLGVVVVRIWKNKA--TREKVNLVAKA------------------VVDNSIDVMTVGVPLAFLTDKVG
SSQVIGEVFAASAFQVRVSEDVAS-KLIGLRIGNKVDG-RLIGFP---NVTLEVRGGADLAGFPMRADVDGA
VKKYLLL-SSGVGFKPK-KKGERR-RKLIRGNTISP--------DIVQINTVVIA------------
>Ignisphaera-aggregans-2/1-214
-------------MPEYVIVISDPRVK-KSRIIPVKVVGLENLEYGEK-----HKEQRVFPIVKMNPRLIDI
IKP-ELGIVIVRIWKNKA--AREKVSLVAKV------------------TEDPSIDVMTVGVPLAFLTEKLG
TSQTIGEVFRAPSFQIRVSDPVAS-RLIGLKIGDKIDG-RLIGFP---NITLEIRGGSDLAGFPMRADVEGS
VKKYLLL-SAGPGYRPK-EKGERR-RKLVRGNTISS--------ELVQINTVIV-------------
>Ignisphaera-aggregans-12/1-214
-------------MPEYVIVVSDPRVK-KSRVIPVRVVGLENLEYEEK-----HKEQRVFPIVKMNPRLIDM
IKP-ELGIVVVRIWKNKA--AREKVSFVAKA------------------TEDPSIDVMTVGVPLSFLTEKLG
TSQTMGEVFRAPSFQIRVSEPVAS-RLIGLKIGDKIDG-KLIGFP---NITLEVRGGSDLAGFPMRADVDGS
VKKYLLL-SAGPGFRPK-EKGERR-RKLVRGNTISP--------ELVQINTAIV-------------
>Desulfurococcaceae-archaeon-5/1-216
-------------MVEFKLVVSDPEA--GGKALAVRVVGFEGLKYSQD-----ERSGKSLPTALVNQNTLKS
VNT-PYGIVTLRIWKDRS--KNEKVKLTFKV------------------KVSNEVPDNTIYVPKELLTEKLG
VEEAVGELFRAKTFQVVVDGDRAR-RLVGLKVGDVVDS-SLAGIP---GKLLRITGGSDSSGFPVIPTLPGQ
AKRSLLL-SSPPGYIPR-EDGERR-RKYVRGNTISE--------ELVQINTVITTSK----------
>Desulfurococcaceae-archaeon-4/1-224
-------------MVEFKIVVSDPEVS-DGKFIKVKVVGSENLSYSQD-----MKSGKVLPTALINQETLKL
VNT-PYGVVTLRVWKDKA--KNEKVKFTFRV------------------RVSNEVPANTIYVPKDLLTEKLG
VNEVVGELFRAKAFQVVVDGDKAR-KFIGLKVGDVVDA-SVVGIP---GRLLRITGGSDNTGFPMIPTLPGP
AKRVLLL-SSPPGFHPR-EDGERR-RKYVRGNTISE--------EIVQINTVLITPEKLQQVRR---
>Acidilobales-archaeon-7/1-224
-------------MVEFKIVVSDPEVS-DGKFIKVKVVGSENLSYSQD-----MKSGKVLPTALINQETLKL
VNT-PYGVVTLRVWKDKA--KNEKVKFTFRV------------------RVSNEVPANTIYVPKDLLTEKLG
VNEVVGELFRAKAFQVVVDGDKAR-KFIGLKVGDVVDA-SVVGIP---GRLLRITGGSDNTGFPMIPTLPGP
AKRVLLL-SSPPGFHPR-EDGERR-RKYVRGNTISE--------EIVQINTVLITPEKLQQVRR---
>Acidilobales-archaeon-5/1-215
-------------MVEFKIVVSDPEVS-DGKFIKVKVVGSENLSYSQD-----MKSGKVLPTALINQETLKL
VNT-PYGVVTLRVWKDKA--KNEKVKFTFRV------------------KISNEVPANTIYVPKDLLTEKLG
VNEVVGELFRAKAFQVVVDSDKAR-KFIGLKVGDVVDA-SVVGIP---GRLLRITGGSDNTGFPMIPTLPGP
AKRVLLL-SSPPGFHPR-EDGERR-RKYVRGNTISE--------EIVQINTVLIT------------
>Desulfurococcaceae-archaeon-13/1-215
-------------MTSFKVVVGDPEAK-EPRVVYVKVAESDDIKLTES-----MKEGRELIRAKVNPKLIEL
LNT-PYRIATVRIWKDRS--KKEKVNFTVKL------------------EADPAVPENRVLLPSGLLSERLG
SSEALAEIFRSKVFQVVVSGTQAA-AFLGKKIGEHVDA-SVVGIP---GKRLLITGGSDSSGFPMIPTLPGS
AKRALLL-SEPPGFHPR-DKGERR-RKMVRGNTISE--------EVVQINTKLID------------
>Acidilobales-archaeon-9/1-206
----------------------DPEAK-EPRMMYVRVVESDDMRLTDS-----MKEGREFIRARANPKLIEI
LNT-PYRIATIRIWKDRS--KREKVSFTVKL------------------EADPAVPKSKVLLPSGLLSEKLG
SSEALAEIFRSKVFQVVVSGAQAV-AFLGKKIGEYVDA-SVIGIP---GKRLLITGGTDSSGFPMIPTLPGS
AKRALLL-SSPPGFHPR-NEGERR-RRMVRGNTISE--------EIVQINTKLVD------------
>Desulfurococcales-archaeon-ex4484_204/1-214
-------------MPEFKVVVSDPEAK-NPRVLWVKVVGVDELKYGEE-----HKEGRALATARVNPETLDS
INA-PYGVVTLRIWRDRA--SNDKVKFTLKL------------------LGDPSVPMGVLLVPKAMLVEKLG
RESCLGEVFRAKSFQVVVRGEAAA-AFLDKRIGDVVNS-SVVGIK---GRKLMITGGSDLAGFPMIKTLSGT
GKKALLL-SKPPGFHPR-IKGERR-RKYVRGNTISE--------EIVQINTKIV-------------
>Thermoprotei-archaeon-37/1-216
-------------MPEFKVVVNDPEAG-DPRPILVKVVGSEDLKYEEA-----HKEGKKMLEVKVNPKTAEL
IKS-PYGVATLRIWKKKE--EGEKVNFTVRV------------------LTDESVPEDVVYFPMELLQEKIG
QEEVLGEIFRARTFQVMVSGEKAN-AFLEKKIGDVVDA-SVIGIS---GKKLLITGGSDFAGFPMLKTLPTA
GKKALLL-ESPPGFRPR-LKGERR-RKYVRGNIITD--------EIVQINTKLISE-----------
>Zestosphaera-tikiterensis/1-216
-------------MPEFKVVVSDPEAG-EPKPILVKVVSSNDLAYEEQ-----HKTGKVLPICRVNPKTAEL
IKS-PYGICTLRIWKNKA--TKEKVNLTVKL------------------VTDPSIPEDVAVVPANFLSEKIG
AETVLGELFRANSFQITLTDDKAR-VFLGKKIGDFVEA-SIVGLPA--GKKLLITGGSDNTGFPMLPTLQGG
VKKALLL-EEPPGFHPQ-DKGERR-RKYVRGNTITE--------EIVQINTKLVS------------
>Desulfurococcaceae-archaeon-3/1-216
-------------MPEFKVVVSDPEAV-NPRPLLVKVVGSSDLSYGEE-----HKNNRVLTICKINPETKKV
VNS-PLGIATLRIWKNKT--NKEKVNLTVKL------------------VDDSSVPPDTVMVPSAFLSEKVG
SEEVLGEIFRAASFQIAVTGDKAN-ALIGKKIGDTVPA-SVVGLPA--EWKLLITGGSDSSGFPMIPSLQGG
IKKALLL-SEPPGFHPR-DEGERR-RKYVRGNTVTD--------EIVQINTKLIR------------
>Desulfurococcaceae-archaeon-12/1-216
-------------MPEFKVVVSDPEAV-NPKPLLVKVVGSSDLSYGEE-----HKNNRVLTICKINPETKKA
VNS-PLGIATLRIWKNKT--NKEKVNLTVKL------------------VDDPSVPPDTVVVPSAFLSEKVG
SEEVLGEIFRAASFQIAVTGDKAN-ALIGKKIGDTVPA-SVVGLPA--EWKLLITGGSDSSGFPMIPSLQGG
IKKALLL-SEPPGFHPR-DEGERR-RKYVRGNTVTD--------EIVQINTKLIR------------
>Aeropyrum-camini-SY1-=-JCM-12091/1-236
---------MAEERPPLRVVISDPRAGDKVVRVKVKGVDD--IEYTDDMRKTKESDRRKLPIARVSRKLFEE
LNL-GEVGVLTLRFKT-P--DGKKVKVPFKA------------------EVKEDLEDNVVEVNMELLGEAAG
ELEAEADAFRAKSWQIAVPDEVHV-KLAGLEIGDVFDG-SLIGMP---GLKFKIRGGTDATGIPMHPGVPGS
GRYKVLL-AGPPGFHPS-ERGERR-RKSVRGRMIPDPRGERRKTALAQLNIVIHYGGKEEA------
>Aeropyrum-pernix/1-235
---------MSEERPPLRIVISDPRAGDRVVRVKVKGVED--IEYTDDMRKTKESDRRRLPIARVSRKLYEE
LNL-GEVGVLTLRFTT-P--DGKKVKVPFKA------------------EVKEGLEDNVVEVNMELLGEASG
ELEAEADAFRAKSWQIAVPDEVHV-KLAGLEIGDVFDG-GLIGMP---GLKFKIRGGTDATGIPMHPGVPGS
GRYKVLL-AGPPGFHPR-ERGERR-RKSVRGRMIPDPRGERRKTALAQLNIVIHYGDKEE-------
>Aeropyrum-pernix-(strain-ATCC-700893-/-DSM-11879-/-JCM-9820-/-NBRC-100138-/-K1)/1-235
---------MSEERPPLRIVISDPRAGDRVVRVKVKGVED--IEYTDDMRKTKESDRRRLPIARVSRKLYEE
LNL-GEVGVLTLRFTT-P--DGKKVKVPFKA------------------EVKEGLEDNVVEVNMELLGEAAG
ELETEADAFRAKSWQIAVPDDVHV-KLAGLEIGDVFDG-GLIGMP---GLKFKIRGGTDATGIPMHPGVPGS
GRYKVLL-AGPPGFHPR-ERGERR-RKSVRGRMIPDPRGERRKTALAQLNIVIHYGDKEE-------
>Caldisphaera-sp-1/1-242
--------MPAEERPPLRIVVSDPKAGNKKVEVKVKGSNDEALKVTNEMKKTKEQERRELPKAKVSKKVADE
LKL-NEVGVLTLSIKK----EGGKTNLSFRV------------------IISDDVPENEAWINSELLGEIAG
ANEADAYAFRAKAFQLSVPEDIMI-KISGLEIGDEFDG-SLIGFD---QIKLKIRGGSDATGFPMHPGIPGA
VRKKVLL-SGPPGFHPT-EKGLRK-KKTVRGRMVPDPRAERRKTALAQLNVEISYPEISQEAQQA--
>Caldisphaera-lagunensis-(strain-DSM-15908-/-JCM-11604-/-ANMR-0165-/-IC-154)/1-233
--------MPAEERPPLRVVISDPKAGDKTVSVKVKGVDDNELKLNESMKKTKEQERKELPKAKVNKKLIED
LKL-NEVGVLTLTIKK----EGGKSNVPLKT------------------IQDDKVPENEVWVSNELLGEIAG
SNEADAIAFRAKAWQLAVPEDIMI-RLSGLEIGDEFDG-ELLGFN---NIKLKIKGGSDATGFPMHPGIPGA
VRKKVLL-SGPPGFHPE-KEGERR-KKTVRGRMIPDPRAERRKTALAQLNVEISYS-----------
>Acidilobus-saccharovorans-(strain-DSM-16705-/-JCM-18335-/-VKM-B-2471-/-345-15)/1-246
----MLRVPGREERPPLRIVISDPSAKGLELKVKVKGIDDESIAYTDSMKKTKEVERTELPKVKMSSKLAQK
LGL-DEVGVVTLSFRS----EGSKTNVPAKV------------------IIDDSVPENEVWAHKALVSEAAG
SDEAEAYVFKAKAWQIAVPDDVAI-RLAGLKIGDEFDG-VLIGMP---GITMRITGGTDASGFPMHPGLPGS
VRRKIVL-SGPPGFHPQ-KEGERR-KKTVRGNRVPDPRAERRKTSLAQLNIIIVRRAEQKAAVQQ--
>Acidilobus-sp-1/1-244
-------MPRREERPPLRIVISDPTGGKLQLKVKVKGVDDESLEYKDTMKKTKEQERYELPLAKLSPALVEK
LSL-GSVGVITLSVRI----EGSKVNVPLKV------------------IPDQSVPEGELWVHSKLLAEISG
GQEVEGVIYKAKAWQIAVPDEIAI-RLAGLEIGDEFDG-TIIGMP---GVTLRITGGTDASGFPMHPGVPGS
VRKKVLL-SGPPGFHPT-RNGERR-KKTVRGRRIPDPRAERRKTALAQLNVVVVYPETKELAPSAS-
>Acidilobus-sp-2/1-245
-------MPRREERPPLRIVISDPTGGKLQLKVKVKGVDDESLEYKDTMKRTKEQERYELPLAKLSPALVEK
LSL-GSVGVVTLSVRM----EGSKVNVPLKV------------------IPDQSVPEGELWVHSKLLAEISG
GQEVEGVIYKTKAWQMAVPDEIAI-RLAGLEIGDEFDG-TIIGMP---GITLRITGGTDASGFPMHPGVPGS
TRRKVLL-SGPPGFHPA-RDGERR-KKTVRGRRVPDPRAERRKTALAQLNVMVVYPEMKELAPSASS
>uncultured-Acidilobus-sp.-CIS/1-245
-------MPRREERPPLRIVISDPTGGKLQLKVKVKGVDDESLEYKDTMKRTKEQERYELPLAKLSPALVEK
LSL-GSVGVITLSVRM----EGSKVNVPLKV------------------MPDQSVPEGELWVHSKLLAEISG
GQEVEGVIYKAKAWQMAVPDEIAI-RLAGLEIGDEFDG-TIIGMP---GITLRITGGTDASGFPMHPGVPGS
TRRKVLL-SGPPGFHPA-RDGERR-KKTVRGRRVPDPRAERRKTALAQLNVMVVYPEMKELAPSASS
>uncultured-Acidilobus-sp.-MG/1-244
-------MPRREERPPLRIVISDPTGGKLQLKVKVKGVDDESLEYKDTMKKTKEQERYELPLAKLSPALVEK
LSL-GSVGVVTLSVRM----EGSKVNVPLKV------------------IPDQSVPEGELWVHSKLLAEISG
GQEVEGVIYKTKAWQIAVPDEIAI-RLAGLEIGDEFDG-TIIGMP---GVTLRITGGTDASGFPMHPGVPGS
TRRKVLL-SGPPGFHPT-RDGERR-KKTVRGRRVPDLRAERRKTALAQLNVMVVYPEMKELTPGAS-
>Acidilobus-sp.-SCGC-AC-742_M05/1-244
-------MPRREERPPLRIVISDPTGGKLQLKVKVKGVDDESLEYKDTMKKTKEQERYELPLAKLSPALVEK
LSL-GSVGVVTLSVRM----EGSKVNVPLKV------------------IPDQSVPEGELWVHSKLLAEISG
GQEVEGVIYKTKAWQIAVPDEIAI-RLAGLEIGDEFDG-TIIGMP---GVTLRITGGTDASGFPMHPGVPGS
TRRKVLL-SGPPGFHPT-RDGERR-KKTVRGRRVPDPRAERRKTALAQLNVMVVYPEMKELAPNAS-
>uncultured-Acidilobus-sp.-OSP8/1-244
-------MPRREERPPLRIVISDPTGGKLQLKVKVKGVDDESLEYKDTMKKTKEQERYELPLAKLSPALVEK
LSL-GSVGVVTLSVRM----EGSKVNVPLKV------------------IPDQSVPEGELWVHSKLLAEISG
GQEVEGVIYKTKAWQIAVPDEIAI-RLAGLEIGDEFDG-TIIGMP---GVTLRITGGTDASGFPMHPGVPGS
TRRKVLL-SGPPGFHPT-RDGERR-KKTVRGRRVPDPRAERRKTALAQLNVMVVYPEMKELAPNAS-
>Acidilobus-sp.-SCGC-AC-742_E15/1-244
-------MPRREERPPLRIVISDPTGGKLQLKVKVKGVDDESLEYKDTMKKTKEQERYELPLAKLSPALVEK
LSL-GSVGVVTLSVKM----EGSKVNVPLKV------------------IPDQSVPEGELWVHSKLLAEISG
GQEVEGVIYKTKAWQIAVPDEIAI-RLAGLEIGDEFDG-TIIGMP---GVTLRITGGTDASGFPMHPGVPGS
TRRKVLL-SGPPGFHPT-RDGERR-KKTVRGRRVPDPRAERRKTALAQLNVMVVYPEMKELAPNAS-
>Fervidicoccus-fontis-5/1-220
-------------MSEMKLVVSVPHG--VDKVAKVKIVADETLKYEKQ-----HREKRQLPLAKISRHVAEQ
IQA-KEGSVIMVKVKG-E--GDKVFKFHL------------------LATIDDKLDQYTVKVPAEPLLETAG
EEEVEGQVALSRAFQVVLDKEKSR-RIIGAKIKDELDA-SIIGLK----GKLIITGGSDNSGFPMRPDIPGG
VKKRVLL-SQPPGFHPT-TKGLRK-RKTVRGNTITE--------ETVQVNVVWIPEWMKQEGL----
>Desulfurococcales-archaeon-1/1-214
-------------MVEVKLVVANPYS--NAKTEKVKVKPDESLKLDGE-----MKANRALPVAKVPQGLAER
LGL-KD-SVVTLRFNL-E--G-KKIKLHL------------------RTLVDASLEDNVVRVPADLLMEKVG
ELEAEAEAFQAKAWQLVLDEAKAR-TFIGLKIGDKVDA-SIIGLK----GELVITGGSDSSGFPMRPDIHGG
VKVKVLL-SGPPGFKPR-KKGERR-RKTVRGNTITP--------DIVQINVKWIREQKQ--------
>Fervidicoccus-fontis-4/1-214
-------------MVEVKLVVANPYS--DAKTEKVKVKPDESLKLDGE-----MKANRALPVAKVPQGLAER
LGL-KD-SVVTLRFNL-E--G-KKIKLHL------------------RALVDASLEDNIVMVPADLLMEKVG
ELEAEAEAFQAKAWQLVLDEAKAR-TFIGLKIGDKVDA-SIIGLK----GELVITGGSDSSGFPMRPDIHGG
VKVKVLL-SGPPGFKPR-KKGERR-RKTVRGNTITP--------DIVQINVKWIREQKQ--------
>Fervidicoccus-fontis-3/1-223
-MKKELDAEVNEVMPEFKLVVSVPKH--NNQSIKVKVVGDEKIQLSKE-----QKEGRKLPIAIVSRALADK
LNV-ND-AVLMLKFSQ-E--GGKVIKMHF------------------KTTIEDGLDENTVKISSDLLGEKIG
ELQAEAIAMKSKAFQLTLDDSTSR-RFVGMKIGDEIDA-VIIDLK----GKLVVKGGSDNSGFPMRKDLPGA
VKKKLLL-SGPPGYHPE-RNGEKR-RKMVRGNTIDE--------SFVQINTILVQ------------
>Fervidicoccus-fontis-(strain-DSM-19380-/-JCM-18336-/-VKM-B-2539-/-Kam940)-1/1-223
-MKKELDAEVNEVMPEFKLVVSVPKH--NNQSIKVKVVGDEKIQLSKE-----QKEGRKLPIAIVSRALADK
LNV-ND-AVLMLKFSQ-E--GGKVIKMHF------------------KTTIEDGLDENTVKISSDLLGEKIG
ELQAEAIAMKSKAFQLTLDDSTSR-RFVGMKIGDEIDA-VIIDLK----GKLVVKGGSDNSGFPMRKDLPGA
VKKKLLL-SGPPGYHPE-RNGEKR-RKMVRGNTIDE--------SFVQINTILVQ------------
>Desulfurococcales-archaeon-3/1-219
-------------MPEFKLVISDPTP--ASPAIKVKVVGDEKIALNKE-----QKEGRRLPVAELSKALAEK
LGV-DESSAITLKFAL-E--GGKVVKLHF------------------KALAKEGTEENVIRVPQDILTEKVG
EMEAEAEAFKSKAFQLILDDSTSR-RFIGMKIGDEIDG-VIVGLS----GKLRIKGGSDSSGFPMRPDIPGP
VKKRILL-SSPPGFHPR-SRGERR-RKIVRGNTIDE--------SIVQINAVLVREKGAEKK-----
>Fervidicoccus-sp/1-218
-------------MPEFKLVISDPAP--TTPPIKVKVVGDDKIALSKE-----QKEGRKLPIAEIPRSLAEK
LNL-FD-GVIVLKFGK-E--GDKKVKLHL------------------KAIVKEGIEENTVRIPQDLLAEKVG
ETEAEAEASRSKAFQLILDEDTSR-KLIGMRIGEEIDA-TIVGLN----GKLVIKGGSDNSGFPMRPELPGP
VKKKLLL-SGPPGYHPR-KRGERR-RKMVRGNTIDD--------SIVQVNVVLVREKGAENK-----
>Fervidicoccus-fontis-1/1-218
-------------MPEFKLVISDPAP--TTPPIKVKVVGDDKIALSKE-----QKEGRKLPIAEIPKSLAEK
LNL-FD-GVIVLKFGK-E--GDKKVKLHL------------------KAIVKEGIEENTVRIPQDLLAEKVG
ETEAEAEASRSKAFQLILDEDTSR-KLIGMRIGEEIDA-TIVGLN----GKLVIKGGSDNSGFPMRPELPGP
VKKKLLL-SGPPGYHPR-KRGERR-RKMVRGNTIDD--------SIVQVNVVLVREKGAENK-----
>Ignicoccus-hospitalis-(strain-KIN4/I-/-DSM-18386-/-JCM-14125)/1-236
MPNVARPVRFEVAKLEFKVVVNDPEAEPRPLGVKVKVVGKEDIPFDKE---AELDRRTRLPVARVNARLLEA
AKA-EYKIITIRRKVK-E--GDEVKKKTVHV----------------VAAVDENVPEGEVWINKDLAVNVFG
EESFEGEVFRTKAFQITIEGENAR-KFIGKRIGETVPA-SILGIETLKGLQLEIRGGSDESGFPMRPDIPGP
VKKRALL-SGPPGFWPR-EKGERR-RKTVRGNTISE--------DIVQINTKIVKQ-----------
>Ignicoccus-islandicus-DSM-13165/1-224
------------MALEFKIVVNDPKAEPHPRGHKVHVKGVDEIPFSKE---EEIDQGTRLPVAKANPKLLEA
LNA-EYSIVTVRLLKK-E--GDEKKKITAHF----------------VVEADENVPENEIWANTEFLSTRFG
ENEFDGEAFRTKAFQITLKGEQAR-QFVGKKYKDLVPA-SVLGIKTLKGKFLEIRGGSDESGFPMRPDIPGP
VKKRVLL-SGPPGFHPR-EHGERR-RKTVRGNTITE--------DYVQINTKIVEG-----------
>Ignicoccus-pacificus-DSM-13166/1-224
------------MALEFKVVVNDPEAEPKPRGVKVKVVGKDDIPFDKE---AELDRGTRLPVARVNPKLLEA
VKA-DYNIITIRVYKN-E--EGKRKKVTAHF----------------FAEADENVPENEVWASSEFLNARFN
ETEFEADAFRTKAFQITVTGNDAR-VFLGKRIKDKVPA-GVLGIKTLKGKFLMITGGSDDSGFPMRPDIPGP
VKKKALL-SGPPGFHPR-EKGERR-RKTVRGNTISE--------DIVQINTKLVSQ-----------
>Pyrodictiaceae-archaeon/1-224
-------------MVEFKIVVGDPRSHALDPIVKVKAKGLPDINLSAE-----EKERKRLPVCKASRKLLEK
LRA-ELGIITLRFRKD-D----KKVNITCRA------------------VIDDNVPEDEVHLSLELIGEKIG
AEEAEAEAFRAKTWQVTVTSPQAD-QLIGLKIGDAFDG-NIVGLPP--GFKLEIRGGSDNSGFPMHPAIQGP
GKKRVLL-SGPPGFHPR-EKGERR-RKTVRGNTIGP--------EIVQINTMIVYPKEFKPVYAQ--
>Pyrodictium-sp-2/1-224
-------------MVEFKIVVGDPRSHALDPIVKVKAKGLPDINLSAE-----EKERKRLPVCKASRKLLEK
LRA-ELGIITLRFRKD-D----KKVNITCRA------------------VIDDNVPEDEVHLSLELIGEKIG
AEEAEAEAFRAKTWQITVTSPQAD-QLIGLKIGDAFDG-SIVGLPP--GFKLEIRGGSDNSGFPMHPAIQGP
GKKRVLL-SGPPGFHPR-EKGERR-RKTVRGNTIGP--------EIVQINTMIVYPKEFKPVYAQ--
>Desulfurococcus-sp/1-216
-------------MPDFKVVVSDPEAPKNERVIRVKIEGDSEVEFTDR-----MKEGFELPVIKTNSKTASE
IDA-VHGVATLRIRRP-D--TGDKVKITGRI------------------VVDDSVPDYVVKVNSELLIDKTG
QGEIEGEVFRARAWQVRVSGEKAT-PFVGLKIGDYVDG-SIIGLK---GVKLVVTGGSDSSGIPMRPDVPGP
VKKRIIL-STPPGFHPR-EEGESR-RKIIRGNTIAP--------DTVQINVKISYK-----------
>Thermosphaera-aggregans-2/1-217
-------------MPDFKIVVNDPEAPKNRKTVKVKVVGDAEVPFTDQ-----MKDKFELPVIRVGRKLLEE
LNA-VHGVATIRMRRP-D--TGDKIKITGRL------------------EPADNVPENTVLVNSEFLINLSG
NTELEGEIFRASAWQVRVNDERTA-SLVGLKIGDEVDG-SIIGLR---NVKLRITGGSDISGFPMRPDIQGP
VKKKALL-SGPPGFYPE-RNGERR-RKMIRGDTIAP--------DIVQVNTVIVYPK----------
>Thermosphaera-aggregans-(strain-DSM-11486-/-M11TL)/1-217
-------------MPDFKIVVNDPEAPKKRKVVKVKVVGDAEVPFTDE-----MKDKFELPVIRVGRRLLEE
LNA-VHGVVTIRMRRP-D--TGDKIKITGRL------------------EPADNVPENTVLVNSEFLINLSG
NTELEGEVFRASAWQIRVNDERAT-SLVGLKIGDEVDG-SIIGLR---NVKLKITGGSDISGFPMRPDIQGP
VKKRALL-SGPPGFHPE-KNGERR-RRMIRGNTIAP--------DIVQVNTVIVYPK----------
>Desulfurococcaceae-archaeon-7/1-216
-------------MPDYKVVICDPEAPREMKVIRVKVVGDPDIPFTDR-----MKEQLELPLVKINSKLFNE
LGA-KYGVVIIRMKRP-D--TGDRVKIACKV------------------TVDDSMPEDTVKIALAKLIDLTG
AQELEGEIFRAPAWQIRINDERTK-AFLGLKIGDQISG-DVVGLK---GVKLVITGGSDISGFPIRPDIPGP
VKKRALL-SGPPGFHPR-ENGERR-RKMVRGNTIAP--------DTVQINTKIVYE-----------
>Desulfurococcaceae-archaeon-1/1-216
-------------MPDFKIVISDPEAPKKLKTVKVKVQGDPDIPFTDK-----MKEQLELPVIKLNSKLLGE
LEA-QHGIVVVRMRRP-D--TGDKVKMVGKV------------------VIDDGVPEGTVKVSLAKLIDLTG
TQELDGEVFRAPAWQIRVNDDRTN-SFLGLKIGDEVSG-EVLGLK---NVKLVITGGSDISGFPMRPDIPGP
VKKRALV-SRPPGFHPK-EEGERR-RKTTRGNTIAS--------DIVQINTKIKYE-----------
>Desulfurococcaceae-archaeon-11/1-216
-------------MPDFKIVVNDPEAYKSLKVVKVKVVGDGDIPFTDK-----VKEQFELPVAKVNSKLYSE
LGA-VYGVVVVRMRRP-D--TGDKVKLTCRL------------------EVDDRVPENTVKVSLTRLIDLTG
THELDGEVFRAPAWQIRVSDERTS-AFLGLKIGDEVSG-EVIGLK---NVKLVITGGSDIGGFPMRPDIPGP
VKKRALL-SAPPGFHPR-EDGERR-RKTVRGNTIAP--------DITQINTKIKRI-----------
>Thermoprotei-archaeon-36/1-217
-------------MADFKIVISDPKAPKEEVVIKVKVVGDPEIEYTDK-----IKEGFELPILKMNSKTAEK
IKA-IHGVATIRIYKP-E--TKDKVKITGKI------------------VIDDNIPENEVRVSANQLINTVG
TNEIEGELFRARAWQIRINDDRTK-RIIGLRIGDSFDG-SLVGLK---NVSLVIRGGTDNSGFPMRPDIHGG
VKKRVLL-SGPPGFHPR-EKGERR-RKMIRGNMITE--------DIVQINTVIKYEQ----------
>Staphylothermus-marinus-1/1-217
-------------MADFKIVINDPEAPKIEKVFRVKVIGDPSVEYSDK-----MKEKYELPIIKVNEKLSNE
LQL-KHGVATIKMIKP-G--TNERVKITGRV------------------IVDNNIPENEVHVNYDLLVNSIG
VNEVEGEIVRSRAWQIRVSGDRAR-SFIGLKIGDRISG-ELIGLK---NVELEIRGGSDNSGFPMRPDIPGG
VKKRVLL-SNPPGFHPR-KRGERRRRKIVRGNTITE--------DIVQINTVIIYK-----------
>Staphylothermus-marinus-2/1-215
-------------MPDFKIVVSDPQAYREMKIVKVKVVGDSSVDYNDK-----MKDGFELPLIKANEKLLNE
LKP-VHGVVTIRMVKP-G--TTDKVKITGRL------------------IVDNNIQDGEVHVNYELLVNKTG
VSELEGYIFRSPSWQIRVNDERTR-SLIGLKIGDVFDG-SVIGLK---NVKLRICGGSDNSGLPMRPDLPGG
VKVRLLL-SGPPGFHPT-RRGERR-KKTVRGNTITV--------DMVQINTRIIY------------
>Staphylothermus-marinus-3/1-215
-------------MPDFKIVVSDPQAYREMKIVKVKVVGDSSVDYNDK-----MKDGFELPLIKANEKLLNE
LKP-VHGVVTIRMVKP-G--TTDKVKITGRL------------------IVDNNIQDGEAHVNYELLVNKTG
VSELEGYIFRSPSWQIRVNDERTR-SLIGLKIGDVFDG-SVIGLK---NVKLRICGGSDNSGLPMRPDLPGG
VKVRLLL-SGPPGFHPT-RRGERR-KKTVRGNTITV--------DMVQINTRIIY------------
>Caldisphaera-sp-2/1-233
--------MPAEERPPLRVVISDPRAGNKAVNVKVKGVDDEELKLNESMKKTKEQERKELPKAKVGKKLFEE
LKLNEVGILTLSIKKE-----GGKANVPLKAIQSDNVPENEVWISSELLG---ELAGSNEAEAK--------
-------AFRAKAWQLAV-PEDIMIRISGLEIGDEFDG-SLLG---FDNLRFKIRGGSDATGFPMHPGVPGA
VRKKVL-LSEPPGFHPEK-DGERR-KKTVRGRMIPDPRAERRKTALAQLNVEISYS-----------
>uncultured-Acidilobus-sp.-JCHS/1-206
-------MPRREERPPLRIVISDPTGGKLQLKVKVKGVDDESLEYKDTMKKTKEQERYELPLAKLSPALVEK
LSLGPVGVVTLSVRME-----GSKVNVPLKVIPDQSVPEGELWVHSKLLA---EISGGQEVEGV--------
-------IYKTKAWQIAV-PDEIAIRLAGLEIGDEFDG-TIIG---MPGVTLRITGGTDASGFPMHPGVPGS
TRRKVL-LSGPPGFHPTR-DGERR-KKT---------------------------------------
