# Supplementary material for: Structures of Saccharolobus solfataricus initiation complexes with leaderless mRNAs highlight archaeal features and eukaryotic proximity
Source: Nat Commun. 2025 Jan 2;16:348. doi: 10.1038/s41467-024-55718-5 (PMC11698992; doi:10.1038/s41467-024-55718-5)
Supplement: Supplementary file 6 — Source Data [file 41467_2024_55718_MOESM6_ESM.xlsx]

## Sheet: Figure 1a
Figure 1a
	model-SD-mRNA
		Lane 1	Lane 2	Lane 3	Lane 4
		1.38	6.36	9.55	12.03
		0.46	7.49	13.51	16.05
			11.0	15.0	14.2
			7.2	17.8	15.7
	Ss-EF1A-like mRNA
		Lane 1	Lane 2	Lane 3	Lane 4
		1.5	2.6	7.7	10.5
		1.6	2.1	8.3	9.7
		0.4	2	9.5	9.5
	Ss-aIF2ß mRNA
		Lane 1	Lane 2	Lane 3	Lane 4
		0.95	1.23	4.19	4.66
		0.91	1.12	5.25	3.19
		1.0	0.67	7.08	5.54
	Ss-MAP lmRNA
		Lane 1	Lane 2	Lane 3	Lane 4
		0	0.75	6.63	3.63
		0.47	1.09	4.01	3.06
		0.64	0.94	3.5	2.74
		0.25	1.56	6.77	2.3

## Sheet: Figure 1b
Figure 1b
	Ss-aIF2ß-OH	Ss-aIF2ß-P	Ss-aIF2ß-3P
	6.5	92.72	155.78
	24.9	113.09	108.97
	31.98	94.18	109.9
	Ss-MAP-OH	Ss-MAP-P
	36.5	91.7
	43.3	127.9
	46.6	80.4

## Sheet: Figure 1c
Figure 1c
	model-SD mRNA
		Ss-eS26 (µM)	0	0.038	0.075	0.15	0.3	0.6	1.2
			15.8	15.9	16.6	17.1	7.6	0.9	0.0
			24.2	20.1	23.6	19.0	13.0	0.0	0.0
			13.2	13.8	10.8	7.7	6.4	4.7	3.2
			13.4	14.3	13.8	15.8	16.8	5.4	0.0
	Ss-EF1A-like mRNA
		Ss-eS26 (µM)	0	0.038	0.075	0.15	0.3	0.6	1.2
			9.3	8.3	9.5	10.4	9.0	2.9	3.0
			9.0	9.0	9.4	9.4	8.5	2.9	2.4

## Sheet: Figure 4
Figure 4
Sequence alignments aS33
>Saccharolobus-solfataricus/1-72
------------------MEM----LKIKLSSG---REVEINDDTIAVLNEYVRTQMTLEELSKRLGLSGWE
EAYELIKQVPAWVMWSPLPIYK-KLA----------------------------------------------
-----------------------------
>Sulfolobaceae/1-72
------------------MEM----LKIKLSSG---REVEINDDVIAVLNEYVRTQMTLEELSKRLGLSGWE
EAYELIKQVPAWVMWSPLPIYK-KLA----------------------------------------------
-----------------------------
>unclassified-Sulfolobus/1-72
------------------MEM----LKIKLASG---REVEINDDVIAVLNEYVRTQMTLEELSKRLGLSGWE
EAYELIKQVPAWVMWSPLPIYK-KLT----------------------------------------------
-----------------------------
>Sulfolobus-islandicus/1-72
------------------MEM----LKIKLSSG---REVEISDDVIAVLNEYVRTQMTLEELSKRLGLSGWE
EAYELIKQVPAWVMWSPLPIYK-KLA----------------------------------------------
-----------------------------
>Saccharolobus-sp./1-72
------------------MDP----IKVKLSTG---REIEINDDVIAVLNEYVRTQITLEELAKRLGLSGWE
EAYELIKLVPAWIMWTPLPIYK-KLA----------------------------------------------
-----------------------------
>Saccharolobus-caldissimus/1-72
------------------MDP----IKVKLSTG---REIEINDDVISVLNEYVRTQITLEELAKRLGLSGWE
EAYELIKLVPAWIMWTPLPIYK-KLV----------------------------------------------
-----------------------------
>Sulfolobus-sp.-F1/1-72
------------------MEP----IKVKLSSG---REVEINDDIVTILNEYVRTQITLEELAKRIGLSGWE
EAYELIKTVPAWIMWTPLPVYK-KLV----------------------------------------------
-----------------------------
>Sulfolobaceae-archaeon/1-80
------------------MSEQTSYMKIKLSTG---KEVDINDDAVKILNEYVRTQMTLEELAKNLGLSGWE
EAYELIKQVPAWIMWTPLPILK-KMISSGS------------------------------------------
-----------------------------
>Sulfuracidifex-metallicus/1-72
------------------MEN----LKVKLSSG---REVEVNEDTVTILNEYVRTQITLEDLTRKLGLASWE
EAYELVKQVPAWVMWTPIPIYK-RTS----------------------------------------------
-----------------------------
>Sulfurisphaera-tokodaii/1-73
------------------MDQ----IKIKLSSG---REVILDDEAIRALNEYVRTQLTLEQLAKRLGLSGWE
EAYELVKQVPAWVMWTPLPIYK-KLKV---------------------------------------------
-----------------------------
>Sulfolobus-sp.-S-194/1-73
------------------MDQ----IKIKLSSG---REVILDDEAIRALNEYVRTQLTLEQLAKRLGLSGWE
EAYELVKQVPAWIMWTPLPIYK-KLKV---------------------------------------------
-----------------------------
>Sulfurisphaera-ohwakuensis/1-73
------------------MDQ----IKIKLSSG---REVILDDEAIRALNEYVRTQLTLEQLAKRLGLSGWE
EAYELAKQVPAWVMWTPLPIYK-KLKV---------------------------------------------
-----------------------------
>Candidatus-Aramenus-sulfurataquae/1-72
------------------MEN----LKIKLSTG---KEVEINDDVVAVLNKYVRTQITLEQLARDLGLSGWE
EAYELIKEVPSWVMWTPLPMYK-RLS----------------------------------------------
-----------------------------
>Acidianus-infernus/1-71
------------------MEP----IKIKLSTG---REVEINDDTVKILNKYVRTQMTLEELAKELGLNGWE
EAYDLIKQVPAWVMWYPETIYK-RS-----------------------------------------------
-----------------------------
>Sulfolobus-sp./1-73
------------------MEQ----LKIKLSTG---REVTIDEETIKALNEYVRTQMTLEQLAKRIGLSGWE
EAYELIKQVPVHVMWTPLPIYK-KIKS---------------------------------------------
-----------------------------
>Sulfuracidifex-tepidarius/1-71
------------------MES----FKVKLSSG---REVEINEEAVTVLNEYVRTQITLEEMTRRLGLTSWE
EAYELIKQVPAWVMWTPISIYK-RT-----------------------------------------------
-----------------------------
>Acidianus/1-71
------------------MEP----IKIKLSTG---REVEINDDTVKILNKYVRTQMTLEELAKELGLNGWE
EAYDLIKQVPAWIMWYPETIYK-RS-----------------------------------------------
-----------------------------
>Acidianus-sp./1-71
------------------MEP----IKIKLSTG---REVEINDDAVKILNKYVRTQMTLEELAKELGLNGWE
EAYDLIKQVPAWIMWYPETIYK-RS-----------------------------------------------
-----------------------------
>Acidianus-sp.-HS-5/1-71
------------------MDP----IKIKLSSG---REVEINDDAVKVLNKYVRTQITLEELAKDLGLSGWE
EAYDLIKQVSAWIMWYPETIYK-RS-----------------------------------------------
-----------------------------
>Acidianus-brierleyi/1-72
------------------MEP----IKVKLTSG---REVEINDDAIRLLNKYVRTQITLEQLARDLGLAGWE
EAYELIKSVPSWVMWTPISIYK-RLA----------------------------------------------
-----------------------------
>Stygiolobus-sp./1-74
------------------MEP----IKIKLSTG---REVILDEDAIKVLNEYVRTQMTLEQLAKRLNLANWE
EAYELVKQVPAFVMWTPLPILK-KLKQT--------------------------------------------
-----------------------------
>Acidianus-sulfidivorans/1-72
------------------MDP----IKIKLSTG---KEVEINNDNIRILNRYVRTQMTLEELASQLGLAGWE
EAYELVNQLPAWIMWYPDVIYK-RSI----------------------------------------------
-----------------------------
>Sulfolobus-acidocaldarius/1-73
------------------MEP----IRVKLSTG---REVIVDENAIRVLNEYVRTQMTLEQLARRLGLTSWE
EAYELVKQIPSYVMWTPVSIYS-KQVQ---------------------------------------------
-----------------------------
>Sulfodiicoccus-acidiphilus/1-76
------------------MEA----LKVKLSSG---RELEINEDVVAILNKYVRTMMTLEELARELSLATWE
EAYELINQIPAWLMWVPLSIQK-KEPTPQS------------------------------------------
-----------------------------
>Acidianus-manzaensis/1-72
------------------MDP----IKIKLSSG---KEVEINNENVRILNRYVRTQLTLEDLATQLGLSGWE
EAYELINQLPTWIMWYPDSIYK-RSV----------------------------------------------
-----------------------------
>Metallosphaera-hakonensis/1-72
------------------MEP----IKVKLSTG---KEITIDDNTVSVLNRYARTLLTLEGVAKELNLSGWE
EAYELIKAVPSWILWTPLEIYK-RSS----------------------------------------------
-----------------------------
>Sulfolobus-sp.-SCGC-AB-777_G06/1-78
------------------MEP----LKITLSSG---REIIIDENAVKILNEYVRTQMTLEQLAKKLNLTGWE
EAYDLIKQLPSHIMWTPISILS-KMSNSTKGS----------------------------------------
-----------------------------
>Stygiolobus-caldivivus/1-76
------------------MEP----IKITLSSG---REIVIDENGVKVLNEYVRTQMTLEQLAKKLNLTGWE
EAYDLIKQLPPYIMWTPISILS-KMGNNKA------------------------------------------
-----------------------------
>Stygiolobus-azoricus/1-78
------------------MEP----IKITLSSG---REIIIDENAVKILNEYVRTQMTLEQLAKKLNLTGWE
EAYDLIKQLPSHIMWTPISILN-KMSNSTKGG----------------------------------------
-----------------------------
>Metallosphaera-yellowstonensis/1-72
------------------MDN----IKVKLSTG---KEIEVNEDVVRILNKYARTQLTLEGLAAELNLSSWE
EAYELVKVVPSWVMWTPLQVMR-RAK----------------------------------------------
-----------------------------
>Metallosphaera-tengchongensis/1-71
------------------MET----IKVKLSSG---KEISIDENAVAILNKYARTMLTLEELARELNLASWE
EAYELINSVPSWILWTPLEIYK-RS-----------------------------------------------
-----------------------------
>Metallosphaera-javensis-(ex-Hofmann-et-al.-2022)/1-72
------------------MET----IKVKLSTG---KEVTIDENAVSVLNRYARTLLTLEGVAKELNLAGWE
EAYELIKAVPSWVLWTPLEIYK-RSA----------------------------------------------
-----------------------------
>Metallosphaera-sedula/1-72
------------------MEP----IKVKLSTG---KEVVIDENAVSVLNRYARTLLTLDGVAKELNLTGWE
EAYELIKAVPSWVLWTPLEIYK-RSG----------------------------------------------
-----------------------------
>Metallosphaera/1-72
------------------MEP----IKVKLSTG---KEIVIDENAVSVLNRYARTLLTLDGVAKELNLTGWE
EAYELIKAVPSWVLWTPLEIYK-RSG----------------------------------------------
-----------------------------
>Sulfolobales-archaeon/1-72
------------------MDV----QKIVLSTG---REVVLDEHAIRVLNKYVRTQMTLEELAKELGLAGWE
EAYELVLKVPSYVMWIPYVMQK-HLA----------------------------------------------
-----------------------------
>Metallosphaera-cuprina/1-72
------------------MEP----LKVKLSSG---KEIVIDENVITVLNKYARTLLTLEGVAKEINLSGWE
EAYDLIKSVPSWVLWTPLEMQK-RSG----------------------------------------------
-----------------------------
>Sulfolobales-archaeon-SCGC-AB-777_K20/1-72
------------------MDV----QKIVLSTG---REIVLDEHAIRVLNKYVRTQMTLEELAKELGLAGWE
EAYEVVLKVPSYVMWIPYVMQK-HLA----------------------------------------------
-----------------------------
>Thermoprotei-archaeon/1-81
ME--CKE------------------LVVRVGD----KEIEINEDVITILNKYARTEFSLEKLAQELGLSSWD
EAYEFVKRVPSWIMWVPAPLWKYVRKKLCQSTT---------------------------------------
-----------------------------
>Sulfolobales-archaeon-HS-7/1-71
------------------MEYS----KVKIGD----KEIELNEEVISTLNEYVRTQMTLDELAKKLNLAGWE
EAYQLIVNTESWLFWTPLSLQR-KTK----------------------------------------------
-----------------------------
>Candidatus-Bathyarchaeota-archaeon/1-94
----------MSGAEAVEREGE---LVLRIKG----KEIAITEEVLEVLQEYVRTGMRLEELARRLGLSGWM
EAFELVKAIPAWILWTPPPFLK-RQLGASGGREARAEGSS--------------------------------
-----------------------------
>Desulfurococcales-archaeon/1-83
-------MPE----------T-V--FKVKAGD----KEIEINEEILAVLQRYVKTNMTLEELAKRLGLDGWE
EAYDFIKNVPAWILWIQPTLWK-TLKAMKSVKEE--------IG----------------------------
-----------------------------
>Desulfurococcales-archaeon-ex4484_42/1-80
--------------------MCE--LVIKLSNG---KEVVINEDTLAVIYKYIRSEYTLEALARDLGLESWE
EAYDFVKRLPAWLAWTPSSFFE-YTKKKLCGEKG--------------------------------------
-----------------------------
>Desulfurococcales-archaeon-ex4484_204/1-82
--------------------MCE--LVIRLSSG---KEIPINEDTLAIIYKYIRSEFMLESLARDLGLENWE
EAYEFIKKLPSWIAWTPSSFFE-YTKRKICSEEV-------------KE-----------------------
-----------------------------
>Ignisphaera-sp./1-88
MT-TCIK------------------YVIKVGD----KEVEIDDKVVKILNTYVRTEMSLEQLAEALGLNGWS
EAYEFVKKIPAWIAWTPAILWR-REMEKCEGAD---------EIKIVKI-----------------------
-----------------------------
>Thermogladius-sp./1-89
-------MSE----------EAV--FVVKVGG----KEVEVNEKTLSVLREYLKAPMGLDELARKLGLESWE
EAYELIKAIPAWILWTPPSLWK-SRVKWYLEKQG--------GSSEHRG-----------------------
-----------------------------
>Thermoproteota-archaeon/1-88
MA-TCEK------------------FVILVGD----KEIEIDDSIVKLLNEYVRTEMSLEQLAEKLGLDSWI
EAYEFVKKIPSWIMWVPPTLWK-KELEKCREAE---------EIKVIKI-----------------------
-----------------------------
>Desulfurococcaceae-archaeon/1-88
MS-ACKK------------------YVIKVGE----KEIEIDERVVKILNTYVRTEMSLEKLAEELGLDGWS
EAYEFVKKVPAWIAWTPAILWK-REMEKCENAT---------ELKIVKI-----------------------
-----------------------------
>Fervidicoccus-fontis/1-79
MSETKNKVRS------------I--SVVKVKD----REIPIDERLLKVLRKYVYTQMTLEELAKEIGLNGWE
EAYEFVKNAPAWLMWTPFTLWE-VTE----------------------------------------------
-----------------------------
>Thermogladius-calderae-1633/1-94
--MGVYGMSE----------EVV--FVVKVGG----KEVEINENTLAVLRDYLKAPMSLDELARKLGLESWE
EAYELIKAVPAWVLWTPPSMWN-SRVKWYLQKQG--------GVNEHPS-----------------------
-----------------------------
>Desulfurococcus-mucosus/1-84
-------MS----------GERV--YVVKVGE----KEIPIDEKTLSILHEYVKTPMGLEELAEKLGLEGWE
EAYEFIKSVPAWILWTPPSLWT-HRRKWIESKNQ--------AG----------------------------
-----------------------------
>Candidatus-Culexarchaeum-yellowstonense/1-88
MS-TCRK------------------YVIKIGE----KDIEIDEKVVKILNTYVRTEMNLEKLAEELGLDGWS
EAYEFVKKVPAWIAWTPAILWK-REMEKCENAS---------EIRIIKF-----------------------
-----------------------------
>Fervidicoccaceae-archaeon/1-76
---MAMKDRG------------I--ASIKIGD----KEIVIDAKLLTVLKRYVSTEMTLEDLARELGLNGWE
EAYELVKKIPAWIMWTPFTMWE-VTE----------------------------------------------
-----------------------------
>Desulfurococcaceae-archaeon-MEX13E-LK6-19/1-86
-------MSE---------EVK---YVVKVGE----KEIEINEETLKIIRQYLHTPMSLEELAEKLGLDSWD
EAYEFIKKVPAWIIWTPPSLWK-YRIKWIKEKEA--------SQEA--------------------------
-----------------------------
>Fervidicoccus-sp./1-79
MSEVKSKKRP------------I--EIIKLSD----MEIPINEDLLKILRKYVLTQMTLEELARELGLGSWE
KAYEFVKSVPAWLIWTPFTMWE-ITE----------------------------------------------
-----------------------------
>Desulfurococcus-amylolyticus/1-86
-------MS----------SELV--YVVKVGD----KEVVIDEKTLEVLQEYVKTPMGLEELAEKLGLESWE
EAYEFIKAVPAWILWTPVSLWR-HRKKWTQGKIQ--------GQQA--------------------------
-----------------------------
>Zestosphaera-tikiterensis/1-81
--------------------MCE--LVVKLSNG---KEIPITEEVLAVMYKYVRSIYTLEELARDLGLENWE
EAYDFVKRFPAWVAWTPSSLFN-YMKRRLCVGES-------------Q------------------------
-----------------------------
>Acidilobus-sp./1-78
-------MER---------------PKIKVGD----REIELTDEVLEVLRKYVKTSMTLEQLAAELGLNGWE
EAYELIKKVPAWLLRTYTYVIK-GVANQGG--EA--------K-----------------------------
-----------------------------
>Desulfurococcus-sp./1-88
-------MS----------GEPV--YVVRVGG----KEIVIDEKTLSVLQEYIKTPMGLEDLADKLGLEGWE
EAYEFIKAIPAWVLWTQPSLWK-YRKKWIEAKLK--------AGSSSS------------------------
-----------------------------
>Thermosphaera-aggregans/1-84
-------MS----------GAAE--YVVKVRD----KEIVIDEKVLAVLREYLKTPMGLEELAEKLGLEGWE
EAYEFIKAIPAWILWTPPSMWK-YRKEWIARSKP--------TQ----------------------------
-----------------------------
>Acidilobaceae-archaeon/1-74
M-----K--------------------IALKD----REIEINEETLAVLRRYKRTEMTLEQLAAALGLSSWE
EAYELVKKVPLWVLDVEPSMWK-AILKKA----------------EGS------------------------
-----------------------------
>Ignisphaera-aggregans/1-88
MT-TCEK------------------YVIVVGD----KEIEIDESVVKILNHYARTEMSLEQLAEHLGLDSWM
EAYEFVKKVPAWILWVPPTLWK-REMEKCKQAD---------EIKIIKI-----------------------
-----------------------------
>uncultured-Acidilobus-sp.-MG/1-78
-------MER---------------PKIKVGD----REIELTDEVLEVLRKYVKTSMTLEQLAAELGLNGWE
EAYDLIKRVPAWLLRTYTYVIK-GAANQGG--EA--------K-----------------------------
-----------------------------
>Ignisphaera-aggregans-DSM-17230/1-88
MS-ICYK------------------YIVKVGE----KEIEIDDKVVKILNVYAKTDMSLEKLAEELGLESWE
EAYEFVKKVPSWIIWTPSLLWK-RELEKCSSAK---------DVKIVKL-----------------------
-----------------------------
>uncultured-Acidilobus-sp.-CIS/1-78
-------MER---------------PKVKVGD----REIELTDEVLEVLRKYVKTSMTLEQLAAELGLNGWE
EAYDLIKRVPAWLLRTYTYVIK-GAANQGG--EA--------K-----------------------------
-----------------------------
>Acidilobus-sp.-SCGC-AC-742_M05/1-78
-------MER---------------PKVKVGD----REIELTDEVLEVLRKYVKTSMTLEQLAAELGLNGWE
EAYDLIKKVPAWLLRTYTYVIK-GAANQGG--EA--------K-----------------------------
-----------------------------
>Ignisphaera-sp.-4213-co/1-88
MS-VCKK------------------YVVRVGE----KEIEIDEKVVKILNIYVRTEMNLEKLAEELGLDGWA
EAYEFVKKIPAWIAWTPSILWQ-REMEKCEKAS---------EVKIVKI-----------------------
-----------------------------
>Caldisphaera-lagunensis/1-71
-------MSS------------E--NIIKVGG----KQIEINDEVLLKVRKYVNTEMNLDELSKELGLDGWE
EAYEFIKKIPAWMLRKYSKSLN-KK-----------------------------------------------
-----------------------------
>Staphylothermus-marinus/1-83
-------MAE---------KSPK--YVVRVGD----KEIEINEETLEIIKEYLHRPMSLDELADKLNLESWE
EAYEFIKKVPAWIIWTPPALWK-YRSEWISRKT---------Q-----------------------------
-----------------------------
>Caldisphaera-sp./1-71
-------MSS---------------NIIRVGN----KQIEINDEVLLKIRKYANTEMTLDELSKQLGLDGWE
EAYEFVKKVPAWLLRSYSKSLV-KGS----------------------------------------------
-----------------------------
>Pyrodictium-sp./1-83
-------MNE---------KCRR--YVVTVGD----KEIFLSPGVIEVLQEYIHRPMSLEELAEKLGLESWE
EAYEFIKRVPAWIMWTPVSLWR-IRLKEEG----------CLTE----------------------------
-----------------------------
>Thermosphaera-sp./1-84
-------MS----------SATE--YVVKVGD----KEIVIDEKVLTVLREYLKTPMGLEELAEKLGLESWE
EAYEFIKAIPAWILWTPPSMWK-YRKEWIARSNS--------SQ----------------------------
-----------------------------
>Desulfurococcaceae-archaeon-AG1/1-91
MSSLCDP------------------IYVEVGG----KRIEVNEDIVRILNNYVKMEYSLERLAQDLGLESWE
QAYEFVKKVPAWIMWISPTIFS-LERQRCGSGKK--------PESSEQEA----------------------
-----------------------------
>Hyperthermus-butylicus/1-93
-------MSE---------KCRE--YIVVVGD----KQIFLTPDVLEIVHRYIHRPMSLEELARSLGLDGWE
EAYEFIKRIPAWIMWMPVSLWR-LRLEKEG----------CLEFFE---SARSQGEQ---------------
-----------------------------
>Staphylothermus-hellenicus/1-83
-------MAE---------EAPK--YVVRVGD----KEIEINEETLEIIREYLHRPMSLDELADKLDLESWE
EAYEFIKKIPAWIIWTPPALWR-YRTEWISRRK---------Q-----------------------------
-----------------------------
>Caldisphaeraceae-archaeon/1-64
-------MEK---------------YRIKVGN----KEIEINDEVLEKIKKYANTEMTLDELAKELSLDGWE
EAYEFIKGIPAWLLRSYS------------------------------------------------------
-----------------------------
>Acidilobus-sp.-7A/1-65
-------MER---------------PKVKVGD----KELELTNEIIKVLRKYVKTNMTLEELASELSLNGWE
EAYDLIKSVPAWLLRDYTA-----------------------------------------------------
-----------------------------
>Staphylothermus-sp./1-86
-------MAE---------ETPQ--YVVRVGE----KEIVIDEKTLEIIREYLHRPMSLDELAEKLGLESWE
EAYEFIKKVPAWIIWTPPSLWK-YRAGWIKRRE---------EAKE--------------------------
-----------------------------
>Pyrofollis-japonicus/1-94
MA------SE---------KCKE--YIVTIGE----KQIFITPQILEIVHEYLHRPMSLEELAKRLGLETWE
EAYEFIKRIPAWIMWMPVNLWR-LRLEKEG----------CLELFEGESSEEGK------------------
-----------------------------
>Pyrolobus-fumarii/1-102
M------------------ECKR--YFVKVGD----REIEITPDVLEIIHEYIHRPMSLEELASKLGLDSWE
DAYIFIKRIPGWLMWMPVSLWR-YHYKKCGFEYVPQTPPETVEAPS--SEGGESAEA---------------
-----------------------------
>Desulfurococcales-archaeon-ex4484_58/1-90
MVFGVKELSK---------EKPV--YVVRVRD----KEITLDEGTLNIVREYLHRPMGLDELADKLGLDGWE
EAYEFLKKIPAWIIWTPPSLWK-YRIAWLEKKE------------A--------------------------
-----------------------------
>Pyrodictium-delaneyi/1-94
-------MSE---------KCRE--YIIPVGE----KQIFITPQILEVIHEYLHRPMGLEELAKKLGLETWE
EAYEFIKRVPAWIMWMPINMWR-MRLEKEG----------CLELFE--SSSETAGEA---------------
-----------------------------
>Pyrodictium-abyssi/1-93
-------MSE---------KCRE--YIIPVGE----KQIFITPQVLEVIHEYLHRPMGLEELARKLGLESWE
EAYEFIKRVPAWIMWMPINMWR-MRLEKEG----------CLELFE--TS-ESAAEA---------------
-----------------------------
>Ignicoccus-pacificus-DSM-13166/1-95
-------MSEE--------TGIR--LVVKIGEGENAKEVELTEEVLRVVRKYLHTEYSLEKLAEDLGLDGWE
EAYEFVKKMPAWLVWTPPTLLR-YKMRMLEEKI---------KSGQLVIE----------------------
-----------------------------
>Pyrodictium-occultum/1-96
-------MSE---------KCRE--YIIPVGE----KQVFITPQVLEVIHEYLHRPMGLEELARKLGLESWE
EAYEFIKRIPAWIMWMPINMWR-MRLEREG----------CLELFEGGSGEEASGSS---------------
-----------------------------
>Acidilobus-saccharovorans-345-15/1-70
--MLGGYMER---------------PKVKIDD----KEIELTDEVIKLLRKYVKTNMTLEQLASELSLNGWE
EAYELVKNVPSWLLRNYTG-----------------------------------------------------
-----------------------------
>TACK-group-archaeon/1-138
------------------MSISLP-LEIQVGD----KKVIVDENVHAILREYVKTGMGIDELAEKLGFDNWS
EAYELLKQVPAWLLWLPPSVVK-SSVAQA---VQQPKGEAETEKKEEKTEKK--------RRTTRRKAQKQE
EQKSEAAEKENQPQEQANEDQKPAEKPAA
>Ignicoccus-hospitalis/1-95
-------MAED--------EGIV--LVVRIGEGENAKEIELTEEVLRKVRVYLRTEYSLEKLAEELGLDGWE
EAYEFVKKMPAWLVWIPPTLLR-YKMKMIEEKL---------KNNELQLK----------------------
-----------------------------
>Aeropyrum-sp./1-85
--------MA----------SEL--FRVKAGD----KEIIIDEKVLEVLRRYRTTEMSLEQLASALNLDSWE
EAYEFVKNVPAWILSIEPSQWK-TMSKMRAVREE--------MASK--------------------------
-----------------------------
>Candidatus-Marsarchaeota-G1-archaeon-OSP_D/1-101
--------------------------MIKIGET----EIQVNEELYRIIHEHYKSGETLDALADKLGLSGWE
EAFKLIQALPQWVLWFTPTQLEEHLKGAETKHKTQRRGR-RKKVEEQKQEETSAPSTENK------------
-----------------------------
>Aeropyrum-pernix/1-87
-------MSE----------AGV--FKVTVGE----KEIVIDEKILEILRRYRTTEMSLDQLAAALGLDSWE
EAYEFVKNIPAWILSIEPSQWK-TMSRMKGVKEE--------MAVEK-------------------------
-----------------------------
>Ignicoccus-islandicus/1-95
-------MAEE--------GGIT--LVVRIGEGENAKEIELTEEVLRKIRVYLHTEMSLEQLANELGLESWE
EAYEFVKKMPAWLGRVPPTLLR-YKLRMLEEKV---------KKGEITLK----------------------
-----------------------------
>Aeropyrum-camini/1-87
-------MSE----------EGV--FKVSVGD----KEIVIDEKILEILRRYRTTEMSLDQLAAALSLESWE
EAYEFVKNIPAWILSIEPSQWK-TMSRMKGVREE--------MAVEK-------------------------
-----------------------------
Sequence alignments aS34
>Saccharolobus-solfataricus/1-72
--------------------MS-IKNRGSNAYGHLGWLTVYCRICNRKLIIGTDI---------LYKCPKCE
K-KYSAYFCEADKRG-LKGKCPYCGTELVPIL------------
>Sulfolobaceae/1-72
--------------------MS-IKNRGSNAYGHLGWLTVYCRICNRKLVIGTDI---------IYKCPKCE
K-KYSAYFCEADKRG-LKGKCPYCGTELVPIL------------
>Saccharolobus/1-72
--------------------MS-IRIRGSNAYGHLGWLTVYCRICNRKLIIGTDI---------IYKCPKCE
K-KYSAYFCEADKRG-VKGKCPYCGTELVPVL------------
>unclassified-Sulfolobus/1-72
--------------------MS-IRIKGSNSYGHLGWLTVYCRICNRKLVIGTDI---------VYKCPKCE
K-KYSAYFCEADKRG-LKGKCPYCGTELVQVI------------
>Sulfuracidifex-metallicus/1-72
--------------------MS-LRNKGSNAYGHVGWLTVKCRICDRHLLIGTDV---------VYKCPKCE
K-KYNAYFCEADKRG-LKGKCPYCGTELVPVL------------
>Acidianus-hospitalis/1-72
--------------------MS-VRIRGANAYGHLGWFQVYCRICNRKLTIGVDI---------VYKCPKCE
K-KYKAYFCEADKRG-LKGKCPYCGSELVPVI------------
>Acidianus-ambivalens/1-72
--------------------MS-VRIRGTNAYGHLGWFQVYCRICNRKLTIGVDV---------VYKCPKCE
K-KYKAYFCEADKRG-LKGKCPYCGSELVPVI------------
>Acidianus-infernus/1-72
--------------------MS-IKIRGTNAYGHLGWFQVYCKICNRKLTIGVDV---------VYKCPKCE
K-KYKAYFCEADKRG-LKGKCPYCGSELVPVI------------
>Acidianus-sp./1-72
--------------------MS-VKIRGTNAYGHLGWFQVYCRICNRKLSIGIDV---------VYKCPKCE
K-KYKAYFCEADKRG-LKGKCPYCGSELVPVI------------
>Sulfuracidifex-tepidarius/1-72
--------------------MS-LRNKGSNAYGHVGWLTVKCIICNRSLLIGTDV---------VYKCPKCE
K-KYKAYFCEADKRG-LKGKCPYCGSELVPML------------
>Acidianus-manzaensis/1-72
--------------------MS-IRIKGSNAYGHVGWFEVYCRICNRKLKIGTDI---------VYKCPKCE
K-KYKAYFCEADKRT-LKGKCPYCGSELVPVL------------
>Acidianus-sp.-HS-5/1-72
--------------------MS-VRIKGSNAYGHLGWFQVYCRICNRKLTIGVDV---------VYKCPKCE
K-KYKAYFCEADKRR-LKGKCPYCGSELVPVI------------
>Candidatus-Aramenus-sulfurataquae/1-72
--------------------MS-IRTRGINSYGHMGWFTVKCRICNRSLKIGVDV---------IYKCPKCE
K-KYKAYFCEADKRG-LKGKCPYCGTELVPVI------------
>Stygiolobus-sp./1-72
--------------------MS-IKIRGSNAYGHSGWFTVYCRICNRKLKIGTDL---------VYKCPKCE
K-KYNAYFCEADARG-LKYKCPYCGSELVSVL------------
>Sulfurisphaera/1-72
--------------------MS-IRIRGSNAYGHSGWFTVYCRICNRKLKIGTDL---------VYKCPKCE
K-KYNAFFCEADARG-LKWKCPYCSTELVPVI------------
>Sulfolobus-sp.-S-194/1-72
--------------------MS-IRIRGSNAYGHSGWFTVYCRICNRKLKIGTDL---------VYKCPKCE
K-KYNAFFCEADARG-LKWKCPYCSTELVPAI------------
>Sulfolobaceae-archaeon/1-72
--------------------MS-LKLKGTNGYGHFGWFEVHCRICNRTLRIGTDL---------VYKCPKCE
K-KYEAYFCEADKRG-LKGKCPYCGTELVPVP------------
>Acidianus-sulfidivorans/1-72
--------------------MS-IRIKGSNAYGHIGWFEVYCRICNRKLKIGTDL---------VYKCPKCE
K-KYKAYFCEADKRT-LKGKCPYCGSELVLVV------------
>Sulfolobus-acidocaldarius/1-72
--------------------MS-IRLRGSNSYGHSGWFTVYCRICNRKIRIGTDL---------VYKCPKCE
K-KYNAFFCEADARG-LKKKCPYCGTELVSAI------------
>Sulfolobales-archaeon/1-72
--------------------MS-VRIRGSNAYGHLGWITKYCRICNRKLKVGIDV---------VYKCPKCE
K-VYNAYFCEADARG-LHHKCPYCGTELVPVA------------
>Stygiolobus-caldivivus/1-72
--------------------MS-IKGRGSTAYGHIGWVQVYCRICNRKLRMGTDI---------VYKCPKCE
K-KYRAYFCEADARG-LKYKCPYCGSELVQPV------------
>Stygiolobus-azoricus/1-72
--------------------MS-IKGRGSTAYGHIGWVQVYCRICNRKLKMGTDI---------VYKCPKCE
K-KYRAYFCEADARG-LKYRCPYCGSELVQTV------------
>Acidianus-brierleyi/1-72
--------------------MS-LRTKGIDAYGHMGWFTVHCRICNRSLRIGIDV---------VYKCPKCE
K-KYNAYFCEADKRT-LKGKCPYCGSDLVPVI------------
>Sulfolobus-sp./1-72
--------------------MS-VRIKGSNAYGHLGWITKYCRICNRKLKVGIDV---------VYKCPKCE
K-VYNAYFCEADARG-LHYKCPYCGTELVPVA------------
>Metallosphaera-javensis-(ex-Sakai-et-al.-2022)/1-72
--------------------MS-LRLKGTNAYGHLGWFEVYCSICDRTLRLGIDV---------VYKCPKCE
K-KYKAYFCEADKRG-LKGRCPYCNTELVPAV------------
>Metallosphaera/1-72
--------------------MS-LRLKGTNAYGHLGWFEVYCSICDRTLRLGIDV---------VYKCPKCE
K-KYRAYFCEADKRG-LKGRCPYCNTELVPAV------------
>Metallosphaera-cuprina/1-72
--------------------MS-LRLKGTNAYGHLGWFEVKCTICNRTLRIGIDV---------VYKCPKCE
K-KYKAYFCEADKRG-VKGKCPYCNTELVPAI------------
>Metallosphaera-javensis-(ex-Hofmann-et-al.-2022)/1-72
--------------------MS-LRLKGTNAYGHLGWFEVYCSICDRTLRLGIDV---------VYKCPKCE
K-KYRAYFCEADKRS-LKGRCPYCNTELVPAV------------
>Metallosphaera-hakonensis/1-72
--------------------MS-LRLKGTNAYGHLGWFEVSCSICNRTLKLGIDV---------VFKCPKCE
K-KYRAFFCEADKRG-LKGKCPYCNTELVPAV------------
>Metallosphaera-tengchongensis/1-72
--------------------MS-LRLKGTNSYGHLGWFEVYCSICHRTLKLGIDV---------VFKCPKCE
R-KYKAYFCEADKRG-VKGKCPYCNTELVPAV------------
>Acidianus/1-72
--------------------MS-LKAKGSEAYGHLGWFQVKCRICATTLTVGIEV---------VYKCPKCE
K-KYNAYFCEADKRT-LKGKCPYCGTELVTAI------------
>Metallosphaera-yellowstonensis/1-72
--------------------MS-LRLKGTNAYGHIGWFEVYCIICHTTLRLGSDI---------VFKCPKCE
K-KYKAYFCEADKRG-VKGRCPYCNTELIPAV------------
>Sulfodiicoccus-acidiphilus/1-72
--------------------MS-LRIKGTNSHGSLGWFEVNCRICNTTLRIGTDL---------VYVCPKDE
K-RYHAYFCEACKRG-VKGKCPYCSTELVTVI------------
>Thermoprotei-archaeon/1-71
---------------------M-LSPRGSNAAGHRGWYTVKCRICARKLYIGSDV---------VYYCPKCH
I-KYSTYFCEAHSRK-LHRRCPYCGTELKLYL------------
>Ignisphaera-sp./1-71
---------------------M-LKPRGTNAAGHKGWYEVKCRICSKKMYIGDDA---------VYYCPKCN
T-KFEAYFCEAHVRK-LHGRCPYCGSELKLFV------------
>Ignisphaera-aggregans-DSM-17230/1-81
------------MCNIRVVSKV-LRPRGTNASGHRGWYEVKCRICAKKMYIGDDI---------IYHCPKCA
Q-KYNAYFCLADAKR-LHMRCPYCSSELTLVLQ-----------
>Sulfolobales-archaeon-HS-7/1-71
--------------------MS-IRMKGTNAYGHSGWLTHKCVICSRSIRVGGTI---------IYTCPKDA
E-KLRAYFCEADARN-VKYKCPFCGEQLITI-------------
>Desulfurococcales-archaeon/1-73
--------------------M--VSLMGTNAGGHLGWVTKRCKICNRKLIVGKDV---------VYICPKCS
KIRGDICFCPGDHKV-LHGKCPYCGSELIPVLS-----------
>uncultured-Acidilobus-sp.-MG/1-86
--------------------MTIGKIRGTNAMGHLGWITVRCRVCGRLLDLSGQKPGS-RKFEVVYACPKCA
AK-LGAYFCSADARS-LKYRCPFCGSELVPVTPVI-----TE--
>uncultured-Acidilobus-sp.-CIS/1-86
--------------------MTIGKIRGTNAMGHLGWITVRCRVCGRLLDLSGQKPGS-RKFEVVYACPKCA
TK-LGAYFCSADARS-LKYRCPFCGSELVPVTPVI-----TE--
>Acidilobus-sp./1-86
--------------------MTIGKLRGTNAMGHLGWITVRCRVCGRLLDLSGQKPGS-RKFEVVYACPKCA
AK-LGAYFCSADARS-LKYRCPFCGSELVPVTPVI-----TE--
>Thermoproteota-archaeon/1-71
---------------------M-LKPRGTNASGHKGWYEVKCRICARKLYIGENT---------VYYCPKCY
E-QYEAWFCEAHARK-LHYRCPYCGTELKLFL------------
>Desulfurococcales-archaeon-ex4484_42/1-68
--------------------------MGTNAGGHLGWIQKRCAICNRKLIVGKDR---------VYQCPRCV
KLGIPAYFCEADYRV-VHGRCPYCRTELKPIV------------
>uncultured-Acidilobus-sp.-OSP8/1-86
--------------------MTIGKIRGTNAMGHLGWITVRCRVCGRLLDLSGQKPGS-RKFEVVYACPKCA
AK-LGAYFCSADARS-LKYRCPFCGSELAPVTPVI-----TE--
>Hyperthermus-butylicus/1-84
--------------------MSTAGLKGINAVGHLGWVEVKCRICARKLDVTLDI---------IYACSYCK
DK-YEAYFCPADARR-LHYRCPFCGRELQPITPWI-IQQRRRQM
>Pyrodictium-sp./1-89
M-----GVK-----------VSTAGLKGVNASGHAGWIEVKCRICALKMDVTTDP---------VYVCPACM
EK-YEAYFCPADARR-LHHRCPFCGRELVPYMQALELLQQSSRR
>Zestosphaera-tikiterensis/1-71
----------------------MGILKGVTAGGHLGWATKRCVVCNRKMVVGKDV---------VYVCPKCG
K-GTKIYVCAGDYKA-LQGKCPYCGTPLTPVV------------
>Fervidicoccus-sp./1-77
--------------------MSVGKAKGINTHGHLGWVTKRCRICGKLMDVTRQI---------VYKCPNCE
KK-YGAYFCEADAKI-LHYKCPYCKGQLVLFTE-------KGK-
>Desulfurococcaceae-archaeon/1-70
--------------------M--AKLIGSNAGGNLGWVIKYCRICNRKLVVGVNA---------IYVCPKCT
PT-LNTYYCLAEYKR-LHGKCPYCRSDLTPI-------------
>Pyrodictiaceae-archaeon/1-85
--------------------MSTAGLKGINVSGHAGWIEVKCRICALKMDLTTDT---------VYVCPACM
EK-YEAYFCPADARR-LHHRCPFCGRELIPYMQALELLQQSSRK
>Pyrodictium-occultum/1-81
--------------------MSTAGLKGINAVGHRGWVEVKCRICAKKLDITLDI---------VYVCPHCR
DR-YGAYFCAADAKR-LHYRCPFCGRELQPITPWI-AQKRR---
>Pyrofollis-japonicus/1-85
--------------------MSTAGLKGINAVGHKGWVTVKCRICAKKLDLTLDV---------VYVCPYCK
DR-YDAYFCAADAKR-LHYKCPFCGRQLEPITPWLRAQQPRRRI
>Pyrodictium-delaneyi/1-81
--------------------MSTSGLKGINAVGHRGWVEVKCRICAKKLDITLDI---------VYACQHCR
DR-YDAYFCTADARR-LHYRCPFCGRELQPITPWI-AQKRR---
>Fervidicoccus-fontis/1-77
--------------------MSVGKVKGINTHGHLGWVMKKCRICGKHLDVTRNI---------VYKCPNCE
KK-YDAYFCESDAKV-LHYRCPYCHGQLVLFSE-------KPG-
>Pyrolobus-fumarii/1-80
--------------------MSTAGLKGINAFGHLGWITRKCRICALKIDITRDL---------HYVCTHCK
DK-YDAYFCPADAKR-LHYRCPFCGRELVPVNAAL--YQPR---
>Ignisphaera-sp.-4213-co/1-74
---------------------M-LKPRGCNASGHRGWYEVKCAICAKKLYLGDDI---------VYQCPKCG
P-KYNLYYCQADAKR-LHMKCSFCGSDLVLVVYST---------
>Pyrodictium-abyssi/1-81
--------------------MSTSGLKGINAVGHKGWVEVKCRICAKKLDVTLDI---------VYVCQHCR
DR-YDAYFCTADARR-VHYRCPFCGRELQPITPWI-AQKRR---
>Acidilobales-archaeon/1-71
--------------------M--VSLVGVNASGHEGWIRFYCIICHKKMLVGNEP---------IYYCPKCA
QTRG-AYFCLADYKK-VKGKCPFCDTELQLYL------------
>Aeropyrum-sp./1-88
--------------------MTLGLDQGTNAMGHEGWTRVRCRVCATYMDITGQPPGG-RKIDLVYACPKCA
RD-YNAYFCRADARS-LKYRCPFCGSELVVISPVT-----TTQL
>Aeropyrum/1-88
--------------------MTLGLDRGTNAMGHEGWTRVRCRVCGTYLDITGQPPGG-RSITLVYACPRCA
KD-YGAYFCRADARS-LKYRCPFCGSELVVISPVT-----TTQV
>Acidilobus-sp.-7A/1-86
--------------------MTVGKMRGVNAMGTLGWTTVRCRICGRLLDLSGQRPGS-RRFEPVYMCPKCA
KT-LDAYFCAADARS-LKYRCPFCGSELVLATPVI-----TE--
>Acidilobus-saccharovorans-345-15/1-91
MEPE----T-----------MTVGKVRGVNAMGTLGWTTVRCRVCGRLLDLSGQRPGS-RRFEAVYMCPKCA
KT-LDAYFCAADARS-LKYRCPFCGSELVLATPVI-----NE--
>Acidilobus-saccharovorans/1-86
--------------------MTVGKVRGVNAMGTLGWTTVRCRVCGRLLDLSGQRPGS-RRFEAVYMCPKCA
KT-LDAYFCAADARS-LKYRCPFCGSELVLATPVI-----NE--
>Ignicoccus-hospitalis/1-77
--------------------MSYGGMYGVNAQGHKGWITVRCAIHARYADVSKEP---------VYKCPKCT
P-KYNVYFCAEEYRE-LGGRCPYCRTKLVPVISLNE--------
>Caldisphaera-sp./1-86
--------------------MTIGLARGVNALGHVGWITVRCRICGRYLDLSGQKPGA-RHEEVVYACPKCM
KT-LEAYFCAADAKK-LGYRCPYCGTQLTIVTPLI-----KE--
>Caldisphaeraceae-archaeon/1-86
--------------------MTIGLAKGINASGHVGWVTVRCRICGRYMDLSGQKPGS-RHEEVVYMCPKCS
KT-VEAYFCAADAKR-LGYRCPYCGSQLVLASPLV-----EE--
>Caldisphaera-lagunensis/1-86
--------------------MTIGLAKGANSMGHVGWITVRCRICGRYLDLSGQKPNA-RHEEVVYACPKCA
KT-LNVYFCAADAKR-LRYHCPYCGSQLTVVSPLI-----EG--
>Ignicoccus-pacificus-DSM-13166/1-77
--------------------MSYGGVYGVNAQGHKGWVTVRCAIHARYADVSKEP---------VYKCPKCT
P-KLNVYFCAEEYKE-LGGRCPYCRSQLVPVIKFSE--------
>Aeropyrum-pernix/1-77
-------------------------------MGHEGWTRVRCRVCGTYLDITGQPPGG-RSITLVYACPRCA
KD-YGAYFCRADARS-LKYRCPFCGSELVVISPVT-----TTQV
>Thermogladius-calderae/1-89
--------------------MTVGLLRGAEKSGHKGWTTVYCAICNKKLDLFAAYDTK-----DVFYCPTCV
SKGRDAYFCSADARR-LHYRCPYCGGELKPYFPLEETFRQQRP-
>Euryarchaeota-archaeon/1-79
--------------------MTIGLLKGVNKAGHKGWTTVKCSICNRDLDLFKAVETG-----EVYYCPRCV
ANGREAYFCEAHARN-VHFKCPYCGTELKPYYG-----------
>Ignicoccus-islandicus/1-77
--------------------MSYGGVYGVNAQGHKGWVTVRCAITARYADVTKEP---------VYECPKCT
P-KLGVYFCADEYKK-LGGRCPYCHSQLKPVITPIE--------
>Staphylothermus-sp./1-79
--------------------MTIGLLKGVNKAGHKGWTTVKCAICNKDLDLFKAVETG-----EVYYCPRCV
ANGREAYFCEAHARN-VHFKCPYCGTELKPYYG-----------
>Desulfurococcaceae-archaeon-MEX13E-LK6-19/1-73
--------------------MTIGLLKGINAPGHKGWTTVKCSICNKKIDLFDAIDTG-----EAYYCPKC-
----GAFFCAADAKR-LKYKCPYDRTELQPYY------------
>Desulfurococcales-archaeon-ex4484_217_1/1-73
--------------------MSLGSIAGASAMGHRGWITAKCYICAKKLNIVKDT---------IYYCPKCH
SKGFKILYCDADAKR-LHYKCPFDGFELKLY-------------
>Desulfurococcus-amylolyticus/1-79
--------------------MTIGLLKGVNRSGHKGWTTEKCAICGTTLDFVQGYDLK-----NIYYCPKCV
SQKLNAYFCAADART-LHYKCPYCKSELKPYYA-----------
>Thermogladius-sp./1-89
--------------------MTIGLLKGVEKPGHKGWTTVRCAICNKELDLFQAYETK-----DVFYCPTCV
SKGREAYFCSAHARG-LHYRCPYCGGELKPYFPLEESYRQQRP-
>Acidilobaceae-archaeon/1-85
--------------------MTVGLAKGYNAMGHLGWVEKRCRVCGRWVDLTGGIAKA--KKTLAYYCPNCS
HL-HESYFCHACARK-TKYTCPYCGTKLVLLTPLA-----EA--
>Thermosphaera-sp./1-79
--------------------MTTGLLRGANKTGHKGWTTEKCIMCSTTLDFYQGYELK-----NIYYCPKCL
SKGISAYFCAADARK-VHYKCPYCKSELKPYFE-----------
>Staphylothermus-marinus/1-79
--------------------MTIGLLKGVNKSGHKGWTTVKCSICHKDIDLFKAVDTG-----DAYYCPKCL
ANGREAFFCAADAKR-LHYRCPYCGGELKPYYL-----------
>Staphylothermus-hellenicus/1-79
--------------------MTIGLLKGVNKSGHKGWTTVKCAICHKDIDLFKAVDTG-----DAYYCPRCL
ANGREAFFCAADAKR-LHYKCPYCGGELKPYYL-----------
>Desulfurococcales-archaeon-ex4484_58/1-79
--------------------MTIGLFKGVNKAGHPGWTRVKCAICNRDLDLFRAVDEK-----NVYYCEECV
RKGRNAYFCDAHARN-LHFRCPYCRNELKPYYS-----------
>Desulfurococcus-sp./1-79
--------------------MTVGLLKGVNKPGHRGWVTEKCAICGTVLDFVNGYEAK-----NIYYCPRCV
EQGLKAYFCSADARR-LHYKCPYCKGELKPFYS-----------
>Desulfurococcus-mucosus/1-79
--------------------MTIGLLKGVNKSGHKGWTTEKCAICGTTLDFVSGYEAK-----NIYYCPRCV
SQGLKAYFCSADARV-LHYKCPYCKGELKPYYA-----------
>Thermosphaera-aggregans/1-80
--------------------MTSGLIKGVNKPGHKGWTTEKCIICKTNIDLYEAYEGN-----NAYYCPKCL
SQGVKAYFCSADARR-VHYKCPYCKSELKPYYPI----------
Alignment S6e with domain 2
>Metallosphaera-yellowstonensis-MK1/1-218
-------MKGDRYLPDYKLVISDPGTK-NAEPLKVKVKAVDSIQQDTE-----EKDNRVLPLCRINQKTKER
LGA-DK-FLTIEITKQ-E--GDKRVKVKIHC----------------VIEESQDVPEGEVHVGKH-VAEKLG
GEEVEALAYRTKAFQIAVDQGK-L-NIMGYKIGDTFDL-VVRNVP----LKLKITGGSDNTGFSMRPDVQGA
AKRKLLL-SSPPGFVPR-EDGEKR-RKIVRGNVVST--------ELVQINCIVVR------------
>Metallosphaera-tengchongensis/1-212
-------------MADFKIVVSDPATK-TTNVVKVKVKLVETVQQEEG-----EKEGKALPICLVNPKTKES
LGA-GE-FITVEKEKQ-E--GDKKIKLKVHF----------------VAKESADVPLGEIHASKG-LAEKFG
AEEFEASAYRTKSFQLNVDQSK-L-SAVGLKIGDNITL-SFSNIT----LKLLIRGGSDNTGFPMRPDVQGA
AKKRLLL-VGPPGYVPE-EKGERA-RKVVRGNIVSP--------EIIQINCVIVR------------
>Metallosphaera-cuprina-(strain-Ar-4)/1-212
-------------MADFKLVISDPLSK-KVTPVKVKVRLIDTVEAEEG-----EKEARTLPLCMVNPKTKEK
LGA-DQ-FVTVEIQKQ-E--GDKKVKVKVHF----------------LAKESTEVPENEIHASKS-LAEKFG
MEEFDAIAYRTKAFQLNVDQNK-L-NLVGSKIGDKFNI-GIKGIN----LTLAITGGSDNTGFPMRPDVQGA
AKRRVLL-TAPPGFVPE-EDGEKR-RKVVRGNVVSI--------ETVQLNCIIVR------------
>Metallosphaera-sedula-(strain-ATCC-51363-/-DSM-5348-/-JCM-9185-/-NBRC-15509-/-TH2)/1-212
-------------MADFKIVISDPASK-KVVPAKVKVKLVDNVQSEEG-----EKEGRTLPVCLVNPKTKEK
LGA-DQ-FITVEIQKQ-E--GDKKVKVKVHF----------------IARESAEVPEGEIHASKG-LTEKFG
AEEFEAVAYRTKSFQLNVDQGQ-V-NLVGSKIGDNFTL-SVGGIA----LNLAITGGSDNTGFPMRPDVQGA
AKRRILL-AGPPGFIPT-EDGERR-RKIVRGNVISA--------ENVQINCVIVR------------
>Metallosphaera-sedula/1-212
-------------MADFKIVISDPASK-KVVPAKVKVKLVDNVQSEEG-----EKEGRTLPVCLVNPKTKEK
LGA-DQ-FITVEIQKQ-E--GDKKVKVKVHF----------------IARESAEVPEGEIHASKG-LTEKFG
AEEFEAVAYRTKSFQLNVDQGQ-V-NLVGSKIGDNFTL-SVGGIA----LNLAITGGSDNTGFPMRPDVQGA
AKRRILL-AGPPGFIPT-EDGERR-RKIVRGNVISA--------ENVQINCVIVR------------
>Metallosphaera-prunae/1-212
-------------MADFKIVISDPASK-KVVPAKVKVKLVDNVQSEEG-----EKEGRTLPVCLVNPKTKEK
LGA-DQ-FITVEIQKQ-E--GDKKVKVKVHF----------------IARESAEVPEGEIHASKG-LTEKFG
AEEFEAVAYRTKSFQLNVDQGQ-V-NLVGSKIGDNFTL-SVGGIA----LNLAITGGSDNTGFPMRPDVQGA
AKRRILL-AGPPGFIPT-EDGERR-RKIVRGNVISA--------ENVQINCVIVR------------
>Metallosphaera-hakonensis-JCM-8857-=-DSM-7519/1-212
-------------MADFKIVISDPASK-KVTMMRIKVKLTDTVQSEEG-----EKEGRTLPVCLINPKTKEK
LGA-DQ-FITVEIKKQ-E--GDKKVKIKVHF----------------LVKDSAEVPEGEILASKT-LAEKFG
SEEFEAIAYRTKSFQISVDQNQ-L-NLIGSKIGDNFTV-SIGGTV----LKLIINGGSDNTGFPMRPDVQGA
AKRRILL-AGPPGFIPS-ENGEKR-RKVVRGNVVSP--------ESVQINCLIVR------------
>Sulfuracidifex-tepidarius/1-212
-------------MPDFKLVISDPSST-SLKIENVKVKVSDKIQAQNG-----EKEGKTLPIAKLNEKTKQN
LNV-DL-FITLEITKQ-E--GDKVSKVKSHF----------------KVETDSSVPDNEVWIGQE-ASEKFG
SQEFEAKAYRTRAFQLTVDQNK-S-SLIGRKIGEVVDF-GALGIP----LKLKITGGSDNSGFAMRPDVGGG
VKKRLLI-SGPPGYHPE-EDGERR-RKTVRGNLVVQ--------DVVQVNTVILR------------
>Sulfuracidifex-metallicus-DSM-6482-=-JCM-9184/1-212
-------------MPDFKLVISDPSST-SSKVENVKVKVSDKVQAQSG-----EKEGKNLPIAKMNEKIKQS
LNA-DM-FVTLEIIKQ-E--GDKLSKIKTHF----------------RIEVDSMVPDNEIWISQE-ASEKYG
ASEFEAKAYRTKAFQLTIDQNK-S-SLIGRKIGDVVEL-GTLGVP----LKLKITGGSDNSGFPMRPDVGGG
VKKRLLI-SGPPGYHPE-EDGERR-RKTVRGNMVVQ--------ELVQVNAIILR------------
>Sulfolobales-archaeon-SCGC-AB-777_J03/1-213
-------------MPDFKLVISDTQTK-EPKVVTVKVKVSEKVESVKG-----EKEGRALPIALINQKTKEA
LGL-DQ-FLTIETVKQ-E--GDKKQKVKTHL----------------LVKVSNEVPENEVWVSQT-VGEKHG
GNEFEAKAYRTKAFQLMVSQDKLT-QIIGMRIGEVFET-NVAGVN----LKLKITGGSDNSGFAMRFDVTGP
AKRKLLL-SGPPGFHPY-EDGMRK-KKTVRGNQISA--------EIVQVNTVIVR------------
>Sulfolobales-archaeon-1/1-213
-------------MPDFKLVISDPQTK-EPKVMTVKVKVSEKVESVKG-----EKEGRALPIALINQKTKEA
LGL-DH-FLTIETVKQ-E--GDKKQKVKTHL----------------LVKVSNEVPENEVWVSQT-VGEKHG
GNEFEAKACRTKAFQLTISQDKLS-QTIGMRIGEVFET-NVAGVN----LKLKITGGSDNSGFPMRFDVTGP
AKRRLLL-SGPPGFHPY-EDGMRK-KKTVRGNQISP--------EIVQVNTVIVR------------
>Sulfolobales-archaeon-2/1-213
-------------MPDFKLVISDPQTK-EPKVMTVKVKVSEKVESVKG-----EKEGRALPIALINQKTKEA
LGL-DH-FLTIETVKQ-E--GDKKQKVKTHL----------------LVKVSNEVPENEVWVSQT-VGEKHG
GNEFEAKAYRTKAFQLMVSQDKLS-QTIGMRIGEVFET-NVAGVN----LKLKITGGSDNSGFPMRFDVTGP
AKRRLLL-SGPPGFYPY-EDGMRK-KKTVRGNQISP--------EIVQVNTVIVR------------
>Sulfolobus-acidocaldarius-(strain-ATCC-33909-/-DSM-639-/-JCM-8929-/-NBRC-15157-/-NCIMB-11770)/1-213
-------------MPDFKIVVSDPKTK-EDKKEKLKVKVSDKVKSNQG-----EKEGKAIPLARINDKIKQA
LNL-DD-FLTLEITKQ-E--GDKKVKIKGHF----------------KIEVDNTVPDGEVWISKS-MAEKFG
AEEFEALAYRTRAFQLSLDQSKLP-NLVGTKIGDVIDI-NVSGVN----LKLKITGGSDNSGFSMRFDVGGG
AKRKILV-SGPPGYYPK-EDGLRR-KRTVRGNMITP--------EIVQINTIMIR------------
>Sulfolobus-acidocaldarius/1-213
-------------MPDFKIVVSDPKTK-EDKKEKLKVKVSDKVKSNQG-----EKEGKAIPLARINDKIKQA
LNL-DD-FLTLEITKQ-E--GDKKVKIKGHF----------------KIEVDNTVPDGEVWISKS-MAEKFG
AEEFEALAYRTRAFQLSLDQSKLP-NLVGTKIGDVIDI-NVSGVN----LKLKITGGSDNSGFSMRFDVGGG
AKRKILV-SGPPGYYPK-EDGLRR-KRTVRGNMITP--------EIVQINTIMIR------------
>Sulfolobus-acidocaldarius-Ron12/I/1-213
-------------MPDFKIVVSDPKTK-EDKKEKLKVKVSDKVKSNQG-----EKEGKAIPLARINDKIKQA
LNL-DD-FLTLEITKQ-E--GDKKVKIKGHF----------------KIEVDNTVPDGEVWISKS-MAEKFG
AEEFEALAYRTRAFQLSLDQSKLP-NLVGTKIGDVIDI-NVSGVN----LKLKITGGSDNSGFSMRFDVGGG
AKRKILV-SGPPGYYPK-EDGLRR-KRTVRGNMITP--------EIVQINTIMIR------------
>Sulfolobus-acidocaldarius-N8/1-213
-------------MPDFKIVVSDPKTK-EDKKEKLKVKVSDKVKSNQG-----EKEGKAIPLARINDKIKQA
LNL-DD-FLTLEITKQ-E--GDKKVKIKGHF----------------KIEVDNTVPDGEVWISKS-MAEKFG
AEEFEALAYRTRAFQLSLDQSKLP-NLVGTKIGDVIDI-NVSGVN----LKLKITGGSDNSGFSMRFDVGGG
AKRKILV-SGPPGYYPK-EDGLRR-KRTVRGNMITP--------EIVQINTIMIR------------
>Sulfurisphaera-tokodaii-(strain-DSM-16993-/-JCM-10545-/-NBRC-100140-/-7)/1-213
-------------MPDFKIVISDPQTK-ESKIKKVKVKVSDQIQSIQG-----EKEGKALPIAKINQKLKEE
LGL-DT-LLTLQTIKQ-E--GDKKVKVKTHF----------------KIEIDNNVPSDEVWIAAS-IAEKYG
ANEFEAEAYRTKSFQLSIDQSKLS-NIIGAKIGDVIEL-NVSGIP----LKVKITGGSDNSGFPMRYDVPGG
AKRKLLL-SGPPGFYPE-EDGMRR-KKTVRGNMITQ--------DIVQINTIIIR------------
>Sulfurisphaera-tokodaii/1-213
-------------MPDFKIVISDPQTK-ESKIKKVKVKVSDQIQSIQG-----EKEGKALPIAKINQKLKEE
LGL-DT-LLTLQTIKQ-E--GDKKVKVKTHF----------------KIEIDNNVPSDEVWIAAS-IAEKYG
ANEFEAEAYRTKSFQLSIDQSKLS-NIIGAKIGDVIEL-NVSGIP----LKVKITGGSDNSGFPMRYDVPGG
AKRKLLL-SGPPGFYPE-EDGMRR-KKTVRGNMITQ--------DIVQINTIIIR------------
>Sulfurisphaera-ohwakuensis/1-213
-------------MPDFKIVISDPQTK-EPKIKKVKVKVSDQIQSIQG-----EKEGKALPIAKINQKLKEE
LGL-DT-LLTLQTIKQ-E--GDKKVKVKTHF----------------KIEIDNNVPSDEVWIAAS-IAEKYG
ANEFEAEAYRTKSFQLSIDQSKLS-NIIGAKIGDVIEL-NVSGIP----LKIKITGGSDNSGFPMRYDVPGG
AKRKLLL-SGPPGFYPE-EDGMRR-KKTVRGNMITQ--------DIVQINTIIIR------------
>Sulfolobus-sp.-S-194/1-213
-------------MPDFKIVISDPQTK-EPKIKKVKVKVSDQIQPIQG-----EKEGKALPIAKINQKLKEE
LGL-DN-LLTLQTIKQ-E--GDKKVKVKTHF----------------KIEIDNNVPPDEVWIAAS-IAEKYG
ANEFEAEAYRTKSFQLSIDQSKLS-NIIGAKIGDLIEL-NVSGIP----LKVKITGGSDNSGFPMRYDVPGG
AKRKILL-SGPPGFYPE-EDGMRR-KKTVRGNMITQ--------DIVQINTIIIR------------
>Stygiolobus-caldivivus/1-213
-------------MPDFKIVISDPQTK-EPKEAKVKVKVSEKVQSNQG-----EKDGKAIPIAKISDKIKQD
LGI-DQ-FITLEIEKQ-E--GDKKLKIKGHF----------------KVEIDNSVPQNEVWISQQ-MGEKFG
SNEFEAIAYRTKSFQLSIDQSKIS-SVMSAKIGDIVDI-NISGVP----LKLKITGGSDNSGFPMRFDVQGG
AKRKLLL-SSPPGFHPS-ESGMRK-KKTVRGNMITA--------EIVQINTIIVR------------
>Stygiolobus-azoricus/1-213
-------------MPDFKIVISDPQTK-EPNTAKVKVKVSDTVQVNQG-----EKDGKAIPSAKLNEKTKQD
LGL-DQ-FVTVEIEKQ-E--GDKKLRIKGHF----------------KVEVDNSVPQNEIWISQQ-MGEKFG
ANEFEAIAYRTKAFQVSVDQSKVP-SLIGAKIGDVVDV-NISGVP----LKLKITGGSDNSGFPMRFDFQGG
AKRRLLL-SSPPGFYPT-EDGMRK-KKTVRGNMITA--------EIVQINTILVR------------
>Sulfolobaceae-archaeon/1-213
-------------MPDFKIVVSDPQTK-NVKELKVKVKVSDTIQEQPG-----EKEGKALPLAKLNENTLKA
LGA-DN-LVTLQLNKQ-E--GDKKVKIKVHF----------------RVVVDNSVPDNEIWIDQG-IAEKFG
APEFEAIAYRTKAFQLTVDQSKVS-FLIGMKIGDTFEG-SALGLP----YKLKITGGSDNSGFPMRYDVSGP
AKRKILL-SGPPGFYPD-EDGERR-RKTIRGNTIST--------EVVQINTIIVR------------
>Sulfolobus-sp.-F3/1-213
-------------MPDFKIVISDPQTK-EPKRAKIKVKASDQVKSIAG-----EKEGKALPLAKMSEKTKQA
LNA-DM-LVTLEIEKQ-E--GDKKVKVKGHF----------------KIELDNSVPENEVWISKT-MSEKFG
LDEFEALAYRTKSVQISIDQNKAS-SLIGSKIGDIIDG-SLVGIP----AKLKITGGSDNSGFAMRFDVTGS
AKRKILL-SGPPGFYPE-EDGQRR-RRTVRGNMISQ--------DVVQVNTIIIR------------
>Sulfolobus-sp.-A20/1-213
-------------MPDFKIVISDPQTK-EPKRAKIKVKASDQVKSIAG-----EKEGKALPLAKMSEKTKQA
LNA-DM-LVTLEIEKQ-E--GDKKVKVKGHF----------------KIELDNSVPENEVWISKT-MSEKFG
LDEFEALAYRTKSVQISIDQNKAS-SLIGSKIGDVIDG-SLVGIP----AKLKITGGSDNSGFAMRFDVTGS
AKRKILL-SGPPGFYPE-EDGQRR-RRTVRGNMISQ--------DVVQVNTIIIR------------
>Sulfolobus-sp.-B5/1-213
-------------MPDFKIVISDPQTK-EPKRAKIKVKASDQVKSIAG-----EKEGKALPLAKMSEKTKQA
LNA-DM-LVTLEIEKQ-E--GDKKVKVKGHF----------------KIELDNSVPENEVWISKT-MSEKFG
LDEFEALAYRTKSVQISIDQNKAS-SLIGSKIGDVIDG-SLVGIP----AKLKITGGSDNSGFAMRFDVTGS
AKRKILL-SGPPGFYPE-EDGQRR-RRTVRGNMISQ--------DVVQVNTIIIR------------
>Sulfolobus-sp.-F1/1-213
-------------MPDFKIVISDPQTK-EPKRAKIKVKASDQVKSIAG-----EKEGKALPLAKMSEKTKQA
LNA-DM-LVTLEIEKQ-E--GDKKVKVKGHF----------------KIELDNSVPENEVWISKT-MSEKFG
LDEFEALAYRTKSVQISIDQNKAS-SLIGSKIGDVIDG-SLVGIP----AKLKITGGSDNSGFAMRFDVTGS
AKRKILL-SGPPGFYPE-EDGQRR-RRTVRGNMISQ--------DVVQVNTIIIR------------
>Saccharolobus-solfataricus-(strain-ATCC-35092-/-DSM-1617-/-JCM-11322-/-P2)/1-214
-------------MPDFKIVISDPQSV-EPKRIKVKVKASDQVKSITG-----EKDGKAVPQAKVNEKTKQL
LNV-DT-LLTLEITKQ-E--GDKKVKVKGHF----------------KVDVDNSVPDNEVWISKT-MAEKFG
AEDFEAFAYRTKTLQISVDQNKAT-NLVGLKIGDVFEANQLIGLP----VKLKITGGSDNSGFPMRFDVIGA
AKRKILL-SGPPGFYPN-ENGERR-RKTIRGNTISQ--------EIVQINTIIVR------------
>Saccharolobus-solfataricus/1-214
-------------MPDFKIVISDPQSV-EPKRIKVKVKASDQVKSITG-----EKDGKAVPQAKVNEKTKQL
LNV-DT-LLTLEITKQ-E--GDKKVKVKGHF----------------KVDVDNSVPDNEVWISKT-MAEKFG
AEDFEAFAYRTKTLQISVDQNKAT-NLVGLKIGDVFEANQLIGLP----VKLKITGGSDNSGFPMRFDVIGA
AKRKILL-SGPPGFYPN-ENGERR-RKTIRGNTISQ--------EIVQINTIIVR------------
>Saccharolobus-solfataricus-(strain-98/2)/1-214
-------------MPDFKIVISDPQSV-EPKRIKVKVKASDQVKSITG-----EKDGKAVPQAKVNEKTKQL
LNV-DT-LLTLEITKQ-E--GDKKVKVKGHF----------------KVDVDNSVPDNEVWISKT-MAEKFG
AEDFEAFAYRTKTLQISVDQNKAT-NLVGLKIGDVFEANQLIGLP----VKLKITGGSDNSGFPMRFDVIGA
AKRKILL-SGPPGFYPN-ENGERR-RKTIRGNTISQ--------EIVQINTIIVR------------
>Sulfolobus-sp.-E5-1-F/1-214
-------------MPDFKIVISDPQSV-EPKRIKVKVKANDQVKSIAG-----EKDGKAVPQAKVNENTKQL
LNI-DT-LVTLEITKQ-E--GDKKVKVKGHF----------------KVEVDKNVPDNEVWISKT-MAEKFG
AEDFEAIAYRTKTLQISIDQNKAS-NLIGLKIGDTFEASQLIGLP----VKLKITGGSDNSGFPMRFDVTGA
AKRKILL-SGPPGFYPN-EDGERR-RKTIRGNTISQ--------EIVQINTIIVR------------
>Sulfolobus-sp.-E11-6/1-214
-------------MPDFKIVISDPQSV-EPKRIKVKVKANDQVKSIAG-----EKDGKAVPQAKVNENTKQL
LNI-DT-LVTLEITKQ-E--GDKKVKVKGHF----------------KVEVDKNVPDNEVWISKT-MAEKFG
AEDFEAIAYRTKTLQISIDQNKAS-NLIGLKIGDTFEASQLIGLP----VKLKITGGSDNSGFPMRFDVTGA
AKRKILL-SGPPGFYPN-EDGERR-RKTIRGNTISQ--------EIVQINTIIVR------------
>Saccharolobus-shibatae-B12/1-214
-------------MPDFKIVISDPQSV-EPKRVKVKVKANDQIKSIGG-----EKEGKAVPQAKVNEKTKQL
LNI-DT-LITLEITKQ-E--GDKKVKVKGHF----------------KVEVDNNVPDNEVWISKT-MAEKFG
AEDFEAIAYRTKTLQISIDQNKAT-NLVGLKIGDTFEANQLIGLP----VKLKITGGSDNSGFPMRFDVTGA
AKRKILL-SGPPGFYPN-EDGERR-RKTIRGNTISQ--------EIVQINTIIVR------------
>Saccharolobus-shibatae/1-214
-------------MPDFKIVISDPQSV-EPKRIKVKVKANDQIKSIGG-----EKEGKAVPQAKVNEKTKQL
LNI-DT-LITLEITKQ-E--GDKKVKVKGHF----------------KVEVDNNVPDNEVWISKT-MAEKFG
AEDFEAIAYRTKTLQISIDQNKAT-NLVGLKIGDTFEANQLIGLP----VKLKITGGSDNSGFPMRFDVTGA
AKRKILL-SGPPGFYPN-EDGERR-RKTIRGNTISQ--------EIVQINTIIVR------------
>Sulfolobus-islandicus-(strain-REY15A)/1-214
-------------MPDFKIVISDPQSV-EPKRIKVKVKANDQIKSIAG-----EKEGKAVPQAKVNEKTKQL
LNT-DT-LITLEITKQ-E--GDKKVKVKSHF----------------KVEVDNNVPDNEVWISKT-MAEKFG
AEDFEAIAYRTKTLQISIDQDKAT-NLVGLKIGDTFEANQLIGLP----VKLKITGGSDNSGFPMRFDVTGA
AKRKILL-SGPPGFYPN-EDGERR-RKTIRGNTISQ--------EIVQINTIIVR------------
>Sulfolobus-islandicus-(strain-HVE10/4)/1-214
-------------MPDFKIVISDPQSV-EPKRIKVKVKANDQIKSIAG-----EKEGKAVPQAKVNEKTKQL
LNT-DT-LITLEITKQ-E--GDKKVKVKSHF----------------KVEVDNNVPDNEVWISKT-MAEKFG
AEDFEAIAYRTKTLQISIDQDKAT-NLVGLKIGDTFEANQLIGLP----VKLKITGGSDNSGFPMRFDVTGA
AKRKILL-SGPPGFYPN-EDGERR-RKTIRGNTISQ--------EIVQINTIIVR------------
>Sulfolobus-islandicus-LAL14/1/1-214
-------------MPDFKIVISDPQSV-EPKRIKVKVKANDQIKSIAG-----EKEGKAVPQAKVNEKTKQL
LNT-DT-LITLEITKQ-E--GDKKVKVKSHF----------------KVEVDNNVPDNEVWISKT-MAEKFG
AEDFEAIAYRTKTLQISIDQDKAT-NLVGLKIGDTFEANQLIGLP----VKLKITGGSDNSGFPMRFDVTGA
AKRKILL-SGPPGFYPN-EDGERR-RKTIRGNTISQ--------EIVQINTIIVR------------
>Sulfolobus-islandicus-(strain-L.S.2.15-/-Lassen-#1)/1-214
-------------MPDFKIVISDPQSV-EPKRIKVKVKANDQIKSIAG-----EKEGKAVPQAKVNEKTKQL
LNI-DT-LITLEITKQ-E--GDKKVKVKSHF----------------KVEVDNNVPDNEVWISKT-MAEKFG
AEDFEAIAYRTKTLQISIDQDKAT-NLVGLKIGDTFEANQLIGLP----VKLKITGGSDNSGFPMRFDVTGA
AKRKILL-SGPPGFYPN-EDGERR-RKTIRGNTISQ--------EIVQINTIIVR------------
>Sulfolobus-islandicus-(strain-M.16.27)/1-214
-------------MPDFKIVISDPQSV-EPKRIKVKVKANDQIKSIAG-----EKEGKAVPQAKVNEKTKQL
LNI-DT-LITLEITKQ-E--GDKKVKVKSHF----------------KVEVDNNVPDNEVWISKT-MAEKFG
AEDFEAIAYRTKTLQISIDQDKAT-NLVGLKIGDTFEANQLIGLP----VKLKITGGSDNSGFPMRFDVTGA
AKRKILL-SGPPGFYPN-EDGERR-RKTIRGNTISQ--------EIVQINTIIVR------------
>Sulfolobus-islandicus-(strain-M.16.4-/-Kamchatka-#3)/1-214
-------------MPDFKIVISDPQSV-EPKRIKVKVKANDQIKSIAG-----EKEGKAVPQAKVNEKTKQL
LNI-DT-LITLEITKQ-E--GDKKVKVKSHF----------------KVEVDNNVPDNEVWISKT-MAEKFG
AEDFEAIAYRTKTLQISIDQDKAT-NLVGLKIGDTFEANQLIGLP----VKLKITGGSDNSGFPMRFDVTGA
AKRKILL-SGPPGFYPN-EDGERR-RKTIRGNTISQ--------EIVQINTIIVR------------
>Sulfolobus-islandicus-(strain-Y.N.15.51-/-Yellowstone-#2)/1-214
-------------MPDFKIVISDPQSV-EPKRIKVKVKANDQIKSIAG-----EKEGKAVPQAKVNEKTKQL
LNI-DT-LITLEITKQ-E--GDKKVKVKSHF----------------KVEVDNNVPDNEVWISKT-MAEKFG
AEDFEAIAYRTKTLQISIDQDKAT-NLVGLKIGDTFEANQLIGLP----VKLKITGGSDNSGFPMRFDVTGA
AKRKILL-SGPPGFYPN-EDGERR-RKTIRGNTISQ--------EIVQINTIIVR------------
>Sulfolobus-islandicus-(strain-L.D.8.5-/-Lassen-#2)/1-214
-------------MPDFKIVISDPQSV-EPKRIKVKVKANDQIKSIAG-----EKEGKAVPQAKVNEKTKQL
LNI-DT-LITLEITKQ-E--GDKKVKVKSHF----------------KVEVDNNVPDNEVWISKT-MAEKFG
AEDFEAIAYRTKTLQISIDQDKAT-NLVGLKIGDTFEANQLIGLP----VKLKITGGSDNSGFPMRFDVTGA
AKRKILL-SGPPGFYPN-EDGERR-RKTIRGNTISQ--------EIVQINTIIVR------------
>Sulfolobus-islandicus-(strain-M.14.25-/-Kamchatka-#1)/1-214
-------------MPDFKIVISDPQSV-EPKRIKVKAKANDQIKSIAG-----EKEGKAVPQAKVNEKTKQL
LNI-DT-LITLEITKQ-E--GDKKVKVKSHF----------------KVEVDNNVPDNEVWISKT-MAEKFG
AEDFEAIAYRTKTLQISIDQDKAT-NLVGLKIGDTFEANQLIGLP----VKLKITGGSDNSGFPMRFDVTGA
AKRKILL-SGPPGFYPN-EDGERR-RKTIRGNTISQ--------EIVQINTIIVR------------
>Sulfolobus-islandicus-(strain-Y.G.57.14-/-Yellowstone-#1)/1-214
-------------MPDFKIVISDPQSV-EPKRIKVKAKANDQIKSIAG-----EKEGKAVPQAKVNEKTKQL
LNI-DT-LITLEITKQ-E--GDKKVKVKSHF----------------KVEVDNNVPDNEVWISKT-MAEKFG
AEDFEAIAYRTKTLQISIDQDKAT-NLVGLKIGDTFEANQLIGLP----VKLKITGGSDNSGFPMRFDVTGA
AKRKILL-SGPPGFYPN-EDGERR-RKTIRGNTISQ--------EIVQINTIIVR------------
>Candidatus-Acidianus-copahuensis/1-212
-------------MADFKIVISDPASK-KVKQMKIKAKADESIQSVEG-----EKEGKNVPLGKINSKTKQA
LGV-EN-FVSLSVIRK-E--GDKIVNVKVHL----------------LVQVDENIPDNEIHVNKT-VAEKLG
GDELVVTAYRTKAFQLSLDQSK-L-NLFGIKINDEITL-DISGTS----LKLKVTGGSDNTGFPMRPDVSGP
AKRRILL-SDKPGFIPE-EDGERR-RKTVRGDTISN--------EIVQINAVILR------------
>Acidianus-sp.-RZ1/1-212
-------------MADFKIVISDPDSK-KVKQMKIKAKADESIQSVEG-----EKEGKNVPLGKINSKTKQA
LGV-EN-FVSLSVIRK-E--GDKIVNVKVHL----------------LVQVDENIPDNEIHVNKT-VAEKLG
GDELVVTAYRTKAFQLSLDQSK-L-NLFGIKINDEITL-DISGTS----LKLKVTGGSDNTGFPMRPDVSGP
AKRRILL-SDKPGFIPE-EDGERR-RKTVRGDTISN--------EIVQINAVILR------------
>Acidianus-infernus/1-212
-------------MPDFKIVISDPETK-QLKIMKVKVKVDENVKSIDG-----EKDGKALPIAKLNSKLKQA
LNL-DK-LLTLQIEKQ-E--GDKKVKIKVHF----------------LVQIDDSLPDNEVHISKN-IAEKFG
AEDFEALAYRTKAFQISIDQSK-L-NLFGTKIGDKINL-VISDTP----FTLKITGGSDNTGFAMRPDISGP
AKRRVLV-SGPPGYIPR-EDGERK-RKMLRGDTISN--------EIVQINTVIVR------------
>Acidianus-ambivalens/1-212
-------------MPDFKIVISDPETK-QLKIMKVKVKADENVKSIDG-----EKDGKALPIAKLNSKLKQA
LNL-DK-LLTLQIEKQ-E--GDKKVKIKVHF----------------LVQVDDSLPDNEVHISKN-IAEKFG
AEDFEALAYRTKAFQISIDQSK-L-NLFGTKIGDKINL-VISDTP----FTLKITGGSDNTGFAMRPDISGP
AKRRVLV-SGPPGYIPR-EDGERK-RKMLRGDTISN--------EIVQINTVIVR------------
>Acidianus-hospitalis/1-212
-------------MPDFKIVISDPETK-QLKTMKVKVKADENVKSIDG-----EKDGKALPIAKLNSKLKQA
LNL-DK-LLTLQIEKQ-E--GDKKVKIKVHF----------------LVQVDDSLPDNEVHISKN-IAEKFG
AEDFEALAYRTKAFQISIDQSK-L-NLFGTKIGDKINL-VISDTP----FTLKITGGSDNTGFAMRPDISGP
AKRRVLV-SGPPGYIPR-EDGERK-RKMLRGDTISN--------EIVQINTVIVR------------
>Acidianus-manzaensis/1-212
-------------MPDFKIVISDPETK-KPKQQKVHVKAVDGIQSMEG-----EKDKKALPIAKLNSKLKES
LGL-DN-LITLQIEKQ-E--GDKKNKIKVSF----------------LIQVDDSIPENEVHIGKG-ISEKFG
AEDFEAIAYRTKSFQIAVDQSK-I-NLFGVKIGDTISL-NISGVT----FKLKITGGSDNTGFPMRADISGL
AKRRVLL-SGPPGYHPE-EEGERK-RKMVRGDSLSN--------EIVQVNTVILR------------
>Acidianus-sulfidivorans-JP7/1-212
-------------MPDFKIVISDPQTK-NPKQEKVHVKADESIQSIEG-----EKDRKALPIAKINTKLKES
LGL-DN-LITLQIEKQ-E--GDKKNKIKVTF----------------LIQVDNSIPENEAHISKG-ASEKFG
AEDFEAIAYRTKAFQISVDQAK-L-NLFGVKIGETINL-TISGVN----FKLKITGGSDNTGFPMRADISGL
AKRKVLL-SSPPGYHPK-EEGERK-RKIVRGDTLSN--------EIVQVNTIISR------------
>Acidianus-brierleyi/1-211
-------------MPDFKVVVSDPEVK-NVKQLKVKVKAVDSIPSMEG-----EKENRTLPMAKLSSKLKEQ
LGL-ES-LLTLQVIKQ-E--GDKKNKIKVHF----------------TVQVDDSAGD-YVLISKS-AAEKFG
SEEFEATAYRTKAFQINIDQNK-I-NLLGLKLGDTFTI-NINGIN----FKLKITGGSDNTGFAMRADVLGA
AKRKIFL-AGPPGYKPL-EDGERR-RKIVRGNMISN--------EIVQINSMIIR------------
>Candidatus-Aramenus-sulfurataquae-1/1-211
-------------MPEFKVVISDPESR-NVKEVKVKVKAVDDVPSVEG-----EKEAKALPIAKISQKLKEQ
LNV-DN-LITLQVIRQ-E--GDKKVKVKVHF----------------TVQVDESAGD-AVLISKS-LAEKFG
AEEFEAIAYRTKAFQLNVDQGK-L-NLMGLKIGDTFNL-NINGVN----LKLKITGGSDNSGFPMRPDISGA
VKKKVLL-AGPPGYYPV-EDGGRR-RKTIRGNTLTN--------DIVQVNCVIVR------------
>Candidatus-Aramenus-sulfurataquae-2/1-211
-------------MPEFKVVISDPESR-NVKEVKVKVKAVDDVPSVEG-----EKEAKALPIAKISQKLKEQ
LNV-DN-LITLQVIRQ-E--GDKKVKVKVHF----------------TVQVDESAGD-AVLISKS-LAEKFG
AEEFEAIAYRTKAFQLNVDQGK-L-NLMGLKIGDTFNL-NINGVN----LKLKITGGSDNSGFPMRPDISGA
VKKKVLL-AGPAGYYPV-EDGGRR-RKTIRGNTLTN--------DIVQVNCVIVR------------
>Ignisphaera-aggregans-(strain-DSM-17230-/-JCM-13409-/-AQ1.S1)/1-216
-------------MPEFKLVVSDPRVKQQK-VIPVKVVGLEDLEYSDK-----HKEQRELPKVRVHSGLLKL
LDP-GLGVVVIRIWKNRA--NREKVNLVAIA------------------EEGNVPDIQTVGVPIGFMREKLG
ATEALGEIFTASSFQIVVGGDIAA-RLIGLKIGDRIDG-RIIGLK---GVMLEIRGGSDLAGFPMRVDISGS
VKKYILL-SKGPGFRPK-EEGERR-RKLVRGNTISD--------DIVQINAVVIPT-----------
>Ignisphaera-aggregans-9/1-218
-------------MPDFKIVISDPSIKKVR-VVPVKVVGVPDLPYSEN-----HKEQREFVQCKANPKLIEM
LNP-ELGVVIIRIWKNRA--NKEKVNIAAKV------------------VEDKALDMQTVLVPESLLREKLG
VGEAIGEIFRAPAFQIRVSGAEAS-RLVGLKIGDKFDG-SLIGLN---NIQLEIRGGSDLAGFPMRIDISGP
VKKYVLF-SQGPGFRPK-ENGERR-RKLVRGDTISE--------DIVQINAVAILTKS---------
>Ignisphaera-aggregans-4/1-218
-------------MPDFKIVVSDPTVKEVR-VVPVKVVGVADLPYNER-----HKEQRELVHCKANPKLVEM
LNP-VLRVVVVRIWKNRA--NNEKVNIVAKV------------------VEDASLDMQTVLVPEALLREKLG
VAEAIGEIFRAPAFQIRVSGAEAS-RLVGLRIGDKFDG-SLIGLS---NVQLEIRGGSDLAGFPMRIDISGP
VKKYVLL-SQGPGFRPK-EDGERR-RKLVRGDTISE--------DIVQINTVAILSKS---------
>Ignisphaera-aggregans-14/1-218
-------------MPDFKIVVSDPTVKEVR-VVPVKVVGVVDLPYNER-----HKEQRELVQCKANPKLVEM
LNP-VLKVVVVRIWKNRA--NNEKVNIVAKV------------------VEDASLDMQTVLVPEALLREKLG
VVEAIGEIFRAPAFQIRVSGAEAS-RLVGLRIGDKFDG-SLIGLN---NVQLEIRGGSDLAGFPMRIDISGP
VKKYVLL-SQGPGFRPK-EDGERR-RKLVRGDTISE--------DIVQINTVAILSKS---------
>Ignisphaera-aggregans-10/1-214
-------------MPEFKLVISDPRVKNLR-IVPVKVVGSESLEYTDV-----HKEQRELARVKLNPALIKL
LNP-ELGVVIVRIWKNRA--SREKVNLTARV------------------VEDASVDTQTAMVPMAFMRERLG
ASEAIGEVFRAPAFQIRIAGSTYQ-SLIGLKIGERIDG-RIVGLP---NIRLEIRGGSDLAGFPMRVDVAGP
VKKYVLL-SQGPGFRPK-EDGEKR-RKLIRGNTISE--------DIVQINTVIV-------------
>Ignisphaera-aggregans-7/1-214
-------------MSEFKIVISDPKAKNLR-IVPVKVIGSEDLEYSDV-----HKEQRELAKIKLNPSLIKI
LNP-ELGVVVVRIWKNRA--NKEKVNLTAKI------------------IEDTSIDMQTVVVPMTFMREKLG
TSEAMGEIFRAPAFQIRIGGNVAQ-SLIGLKIGDRIDG-RIIGFP---NIKLEIRGGSDLAGFPMRIDVSGP
VKKYILL-SQGPGFKPR-ENGEKR-RKLIRGNTISE--------DIVQINTVIV-------------
>Ignisphaera-aggregans-13/1-214
-------------MSEFKIVVSDPRAKNLR-IVPVKVIGSEDLEYSDV-----HKEQRELAKIKLNPYLIKV
LNP-ELGVVVVRIWKNRA--NKEKVNLTAKI------------------IEDTSIDTQTVVVPMAFMREKLG
ASEAMGEIFRAPAFQIRIGGNVAQ-SLIGLKIGDRIDG-RIIGFP---NIKLEIRGGSDLAGFPMRIDVSGP
VKKYILL-SQGPGFKPR-ENGEKR-RKLIRGNTISE--------DVVQINTVIV-------------
>Thermoprotei-archaeon-29/1-215
-------------MPEFKVVIADPAVKRVR-AVPVKVVGDDELEYSDK-----HKEQYELPRIKVHPEIVKL
TNP-ELGVVIVRIWRDRIG--GERIKLAGRY------------------EEDSSLDKMMIKVPAEFMREKLG
KQEALGEILRAPSFQIRVRGDAAQ-RFIGLRIGDTIEG-AVVGLP---GIKLRISGGSDIAGFPMRPDVPGA
VKRYLLL-SSGLGFRPR-ERGERR-RKLVRGNTISE--------DIVQVNTVIVK------------
>Thermoprotei-archaeon-35/1-221
-------------MPEFKVVVADPAVKNPR-VVPVRVVGDDGIEYSDR-----HKEQYELPRVRMHPELIKI
VNP-ELGVVVVRIWKDRIG--GEKVKLVGRV------------------EEDGSLDVQTVKVPAEFMREKLG
RQEALGQVMRAPAFQVRVTGEAAQ-RLIGLRIGDSVEG-VIVGLP---HVRLVIRGGSDLAGFPMRPDVPGA
VKRYLLL-SSGPGFRPR-EKGERR-RKLVRGNTISE--------EIVQVNTVVVYPEARRA------
>Thermoproteota-archaeon-7/1-217
-------------MPEFKIVVADPRARNPI-AVPVLVVADESLEYEDK-----HKEQRELPKIKMHPVIIDR
IKP-EIGIVVVRVFKEGGEGSKEKAKIVGKV------------------VADSSIDVQEVRVPAGFMMEKVG
KDRALGEVLRAPAFQIRVGGDKAM-KLVGLRIGDVIDA-SIVGLP---GKKLEIRGGSDLAGFPMRPDIPGP
VKKYVLL-SSGPGFRPR-EKGERR-RKLVRGNTISE--------DIVQINTILVY------------
>Desulfurococcaceae-archaeon-10/1-215
-------------MPEFKIVIADPKVKELR-IIPVRIVADEDLEYSEK-----HKEQRELPKAKIHPEILKL
INP-ELGVVIVRIWKNRS--TREKVNLAAKA------------------IADSSIDKMEVRVPAEFMREKVG
STSALGEVFRAPAFQLRVSGDSAN-KLLGLRIGDRIEG-SIIGLH---GKILEIRGGSDLAGFPMRPDIPGP
VKKYILL-STGPGFKPR-EDGERR-RKLVRGNTISE--------DIVQINAVVIY------------
>Ignisphaera-aggregans-15/1-215
-------------MPEFKVVIADPHARNLR-IVPVRVVGDEDLEYSDK-----HREQRELPLAKLHPTIADI
IKP-ELGVIIVRIWKDRK--NREKIKLAARV------------------ILDSSIDVMEARVPADFMREKVG
SLTALGEVFRAPAFQIRVSGEAAN-RFLGLKIGDRIDA-SFIGLE---GKLLEIRGGSDLAGFPMRPDIPGP
VKKYVLL-SSGPGFRPR-EDGERR-RKLVRGNTISE--------DIVQINTVVIY------------
>Ignisphaera-sp/1-215
-------------MPEFKVVIADPHARNLR-IVPVRVVGDEDLEYSDK-----HREQRELPLAKLHPTIADI
IKP-ELGVIIVRIWKDRK--NREKIKLAARV------------------ILDSSIDVMEARVPADFMREKVG
SLTALGEVFRAPAFQIRVSGEAAN-RFLGLKIGDRIDA-SFIGLE---GKLLEIRGGSDLAGFPMRPDIPGP
VKKYVLL-SSGPGFRPR-EDGERR-RKLVRGNTISE--------DIVQINTVVIY------------
>Desulfurococcaceae-archaeon-9/1-215
-------------MASFKVVVGDPEAKEPR-VMYVKVVESGDVKLTES-----MKEGRELIRARANPKLIEL
LNT-PYRIATIRIWKDRS--KKEKVSFTVKL------------------EADPAVPESTVLLPSGLLSEKLG
SSEALAEIFRSKVFQIVVSGAQAT-AFLGKKIGEYVDA-SVIGIP---GKRLLITGGSDFSGFPMIPTLPGS
AKRALLL-SGPPGFHPR-NEGERR-RKMVRGNTISE--------EIVQINTKLVD------------
>Thermoprotei-archaeon-28/1-216
-------------MPEFKVVVNDPEAKDPK-VVWVKVVGVEDLKYTEE-----HKEGKSIPEARMNPKTLEL
LNA-PYRIVTLRIWKNRA--TNEKVKFTLKV------------------VTDEKVPENTICVPKALLTDKLG
QEEAIGEIFRAKAFQVTVTGDKAV-MFIGKKIGEVVDA-SVVGIG---GKKLLITGGSDFAGFPMVPTLPGT
GKKALLL-SGPPGFHPK-NKGERR-RKYVRGNTISE--------EIVQINTKLISA-----------
>Desulfurococcales-archaeon-ex4484_42/1-215
-------------MPEFKVVVSDPEAGDPH-PILVKIKGVDELKYTED-----HKEGREFIEARINPKTMEM
IKA-PYGIATVRIWKNKA--TRERVNITVRL------------------IPDNNVQEFMIYLPKSLLIEKLG
VEEILGEIFRAKAFQITLTGEKAA-IFIGKKIGDIVDA-SIIGIK---GKKLLITGGSDFAGFPMIPTLPGS
GKKALLL-SKPPGFHPR-EKGERR-RKYVRGNTISD--------EIVQINTKLVS------------
>Thermoprotei-archaeon-34/1-215
-------------MPEFKVVINDPEAGDPK-PIPVKVRGVDDLKYTED-----HKEGRKLVEAKINPKTKEL
IKA-PYNIATLRIWKNRS--SRERVNFTLKL------------------IADNNVPEFTVLVPKNMLIEKLG
VEETIGELFRAKAFQITVSGEDAT-VFIGKKIGDVVDA-SVVGIK---GKKLLITGGSDFAGFPMIPTLPGT
GKKALLL-SRPPGFHPK-ERGERR-RKLVRGNTISD--------EIVQINTKLIS------------
>Thermoprotei-archaeon-31/1-214
-------------MADFKIVISDPEAPKKGGIVKVKVIGS-DLPYDRD-----VKEGFKLPVAKMNKALLEK
LDA-KHGVITVRIYKPE---SNEKVNIRCTV------------------EIDDNIPENEVHISAGLLMDKAG
VTEAEGEVFRARAWQVRINDDRAK-RLIGLKIGDVFDG-SLIGLK---NVKLKITGGSDYSGFPMRPDIMGG
VKKRVLL-SGPPGFHPK-EKGERR-RKMVRGNTITE--------DIVQINTVIVY------------
>Thermogladius-calderae/1-215
-------------MPDFKIVVSDPEAPKRESVVKVKVIGDPDVALDEK-----VKEKFELPQIKLNPATLEK
LGA-KFNVVTIRMRRPD---TGDKVKITGLA------------------VGDTAVPEGEVRVNSEQLINLTG
VNELEGEIFRARAWQIRVNDERTN-AFIGLKIGDEIDG-EIIGLR---GVKLLVTGGSDNSGFPMRPDVHGA
GKKRLLL-SGPPGFHPS-EGGERR-KKTVRGNTISG--------DIVQINTVIKY------------
>Thermogladius-calderae-(strain-DSM-22663-/-VKM-B-2946-/-1633)/1-215
-------------MPDFKIVVSDPEAPKKEVVLKVKVVGDPDVEYTDR-----VKEKFELPKIKLNPETINR
LGA-RHGVVTIRMRRPD---TGDKVKITGVV------------------VPDSTVPEGEARVNSEQMINLTG
VNELEGEIFRARAWQIRINDERTN-SLIGLKIGEEIGG-EIIGLK---GVKLVITGGSDNSGFPMRSDIHGP
VKKRVLL-SGPPGFHPA-ESGERR-KKTVRGDTISG--------DIVQINTMIKY------------
>Thermoprotei-archaeon-30/1-216
-------------MPDFKIVISDPKAPKKENPVKVKVKGSPEVEHTDK-----MKEQFELPLIKVNKKLVEK
INA-IHGVATIRMIKPG---TTEKVKITGKV------------------VMDDKVPENEVHVNAELLINNVG
VDEVDGVIFRARAWQIRISGERAK-PLIGLKVGDLIDG-SIVGLK---GVKLEIRGGSDSSGFPIRPDISGG
VKKRVLL-SGPPGFHPK-RKGERR-RKMVRGNMITE--------DIVQINTKIAYR-----------
>Staphylothermus-marinus-(strain-ATCC-43588-/-DSM-3639-/-JCM-9404-/-F1)/1-216
-------------MADFKIVISDPQAPKEETVVKVKVVGDPEIKFDEN-----VKEGFELPILKMNSKTAEK
IKA-VHGVATIRMYKPG---TKDKVKITGKI------------------IVDDNIPENEVRVNAEQLVNATG
TNELEGELFRARAWQIRINDDRTK-LLIGLKIGDEFDG-SIVGLK---NVKLKIRGGSDNSGFPMRPDVMGG
VKKRVLL-SGPPGFHPR-EKGERR-RKMIRGNTITE--------DIVQINTVIKYV-----------
>Staphylothermus-hellenicus-(strain-DSM-12710-/-JCM-10830-/-BK20S6-10-b1-/-P8)/1-216
-------------MADFKIVISDPQAPKEEAAVKVRVVGDPEIKFDEK-----VKEGFELPILKMNSKTAEK
IKA-VHGVATIRMYKPG---TKDKVKITGRV------------------VVDDNIPENEVRVNAEQLVNATG
TNELEGELFRARAWQIRINDDRTK-LLIGLKIGDEFDG-SIVGLR---NAKLKIRGGSDNSGFPMRPDVMGG
VKKRVLL-SGPPGFHPR-EKGERR-RKMVRGNTITE--------DIVQINTVIKYV-----------
>Thermosphaera-aggregans-1/1-217
-------------MPDFKIVVNDPEAPKNRKVVKVKVVGDAEVPFTDE-----MKDKFELPVIRVGRKLLEE
LNA-VHGVATIRMRRPD---TGDKIKITGRL------------------EPADNVPENTVLVNSEFLINLSG
NTELEGEVFRASAWQIRVNDERAT-SLVGLKIGDEVDG-SIVGLR---NVKLKITGGSDISGFPMRPDIQGP
VKKRALL-SGPPGFHPE-KDGERR-RKMIRGNTIAP--------DIVQVNTVIVYPK----------
>Desulfurococcus-mucosus-(strain-ATCC-35584-/-DSM-2162-/-JCM-9187-/-O7/1)/1-218
-------------MPDFKIVVNDPEAPKKEKLVKVKVEGDSEIPFTDR-----VKEKFELPVFKMNSKTAAE
IGA-VHGVATIRVRRPD---TGDKVKFTGRI------------------VIDDNVPDYVVKVNMEQLINATG
QNELEGVIFRARAWQIRVNDERTQ-SLLGLRIGDSIDG-SIVGLK---GVRLTITGGSDISGFPMRPDVSGP
VKKKVLL-SGPPGFHPE-EDGERR-RKMVRGNTIAP--------DIVQVNTKITYESK---------
>Desulfurococcus-amylolyticus-(strain-DSM-18924-/-JCM-16383-/-VKM-B-2413-/-1221n)/1-221
----------MVDMPDFKIVVNDPEAPKKEKLVKVKVEGDPEIQLTDK-----VKEKLELPVFKVNSKTASE
IGA-VHGVATIRMRRPD---TGDKVKFTGRI------------------IIDDNVPDNVVKVSMEQLINATG
QNELEGEIFRARAWQIRINDERTQ-TIIGLKIGDYIDG-SIIGLK---GVKLAITGGSDISGFPMRPDISGP
VKKKVLL-SGPPGFHPE-EDGERR-RKTVRGNTIAP--------DIVQINTKIVYESK---------
>Desulfurococcus-amylolyticus-DSM-16532/1-218
-------------MPDFKIVVNDPEAPKKEKVVKVKVEGDPEIQITDK-----VKEKLELPVFKVNSKTASE
IGA-VHGVATIRMWRPD---TGDKVKFTGRI------------------IIDDNVPDSVVKVSMEQLINATG
QNELEGEIFRARAWQIRINDERTQ-AITGLKIGDYIDG-SIIGLK---GVKLAITGGSDISGFPMRPDISGP
VKKKVLL-SGPPGFHPE-EDGERR-RKTVRGNTIAP--------DIVQINTKIVYESK---------
>Desulfurococcaceae-archaeon-14/1-215
-------------MPDFKVVISDPEAPKKERVVRVRIVGDAEIPFTDK-----MKEQFELPVIKMNSKLYRE
LEA-KHGVVTIRMVRQD---TGMRVKLTGRV------------------QVDDSVPEGEVHISLAKLIDLTG
VQEIEGEVFRARAWQVRVSDERTS-AFLGLKIGDEVDG-SVLGLR---GVKLVITGGSDISGFSMRPDVPGP
VKKRALL-AGPPGFHPS-ENGERR-RKMIRGNTIAT--------DTVQINTKIKY------------
>Desulfurococcaceae-archaeon-6/1-215
-------------MPDFKIVISDPEAPKQEKVVKVKIVGDSEIPFTDK-----MKEQFELPVIKMNSKLYRE
LGV-KHGVVTIRMIRPD---TNLKVKLTGRV------------------EIDENIPDSEVRVSLTKLIDLTG
LQEITGEVFRARAWQIRVNDERTS-AFLGLKIGDEVDG-SILGLR---GVKLVITGGSDISGFPMRSDIMGP
VKKRALL-SSPPGFRPR-ENGERR-RKMVRGNTIAP--------DTVQINTRIKY------------
>Desulfurococcaceae-archaeon-8/1-215
-------------MPDFKIVLSDPEAPKQERVVKVKVVGDPEIPFTDK-----MKEQFELPIVKMNSKLYKE
LEA-KHGVVTIRMIRPD---TNMKVKLTGRV------------------EIDENVPDNEVRVSLTKLIDLTG
VQELDGEVLRARAWQIRINDERTS-AFLGLKIGDEVDG-SVVGLK---GVKLVITGGSDISGFPMRPDIVGP
VKKRALL-SGPPGFHPR-EDGERR-RRMVRGNTIAP--------DIVQINTKIKY------------
>Pyrolobus-fumarii-(strain-DSM-11204-/-1A)/1-218
------------------MVIGDPHAKADDPVVKVKVKGVEDIQWTQE-----EKEREKLPICKVNPNLLKK
IKANELGIITLR-FRQE----DKKINITCRA------------------QLDNNLPEDQVLISLELLGEKVG
AEEAEAEAFRAKAWQIHLKGAAAE-RLIGLKIGDKFDG-SIVGLP---GVELEIRGGSDNSGFPMHPGIPGG
VKKKVLL-SGPPGFHPR-EKGERR-RKTVRGNTIVE--------DIVQINTRIVYPPHFKPLIE---
>Thermoproteota-archaeon-6/1-223
-------------MPEFKIVVSDPRAKADSPVKKVKVKGHPEIEWSQE-----EKEGKKLPVCRVSRKLLEE
LRA-ELGIITVR-IKTE----DKKVNITCRA------------------VIDDSIPDNEVYISLELLGEKAG
AEEAEAEAFRAKAWQVTLTDPEAT-RLLGLKIGDRFEG-GLVGLP---GFMLEIRGGSDSSGFPMHPAVQGP
VKKRVLL-SGPPGFHPR-EKGERR-RKMVRGNTISP--------DIVQVNTKLVYPADFKPVYQQ--
>Hyperthermus-butylicus-(strain-DSM-5456-/-JCM-9403-/-PLM1-5)/1-217
-------------MPEFKIVISDPEAKADLPVYKVKVKGDESIEYGDD-----EKNQRKLPVCKLNPKLLEK
LNA-VHGIVTVR-IRKE----DRKFNYTCKA------------------TADANVPEDTVHVSLEWLGDKVG
AEEAEGEVFRAKAWQITITSPAAD-QLIGLKIGDTFDG-GLVGLP---GYKLLIRGGSDNSGFPMLPSIPGP
VKKRVLL-SGPPGFHPR-EKGERR-RKTVRGNTITH--------DIVQINTVIVYPKKE--------
>Thermoproteota-archaeon-2/1-221
-------------MPEFKIVISDPEAKADQPVLKVKVKGDEEIEYGEE-----EKSQRRLPTCKANPKLLEK
LNA-VHGIITVR-IRKE----EKKIKHTCKA------------------IADEQVGEDEVRVSLEWLGDAAG
VEEAEGEVFRAKAWQITVTSPAAD-QLVGLRIGDRFDG-AIVGLP---GYQLEIRGGSDNSGFPMLPSIPGP
VKKRVLL-SGPPGFHPR-EKGERR-RKTVRGNTVSH--------DTVQINTVIVYPKRRKKEQ----
>Pyrodictium-occultum/1-218
-------------MPEFKIVISDPQAKADSPIVKVKVKGDGNIECGEE-----EKSQRKLPTCKANPKLLEK
LGA-VHRVITIR-IRKE----EKKIKHTCKA------------------VADAEVPEDEVRVSLEWLGDAVG
AEEAEGEAFRAKAWQVAIGSPQAD-QLIGLKIGDTFDG-SIVGLR---GYQLRIRGGSDNSGFPMIPSIPGP
VKKRVLL-SGPPGFHPR-EKGERR-RKTVRGNTISH--------DIVQINTVIVYSEERR-------
>Pyrodictium-delaneyi-1/1-217
-------------MPEFKIVISDPEAKADSPVAKVKIKGDENIEYGEE-----EKSQRKLPVCKANPKLIEK
LGA-VHNIITVR-IKKE----EKKIKHTCKV------------------VADAEVPEDEVRVSLEWLGDAAG
VEEAEGEVFRAKAWQITVASPQAD-QLIGLKIGDTFDG-EIVGLS---GYKLKIRGGSDNSGFPMLPSIPGP
VKKRVLL-SGPPGFHPR-EKGERR-RKTVRGNTITH--------DIVQINTVIVYPEKK--------
>Pyrodictium-delaneyi-2/1-217
-------------MPEFKIVISDPEAKADSPVLKVKIKGDENIEYGEE-----EKSQRKLPVCKANPKLVEK
LGA-VHNIITVR-IRKE----EKKIKHTCRV------------------VADTEIPEDEVRVSLEWLGDAAG
VEEAEGEVFRAKAWQITIASPQAD-QLIGLKIGDIFDG-GLVGLS---GYQLKIRGGSDNTGFPMLPSIPGP
VKKRVLL-SGPPGFHPR-EKGERR-RKTVRGNTVTH--------DIVQINTVIVYPENK--------
>Desulfurococcales-archaeon-2/1-218
-------------MPDMKIVISDPEAKEER-WFKVIFVADPSLPYGDE-----EKSGKKLMRGKISPVLDQF
IKK-DLNIVNARIWRSS----TEKINFTLQL------------------TVDPELTGIEIKVPANFMREKTG
ADRVIGEIKRASSFQITLSSDRAQ-KLYGLKIGDEIDG-GLIGLP---GYKLRITGGSDYSGAPMIPTLPGP
GKRYLLL-SQPPGFRPK-EDGLRK-RKLVRGNTLSE--------AIVQVNTVIIERPGKS-------
>Sulfodiicoccus-acidiphilus/1-209
-------------MPDFKVSISDPGTK-GGKSLNLKVKSSQKVKPGTG-----EKEGRTLPIALLNPEVVRQ
LDL-AGF-LSLE--ASGA--EGKKVKVHFAV------------------QLDQEVPRDEVWVSDA-VAEKLG
NQEV--KAYRTRAFQLTLDQGKLS-QLVGVKLGDEVDG-SIFGIQ---GVKLRLTGGSDVAGFPMRFDVMGP
VKRKVLL-SGPPGYHPE-EEGIRR-RKLVRGNTVST--------ELSQLNMVIVR------------
>Sulfolobales-archaeon-HS-7/1-214
-------------MADFKIVISDPETK-NDKKIKCKVISTEEVNVLQG-----EKEGKALPIAKINEKTHNQ
IGS-PQF-ITIQTEKEGD--KKEKIKVHFKA------------------VIDNKTPDNVIYINKE-IAEKFG
KEEFDGEVYRAKSFQINMDQSRAS-SLVNMKIGEQFDG-TIIGLP---ELKLRITGGSDNSGFPMRSDVLGG
VKKKILL-SGPPGYYPA-KPGERR-RKLVRGNLITP--------DIVQINTVIVRG-----------
>Acidilobales-archaeon-2/1-222
-------MLLVGKMPEIKVVISDPEVK-KPKKIKVIAVADPSLGYGED-----EKTQKSLPKVKINQAIRDI
IDP-KLGVVSIRMKKQ----DGTRVKIFAQI------------------AIDNSIPEGEIRLPETFMREKLG
FDRVLAEISRAPSFQVTLSPERSS-KLLGLKIGDTIDG-SLVGLQ---GYSLLITGGSDKAGAPMLPHIMGP
VKKYILL-SGPPGFHPK-EDGLRR-RKFVRGNTINE--------DTVQVNTVIIRRKS---------
>Acidilobales-archaeon-8/1-215
-------------MSEIKVVVSDPGVK-KPRRVKVIAIADPSLSYGED-----EKSQKTLVKVKISPILRKI
LDP-QLGVVSIRIKKQ----DGGIVKLTAQA------------------VSDDTVSEGMIKLPEAFMREKLG
SDKALAEVMRAPSFQITLSREKSS-KLLGLKIGDKFDG-SLIGLP---GYSLQITGGSDKAGAPMLPTIQGP
VKKYVLL-SGPPGFHPT-EDGMRR-RKFVRGNTVNE--------DTVQLNTVIVGKT----------
>Desulfurococcaceae-archaeon-2/1-215
-------------MSEIKIVISDPDVK-KPKRVKVIATADPSLSYGED-----EKSQKALVKVKISPILRKI
LDP-QLGVVSIRIKKQ----DGGIVKLTAQA------------------VSDDTVSEGMIKLPEAFMREKLG
SDKALAEIMRAPSFQITLSREKSS-KLLGLKIGDKFDG-SLIGLP---GYSLQITGGSDKAGAPMLPTIQGP
VKKYVLL-SGPPGFHPT-EDGMRR-RKFVRGNTVNE--------DTVQLNTVIVGKP----------
>Desulfurococcaceae-archaeon-AG1/1-215
-------------MSEIKIVISDPDVK-KPKRVKVIATADPSLSYGED-----EKSQKTLVKVKISPILRKI
LDP-QLGVVSIRIKKQ----DGSIVKLTAQA------------------VTDNTVSEGMIKLPEAFMREKLG
SDKALAEIMRAPSFQITLSREKSS-KLLGLKIGDKFDG-SLIGLP---GYSLQITGGSDKAGAPMLPTIQGP
VKKYVLL-SGPPGFHPT-EDGMRR-RKFVRGNTVNE--------DTVQLNTVIVGKP----------
>Acidilobales-archaeon-3/1-215
-------------MSEIKIVISDPDVK-KPKRVKVIATADPSLSYGED-----EKSQKTLVKVKISPILRKI
LDP-QLGVVSIRIKKQ----DGSIVKLTAQA------------------VTDNTVSEGMIKLPEAFMREKLG
SDKALAEIMRAPSFQITLSREKSS-KLLGLKIGDTFDG-SLIGLP---GYSLQITGGSDKAGAPMLPTIQGP
VKKYVLL-SGPPGFHPT-EDGMRR-RKFVRGNTVNE--------DTVQLNTVIVGKP----------
>Acidilobales-archaeon-4/1-226
-------MYRIHIMPEIKIVISDPDAK-EEKWLKVILVGDPSLPYGDE-----EKSGRRLMRAKIPKIVRDI
LRP-ELGVLSARVWRS----NNEKVNFTLQI------------------ASVEDVDSLEIKIPATFMREKFG
EERIIGEVARAKSYQITLSSDKAR-RLYGYKIGDVIEG-GLVGLP---GHNLMITGGSDYAGAPMLPTLPGP
GKRYVLL-SQPPGFRPK-EKGLRK-RKFVRGNTISE--------ATVQVNIVILRKITSQSS-----
>Acidilobales-archaeon-6/1-218
-------------MPDMKIVISDPEAK-EERWFKVIFVADPSLSYGDE-----EKSGKKLMRGKISPLLDQF
IKK-DLNIVNARIWRS----STEKINFTLQL------------------TVDPELTGIEIKVSANFMREKTG
ADRVIGEIKRASSFQITLSSDRAQ-KLYGLKIGDEIDG-GLIGLP---GYKLRITGGSDYSGAPMIPTLPGP
GKRYLLL-SQPPGFRPK-EDGLRK-RKLVRGDTLSE--------AIVQVNTVIIERPGKS-------
>Ignisphaera-aggregans-5/1-215
-------------MPEFVVVVSDPRIK-NLRVAPVKVIGLDDLEYTDK-----HKEQRILPNVRLSQQILDV
INP-PLGVVVVRIWKNKA--TREKVNLVAKA------------------VVDNSIDVMTVGVPLAFLTDKVG
SSQVIGEVFAASAFQVRVSEDVAS-KLIGLRIGNKVDG-RLIGFP---NVTLEVRGGADLAGFPMRADVDGA
VKKYLLL-SSGVGFKPK-KKGERR-RKLIRGNTISP--------DIVQINTVVIA------------
>Ignisphaera-aggregans-2/1-214
-------------MPEYVIVISDPRVK-KSRIIPVKVVGLENLEYGEK-----HKEQRVFPIVKMNPRLIDI
IKP-ELGIVIVRIWKNKA--AREKVSLVAKV------------------TEDPSIDVMTVGVPLAFLTEKLG
TSQTIGEVFRAPSFQIRVSDPVAS-RLIGLKIGDKIDG-RLIGFP---NITLEIRGGSDLAGFPMRADVEGS
VKKYLLL-SAGPGYRPK-EKGERR-RKLVRGNTISS--------ELVQINTVIV-------------
>Ignisphaera-aggregans-12/1-214
-------------MPEYVIVVSDPRVK-KSRVIPVRVVGLENLEYEEK-----HKEQRVFPIVKMNPRLIDM
IKP-ELGIVVVRIWKNKA--AREKVSFVAKA------------------TEDPSIDVMTVGVPLSFLTEKLG
TSQTMGEVFRAPSFQIRVSEPVAS-RLIGLKIGDKIDG-KLIGFP---NITLEVRGGSDLAGFPMRADVDGS
VKKYLLL-SAGPGFRPK-EKGERR-RKLVRGNTISP--------ELVQINTAIV-------------
>Desulfurococcaceae-archaeon-5/1-216
-------------MVEFKLVVSDPEA--GGKALAVRVVGFEGLKYSQD-----ERSGKSLPTALVNQNTLKS
VNT-PYGIVTLRIWKDRS--KNEKVKLTFKV------------------KVSNEVPDNTIYVPKELLTEKLG
VEEAVGELFRAKTFQVVVDGDRAR-RLVGLKVGDVVDS-SLAGIP---GKLLRITGGSDSSGFPVIPTLPGQ
AKRSLLL-SSPPGYIPR-EDGERR-RKYVRGNTISE--------ELVQINTVITTSK----------
>Desulfurococcaceae-archaeon-4/1-224
-------------MVEFKIVVSDPEVS-DGKFIKVKVVGSENLSYSQD-----MKSGKVLPTALINQETLKL
VNT-PYGVVTLRVWKDKA--KNEKVKFTFRV------------------RVSNEVPANTIYVPKDLLTEKLG
VNEVVGELFRAKAFQVVVDGDKAR-KFIGLKVGDVVDA-SVVGIP---GRLLRITGGSDNTGFPMIPTLPGP
AKRVLLL-SSPPGFHPR-EDGERR-RKYVRGNTISE--------EIVQINTVLITPEKLQQVRR---
>Acidilobales-archaeon-7/1-224
-------------MVEFKIVVSDPEVS-DGKFIKVKVVGSENLSYSQD-----MKSGKVLPTALINQETLKL
VNT-PYGVVTLRVWKDKA--KNEKVKFTFRV------------------RVSNEVPANTIYVPKDLLTEKLG
VNEVVGELFRAKAFQVVVDGDKAR-KFIGLKVGDVVDA-SVVGIP---GRLLRITGGSDNTGFPMIPTLPGP
AKRVLLL-SSPPGFHPR-EDGERR-RKYVRGNTISE--------EIVQINTVLITPEKLQQVRR---
>Acidilobales-archaeon-5/1-215
-------------MVEFKIVVSDPEVS-DGKFIKVKVVGSENLSYSQD-----MKSGKVLPTALINQETLKL
VNT-PYGVVTLRVWKDKA--KNEKVKFTFRV------------------KISNEVPANTIYVPKDLLTEKLG
VNEVVGELFRAKAFQVVVDSDKAR-KFIGLKVGDVVDA-SVVGIP---GRLLRITGGSDNTGFPMIPTLPGP
AKRVLLL-SSPPGFHPR-EDGERR-RKYVRGNTISE--------EIVQINTVLIT------------
>Desulfurococcaceae-archaeon-13/1-215
-------------MTSFKVVVGDPEAK-EPRVVYVKVAESDDIKLTES-----MKEGRELIRAKVNPKLIEL
LNT-PYRIATVRIWKDRS--KKEKVNFTVKL------------------EADPAVPENRVLLPSGLLSERLG
SSEALAEIFRSKVFQVVVSGTQAA-AFLGKKIGEHVDA-SVVGIP---GKRLLITGGSDSSGFPMIPTLPGS
AKRALLL-SEPPGFHPR-DKGERR-RKMVRGNTISE--------EVVQINTKLID------------
>Acidilobales-archaeon-9/1-206
----------------------DPEAK-EPRMMYVRVVESDDMRLTDS-----MKEGREFIRARANPKLIEI
LNT-PYRIATIRIWKDRS--KREKVSFTVKL------------------EADPAVPKSKVLLPSGLLSEKLG
SSEALAEIFRSKVFQVVVSGAQAV-AFLGKKIGEYVDA-SVIGIP---GKRLLITGGTDSSGFPMIPTLPGS
AKRALLL-SSPPGFHPR-NEGERR-RRMVRGNTISE--------EIVQINTKLVD------------
>Desulfurococcales-archaeon-ex4484_204/1-214
-------------MPEFKVVVSDPEAK-NPRVLWVKVVGVDELKYGEE-----HKEGRALATARVNPETLDS
INA-PYGVVTLRIWRDRA--SNDKVKFTLKL------------------LGDPSVPMGVLLVPKAMLVEKLG
RESCLGEVFRAKSFQVVVRGEAAA-AFLDKRIGDVVNS-SVVGIK---GRKLMITGGSDLAGFPMIKTLSGT
GKKALLL-SKPPGFHPR-IKGERR-RKYVRGNTISE--------EIVQINTKIV-------------
>Thermoprotei-archaeon-37/1-216
-------------MPEFKVVVNDPEAG-DPRPILVKVVGSEDLKYEEA-----HKEGKKMLEVKVNPKTAEL
IKS-PYGVATLRIWKKKE--EGEKVNFTVRV------------------LTDESVPEDVVYFPMELLQEKIG
QEEVLGEIFRARTFQVMVSGEKAN-AFLEKKIGDVVDA-SVIGIS---GKKLLITGGSDFAGFPMLKTLPTA
GKKALLL-ESPPGFRPR-LKGERR-RKYVRGNIITD--------EIVQINTKLISE-----------
>Zestosphaera-tikiterensis/1-216
-------------MPEFKVVVSDPEAG-EPKPILVKVVSSNDLAYEEQ-----HKTGKVLPICRVNPKTAEL
IKS-PYGICTLRIWKNKA--TKEKVNLTVKL------------------VTDPSIPEDVAVVPANFLSEKIG
AETVLGELFRANSFQITLTDDKAR-VFLGKKIGDFVEA-SIVGLPA--GKKLLITGGSDNTGFPMLPTLQGG
VKKALLL-EEPPGFHPQ-DKGERR-RKYVRGNTITE--------EIVQINTKLVS------------
>Desulfurococcaceae-archaeon-3/1-216
-------------MPEFKVVVSDPEAV-NPRPLLVKVVGSSDLSYGEE-----HKNNRVLTICKINPETKKV
VNS-PLGIATLRIWKNKT--NKEKVNLTVKL------------------VDDSSVPPDTVMVPSAFLSEKVG
SEEVLGEIFRAASFQIAVTGDKAN-ALIGKKIGDTVPA-SVVGLPA--EWKLLITGGSDSSGFPMIPSLQGG
IKKALLL-SEPPGFHPR-DEGERR-RKYVRGNTVTD--------EIVQINTKLIR------------
>Desulfurococcaceae-archaeon-12/1-216
-------------MPEFKVVVSDPEAV-NPKPLLVKVVGSSDLSYGEE-----HKNNRVLTICKINPETKKA
VNS-PLGIATLRIWKNKT--NKEKVNLTVKL------------------VDDPSVPPDTVVVPSAFLSEKVG
SEEVLGEIFRAASFQIAVTGDKAN-ALIGKKIGDTVPA-SVVGLPA--EWKLLITGGSDSSGFPMIPSLQGG
IKKALLL-SEPPGFHPR-DEGERR-RKYVRGNTVTD--------EIVQINTKLIR------------
>Aeropyrum-camini-SY1-=-JCM-12091/1-236
---------MAEERPPLRVVISDPRAGDKVVRVKVKGVDD--IEYTDDMRKTKESDRRKLPIARVSRKLFEE
LNL-GEVGVLTLRFKT-P--DGKKVKVPFKA------------------EVKEDLEDNVVEVNMELLGEAAG
ELEAEADAFRAKSWQIAVPDEVHV-KLAGLEIGDVFDG-SLIGMP---GLKFKIRGGTDATGIPMHPGVPGS
GRYKVLL-AGPPGFHPS-ERGERR-RKSVRGRMIPDPRGERRKTALAQLNIVIHYGGKEEA------
>Aeropyrum-pernix/1-235
---------MSEERPPLRIVISDPRAGDRVVRVKVKGVED--IEYTDDMRKTKESDRRRLPIARVSRKLYEE
LNL-GEVGVLTLRFTT-P--DGKKVKVPFKA------------------EVKEGLEDNVVEVNMELLGEASG
ELEAEADAFRAKSWQIAVPDEVHV-KLAGLEIGDVFDG-GLIGMP---GLKFKIRGGTDATGIPMHPGVPGS
GRYKVLL-AGPPGFHPR-ERGERR-RKSVRGRMIPDPRGERRKTALAQLNIVIHYGDKEE-------
>Aeropyrum-pernix-(strain-ATCC-700893-/-DSM-11879-/-JCM-9820-/-NBRC-100138-/-K1)/1-235
---------MSEERPPLRIVISDPRAGDRVVRVKVKGVED--IEYTDDMRKTKESDRRRLPIARVSRKLYEE
LNL-GEVGVLTLRFTT-P--DGKKVKVPFKA------------------EVKEGLEDNVVEVNMELLGEAAG
ELETEADAFRAKSWQIAVPDDVHV-KLAGLEIGDVFDG-GLIGMP---GLKFKIRGGTDATGIPMHPGVPGS
GRYKVLL-AGPPGFHPR-ERGERR-RKSVRGRMIPDPRGERRKTALAQLNIVIHYGDKEE-------
>Caldisphaera-sp-1/1-242
--------MPAEERPPLRIVVSDPKAGNKKVEVKVKGSNDEALKVTNEMKKTKEQERRELPKAKVSKKVADE
LKL-NEVGVLTLSIKK----EGGKTNLSFRV------------------IISDDVPENEAWINSELLGEIAG
ANEADAYAFRAKAFQLSVPEDIMI-KISGLEIGDEFDG-SLIGFD---QIKLKIRGGSDATGFPMHPGIPGA
VRKKVLL-SGPPGFHPT-EKGLRK-KKTVRGRMVPDPRAERRKTALAQLNVEISYPEISQEAQQA--
>Caldisphaera-lagunensis-(strain-DSM-15908-/-JCM-11604-/-ANMR-0165-/-IC-154)/1-233
--------MPAEERPPLRVVISDPKAGDKTVSVKVKGVDDNELKLNESMKKTKEQERKELPKAKVNKKLIED
LKL-NEVGVLTLTIKK----EGGKSNVPLKT------------------IQDDKVPENEVWVSNELLGEIAG
SNEADAIAFRAKAWQLAVPEDIMI-RLSGLEIGDEFDG-ELLGFN---NIKLKIKGGSDATGFPMHPGIPGA
VRKKVLL-SGPPGFHPE-KEGERR-KKTVRGRMIPDPRAERRKTALAQLNVEISYS-----------
>Acidilobus-saccharovorans-(strain-DSM-16705-/-JCM-18335-/-VKM-B-2471-/-345-15)/1-246
----MLRVPGREERPPLRIVISDPSAKGLELKVKVKGIDDESIAYTDSMKKTKEVERTELPKVKMSSKLAQK
LGL-DEVGVVTLSFRS----EGSKTNVPAKV------------------IIDDSVPENEVWAHKALVSEAAG
SDEAEAYVFKAKAWQIAVPDDVAI-RLAGLKIGDEFDG-VLIGMP---GITMRITGGTDASGFPMHPGLPGS
VRRKIVL-SGPPGFHPQ-KEGERR-KKTVRGNRVPDPRAERRKTSLAQLNIIIVRRAEQKAAVQQ--
>Acidilobus-sp-1/1-244
-------MPRREERPPLRIVISDPTGGKLQLKVKVKGVDDESLEYKDTMKKTKEQERYELPLAKLSPALVEK
LSL-GSVGVITLSVRI----EGSKVNVPLKV------------------IPDQSVPEGELWVHSKLLAEISG
GQEVEGVIYKAKAWQIAVPDEIAI-RLAGLEIGDEFDG-TIIGMP---GVTLRITGGTDASGFPMHPGVPGS
VRKKVLL-SGPPGFHPT-RNGERR-KKTVRGRRIPDPRAERRKTALAQLNVVVVYPETKELAPSAS-
>Acidilobus-sp-2/1-245
-------MPRREERPPLRIVISDPTGGKLQLKVKVKGVDDESLEYKDTMKRTKEQERYELPLAKLSPALVEK
LSL-GSVGVVTLSVRM----EGSKVNVPLKV------------------IPDQSVPEGELWVHSKLLAEISG
GQEVEGVIYKTKAWQMAVPDEIAI-RLAGLEIGDEFDG-TIIGMP---GITLRITGGTDASGFPMHPGVPGS
TRRKVLL-SGPPGFHPA-RDGERR-KKTVRGRRVPDPRAERRKTALAQLNVMVVYPEMKELAPSASS
>uncultured-Acidilobus-sp.-CIS/1-245
-------MPRREERPPLRIVISDPTGGKLQLKVKVKGVDDESLEYKDTMKRTKEQERYELPLAKLSPALVEK
LSL-GSVGVITLSVRM----EGSKVNVPLKV------------------MPDQSVPEGELWVHSKLLAEISG
GQEVEGVIYKAKAWQMAVPDEIAI-RLAGLEIGDEFDG-TIIGMP---GITLRITGGTDASGFPMHPGVPGS
TRRKVLL-SGPPGFHPA-RDGERR-KKTVRGRRVPDPRAERRKTALAQLNVMVVYPEMKELAPSASS
>uncultured-Acidilobus-sp.-MG/1-244
-------MPRREERPPLRIVISDPTGGKLQLKVKVKGVDDESLEYKDTMKKTKEQERYELPLAKLSPALVEK
LSL-GSVGVVTLSVRM----EGSKVNVPLKV------------------IPDQSVPEGELWVHSKLLAEISG
GQEVEGVIYKTKAWQIAVPDEIAI-RLAGLEIGDEFDG-TIIGMP---GVTLRITGGTDASGFPMHPGVPGS
TRRKVLL-SGPPGFHPT-RDGERR-KKTVRGRRVPDLRAERRKTALAQLNVMVVYPEMKELTPGAS-
>Acidilobus-sp.-SCGC-AC-742_M05/1-244
-------MPRREERPPLRIVISDPTGGKLQLKVKVKGVDDESLEYKDTMKKTKEQERYELPLAKLSPALVEK
LSL-GSVGVVTLSVRM----EGSKVNVPLKV------------------IPDQSVPEGELWVHSKLLAEISG
GQEVEGVIYKTKAWQIAVPDEIAI-RLAGLEIGDEFDG-TIIGMP---GVTLRITGGTDASGFPMHPGVPGS
TRRKVLL-SGPPGFHPT-RDGERR-KKTVRGRRVPDPRAERRKTALAQLNVMVVYPEMKELAPNAS-
>uncultured-Acidilobus-sp.-OSP8/1-244
-------MPRREERPPLRIVISDPTGGKLQLKVKVKGVDDESLEYKDTMKKTKEQERYELPLAKLSPALVEK
LSL-GSVGVVTLSVRM----EGSKVNVPLKV------------------IPDQSVPEGELWVHSKLLAEISG
GQEVEGVIYKTKAWQIAVPDEIAI-RLAGLEIGDEFDG-TIIGMP---GVTLRITGGTDASGFPMHPGVPGS
TRRKVLL-SGPPGFHPT-RDGERR-KKTVRGRRVPDPRAERRKTALAQLNVMVVYPEMKELAPNAS-
>Acidilobus-sp.-SCGC-AC-742_E15/1-244
-------MPRREERPPLRIVISDPTGGKLQLKVKVKGVDDESLEYKDTMKKTKEQERYELPLAKLSPALVEK
LSL-GSVGVVTLSVKM----EGSKVNVPLKV------------------IPDQSVPEGELWVHSKLLAEISG
GQEVEGVIYKTKAWQIAVPDEIAI-RLAGLEIGDEFDG-TIIGMP---GVTLRITGGTDASGFPMHPGVPGS
TRRKVLL-SGPPGFHPT-RDGERR-KKTVRGRRVPDPRAERRKTALAQLNVMVVYPEMKELAPNAS-
>Fervidicoccus-fontis-5/1-220
-------------MSEMKLVVSVPHG--VDKVAKVKIVADETLKYEKQ-----HREKRQLPLAKISRHVAEQ
IQA-KEGSVIMVKVKG-E--GDKVFKFHL------------------LATIDDKLDQYTVKVPAEPLLETAG
EEEVEGQVALSRAFQVVLDKEKSR-RIIGAKIKDELDA-SIIGLK----GKLIITGGSDNSGFPMRPDIPGG
VKKRVLL-SQPPGFHPT-TKGLRK-RKTVRGNTITE--------ETVQVNVVWIPEWMKQEGL----
>Desulfurococcales-archaeon-1/1-214
-------------MVEVKLVVANPYS--NAKTEKVKVKPDESLKLDGE-----MKANRALPVAKVPQGLAER
LGL-KD-SVVTLRFNL-E--G-KKIKLHL------------------RTLVDASLEDNVVRVPADLLMEKVG
ELEAEAEAFQAKAWQLVLDEAKAR-TFIGLKIGDKVDA-SIIGLK----GELVITGGSDSSGFPMRPDIHGG
VKVKVLL-SGPPGFKPR-KKGERR-RKTVRGNTITP--------DIVQINVKWIREQKQ--------
>Fervidicoccus-fontis-4/1-214
-------------MVEVKLVVANPYS--DAKTEKVKVKPDESLKLDGE-----MKANRALPVAKVPQGLAER
LGL-KD-SVVTLRFNL-E--G-KKIKLHL------------------RALVDASLEDNIVMVPADLLMEKVG
ELEAEAEAFQAKAWQLVLDEAKAR-TFIGLKIGDKVDA-SIIGLK----GELVITGGSDSSGFPMRPDIHGG
VKVKVLL-SGPPGFKPR-KKGERR-RKTVRGNTITP--------DIVQINVKWIREQKQ--------
>Fervidicoccus-fontis-3/1-223
-MKKELDAEVNEVMPEFKLVVSVPKH--NNQSIKVKVVGDEKIQLSKE-----QKEGRKLPIAIVSRALADK
LNV-ND-AVLMLKFSQ-E--GGKVIKMHF------------------KTTIEDGLDENTVKISSDLLGEKIG
ELQAEAIAMKSKAFQLTLDDSTSR-RFVGMKIGDEIDA-VIIDLK----GKLVVKGGSDNSGFPMRKDLPGA
VKKKLLL-SGPPGYHPE-RNGEKR-RKMVRGNTIDE--------SFVQINTILVQ------------
>Fervidicoccus-fontis-(strain-DSM-19380-/-JCM-18336-/-VKM-B-2539-/-Kam940)-1/1-223
-MKKELDAEVNEVMPEFKLVVSVPKH--NNQSIKVKVVGDEKIQLSKE-----QKEGRKLPIAIVSRALADK
LNV-ND-AVLMLKFSQ-E--GGKVIKMHF------------------KTTIEDGLDENTVKISSDLLGEKIG
ELQAEAIAMKSKAFQLTLDDSTSR-RFVGMKIGDEIDA-VIIDLK----GKLVVKGGSDNSGFPMRKDLPGA
VKKKLLL-SGPPGYHPE-RNGEKR-RKMVRGNTIDE--------SFVQINTILVQ------------
>Desulfurococcales-archaeon-3/1-219
-------------MPEFKLVISDPTP--ASPAIKVKVVGDEKIALNKE-----QKEGRRLPVAELSKALAEK
LGV-DESSAITLKFAL-E--GGKVVKLHF------------------KALAKEGTEENVIRVPQDILTEKVG
EMEAEAEAFKSKAFQLILDDSTSR-RFIGMKIGDEIDG-VIVGLS----GKLRIKGGSDSSGFPMRPDIPGP
VKKRILL-SSPPGFHPR-SRGERR-RKIVRGNTIDE--------SIVQINAVLVREKGAEKK-----
>Fervidicoccus-sp/1-218
-------------MPEFKLVISDPAP--TTPPIKVKVVGDDKIALSKE-----QKEGRKLPIAEIPRSLAEK
LNL-FD-GVIVLKFGK-E--GDKKVKLHL------------------KAIVKEGIEENTVRIPQDLLAEKVG
ETEAEAEASRSKAFQLILDEDTSR-KLIGMRIGEEIDA-TIVGLN----GKLVIKGGSDNSGFPMRPELPGP
VKKKLLL-SGPPGYHPR-KRGERR-RKMVRGNTIDD--------SIVQVNVVLVREKGAENK-----
>Fervidicoccus-fontis-1/1-218
-------------MPEFKLVISDPAP--TTPPIKVKVVGDDKIALSKE-----QKEGRKLPIAEIPKSLAEK
LNL-FD-GVIVLKFGK-E--GDKKVKLHL------------------KAIVKEGIEENTVRIPQDLLAEKVG
ETEAEAEASRSKAFQLILDEDTSR-KLIGMRIGEEIDA-TIVGLN----GKLVIKGGSDNSGFPMRPELPGP
VKKKLLL-SGPPGYHPR-KRGERR-RKMVRGNTIDD--------SIVQVNVVLVREKGAENK-----
>Ignicoccus-hospitalis-(strain-KIN4/I-/-DSM-18386-/-JCM-14125)/1-236
MPNVARPVRFEVAKLEFKVVVNDPEAEPRPLGVKVKVVGKEDIPFDKE---AELDRRTRLPVARVNARLLEA
AKA-EYKIITIRRKVK-E--GDEVKKKTVHV----------------VAAVDENVPEGEVWINKDLAVNVFG
EESFEGEVFRTKAFQITIEGENAR-KFIGKRIGETVPA-SILGIETLKGLQLEIRGGSDESGFPMRPDIPGP
VKKRALL-SGPPGFWPR-EKGERR-RKTVRGNTISE--------DIVQINTKIVKQ-----------
>Ignicoccus-islandicus-DSM-13165/1-224
------------MALEFKIVVNDPKAEPHPRGHKVHVKGVDEIPFSKE---EEIDQGTRLPVAKANPKLLEA
LNA-EYSIVTVRLLKK-E--GDEKKKITAHF----------------VVEADENVPENEIWANTEFLSTRFG
ENEFDGEAFRTKAFQITLKGEQAR-QFVGKKYKDLVPA-SVLGIKTLKGKFLEIRGGSDESGFPMRPDIPGP
VKKRVLL-SGPPGFHPR-EHGERR-RKTVRGNTITE--------DYVQINTKIVEG-----------
>Ignicoccus-pacificus-DSM-13166/1-224
------------MALEFKVVVNDPEAEPKPRGVKVKVVGKDDIPFDKE---AELDRGTRLPVARVNPKLLEA
VKA-DYNIITIRVYKN-E--EGKRKKVTAHF----------------FAEADENVPENEVWASSEFLNARFN
ETEFEADAFRTKAFQITVTGNDAR-VFLGKRIKDKVPA-GVLGIKTLKGKFLMITGGSDDSGFPMRPDIPGP
VKKKALL-SGPPGFHPR-EKGERR-RKTVRGNTISE--------DIVQINTKLVSQ-----------
>Pyrodictiaceae-archaeon/1-224
-------------MVEFKIVVGDPRSHALDPIVKVKAKGLPDINLSAE-----EKERKRLPVCKASRKLLEK
LRA-ELGIITLRFRKD-D----KKVNITCRA------------------VIDDNVPEDEVHLSLELIGEKIG
AEEAEAEAFRAKTWQVTVTSPQAD-QLIGLKIGDAFDG-NIVGLPP--GFKLEIRGGSDNSGFPMHPAIQGP
GKKRVLL-SGPPGFHPR-EKGERR-RKTVRGNTIGP--------EIVQINTMIVYPKEFKPVYAQ--
>Pyrodictium-sp-2/1-224
-------------MVEFKIVVGDPRSHALDPIVKVKAKGLPDINLSAE-----EKERKRLPVCKASRKLLEK
LRA-ELGIITLRFRKD-D----KKVNITCRA------------------VIDDNVPEDEVHLSLELIGEKIG
AEEAEAEAFRAKTWQITVTSPQAD-QLIGLKIGDAFDG-SIVGLPP--GFKLEIRGGSDNSGFPMHPAIQGP
GKKRVLL-SGPPGFHPR-EKGERR-RKTVRGNTIGP--------EIVQINTMIVYPKEFKPVYAQ--
>Desulfurococcus-sp/1-216
-------------MPDFKVVVSDPEAPKNERVIRVKIEGDSEVEFTDR-----MKEGFELPVIKTNSKTASE
IDA-VHGVATLRIRRP-D--TGDKVKITGRI------------------VVDDSVPDYVVKVNSELLIDKTG
QGEIEGEVFRARAWQVRVSGEKAT-PFVGLKIGDYVDG-SIIGLK---GVKLVVTGGSDSSGIPMRPDVPGP
VKKRIIL-STPPGFHPR-EEGESR-RKIIRGNTIAP--------DTVQINVKISYK-----------
>Thermosphaera-aggregans-2/1-217
-------------MPDFKIVVNDPEAPKNRKTVKVKVVGDAEVPFTDQ-----MKDKFELPVIRVGRKLLEE
LNA-VHGVATIRMRRP-D--TGDKIKITGRL------------------EPADNVPENTVLVNSEFLINLSG
NTELEGEIFRASAWQVRVNDERTA-SLVGLKIGDEVDG-SIIGLR---NVKLRITGGSDISGFPMRPDIQGP
VKKKALL-SGPPGFYPE-RNGERR-RKMIRGDTIAP--------DIVQVNTVIVYPK----------
>Thermosphaera-aggregans-(strain-DSM-11486-/-M11TL)/1-217
-------------MPDFKIVVNDPEAPKKRKVVKVKVVGDAEVPFTDE-----MKDKFELPVIRVGRRLLEE
LNA-VHGVVTIRMRRP-D--TGDKIKITGRL------------------EPADNVPENTVLVNSEFLINLSG
NTELEGEVFRASAWQIRVNDERAT-SLVGLKIGDEVDG-SIIGLR---NVKLKITGGSDISGFPMRPDIQGP
VKKRALL-SGPPGFHPE-KNGERR-RRMIRGNTIAP--------DIVQVNTVIVYPK----------
>Desulfurococcaceae-archaeon-7/1-216
-------------MPDYKVVICDPEAPREMKVIRVKVVGDPDIPFTDR-----MKEQLELPLVKINSKLFNE
LGA-KYGVVIIRMKRP-D--TGDRVKIACKV------------------TVDDSMPEDTVKIALAKLIDLTG
AQELEGEIFRAPAWQIRINDERTK-AFLGLKIGDQISG-DVVGLK---GVKLVITGGSDISGFPIRPDIPGP
VKKRALL-SGPPGFHPR-ENGERR-RKMVRGNTIAP--------DTVQINTKIVYE-----------
>Desulfurococcaceae-archaeon-1/1-216
-------------MPDFKIVISDPEAPKKLKTVKVKVQGDPDIPFTDK-----MKEQLELPVIKLNSKLLGE
LEA-QHGIVVVRMRRP-D--TGDKVKMVGKV------------------VIDDGVPEGTVKVSLAKLIDLTG
TQELDGEVFRAPAWQIRVNDDRTN-SFLGLKIGDEVSG-EVLGLK---NVKLVITGGSDISGFPMRPDIPGP
VKKRALV-SRPPGFHPK-EEGERR-RKTTRGNTIAS--------DIVQINTKIKYE-----------
>Desulfurococcaceae-archaeon-11/1-216
-------------MPDFKIVVNDPEAYKSLKVVKVKVVGDGDIPFTDK-----VKEQFELPVAKVNSKLYSE
LGA-VYGVVVVRMRRP-D--TGDKVKLTCRL------------------EVDDRVPENTVKVSLTRLIDLTG
THELDGEVFRAPAWQIRVSDERTS-AFLGLKIGDEVSG-EVIGLK---NVKLVITGGSDIGGFPMRPDIPGP
VKKRALL-SAPPGFHPR-EDGERR-RKTVRGNTIAP--------DITQINTKIKRI-----------
>Thermoprotei-archaeon-36/1-217
-------------MADFKIVISDPKAPKEEVVIKVKVVGDPEIEYTDK-----IKEGFELPILKMNSKTAEK
IKA-IHGVATIRIYKP-E--TKDKVKITGKI------------------VIDDNIPENEVRVSANQLINTVG
TNEIEGELFRARAWQIRINDDRTK-RIIGLRIGDSFDG-SLVGLK---NVSLVIRGGTDNSGFPMRPDIHGG
VKKRVLL-SGPPGFHPR-EKGERR-RKMIRGNMITE--------DIVQINTVIKYEQ----------
>Staphylothermus-marinus-1/1-217
-------------MADFKIVINDPEAPKIEKVFRVKVIGDPSVEYSDK-----MKEKYELPIIKVNEKLSNE
LQL-KHGVATIKMIKP-G--TNERVKITGRV------------------IVDNNIPENEVHVNYDLLVNSIG
VNEVEGEIVRSRAWQIRVSGDRAR-SFIGLKIGDRISG-ELIGLK---NVELEIRGGSDNSGFPMRPDIPGG
VKKRVLL-SNPPGFHPR-KRGERRRRKIVRGNTITE--------DIVQINTVIIYK-----------
>Staphylothermus-marinus-2/1-215
-------------MPDFKIVVSDPQAYREMKIVKVKVVGDSSVDYNDK-----MKDGFELPLIKANEKLLNE
LKP-VHGVVTIRMVKP-G--TTDKVKITGRL------------------IVDNNIQDGEVHVNYELLVNKTG
VSELEGYIFRSPSWQIRVNDERTR-SLIGLKIGDVFDG-SVIGLK---NVKLRICGGSDNSGLPMRPDLPGG
VKVRLLL-SGPPGFHPT-RRGERR-KKTVRGNTITV--------DMVQINTRIIY------------
>Staphylothermus-marinus-3/1-215
-------------MPDFKIVVSDPQAYREMKIVKVKVVGDSSVDYNDK-----MKDGFELPLIKANEKLLNE
LKP-VHGVVTIRMVKP-G--TTDKVKITGRL------------------IVDNNIQDGEAHVNYELLVNKTG
VSELEGYIFRSPSWQIRVNDERTR-SLIGLKIGDVFDG-SVIGLK---NVKLRICGGSDNSGLPMRPDLPGG
VKVRLLL-SGPPGFHPT-RRGERR-KKTVRGNTITV--------DMVQINTRIIY------------
>Caldisphaera-sp-2/1-233
--------MPAEERPPLRVVISDPRAGNKAVNVKVKGVDDEELKLNESMKKTKEQERKELPKAKVGKKLFEE
LKLNEVGILTLSIKKE-----GGKANVPLKAIQSDNVPENEVWISSELLG---ELAGSNEAEAK--------
-------AFRAKAWQLAV-PEDIMIRISGLEIGDEFDG-SLLG---FDNLRFKIRGGSDATGFPMHPGVPGA
VRKKVL-LSEPPGFHPEK-DGERR-KKTVRGRMIPDPRAERRKTALAQLNVEISYS-----------
>uncultured-Acidilobus-sp.-JCHS/1-206
-------MPRREERPPLRIVISDPTGGKLQLKVKVKGVDDESLEYKDTMKKTKEQERYELPLAKLSPALVEK
LSLGPVGVVTLSVRME-----GSKVNVPLKVIPDQSVPEGELWVHSKLLA---EISGGQEVEGV--------
-------IYKTKAWQIAV-PDEIAIRLAGLEIGDEFDG-TIIG---MPGVTLRITGGTDASGFPMHPGVPGS
TRRKVL-LSGPPGFHPTR-DGERR-KKT---------------------------------------

## Sheet: Figure 8b
Figure 8b
uncropped gel
Tif version in Supplementary Files
	extract shown in Figure 8b

## Sheet: Figure 8c
Figure 8c
extract shown in Figure 8c

## Sheet: Supplementary Figure 20
Supplementary Figure 20
	Panel a
		Toeprint 1
		Ss-eS26 (µM)	0	0.038	0.075	0.15	0.3	0.6	1.2
			8.9	8.0	9.2	9.9	8.6	2.7	2.7
			8.7	8.7	9.1	9.1	8.2	2.7	2.2
		Toeprint 2
		Ss-eS26 (µM)	0	0.038	0.075	0.15	0.3	0.6	1.2
			4.1	4.1	4.0	4.2	4.4	7.7	8.1
			3.5	2.7	3.2	3.4	4.0	7.0	7.2

## Sheet: Supplementary Figure 22
Supplementary Figure 22
	Left
		Toeprint 1
		Ss-eS26 (µM)	0	0.019	0.038	0.075	0.15	0.3	0.6
			27.8	29.9	31.0	23.8	29.7	30.0	11.1
		Toeprint 2
		Ss-eS26 (µM)	0	0.019	0.038	0.075	0.15	0.3	0.6
			4.2	4.6	3.8	3.2	5.8	7.9	19.8
	Right
		Toeprint 1
		Ss-eS26 (µM)	0	0.019	0.038	0.075	0.15	0.3	0.6
			32.5	40.0	37.2	34.5	31.3	25.2	6.7
		Toeprint 2
		Ss-eS26 (µM)	0	0.019	0.038	0.075	0.15	0.3	0.6
			3.8	6.5	5.6	6.5	6.7	14.1	34.3
